# Supplementary material for: Deep phenotypic profiling of neuroactive drugs in larval zebrafish
Source: Nat Commun. 2024 Nov 17;15:9955. doi: 10.1038/s41467-024-54375-y (PMC11570628; doi:10.1038/s41467-024-54375-y)
Supplement: Supplementary file 3 — Supplementary Data 1 [file 41467_2024_54375_MOESM3_ESM.zip]

Archive with 3 entries (3 files):
- Supplementary Data 1/NT650_Smiles.csv
- Supplementary Data 1/Content.txt
- Supplementary Data 1/DIVERSet_smiles.csv
