# Supplementary material for: Deep phenotypic profiling of neuroactive drugs in larval zebrafish
Source: Nat Commun. 2024 Nov 17;15:9955. doi: 10.1038/s41467-024-54375-y (PMC11570628; doi:10.1038/s41467-024-54375-y)
Supplement: Supplementary file 3 — Supplementary Data 1 [file 41467_2024_54375_MOESM3_ESM.zip › Supplementary Data 1/NT650_Smiles.csv]

Plate	Plate Location	Well Number	PlateWell	Cat. No.	CAS #	Drug Name	M.W.	Solvent	Conc.	Activity	Class	SMILES
BM2811	B1	13	BM0281113	AC-726	34661-85-3	5-Methylurapidil	401.5	DMSO	10 mM	Alpha 1A adrenergic antagonist.	Adrenergic Ligands	COC1=C(C=CC=C1)N1CCN(CCCNC2=C(C)C(=O)N(C)C(=O)N2C)CC1
BM2811	B2	14	BM0281114	AC-727	105737-62-0	CGP 20712A 2HCl	567.4	DMSO	10 mM	Beta 1 adrenergic antagonist.	Adrenergic Ligands	Cl.Cl.CN1C=C(N=C1C1=CC=C(OCC(O)CNCCOC2=CC(C(N)=O)=C(O)C=C2)C=C1)C(F)(F)F
BM2811	B3	15	BM0281115	AC-728	98086-36-3	Chloroethylclonidine 2HCl	408.6	DMSO	10 mM	Alpha 1B adrenergic alkylating agent.	Adrenergic Ligands	Cl.Cl.CN(CCCl)CC1=CC(Cl)=C(N=C2NCCN2)C(Cl)=C1
BM2811	B4	16	BM0281116	AC-729	51-30-9	(±)-Isoproterenol HCl	247.7	DMSO	10 mM	Beta adrenergic agonist	Adrenergic Ligands	Cl.CC(C)NCC(O)C1=CC=C(O)C(O)=C1
BM2811	B5	17	BM0281117	AC-730	65-28-1	Phentolamine mesylate	377.5	DMSO	10 mM	Alpha adrenergic antagonist.	Adrenergic Ligands	CS(O)(=O)=O.CC1=CC=C(C=C1)N(CC1=NCCN1)C1=CC=CC(O)=C1
BM2811	B6	18	BM0281118	AC-135	107756-30-9	A 61603 HBr	390.3	DMSO	10 mM	Alpha 1A adrenergic agonist.	Adrenergic Ligands	Br.CS(=O)(=O)NC1=C2CCCC(C3=NCCN3)C2=CC=C1O
BM2811	B7	19	BM0281119	AC-136	40600-13-3	Cirazoline HCl	252.7	DMSO	10 mM	Alpha 1 adrenergic agonist.	Adrenergic Ligands	Cl.C(OC1=CC=CC=C1C1CC1)C1=NCCN1
BM2811	B8	20	BM0281120	AC-137	77636-92-1	M-6434	423.9	DMSO	10 mM	Alpha 1 adrenergic agonist.	Adrenergic Ligands	Cl.COC1=CC2=C(C=C1OC)C(N)=NC(=N2)N1CCN(CC1)C(=O)C1CCCO1
BM2811	B9	21	BM0281121	AC-138	2315-02-8	Oxymetazoline HCl	296.8	DMSO	10 mM	Alpha 2A adrenergic partial agonist; alpha 1A agonist.	Adrenergic Ligands	Cl.CC1=C(CC2=NCCN2)C(C)=C(O)C(=C1)C(C)(C)C
BM2811	B10	22	BM0281122	AC-139	21102-95-4	BMY 7378 2HCl	458.4	DMSO	10 mM	Alpha 1D adrenergic antagonist.	Adrenergic Ligands	Cl.Cl.COC1=CC=CC=C1N1CCN(CCN2C(=O)CC3(CCCC3)CC2=O)CC1
BM2811	B11	23	BM0281123	AC-140	0483-10-3	Corynanthine	354.4	DMSO	10 mM	Alpha 1 adrenergic antagonist.	Adrenergic Ligands	[H][C@@]12CC[C@H](O)[C@@H](C(=O)OC)[C@@]1([H])C[C@]1([H])N(CCC3=C1NC1=CC=CC=C31)C2
BM2811	B12	24	BM0281124	AC-141	30007-39-7	HEAT HCl	331.8	DMSO	10 mM	Alpha 1 adrenergic antagonist.	Adrenergic Ligands	Cl.OC1=CC=C(CCNCC2CCC3=CC=CC=C3C2=O)C=C1
BM2811	C1	25	BM0281125	AC-1311	23210-56-2	Ifenprodil hemitartrate	475.5	DMSO	10 mM	Alpha 1 adrenergic antagonist.	Adrenergic Ligands	CC(C(C1=CC=C(C=C1)O)O)N2CCC(CC2)CC3=CC=CC=C3.C(C(C(=O)O)O)(C(=O)O)O
BM2811	C2	26	BM0281126	AC-143		2-MPMDQ	405.5	DMSO	10 mM	Alpha 1 adrenergic antagonist.	Adrenergic Ligands	COC1=CC=CC=C1N1CCN(CC2CN3C(=N2)C2=CC=CC=C2N(C)C3=O)CC1
BM2811	C3	27	BM0281127	AC-144	57149-07-02	Naftopidil HCl	429.0	DMSO	10 mM	Alpha 1 adrenergic antagonist.	Adrenergic Ligands	Cl.COC1=C(C=CC=C1)N1CCN(CC(O)COC2=CC=CC3=CC=CC=C23)CC1
BM2811	C4	28	BM0281128	AC-145		2-PMDQ	361.4	DMSO	10 mM	Alpha 1 adrenergic antagonist.	Adrenergic Ligands	O=C1NC2=CC=CC=C2C2=NC(CN3CCN(CC3)C3=CC=CC=C3)CN12
BM2811	C5	29	BM0281129	AC-146	19216-56-9	Prazosin	383.4	DMSO	10 mM	Alpha 1 adrenergic antagonist.	Adrenergic Ligands	COC1=C(OC)C=C2C(N)=NC(=NC2=C1)N1CCN(CC1)C(=O)C1=CC=CO1
BM2811	C6	30	BM0281130	AC-147	169505-93-5	RS 17053 HCl	449.4	DMSO	10 mM	Alpha 1A adrenergic antagonist.	Adrenergic Ligands	Cl.CC(C)(CC1=CNC2=C1C=C(Cl)C=C2)NCCOC1=CC=CC=C1OCC1CC1
BM2811	C7	31	BM0281131	AC-148	613-67-2	WB 4101 HCl	381.9	DMSO	10 mM	Alpha 1A adrenergic antagonist.	Adrenergic Ligands	Cl.COC1=CC=CC(OC)=C1OCCNCC1COC2=CC=CC=C2O1
BM2811	C8	32	BM0281132	AR-109	64887-14-5	Urapidil HCl	423.9	DMSO	10 mM	Alpha 1 adrenoceptor antagonist.	Adrenergic Ligands	Cl.COC1=C(C=CC=C1)N1CCN(CCCNC2=CC(=O)N(C)C(=O)N2C)CC1
BM2811	C9	33	BM0281133	AR-113	119520-06-8	Zilpaterol HCl	297.8	DMSO	10 mM	Beta adrenergic agonist	Adrenergic Ligands	Cl.CC(C)N[C@@H]1CCN2C(=O)NC3=CC=CC([C@H]1O)=C23
BM2811	C10	34	BM0281134	AC-151		3-MPPI	419.5	DMSO	10 mM	Alpha 1 adrenergic ligand.	Adrenergic Ligands	COC1=CC=CC=C1N1CCN(CCN2C(=O)NC3=C(NC4=CC=CC=C34)C2=O)CC1
BM2811	C11	35	BM0281135	AC-152	4205-91-8	Clonidine HCl	266.6	DMSO	10 mM	Alpha 2 adrenergic agonist.	Adrenergic Ligands	Cl.ClC1=CC=CC(Cl)=C1N=C1NCCN1
BM2811	C12	36	BM0281136	AC-153	5051-62-7	Guanabenz	231.1	DMSO	10 mM	Alpha 2 adrenergic agonist.	Adrenergic Ligands	NC(N)=N\N=C\C1=C(Cl)C=CC=C1Cl
BM2811	D1	37	BM0281137	AC-154	54187-04-01	Rilmenidine hemifumarate	296.3	DMSO	10 mM	Alpha 2 adrenergic agonist.	Adrenergic Ligands	OC(=O)\C=C\C(O)=O.C1CC1C(NC1=NCCO1)C1CC1
BM2811	D2	38	BM0281138	AC-155	59803-98-4	UK 14,304	292.1	DMSO	10 mM	Alpha 2 adrenergic agonist.	Adrenergic Ligands	BrC1=C(NC2=NCCN2)C=CC2=NC=CN=C12
BM2811	D3	39	BM0281139	AC-156	67339-62-2	ARC 239 2HCl	480.4	DMSO	10 mM	Alpha 2B adrenergic antagonist.	Adrenergic Ligands	Cl.Cl.COC1=C(C=CC=C1)N1CCN(CCN2C(=O)C3=CC=CC=C3C(C)(C)C2=O)CC1
BM2811	D4	40	BM0281140	AC-157	118343-19-4	BRL 44408 maleate	331.4	DMSO	10 mM	Alpha 2A adrenergic antagonist.	Adrenergic Ligands	OC(=O)\C=C/C(O)=O.CC1N(CC2=NCCN2)CC2=CC=CC=C12
BM2811	D5	41	BM0281141	AC-158	81167-16-0	Imiloxan HCl	280.8	DMSO	10 mM	Alpha 2 adrenergic antagonist.	Adrenergic Ligands	Cl.CCN1C=CN=C1CC1COC2=CC=CC=C2O1
BM2811	D6	42	BM0281142	AC-159	158854-42-3	RS 79948 HCl	401.0	DMSO	10 mM	Alpha 2 adrenergic antagonist.	Adrenergic Ligands	Cl.[H][C@]12CCCN([C@@]1([H])C[C@]1([H])N(CCC3=CC(OC)=CC=C13)C2)S(=O)(=O)CC
BM2811	D7	43	BM0281143	AC-160	1054-88-2	Spiroxatrine	379.5	DMSO	10 mM	Alpha 2 adrenergic ligand.	Adrenergic Ligands	O=C1NCN(C2=CC=CC=C2)C11CCN(CC2COC3=C(O2)C=CC=C3)CC1
BM2811	D8	44	BM0281144	AC-161	146-48-5	Yohimbine HCl	390.9	DMSO	10 mM	Alpha 2 adrenergic antagonist.	Adrenergic Ligands	Cl.[H][C@@]12CC[C@H](O)[C@H](C(=O)OC)[C@@]1([H])C[C@]1([H])N(CCC3=C1NC1=CC=CC=C31)C2
BM2811	D9	45	BM0281145	AC-162	2482-00-0	Agmatine sulfate	228.3	WATER	10 mM	Endogenous alpha 2 receptor agonist.	Adrenergic Ligands	OS(O)(=O)=O.NCCCCNC(N)=N
BM2811	D10	46	BM0281146	NS-108	24730-10-7	Dihydroergocristine mesylate	707.8	DMSO	10 mM	Alpha adrenergic partial agonist.	Adrenergic Ligands	CS(O)(=O)=O.[H][C@@]12CCCN1C(=O)[C@]([H])(CC1=CC=CC=C1)N1C(=O)[C@](NC(=O)[C@@]3([H])CN(C)[C@]4([H])CC5=CNC6=C5C(=CC=C6)[C@@]4([H])C3)(O[C@@]21O)C(C)C
BM2811	D11	47	BM0281147	AC-164	6190-39-2	Dihydroergotamine mesylate	679.8	DMSO	10 mM	Alpha adrenergic partial agonist.	Adrenergic Ligands	CS(O)(=O)=O.[H][C@@]12CCCN1C(=O)[C@]([H])(CC1=CC=CC=C1)N1C(=O)[C@](C)(NC(=O)[C@@]3([H])CN(C)[C@]4([H])CC5=CNC6=C5C(=CC=C6)[C@@]4([H])C3)O[C@@]21O
BM2811	D12	48	BM0281148	AC-165	27848-84-6	Nicergoline	484.4	DMSO	10 mM	Alpha adrenergic antagonist.	Adrenergic Ligands	[H][C@]1(COC(=O)C2=CN=CC(Br)=C2)CN(C)[C@]2([H])CC3=CN(C)C4=C3C(=CC=C4)[C@]2(C1)OC
BM2811	E1	49	BM0281149	AC-166	29122-68-7	(±)-Atenolol	266.3	DMSO	10 mM	Beta adrenergic antagonist.	Adrenergic Ligands	CC(C)NCC(O)COC1=CC=C(CC(N)=O)C=C1
BM2811	E2	50	BM0281150	AC-167	56715-13-0	R-(+)-Atenolol	266.3	DMSO	10 mM	Inactive isomer.	Adrenergic Ligands	CC(C)NC[C@H](O)COC1=CC=C(CC(N)=O)C=C1
BM2811	E3	51	BM0281151	AC-168	93379-54-5	S-(-)-Atenolol	266.3	DMSO	10 mM	Beta adrenergic antagonist.	Adrenergic Ligands	CC(C)NC[C@H](O)COC1=CC=C(CC(N)=O)C=C1
BM2811	E4	52	BM0281152	AC-169	63659-19-8	Betaxolol HCl	307.4	DMSO	10 mM	Beta 1 adrenergic antagonist.	Adrenergic Ligands	CC(C)NCC(O)COC1=CC=C(CCOCC2CC2)C=C1
BM2811	E6	54	BM0281154	AC-172	26921-17-5	(S)-Timolol maleate	432.5	DMSO	10 mM	Beta 1 adrenergic antagonist.	Adrenergic Ligands	OC(=O)\C=C/C(O)=O.CC(C)(C)NC[C@H](O)COC1=NSN=C1N1CCOCC1
BM2811	E7	55	BM0281155	AC-173	73210-73-8	Xamoterol hemifumarate	794.8	DMSO	10 mM	Beta 1 adrenergic partial agonist.	Adrenergic Ligands	C1COCCN1C(=O)NCCNCC(COC2=CC=C(C=C2)O)O.C1COCCN1C(=O)NCCNCC(COC2=CC=C(C=C2)O)O.C(=CC(=O)O)C(=O)O
BM2811	E8	56	BM0281156	AC-174	37148-27-9	Clenbuterol	276.1	DMSO	10 mM	Beta 2 adrenergic agonist.	Adrenergic Ligands	CC(C)(C)NCC(O)C1=CC(Cl)=C(N)C(Cl)=C1
BM2811	E9	57	BM0281157	AC-175	62929-91-3	Procaterol HCl	326.8	DMSO	10 mM	Beta 2 adrenergic agonist.	Adrenergic Ligands	Cl.[H][C@@](CC)(NC(C)C)[C@]([H])(O)C1=CC=C(O)C2=C1C=CC(=O)N2
BM2811	E10	58	BM0281158	AC-176	51022-70-9	Salbutamol hemisulfate	576.7	DMSO	10 mM	Beta 2 adrenergic agonist.	Adrenergic Ligands	OS(O)(=O)=O.CC(C)(C)NCC(O)C1=CC(CO)=C(O)C=C1.CC(C)(C)NCC(O)C1=CC(CO)=C(O)C=C1
BM2811	E11	59	BM0281159	AR-108	127299-93-8	BRL 37344 sodium salt	386.8	DMSO	10 mM	Beta 3 adrenergic agonist.	Adrenergic Ligands	[Na].C[C@H](CC1=CC=C(OCC(O)=O)C=C1)NC[C@H](O)C1=CC(Cl)=CC=C1
BM2811	E12	60	BM0281160	AC-178	81047-99-6	CGP 12177 HCl	315.8	DMSO	10 mM	Beta 3 adrenergic agonist; beta 1 & 2 adrenergic antagonist.	Adrenergic Ligands	Cl.CC(C)(C)NCC(O)COC1=C2NC(=O)NC2=CC=C1
BM2811	F1	61	BM0281161	AC-179	141269-99-0	ICI 215,001 HCl	397.9	DMSO	10 mM	Active metabolite of ZD 7114.	Adrenergic Ligands	Cl.O[C@H](CNCCOC1=CC=C(OCC(O)=O)C=C1)COC1=CC=CC=C1
BM2811	F2	62	BM0281162	AC-180	129689-30-1	ZD 7114 HCl	454.9	DMSO	10 mM	Beta 3 adrenergic agonist.	Adrenergic Ligands	Cl.COCCNC(=O)COC1=CC=C(OCCNC[C@@H](O)COC2=CC=CC=C2)C=C1
BM2811	F3	63	BM0281163	AC-181	13523-86-9	Pindolol	248.3	DMSO	10 mM	Beta 3 adrenergic partial agonist	Adrenergic Ligands	CC(C)NCC(O)COC1=CC=CC2=C1C=CN2
BM2811	F4	64	BM0281164	AC-182	26328-11-0	(S)-(-)-Pindolol	248.3	DMSO	10 mM	Beta 3 adrenergic partial agonist	Adrenergic Ligands	CC(C)NC[C@H](O)COC1=CC=CC2=C1C=CN2
BM2811	F5	65	BM0281165	AC-183	54239-37-1	Cimaterol	219.3	DMSO	10 mM	Beta adrenergic agonist.	Adrenergic Ligands	CC(C)NCC(O)C1=CC=C(N)C(=C1)C#N
BM2811	F6	66	BM0281166	AC-1567	61-16-5	Methoxamine HCl	247.7	DMSO	10 mM	Alpha 1 adrenoceptor agonist.	Adrenergic Ligands	Cl.COC1=CC=C(OC)C(=C1)C(O)C(C)N
BM2811	F7	67	BM0281167	AC-185	49745-95-1	Dobutamine HCl	301.4	DMSO	10 mM	Beta 1 and Beta 2 adrenergic agonist.	Adrenergic Ligands	CC(CCC1=CC=C(O)C=C1)NCCC1=CC(O)=C(O)C=C1
BM2811	F8	68	BM0281168	AC-186	53671-71-9	ICI 89406	354.4	DMSO	10 mM	Beta adrenergic antagonist.	Adrenergic Ligands	OC(CNCCNC(=O)NC1=CC=CC=C1)COC1=CC=CC=C1C#N
BM2811	F9	69	BM0281169	AC-1304	835-31-4	Naphazoline	210.3	DMSO	10 mM	Metabolite of propranolol.	Adrenergic Ligands	C(C1=NCCN1)C1=CC=CC2=CC=CC=C12
BM2811	F10	70	BM0281170	AC-1568	56392-17-7	(±)-Metaprolol tartrate	688.8	DMSO	10 mM	beta 1 adrenoceptor agonist	Adrenergic Ligands	OC(O)C(O)C(O)C(O)O.COCCC1=CC=C(OCC(O)CNC(C)C)C=C1.COCCC1=CC=C(OCC(O)CNC(C)C)C=C1
BM2811	F11	71	BM0281171	AC-189	51-02-5	Pronathelol HCl	265.8	DMSO	10 mM	Alpha 1 agonist.	Adrenergic Ligands	Cl.CC(C)NCC(O)C1=CC2=CC=CC=C2C=C1
BM2811	F12	72	BM0281172	AC-190	5051-22-9	R-(+)-Propranolol HCl	295.8	DMSO	10 mM	Propranolol enantiomer (less active).	Adrenergic Ligands	Cl.[H][C@@](O)(CNC(C)C)COC1=CC=CC2=CC=CC=C12
BM2811	G1	73	BM0281173	AC-191	36112-95-5	Propranalol glycol	218.2	DMSO	10 mM	Metabolite of propranolol.	Adrenergic Ligands	OCC(O)COC1=CC=CC2=CC=CC=C12
BM2811	G2	74	BM0281174	AC-192	959-24-0	Sotalol HCl	308.8	DMSO	10 mM	Beta adrenergic antagonist.	Adrenergic Ligands	Cl.CC(C)NCC(O)C1=CC=C(NS(C)(=O)=O)C=C1
BM2811	G3	75	BM0281175	AC-193	10347-81-6	Maprotiline HCl	313.9	DMSO	10 mM	Norepinephrine uptake inhibitor.	Adrenergic Ligands	Cl.CNCCCC12CCC(C3=CC=CC=C13)C1=C2C=CC=C1
BM2811	G4	76	BM0281176	AC-194	57754-86-6	Nisoxetine HCl	307.8	DMSO	10 mM	Norepinephrine uptake inhibitor.	Adrenergic Ligands	Cl.CNCCC(OC1=CC=CC=C1OC)C1=CC=CC=C1
BM2811	G5	77	BM0281177	AR-100	62658-64-4	Bopindolol malonate	484.5	DMSO	10 mM	Beta 1 adrenergic antagonist.	Adrenergic Ligands	OC(=O)CC(O)=O.CC1=CC2=C(N1)C=CC=C2OCC(CNC(C)(C)C)OC(=O)C1=CC=CC=C1
BM2811	G6	78	BM0281178	AR-105	69906-85-0	(±)-Cyanopidolol hemifumarate	406.5	DMSO	10 mM	Beta adrenergic antagonist.	Adrenergic Ligands	COC1=C(OCCNCC(O)COC2=CC=CC3=C2C2=C(N3)C=CC=C2)C=CC=C1
BM2811	G7	79	BM0281179	AR-102	29110-48-3	Guanfacine HCl	282.6	DMSO	10 mM	Alpha 2 adrenergic agonist.	Adrenergic Ligands	Cl.NC(=N)NC(=O)CC1=C(Cl)C=CC=C1Cl
BM2811	G8	80	BM0281180	AR-104	72795-01-08	ICI-118,551 HCl	313.9	DMSO	10 mM	Beta 2 adrenergic antagonist.	Adrenergic Ligands	Cl.CC(C)N[C@H](C)[C@@H](O)COC1=C2CCCC2=C(C)C=C1
BM2811	G9	81	BM0281181	CA-305	63-92-3	Phenoxybenzamine HCl	340.3	DMSO	10 mM	Alpha adrenergic antagonist.	Adrenergic Ligands	Cl.CC(COC1=CC=CC=C1)N(CCCl)CC1=CC=CC=C1
BM2811	G10	82	BM0281182	ST-405	3506-09-0	Propranolol HCl	295.8	DMSO	10 mM	Beta adrenergic antagonist.	Adrenergic Ligands	Cl.CC(C)NCC(O)COC1=CC=CC2=CC=CC=C12
BM2811	G11	83	BM0281183	AR-107	10/4/99	(S)-(-)-Propranolol HCl	295.8	DMSO	10 mM	Beta adrenergic antagonist.	Adrenergic Ligands	Cl.[H][C@](O)(CNC(C)C)COC1=CC=CC2=CC=CC=C12
BM2811	G12	84	BM0281184	AR-106	6211-32-1	Rauwolscine HCl	390.9	DMSO	10 mM	Alpha 2 adrenergic antagonist.	Adrenergic Ligands	Cl.[H][C@]12CC[C@H](O)[C@@H](C(=O)OC)[C@@]1([H])C[C@]1([H])N(CCC3=C1NC1=C3C=CC=C1)C2
BM2811	H1	85	BM0281185	AR-103	64461-82-1	Tizanidine HCl	290.2	DMSO	10 mM	Alpha 2 adrenergic agonist.	Adrenergic Ligands	Cl.ClC1=C(NC2=NCCN2)C2=NSN=C2C=C1
BM2811	H2	86	BM0281186	AC-804	179388-65-9	AH 11110A HCl	374.9	DMSO	10 mM	Alpha 1B adrenoceptor ligand.	Adrenergic Ligands	Cl.OC(COC1=CC=CC=C1C1=CC=CC=C1)CC(=N)N1CCCCC1
BM2811	H3	87	BM0281187	AC-805	89197-00-2	Efaroxan HCl	252.7	DMSO	10 mM	Alpha 2 adrenergic antagonist.	Adrenergic Ligands	Cl.CCC1(CC2=CC=CC=C2O1)C1=NCCN1
BM2811	H4	88	BM0281188	AC-806	79944-56-2	Idazoxan HCl	240.7	DMSO	10 mM	Alpha 2 adrenergic antagonist.	Adrenergic Ligands	Cl.C1CN=C(N1)C1COC2=CC=CC=C2O1
BM2811	H5	89	BM0281189	AC-807	749-02-0	Spiperone HCl	431.9	DMSO	10 mM	Alpha 1 beta adrenergic antagonist	Adrenergic Ligands	Cl.FC1=CC=C(C=C1)C(=O)CCCN1CCC2(CC1)N(CNC2=O)C1=CC=CC=C1
BM2811	H6	90	BM0281190	AC-808	51-42-3	(-)-Epinephrine bitartrate	333.3	DMSO	10 mM	Endogenous alpha, beta adrenergic agonist.	Adrenergic Ligands	OC(C(O)C(O)=O)C(O)=O.CNC[C@H](O)C1=CC=C(O)C(O)=C1
BM2811	H7	91	BM0281191	AC-809	7361-61-7	Xylazine	220.3	DMSO	10 mM	Alpha 2 adrenergic agonist.	Adrenergic Ligands	CC1=CC=CC(C)=C1NC1=NCCCS1
BM2811	H8	92	BM0281192	ALX-550-076	69815-49-2	L-(-)-Norepinephrine bitartrate monohydrate	337.3	DMSO	10 mM	Endogenous alpha, beta adrenergic agonist.	Adrenergic Ligands	[H]O[H].OC(C(O)C(O)=O)C(O)=O.[H][C@](O)(CN)C1=CC=C(O)C(O)=C1
BM2811	H9	93	BM0281193	AC-1569	5874-97-5	Metaproteranol hemisulfate	520.6	DMSO	10 mM	Beta 2 adrenergic agonist.	Adrenergic Ligands	CC(C)NCC(C1=CC(=CC(=C1)O)O)O.CC(C)NCC(C1=CC(=CC(=C1)O)O)O.OS(=O)(=O)O
BM2811	H10	94	BM0281194	AC-812	13707-88-5	Alprenolol HCl	285.8	DMSO	10 mM	Beta adrenergic antagonist.	Adrenergic Ligands	Cl.CC(C)NCC(O)COC1=CC=CC=C1CC=C
BM2811	H11	95	BM0281195	AC-813	113-52-0	Imipramine HCl	316.9	DMSO	10 mM	Norepinephrine uptake inhibitor.	Adrenergic Ligands	Cl.CN(C)CCCN1C2=CC=CC=C2CCC2=CC=CC=C12
BM2811	H12	96	BM0281196	AC-814	14028-44-5	Amoxapine	313.8	M-PYROL	10 mM	Norepinephrine uptake inhibitor.	Adrenergic Ligands	[H]N1CCN(CC1)C1=NC2=C(OC3=C1C=C(Cl)C=C3)C=CC=C2
BM2812	B1	13	BM0281213	AC-752	62-37-1	Dopamine HCl	189.6	DMSO	10 mM	Endogenous Ligand	Dopaminergic Ligands	Cl.NCCC1=CC(O)=C(O)C=C1
BM2812	B2	14	BM0281214	AC-835	62-32-8	N-Methyldopamine HCl	203.7	DMSO	10 mM	Dopamine receptor agonist	Dopaminergic Ligands	Cl.CNCCC1=CC=C(O)C(O)=C1
BM2812	B3	15	BM0281215	D-100	73304-33-3	6,7-ADTN HBr	260.1	DMSO	10 mM	Dopamine agonist	Dopaminergic Ligands	Br.NC1CCC2=CC(O)=C(O)C=C2C1
BM2812	B4	16	BM0281216	D-101	85379-09-05	(+)-AJ-76 HCl	269.8	DMSO	10 mM	Dopamine autoreceptor antagonist	Dopaminergic Ligands	Cl.CCCN[C@@H]1CCC2=C(OC)C=CC=C2[C@@H]1C
BM2812	B5	17	BM0281217	D-102	22260-51-1	Bromocriptine mesylate	750.7	DMSO	10 mM	Dopamine agonist	Dopaminergic Ligands	CS(O)(=O)=O.[H][C@@]12CCCN1C(=O)[C@H](CC(C)C)N1C(=O)[C@](NC(=O)[C@H]3CN(C)[C@]4([H])CC5=C(Br)NC6=C5C(=CC=C6)C4=C3)(O[C@@]21O)C(C)C
BM2812	B6	18	BM0281218	AC-819	564-36-3	Ergocornine	561.7	DMSO	10 mM	Dopamine agonist	Dopaminergic Ligands	[H][C@@]12CCCN1C(=O)[C@]([H])(C(C)C)N1C(=O)[C@](NC(=O)[C@@]3([H])CN(C)[C@]4([H])CC5=CNC6=C5C(=CC=C6)C4=C3)(O[C@@]21O)C(C)C
BM2812	B7	19	BM0281219	D-103	112726-66-6	1-[1-(2-Benzo[b]thienyl)cyclohexyl)]piperidine maleate	415.5	DMSO	10 mM	Dopamine uptake inhibitor	Dopaminergic Ligands	OC(=O)\C=C/C(O)=O.C1CCN(CC1)C1(CCCCC1)C1=CC2=C(S1)C=CC=C2
BM2812	B8	20	BM0281220	D-108	2058-52-8	Clothiapine	343.9	DMSO	10 mM	Dopamine D4 and D2 antagonist	Dopaminergic Ligands	CN1CCN(CC1)C1=NC2=C(SC3=C1C=C(Cl)C=C3)C=CC=C2
BM2812	B9	21	BM0281221	D-107	5786-21-0	Clozapine	326.8	DMSO	10 mM	Dopamine D4 and D2 antagonist	Dopaminergic Ligands	CN1CCN(CC1)C1=NC2=C(NC3=C1C=CC=C3)C=CC(Cl)=C2
BM2812	B10	22	BM0281222	D-104	67469-78-7	GBR-12909 2HCl	523.5	DMSO	10 mM	Dopamine uptake inhibitor	Dopaminergic Ligands	Cl.Cl.FC1=CC=C(C=C1)C(OCCN1CCN(CCCC2=CC=CC=C2)CC1)C1=CC=C(F)C=C1
BM2812	B11	23	BM0281223	D-105	74938-11-7	7-Hydroxy-DPAT HBr	328.3	DMSO	10 mM	Selective D3 dopamine agonist	Dopaminergic Ligands	Br.CCCN(CCC)C1CCC2=CC=C(O)C=C2C1
BM2812	B12	24	BM0281224	D-106	159559-71-4	trans-7-Hydroxy-PIPAT maleate	487.3	DMSO	10 mM	D3 dopamine ligand	Dopaminergic Ligands	OC(=O)\C=C/C(O)=O.CCCN(C\C=C\I)C1CCC2=CC=C(O)C=C2C1
BM2812	C1	25	BM0281225	NS-531	32672-69-8	Mesoridazine besylate	544.7	DMSO	10 mM	Dopamine antagonist	Dopaminergic Ligands	OS(=O)(=O)C1=CC=CC=C1.CN1CCCCC1CCN1C2=CC=CC=C2SC2=C1C=C(C=C2)S(C)=O
BM2812	C2	26	BM0281226	D-109	85760-74-3	(-)-Quinpirole HCl	255.8	DMSO	10 mM	Selective dopamine D2 agonist	Dopaminergic Ligands	Cl.[H][C@]12CCCN(CCC)[C@]1([H])CC1=CNN=C1C2
BM2812	C3	27	BM0281227	D-111	73220-03-08	Remoxipride HCl	407.7	DMSO	10 mM	A potent and selective dopamine D2 antagonist	Dopaminergic Ligands	Cl.[H][C@@]1(CNC(=O)C2=C(OC)C(Br)=CC=C2OC)CCCN1CC
BM2812	C4	28	BM0281228	D-110	125941-87-9	SCH 23390 HCl	324.2	DMSO	10 mM	A potent and selective dopamine D1 antagonist	Dopaminergic Ligands	Cl.[H][C@@]1(CN(C)CCC2=CC(Cl)=C(O)C=C12)C1=CC=CC=C1
BM2812	C5	29	BM0281229	NS-835	130-61-0	Thioridazine HCl	407.0	DMSO	10 mM	Dopamine D4 antagonist	Dopaminergic Ligands	Cl.CSC1=CC2=C(SC3=C(C=CC=C3)N2CCC2CCCCN2C)C=C1
BM2812	C6	30	BM0281230	AC-747	55528-07-09	(+)-Butaclamol HCl	398.0	DMSO	10 mM	Dopamine antagonist	Dopaminergic Ligands	Cl.[H][C@@]12C[C@@](O)(CCN1C[C@@]1([H])C3=C(CCC4=C1C2=CC=C4)C=CC=C3)C(C)(C)C
BM2812	C7	31	BM0281231	AC-748	314-19-2	(R)-(-)-Apomorphine HCl	303.8	DMSO	10 mM	Dopamine agonist	Dopaminergic Ligands	Cl.[H][C@@]12CC3=C(C(O)=C(O)C=C3)C3=C1C(CCN2C)=CC=C3
BM2812	C8	32	BM0281232	AC-749	69-09-0	Chlorpromazine HCl	355.3	DMSO	10 mM	Dopamine antagonist	Dopaminergic Ligands	Cl.CN(C)CCCN1C2=CC(Cl)=CC=C2SC2=C1C=CC=C2
BM2812	C9	33	BM0281233	AC-750	2709-56-0	Flupentixol	434.5	DMSO	10 mM	Dopmaine antagonist	Dopaminergic Ligands	[H]\C(CCN1CCN(CCO)CC1)=C1/C2=C(SC3=C1C=C(C=C3)C(F)(F)F)C=CC=C2
BM2812	C10	34	BM0281234	AC-751	57808-66-9	Domperidone	425.9	DMSO	10 mM	Peripheral dopamine antagonist	Dopaminergic Ligands	ClC1=CC2=C(C=C1)N(C1CCN(CCCN3C(=O)NC4=C3C=CC=C4)CC1)C(=O)N2
BM2812	C11	35	BM0281235	AC-753	146-56-5	Fluphenazine 2HCl	510.4	DMSO	10 mM	Dopamine antagonist	Dopaminergic Ligands	Cl.Cl.OCCN1CCN(CCCN2C3=C(SC4=C2C=C(C=C4)C(F)(F)F)C=CC=C3)CC1
BM2812	C12	36	BM0281236	AC-1560	19875-60-6	Lisuride maleate	454.5	DMSO	10 mM	Dopamine D2 agonist, dopamine D1 antagonist	Dopaminergic Ligands	OC(=O)\C=C/C(O)=O.[H][C@@]12CC3=CNC4=CC=CC(=C34)C1=C[C@@H](CN2C)NC(=O)N(CC)CC
BM2812	D1	37	BM0281237	AC-755	66104-23-2	Pergolide mesylate	410.6	DMSO	10 mM	Dopamine agonist	Dopaminergic Ligands	CS(O)(=O)=O.[H][C@]1(CSC)CN(CCC)[C@]2([H])CC3=CNC4=CC=CC(=C34)[C@@]2([H])C1
BM2812	D2	38	BM0281238	AC-756	97548-97-5	LY-163,502 2HCl	319.3	DMSO	10 mM	D2 dopamine agonist	Dopaminergic Ligands	Cl.Cl.[H][C@]12CCCN(CCC)[C@]1([H])CC1=CN=C(N)N=C1C2
BM2812	D3	39	BM0281239	AC-757	98185-20-7	S(-)-raclopride tartrate	497.3	DMSO	10 mM	D2 dopamine antagonist	Dopaminergic Ligands	OC(C(O)C(O)=O)C(O)=O.[H][C@@]1(CNC(=O)C2=C(O)C(Cl)=CC(Cl)=C2OC)CCCN1CC
BM2812	D4	40	BM0281240	AC-758	106266-06-2	Risperidone	410.5	DMSO	10 mM	D2 dopamine antagonist	Dopaminergic Ligands	CC1=C(CCN2CCC(CC2)C2=NOC3=C2C=CC(F)=C3)C(=O)N2CCCCC2=N1
BM2812	D5	41	BM0281241	DL-257	132539-06-1	Olanzapine	312.4	DMSO	10 mM	D1/D2 dopamine antagonist	Dopaminergic Ligands	CN1CCN(CC1)C1=NC2=CC=CC=C2NC2=C1C=C(C)S2
BM2812	D6	42	BM0281242	AC-760	23672-07-03	S(-)-sulpiride	341.4	DMSO	10 mM	D2 dopamine antagonist	Dopaminergic Ligands	[H][C@@]1(CNC(=O)C2=C(OC)C=CC(=C2)S(N)(=O)=O)CCCN1CC
BM2812	D7	43	BM0281243	AC-761	234757-41-6	U-99194A maleate	393.5	DMSO	10 mM	D3 dopamine antagonist	Dopaminergic Ligands	OC(=O)\C=C/C(O)=O.CCCN(CCC)C1CC2=CC(OC)=C(OC)C=C2C1
BM2812	D8	44	BM0281244	AC-246	100999-26-6	CY 208-243	274.4	DMSO	10 mM	Selective D1 agonist	Dopaminergic Ligands	[H][C@@]12CC3=CNC4=CC=CC(=C34)[C@@]1([H])C1=C(CN2C)C=CC=C1
BM2812	D9	45	BM0281245	AC-1357	130465-39-3	A 68930 HCl	307.8	DMSO	10 mM	Selective D1 agonist	Dopaminergic Ligands	Cl.NC[C@@H]1O[C@@H](CC2=C1C=CC(O)=C2O)C1=CC=CC=C1
BM2812	D10	46	BM0281246	AC-248	81633-77-4	SKF 38393 HBr	336.2	DMSO	10 mM	D1 dopamine agonist	Dopaminergic Ligands	Br.OC1=C(O)C=C2C(CNCCC2=C1)C1=CC=CC=C1
BM2812	D11	47	BM0281247	AC-250	52-86-8	Haloperidol HCl	412.3	DMSO	10 mM	Dopamine antagonist	Dopaminergic Ligands	Cl.OC1(CCN(CCCC(=O)C2=CC=C(F)C=C2)CC1)C1=CC=C(Cl)C=C1
BM2812	D12	48	BM0281248	AC-251		L-741,626	340.8	DMSO	10 mM	D2 dopamine antagonist	Dopaminergic Ligands	OC1(CCN(CC2=CNC3=C2C=CC=C3)CC1)C1=CC=C(Cl)C=C1
BM2812	E1	49	BM0281249	AC-252	15676-16-1	(RS)-(±)-sulpiride	341.4	DMSO	10 mM	D2 dopamine antagonist	Dopaminergic Ligands	CCN1CCCC1CNC(=O)C1=C(OC)C=CC(=C1)S(N)(=O)=O
BM2812	E2	50	BM0281250	AC-253	36085-73-1	B-HT 920 2HCl	282.2	DMSO	10 mM	D2 dopamine agonist	Dopaminergic Ligands	Cl.Cl.NC1=NC2=C(CCN(CC=C)CC2)S1
BM2812	E3	51	BM0281251	NS-104	510-74-7	AMI-193	383.5	DMSO	10 mM	D2 like receptor ligand	Dopaminergic Ligands	FC1=CC=C(OCCCN2CCC3(CC2)N(CNC3=O)C2=CC=CC=C2)C=C1
BM2812	E4	52	BM0281252	AC-255		3'-Fluorobenzylspiperone maleate	619.7	DMSO	10 mM	D2 receptor ligand	Dopaminergic Ligands	OC(=O)\C=C/C(O)=O.FC1=CC=C(C=C1)C(=O)CCCN1CCC2(CC1)N(CN(CC1=CC=CC(F)=C1)C2=O)C1=CC=CC=C1
BM2812	E5	53	BM0281253	AC-256	162408-66-4	GR 103691	485.6	DMSO	10 mM	D3 dopamine antagonist	Dopaminergic Ligands	COC1=C(C=CC=C1)N1CCN(CCCCNC(=O)C2=CC=C(C=C2)C2=CC=C(C=C2)C(C)=O)CC1
BM2812	E6	54	BM0281254	AC-257	67227-56-9	Fenoldopam HCl	342.2	DMSO	10 mM	D1 dopamine agonist	Dopaminergic Ligands	Cl.OC1=CC=C(C=C1)C1CNCCC2=C1C=C(O)C(O)=C2Cl
BM2812	E7	55	BM0281255	AC-258	123594-64-9	(+)-PD 128907	249.3	DMSO	10 mM	D3 dopamine agonist	Dopaminergic Ligands	CCCN1CCO[C@H]2[C@H]1COC1=CC=C(O)C=C21
BM2812	E8	56	BM0281256	AC-259	78213-63-5	Piribedil 2HCl	371.3	DMSO	10 mM	D3 dopamine agonist	Dopaminergic Ligands	Cl.Cl.C(N1CCN(CC1)C1=NC=CC=N1)C1=CC2=C(OCO2)C=C1
BM2812	E9	57	BM0281257	AC-260	95999-12-5	(+)-UH 232 maleate	391.5	DMSO	10 mM	D3 dopamine agonist	Dopaminergic Ligands	OC(=O)\C=C/C(O)=O.CCCN(CCC)[C@@H]1CCC2=C(OC)C=CC=C2[C@@H]1C
BM2812	E10	58	BM0281258	AC-261		2-Chloro-11-(4-methylpiperazino)dibenz[B,F]oxepin maleate	442.9	DMSO	10 mM	D4 receptor ligand	Dopaminergic Ligands	OC(=O)\C=C/C(O)=O.CN1CCN(CC1)C1=CC2=C(OC3=C1C=C(Cl)C=C3)C=CC=C2
BM2812	E11	59	BM0281259	AC-1358	170856-41-4	PNU 96415E	413.4	DMSO	10 mM	High affinity dopamine D4 receptor ligand	Dopaminergic Ligands	Cl.Cl.FC1=CC=C(C=C1)N1CCN(CCC2OCCC3=CC=CC=C23)CC1
BM2812	E12	60	BM0281260	AC-263	156337-32-5	L-741,742 HCl	417.4	DMSO	10 mM	D4 dopamine antagonist	Dopaminergic Ligands	Cl.CC1=C(ON=C1C1CCN(CCC2=CC=CC=C2)CC1)C1=CC=C(Cl)C=C1
BM2812	F1	61	BM0281261	AC-264	158985-00-3	L-745,870 3HCl	436.2	DMSO	10 mM	Dopamine D4 antagonist	Dopaminergic Ligands	Cl.Cl.Cl.ClC1=CC=C(C=C1)N1CCN(CC2=CNC3=NC=CC=C23)CC1
BM2812	F2	62	BM0281262	AC-265		PD 168077 maleate	450.5	DMSO	10 mM	D4 dopamine agonist	Dopaminergic Ligands	OC(=O)\C=C/C(O)=O.CC1=CC=CC(=C1)C(=O)NCN1CCN(CC1)C1=CC=CC=C1C#N
BM2812	F3	63	BM0281263	AC-1359	81409-90-7	Cabergoline	453.6	DMSO	10 mM	Selective D2 like dopamine receptor agonist	Dopaminergic Ligands	[H]C12CC3CNC4=CC=CC(=C34)C1([H])CC(CN2CC=C)C(=O)N(CCCN(C)C)C(=O)NCC
BM2812	F5	65	BM0281265	AC-1360	274694-98-3	LE 300	290.4	DMSO	10 mM	Potent and selective D1 receptor antagonist	Dopaminergic Ligands	CN1CCC2=C(CC3=C(CC1)C=CC=C3)NC1=C2C=CC=C1
BM2812	F6	66	BM0281266	AC-269		3_-Bis-(4-fluorophenyl)methoxytropane HCl	379.9	DMSO	10 mM	Dopamine uptake inhibitor	Dopaminergic Ligands	Cl.[H]C1(CC2CCC(C1)N2C)OC(C1=CC=C(F)C=C1)C1=CC=C(F)C=C1
BM2812	F7	67	BM0281267	AC-270		3-_-[(4-chlorophenyl)phenylmethoxy]tropane HCl	378.3	DMSO	10 mM	Dopamine uptake inhibitor	Dopaminergic Ligands	Cl.[H]C1(CC2CCC(C1)N2C)OC(C1=CC=CC=C1)C1=CC=C(Cl)C=C1
BM2812	F8	68	BM0281268	AC-271	67469-57-2	GBR 12783 2HCl	485.5	DMSO	10 mM	Dopamine uptake inhibitor	Dopaminergic Ligands	Cl.Cl.C(CN1CCN(C\C=C\C2=CC=CC=C2)CC1)OC(C1=CC=CC=C1)C1=CC=CC=C1
BM2812	F9	69	BM0281269	AC-272	76778-22-8	GBR 12935 2HCl	487.5	DMSO	10 mM	Dopamine uptake inhibitor	Dopaminergic Ligands	Cl.Cl.C(CN1CCN(CCOC(C2=CC=CC=C2)C2=CC=CC=C2)CC1)CC1=CC=CC=C1
BM2812	F10	70	BM0281270	AC-273	77862-93-2	GBR 13069 2HCl	521.5	DMSO	10 mM	Dopamine uptake inhibitor	Dopaminergic Ligands	Cl.Cl.FC1=CC=C(C=C1)C(OCCN1CCN(C\C=C\C2=CC=CC=C2)CC1)C1=CC=C(F)C=C1
BM2812	F11	71	BM0281271	AC-274	75626-12-9	4-Phenyl-1,2,3,4-tetrahydroisoquinoline HCl	245.7	DMSO	10 mM	Dopamine release inhibitor	Dopaminergic Ligands	Cl.C1NCC2=CC=CC=C2C1C1=CC=CC=C1
BM2812	G1	73	BM0281273	NS-108	24730-10-7	Dihydroergocristine mesylate	707.8	DMSO	10 mM	Dopamine partial agonist	Dopaminergic Ligands	CS(O)(=O)=O.[H][C@@]12CCCN1C(=O)[C@]([H])(CC1=CC=CC=C1)N1C(=O)[C@](NC(=O)[C@]3([H])CC4C5=CC=CC6=C5C(C[C@@]4([H])N(C)C3)=CN6)(O[C@@]21O)C(C)C
BM2812	G2	74	BM0281274	CA-310	440-17-5	Trifluoperazine 2HCl	480.4	DMSO	10 mM	D2 dopamine antagonist	Dopaminergic Ligands	Cl.Cl.CN1CCN(CCCN2C3=CC=CC=C3SC3=C2C=C(C=C3)C(F)(F)F)CC1
BM2812	G3	75	BM0281275	D-113	91374-20-8	Ropinirole HCl	296.8	DMSO	10 mM	Dopamine receptor agonist	Dopaminergic Ligands	Cl.CCCN(CCC)CCC1=CC=CC2=C1CC(=O)N2
BM2812	G4	76	BM0281276	AC-818		L-750,667 3HCl	527.7	DMSO	10 mM	D4 dopamine antagonist	Dopaminergic Ligands	Cl.Cl.Cl.IC1=CC=C(C=C1)N1CCN(CC2=CNC3=C2C=CC=N3)CC1
BM2812	G5	77	BM0281277	AC-1561	27833-64-3	Loxapine succinate	445.9	DMSO	10 mM	D2/D4 Dopamine antagonist	Dopaminergic Ligands	OC(=O)CCC(O)=O.CN1CCN(CC1)C1=NC2=CC=CC=C2OC2=CC=C(Cl)C=C12
BM2812	G6	78	BM0281278	AC-821		R(+)-6-BROMO-APB HBr	455.2	DMSO	10 mM	D1 dopamine agonist	Dopaminergic Ligands	Br.OC1=CC2=C(CCN(CC=C)C[C@@H]2C2=CC=CC=C2)C(Br)=C1O
BM2812	G7	79	BM0281279	AC-822		A-77636 HCl H2O	383.9	DMSO	10 mM	D1 dopamine agonist	Dopaminergic Ligands	Cl.[H]O[H].NC[C@@H]1O[C@@H](CC2=C(O)C(O)=CC=C12)C12CC3CC(CC(C3)C1)C2
BM2812	G9	81	BM0281281	AC-824	129-51-1	Ergonovine maleate	441.5	DMSO	10 mM	Dopamine partial agonist	Dopaminergic Ligands	OC(=O)\C=C/C(O)=O.CC(CO)NC(=O)C1CN(C)C2CC3=CNC4=CC=CC(=C34)C2=C1
BM2812	G10	82	BM0281282	AC-825	0511-09-01	alpha-ERGOCRYPTINE	575.7	DMSO	10 mM	Dopamine agonist	Dopaminergic Ligands	[H][C@@]12CCCN1C(=O)[C@]([H])(CC(C)C)N1C(=O)[C@](NC(=O)[C@@]3([H])CN(C)[C@]4([H])CC5=CNC6=CC=CC(=C56)C4=C3)(O[C@@]21O)C(C)C
BM2812	G11	83	BM0281283	AC-826	80751-65-1	(±)-SKF-82958 HBr	410.7	DMSO	10 mM	D1 dopamine agonist	Dopaminergic Ligands	Br.OC1=CC2=C(CCN(CC=C)CC2C2=CC=CC=C2)C(Cl)=C1O
BM2812	G12	84	BM0281284	AC-827	6032-66-2	R(-)-2,11-dihydroxy-10-methoxyapomorphine HCl	333.8	DMSO	10 mM	Dopamine agonist	Dopaminergic Ligands	Cl.[H][C@@]12CC3=C(C(O)=C(OC)C=C3)C3=C1C(CCN2C)=CC(O)=C3
BM2812	H2	86	BM0281286	AC-829	65273-66-7	Dipropyldopamine HBr	318.3	DMSO	10 mM	Dopamine agonist	Dopaminergic Ligands	Br.CCCN(CCC)CCC1=CC=C(O)C(O)=C1
BM2812	H3	87	BM0281287	AC-830	77630-01-04	R(-)-2,10,11-Trihydroxyaporphine HBr	364.2	DMSO	10 mM	Dopamine agonist	Dopaminergic Ligands	Br.[H][C@@]12CC3=C(C(O)=C(O)C=C3)C3=C1C(CCN2C)=CC(O)=C3
BM2812	H4	88	BM0281288	AC-831	77630-02-05	R(-)-2,10,11-Trihydroxy-N-propyl-noraporphine HBr	392.3	DMSO	10 mM	D2 dopamine agonist	Dopaminergic Ligands	Br.[H][C@@]12CC3=C(C(O)=C(O)C=C3)C3=C1C(CCN2CCC)=CC(O)=C3
BM2812	H5	89	BM0281289	AC-832	60-19-5	4-Hydroxyphenethylamine HCl	173.6	DMSO	10 mM	Dopamine agonist	Dopaminergic Ligands	Cl.NCCC1=CC=C(O)C=C1
BM2812	H6	90	BM0281290	AC-833	3458-98-8	3-Hydroxyphenethylamine HCl	173.6	DMSO	10 mM	Dopamine agonist	Dopaminergic Ligands	Cl.NCCC1=CC=CC(O)=C1
BM2812	H7	91	BM0281291	AC-834	64795-35-3	Mesulergine HCl	399.0	DMSO	10 mM	Dopaminergic agonist	Dopaminergic Ligands	Cl.[H][C@@]12CC3=CN(C)C4=CC=CC(=C34)[C@@]1([H])C[C@@H](CN2C)NS(=O)(=O)N(C)C
BM2812	H8	92	BM0281292	AC-836	112960-16-4	(±)-PD 128,907 HCl	285.8	DMSO	10 mM	D3 dopamine agonist	Dopaminergic Ligands	Cl.[H][C@@]12COC3=C(C=C(O)C=C3)[C@@]1([H])OCCN2CCC
BM2812	H9	93	BM0281293	AC-837	71787-90-1	(±)-2-(N-phenylethyl-N-propyl)amino-5-hydroxytetralin HCl	345.9	DMSO	10 mM	D2 dopamine agonist	Dopaminergic Ligands	Cl.CCCN(CCC1=CC=CC=C1)C1CCC2=C(C1)C=CC=C2O
BM2812	H10	94	BM0281294	AC-838	18426-20-5	R(-)-Propylnorapomorphine HCl	331.8	DMSO	10 mM	D2 dopamine agonist	Dopaminergic Ligands	Cl.[H][C@@]12CC3=C(C(O)=C(O)C=C3)C3=C1C(CCN2CCC)=CC=C3
BM2812	H11	95	BM0281295	AC-1570	138982-67-9	Ziprasidone HCl H2O	467.4	DMSO	10 mM	Dopamine D2 antagonist	Dopaminergic Ligands	Cl.[H]O[H].ClC1=C(CCN2CCN(CC2)C2=NSC3=CC=CC=C23)C=C2CC(=O)NC2=C1
BM2812	H12	96	BM0281296	AC-840	7232-21-5	Metoclopramide HCl	336.3	DMSO	10 mM	D2 dopamine antagonist	Dopaminergic Ligands	Cl.CCN(CC)CCNC(=O)C1=C(OC)C=C(N)C(Cl)=C1
BM2813	B1	13	BM0281313	NS-820	153-98-0	Serotonin HCl	212.7	DMSO	10 mM	Endogenous	Serononergic Ligands	Cl.NCCC1=CNC2=C1C=C(O)C=C2
BM2813	B2	14	BM0281314	NS-550	28614-26-8	N-Methylquipazine dimaleate	459.4	DMSO	10 mM	Serotonin 5-HT 3 agonist.	Serononergic Ligands	OC(=O)\C=C/C(O)=O.OC(=O)\C=C/C(O)=O.CN1CCN(CC1)C1=NC2=CC=CC=C2C=C1
BM2813	B3	15	BM0281315	NS-560	304-52-9	_-methyl 5-hydroxytryptamine maleate	306.3	DMSO	10 mM	Serotonin 5-HT 2 agonist.	Serononergic Ligands	OC(=O)\C=C/C(O)=O.CC(N)CC1=CNC2=C1C=C(O)C=C2
BM2813	B4	16	BM0281316	NS-101		3-(4-Allylpiperazin-1-yl)-2-quinoxalinecarbonitrile maleate	395.4	DMSO	10 mM	Serotonin 5-HT 3 antagonist.	Serononergic Ligands	OC(=O)\C=C/C(O)=O.C=CCN1CCN(CC1)C1=NC2=CC=CC=C2N=C1C#N
BM2813	B5	17	BM0281317	NS-104	510-74-7	AMI-193	383.5	DMSO	10 mM	Serotonin 5-HT 2 antagonist.	Serononergic Ligands	FC1=CC=C(OCCCN2CCC3(CC2)N(CNC3=O)C2=CC=CC=C2)C=C1
BM2813	B6	18	BM0281318	NS-100	98330-05-03	Anpirtoline HCl	265.2	WATER	10 mM	Serotonin 5-HT 1B agonist.	Serononergic Ligands	Cl.ClC1=CC=CC(SC2CCNCC2)=N1
BM2813	B7	19	BM0281319	NS-085	109028-10-6	CGS 12066B dimaleate	566.5	DMSO	10 mM	Serotonin 5-HT 1B agonist.	Serononergic Ligands	OC(=O)\C=C/C(O)=O.OC(=O)\C=C/C(O)=O.CN1CCN(CC1)C1=NC2=CC(=CC=C2N2C=CC=C12)C(F)(F)F
BM2813	B8	20	BM0281320	NS-107	315-80-0	Dibenzipine HCl	331.8	DMSO	10 mM	Down-regulates 5-HT 2 receptors	Serononergic Ligands	Cl.CN(C)CCN1C2=C(C=CC=C2)N(C)C2=C(C=CC=C2)C1=O
BM2813	B9	21	BM0281321	NS-108	24730-10-7	Dihydroergocristine mesylate	707.8	DMSO	10 mM	Serotonin antagonist.	Serononergic Ligands	CS(O)(=O)=O.[H][C@@]12CCCN1C(=O)[C@]([H])(CC1=CC=CC=C1)N1C(=O)[C@](NC(=O)[C@H]3CN(C)[C@]4([H])CC5=CNC6=C5C(=CC=C6)[C@@]4([H])C3)(O[C@@]21O)C(C)C
BM2813	B10	22	BM0281322	NS-102	1166-34-3	Cinanserin HCl	376.9	DMSO	10 mM	Serotonin 5-HT 2 antagonist.	Serononergic Ligands	Cl.CN(C)CCCSC1=CC=CC=C1NC(=O)\C=C\C1=CC=CC=C1
BM2813	B11	23	BM0281323	NS-109	67121-76-0	Fluperlapine	309.4	DMSO	10 mM	Serotonin 5-HT 6 / 5-HT 7 receptor ligand.	Serononergic Ligands	CN1CCN(CC1)C1=NC2=C(CC3=C1C=CC=C3)C=CC(F)=C2
BM2813	B12	24	BM0281324	EI-167	19728-88-2	Methiothepin maleate	472.6	DMSO	10 mM	Serotonin 5-HT 1 / 5-HT 2 antagonist. 5-HT autoreceptor antagonist.	Serononergic Ligands	OC(=O)\C=C/C(O)=O.CSC1=CC2=C(SC3=C(CC2N2CCN(C)CC2)C=CC=C3)C=C1
BM2813	C1	25	BM0281325	NS-150	87394-87-4	8-Hydroxy-DPAT HBr	328.3	DMSO	10 mM	Serotonin 5-HT 1A agonist.	Serononergic Ligands	Br.CCCN(CCC)C1CCC2=CC=CC(O)=C2C1
BM2813	C2	26	BM0281326	NS-515	74050-98-9	Ketanserin	395.4	DMSO	10 mM	Serotonin 5-HT 2 / 5-HT 1C antagonist.	Serononergic Ligands	FC1=CC=C(C=C1)C(=O)C1CCN(CCN2C(=O)NC3=CC=CC=C3C2=O)CC1
BM2813	C3	27	BM0281327	NS-530	40796-97-2	MDL-72222	314.2	DMSO	10 mM	Serotonin 5-HT 3 antagonist.	Serononergic Ligands	CN1C2CCC1CC(C2)OC(=O)C1=CC(Cl)=CC(Cl)=C1
BM2813	C4	28	BM0281328	NS-710	110429-49-8	Paroxetine HCl	365.8	DMSO	10 mM	Highly potent and selective serotonin (5-HT) uptake inhibitor	Serononergic Ligands	Cl.FC1=CC=C(C=C1)[C@@H]1CCNC[C@H]1COC1=CC=C2OCOC2=C1
BM2813	C5	29	BM0281329	NS-570	78263-90-8	2-Methylserotonin HCl	226.7	DMSO	10 mM	Serotonin 5-HT 3 agonist.	Serononergic Ligands	Cl.CC1=C(CCN)C2=C(N1)C=CC(O)=C2
BM2813	C6	30	BM0281330	NS-640	115338-32-4	NAN-190 HBr	474.4	DMSO	10 mM	Serotonin 5-HT 1A antagonist.	Serononergic Ligands	Br.COC1=C(C=CC=C1)N1CCN(CCCCN2C(=O)C3=CC=CC=C3C2=O)CC1
BM2813	C7	31	BM0281331	NS-660	57536-86-4	1-(1-Naphthyl)piperazine HCl	248.8	DMSO	10 mM	Serotonin 5-HT 1 agonist; 5-HT 2 antagonist.	Serononergic Ligands	Cl.C1CN(CCN1)C1=CC=CC2=C1C=CC=C2
BM2813	C8	32	BM0281332	NS-700	77372-73-7	6-Nitroquipazine maleate	374.3	DMSO	10 mM	Serotonin uptake inhibitor.	Serononergic Ligands	OC(=O)\C=C/C(O)=O.[O-][N+](=O)C1=CC=C2N=C(C=CC2=C1)N1CCNCC1
BM2813	C9	33	BM0281333	NS-740	11/7/89	Pizotifen maleate	411.5	DMSO	10 mM	Serotonin antagonist.	Serononergic Ligands	OC(=O)\C=C/C(O)=O.CN1CCC(CC1)=C1C2=C(CCC3=C1C=CC=C3)SC=C2
BM2813	C10	34	BM0281334	NS-780	4774-24-7	Quipazine dimaleate	445.4	DMSO	10 mM	Serotonin 5-HT 3 agonist.	Serononergic Ligands	OC(=O)\C=C/C(O)=O.OC(=O)\C=C/C(O)=O.C1CN(CCN1)C1=NC2=CC=CC=C2C=C1
BM2813	C11	35	BM0281335	NS-830	1054-88-2	Spiroxatrine	379.5	DMSO	10 mM	Serotonin 5-HT 1A antagonist.	Serononergic Ligands	O=C1NCN(C2=CC=CC=C2)C11CCN(CC2COC3=CC=CC=C3O2)CC1
BM2813	C12	36	BM0281336	NS-901	123040-16-4	Y-25130 HCl	386.3	DMSO	10 mM	Serotonin 5-HT 3 antagonist.	Serononergic Ligands	Cl.CN1C(=O)COC2=C(C=C(Cl)C=C12)C(=O)NC1CN2CCC1CC2
BM2813	D1	37	BM0281337	AC-524	82900-57-0	BP 554 maleate	456.5	DMSO	10 mM	Serotonin 5-HT 1A agonist.	Serononergic Ligands	OC(=O)\C=C/C(O)=O.C(COC1=CC=C2OCOC2=C1)CN1CCN(CC1)C1=CC=CC=C1
BM2813	D2	38	BM0281338	AC-525	57477-39-1	BRL 54443	230.3	DMSO	10 mM	Serotonin 5-HT 1E / 1F agonist.	Serononergic Ligands	CN1CCC(CC1)C1=CNC2=CC=C(O)C=C12
BM2813	D3	39	BM0281339	AC-526	33386-08-02	Buspirone HCl	422.0	DMSO	10 mM	Serotonin 5-HT 1A partial agonist.	Serononergic Ligands	Cl.O=C1CC2(CCCC2)CC(=O)N1CCCCN1CCN(CC1)C1=NC=CC=N1
BM2813	D4	40	BM0281340	AC-527	74885-09-09	5-Carboxamidotryptamine maleate	319.3	DMSO	10 mM	Serotonin 5-HT 1 agonist; affinity at 5-HT 1A, 5-HT 1B and 5-HT 1D receptors.	Serononergic Ligands	OC(=O)\C=C/C(O)=O.NCCC1=CNC2=CC=C(C=C12)C(N)=O
BM2813	D5	41	BM0281341		634908-75-1	WAY-100635 maleate	538.6	DMSO	10 mM	Serotonin 5-HT 1A receptor antagonist.	Serononergic Ligands	OC(=O)\C=C/C(O)=O.COC1=C(C=CC=C1)N1CCN(CCN(C(=O)C2CCCCC2)C2=CC=CC=N2)CC1
BM2813	D7	43	BM0281343	NS-110		N-Chlorophenyl-N-hexylpiperazine	280.8	DMSO	10 mM	0	Serononergic Ligands	CCCCCCN1CCN(CC1)C1=CC(Cl)=CC=C1
BM2813	D8	44	BM0281344	AC-531	124756-23-6	MDL 73005EF HCl	394.9	WATER	10 mM	Serotonin 5-HT 1A receptor ligand.	Serononergic Ligands	Cl.O=C1CC2(CCCC2)CC(=O)N1CCNCC1COC2=CC=CC=C2O1
BM2813	D9	45	BM0281345		99614-02-05	Ondansetron	293.4	DMSO	10 mM	Serotonin 5-HT3 receptor antagonist.	Serononergic Ligands	CN1C2=C(C3=C1C=CC=C3)C(=O)C(CN1C=CN=C1C)CC2
BM2813	D10	46	BM0281346	AC-533	157798-12-4	5-Nonyloxytryptamine oxalate	392.5	DMSO	10 mM	Serotonin 5-HT 1B agonist.	Serononergic Ligands	OC(=O)C(O)=O.CCCCCCCCCOC1=CC=C2NC=C(CCN)C2=C1
BM2813	D11	47	BM0281347	AC-534	107008-28-6	RU 24969 hemisuccinate	346.4	DMSO	10 mM	Serotonin 5-HT 1A / 1B and 5-HT 2C agonist.	Serononergic Ligands	OC(=O)CCC(O)=O.COC1=CC=C2NC=C(C2=C1)C1=CCNCC1
BM2813	D12	48	BM0281348	AC-535	16015-69-3	1-(3-trifluoromethyl) phenylpiperazine HCl	266.7	DMSO	10 mM	Serotonin 5-HT 1B partial agonist.	Serononergic Ligands	Cl.FC(F)(F)C1=CC=CC(=C1)N1CCNCC1
BM2813	E1	49	BM0281349	AC-536	193611-72-2	BRL 15572 HCl	443.4	DMSO	10 mM	Serotonin 5-HT 1D antagonist.	Serononergic Ligands	Cl.OC(CN1CCN(CC1)C1=CC(Cl)=CC=C1)C(C1=CC=CC=C1)C1=CC=CC=C1
BM2813	E2	50	BM0281350	AR-105	106469-57-2	Cyanopidolol hemifumarate	403.4	DMSO	10 mM	Serotonin autoreceptor anatagonist.	Serononergic Ligands	OC(=O)\C=C\C(O)=O.CC(C)(C)NC[C@H](O)COC1=CC=CC2=C1C=C(N2)C#N
BM2813	E3	51	BM0281351	AC-538	172854-55-6	GR 55562 2HCl	448.4	DMSO	10 mM	Serotonin 5-HT 1B antagonist.	Serononergic Ligands	Cl.Cl.CN(C)CCCC1=CC(=CC=C1O)C(=O)NC1=CC=C(C=C1)C1=CC=NC=C1
BM2813	E4	52	BM0281352	AC-539	55050-95-8	Isamoltane hemifumarate	390.4	DMSO	10 mM	Serotonin 5-HT 1B antagonist.	Serononergic Ligands	OC(=O)\C=C\C(O)=O.CC(C)NCC(O)COC1=C(C=CC=C1)N1C=CC=C1
BM2813	E5	53	BM0281353	AC-540	159311-94-1	MM 77 2HCl	418.4	DMSO	10 mM	Serotonin 5-HT 1A receptor ligand.	Serononergic Ligands	Cl.Cl.COC1=CC=CC=C1N1CCN(CCCCN2C(=O)CCC2=O)CC1
BM2813	E7	55	BM0281355	AC-1366	85650-52-8	Mirtazepine	265.4	DMSO	10 mM	Antidepressant agent; potent 5HT 2, 5-HT 3 receptor antagonist.	Serononergic Ligands	CN1CCN2C(C1)C1=C(CC3=C2N=CC=C3)C=CC=C1
BM2813	E8	56	BM0281356	AC-543	113777-33-6	MDL 72832 HCl	422.9	DMSO	10 mM	Serotonin 5-HT 1A receptor ligand.	Serononergic Ligands	Cl.O=C1CC2(CCCC2)CC(=O)N1CCCCNCC1COC2=CC=CC=C2O1
BM2813	E10	58	BM0281358	AC-545		3-MPPI	419.5	DMSO	10 mM	Serotonin 5-HT 1A receptor ligand.	Serononergic Ligands	COC1=CC=CC=C1N1CCN(CCN2C(=O)NC3=C(NC4=CC=CC=C34)C2=O)CC1
BM2813	E11	59	BM0281359	AC-546	160521-72-2	BW 723C86 HCl	322.9	DMSO	10 mM	Serotonin 5-HT 2B agonist.	Serononergic Ligands	Cl.CC(N)CC1=CNC2=CC=C(OCC3=CC=CS3)C=C12
BM2813	E12	60	BM0281360	AC-547	65369-76-8	1-(3-Chlorophenyl)piperazine HCl	233.1	DMSO	10 mM	Serotonin 5-HT 2B / 2C agonist.	Serononergic Ligands	Cl.ClC1=CC=CC(=C1)N1CCNCC1
BM2813	F1	61	BM0281361	AC-549	64022-27-1	MK 212 HCl	235.1	DMSO	10 mM	Serotonin 5-HT 2C agonist.	Serononergic Ligands	Cl.ClC1=CN=CC(=N1)N1CCNCC1
BM2813	F2	62	BM0281362	AC-550	969-33-5	Cyproheptadine HCl	323.9	DMSO	10 mM	Serotonin 5-HT 2 antagonist.	Serononergic Ligands	Cl.CN1CCC(CC1)=C1C2=C(C=CC=C2)C=CC2=C1C=CC=C2
BM2813	F3	63	BM0281363	NS-106	6104-71-8	N-Desmethylclozapine	312.8	DMSO	10 mM	Serotonin 5-HT 1C antagonist.	Serononergic Ligands	[H]N1CCN(CC1)C1=NC2=C(C=CC(Cl)=C2)N([H])C2=C1C=CC=C2
BM2813	F4	64	BM0281364	AC-1365	15923-78-1	PNU 22394 HCl	236.7	DMSO	10 mM	Potent 5-HT 2C agonist and partial 5-HT 2A/2B agonist.	Serononergic Ligands	Cl.CN1C2=C(CCNCC2)C2=C1C=CC=C2
BM2813	F5	65	BM0281365	AC-553	17692-51-2	Metergoline phenylmethyl ester	403.5	DMSO	10 mM	Serotonin 5-HT 1 / 5-HT 2 antagonist; activity at 5-HT 1D.	Serononergic Ligands	[H][C@]1(CNC(=O)OCC2=CC=CC=C2)CN(C)[C@]2([H])CC3=CN(C)C4=C3C(=CC=C4)[C@@]2([H])C1
BM2813	F6	66	BM0281366	AC-554	21535-47-7	Mianserin HCl	300.8	DMSO	10 mM	Serotonin antagonist.	Serononergic Ligands	Cl.CN1CCN2C(C1)C1=C(CC3=C2C=CC=C3)C=CC=C1
BM2813	F7	67	BM0281367	AC-555	141474-54-6	SDZ SER 082 fumarate	344.4	DMSO	10 mM	Serotonin 5-HT 2B / 2C antagonist.	Serononergic Ligands	OC(=O)\C=C\C(O)=O.[H][C@]12CCN(C)C[C@@]1([H])C1=CC=CC3=C1N(CC3)C2
BM2813	F9	69	BM0281369	AC-557	2113-05-5	m-Chlorophenylbiguanide HCl	248.1	DMSO	10 mM	Serotonin 5-HT 3 agonist.	Serononergic Ligands	Cl.NC(=N)NC(=N)NC1=CC(Cl)=CC=C1
BM2813	F10	70	BM0281370	AC-559	55-57-2	1-Phenylbiguanide HCl	213.7	DMSO	10 mM	Serotonin 5-HT 3 agonist.	Serononergic Ligands	Cl.NC(=N)NC(=N)NC1=CC=CC=C1
BM2813	F11	71	BM0281371	AC-560	143137-35-3	RS 56812 HCl	347.8	DMSO	10 mM	Serotonin 5-HT 3 partial agonist.	Serononergic Ligands	Cl.CN1C=C(C(=O)C(=O)N[C@H]2CN3CCC2CC3)C2=CC=CC=C12
BM2813	F12	72	BM0281372	AC-561	77145-61-0	SR 57227 HCl	248.2	DMSO	10 mM	Serotonin 5-HT 3 agonist.	Serononergic Ligands	Cl.NC1CCN(CC1)C1=NC(Cl)=CC=C1
BM2813	G1	73	BM0281373	AC-562	125817-65-4	5-[(DIMETHYLAMINO)METHYL]-3-(1-METHYL-1H-INDOL-3-YL)-1,2,4-OXADIAZOLE	256.3	DMSO	10 mM	Serotonin 5-HT 3 antagonist.	Serononergic Ligands	CN(C)CC1=NC(=NO1)C1=CN(C)C2=CC=CC=C12
BM2813	G2	74	BM0281374	AC-564		Tropanyl 3,5-dimethylbenzoate	273.4	DMSO	10 mM	Serotonin 5-HT 3 antagonist.	Serononergic Ligands	CN1C2CCC1CC(C2)OC(=O)C1=CC(C)=CC(C)=C1
BM2813	G3	75	BM0281375	AC-1367	75558-90-6	Amperozide HCl	438.0	DMSO	10 mM	High affinity for 5-HT 2 receptors and low affinity for D2 receptors	Serononergic Ligands	Cl.CCNC(=O)N1CCN(CCCC(C2=CC=C(F)C=C2)C2=CC=C(F)C=C2)CC1
BM2813	G4	76	BM0281376	AC-566		2-[1-(4-PIPERONYL)PIPERAZINYL]BENZOTHIAZOLE	353.4	DMSO	10 mM	Serotonin 5-HT 4 receptor agonist; 5-HT 3 antagonist.	Serononergic Ligands	C(N1CCN(CC1)C1=NC2=C(S1)C=CC=C2)C1=CC=C2OCOC2=C1
BM2813	G5	77	BM0281377	AR-114	99300-78-4	Venlafaxine HCl	313.9	DMSO	10 mM	Serotonin reuptake inhibitor.	Serononergic Ligands	Cl.COC1=CC=C(C=C1)C(CN(C)C)C1(O)CCCCC1
BM2813	G6	78	BM0281378	NS-112	59729-32-7	Citalopram HBr	405.3	DMSO	10 mM	Selective serotonin reuptake inhibitor.	Serononergic Ligands	Br.CN(C)CCCC1(OCC2=C1C=CC(=C2)C#N)C1=CC=C(F)C=C1
BM2813	G7	79	BM0281379	AC-569	149719-06-2	RS 23597-190 HCl	363.3	DMSO	10 mM	Serotonin 5-HT 4 antagonist.	Serononergic Ligands	Cl.COC1=CC(N)=C(Cl)C=C1C(=O)OCCCN1CCCCC1
BM2813	G9	81	BM0281381	AC-571	135938-17-9	SB 203186 HCl	308.8	DMSO	10 mM	Serotonin 5-HT 4 antagonist.	Serononergic Ligands	Cl.O=C(OCCN1CCCCC1)C1=CNC2=CC=CC=C12
BM2813	G10	82	BM0281382	AC-572	17321-77-6	Clomipramine HCl	351.3	DMSO	10 mM	Serotonin uptake inhibitor.	Serononergic Ligands	Cl.CN(C)CCCN1C2=C(CCC3=C1C=C(Cl)C=C3)C=CC=C2
BM2813	G11	83	BM0281383	AC-573	56296-78-7	Fluoxetine HCl	345.8	DMSO	10 mM	Serotonin uptake inhibitor.	Serononergic Ligands	Cl.CNCCC(OC1=CC=C(C=C1)C(F)(F)F)C1=CC=CC=C1
BM2813	G12	84	BM0281384	D-107	5786-21-0	Clozapine	326.8	DMSO	10 mM	Serotonin 5-HT 1C antagonist.	Serononergic Ligands	CN1CCN(CC1)C1=NC2=C(NC3=C1C=CC=C3)C=CC(Cl)=C2
BM2813	H1	85	BM0281385	AC-576	57432-61-8	Methylergometrine maleate	455.5	DMSO	10 mM	Serotonin 5-HT 1 / 2 antagonist.	Serononergic Ligands	OC(=O)\C=C/C(O)=O.[H][C@@]12CC3=CNC4=C3C(=CC=C4)C1=C[C@H](CN2C)C(=O)N[C@@H](CC)CO
BM2813	H2	86	BM0281386	AC-577	129-49-7	Methysergide maleate	469.5	DMSO	10 mM	Serotonin 5-HT 1 / 2 antagonist.	Serononergic Ligands	OC(=O)\C=C/C(O)=O.[H][C@@]12CC3=CN(C)C4=C3C(=CC=C4)C1=C[C@H](CN2C)C(=O)N[C@@H](CC)CO
BM2813	H3	87	BM0281387	AC-841	66-83-1	5-Methoxytryptamine HCl	226.7	DMSO	10 mM	Serotonin agonist.	Serononergic Ligands	Cl.COC1=CC2=C(NC=C2CCN)C=C1
BM2813	H4	88	BM0281388	AC-843	137196-67-9	SDZ 205-557 HCl	337.2	DMSO	10 mM	Serotonin 5-HT 4 antagonist.	Serononergic Ligands	Cl.CCN(CC)CCOC(=O)C1=C(OC)C=C(N)C(Cl)=C1
BM2813	H5	89	BM0281389	AC-844	89565-68-4	Tropisetron HCl	320.8	DMSO	10 mM	Serotonin 5-HT 3 antagonist.	Serononergic Ligands	Cl.[H][C@]12CC[C@]([H])(C[C@@H](C1)OC(=O)C1=CNC3=C1C=CC=C3)N2C
BM2813	H6	90	BM0281390	AC-1384	21102-95-4	BMY 7378 2HCl	458.4	DMSO	10 mM	Serotonin 5-HT1A partial agonist	Serononergic Ligands	Cl.Cl.COC1=C(C=CC=C1)N1CCN(CCN2C(=O)CC3(CCCC3)CC2=O)CC1
BM2813	H7	91	BM0281391	AC-846	1814-64-8	LY-165,163	349.4	DMSO	10 mM	Serotonin 5-HT 1A agonist.	Serononergic Ligands	NC1=CC=C(CCN2CCN(CC2)C2=CC=CC(=C2)C(F)(F)F)C=C1
BM2813	H8	92	BM0281392	AC-847	2315-02-8	Oxymetazoline HCl	296.8	DMSO	10 mM	Serotonin 5-HT 1A, 5-HT 1B and 5-HT 1D agonist.	Serononergic Ligands	Cl.CC1=CC(=C(O)C(C)=C1CC1=NCCN1)C(C)(C)C
BM2813	H9	93	BM0281393	AC-848	15676-16-1	(RS)-(±)-Sulpiride	341.4	DMSO	10 mM	Serotonin 5-HT 2 receptor antagonist.	Serononergic Ligands	CCN1CCCC1CNC(=O)C1=C(OC)C=CC(=C1)S(N)(=O)=O
BM2813	H11	95	BM0281395	AC-842	202466-68-0	RO 04-6790	308.4	DMSO	10 mM	Serotonin 5-HT 6 antagonist.	Serononergic Ligands	CNC1=CC(NS(=O)(=O)C2=CC=C(N)C=C2)=NC(NC)=N1
BM2813	H12	96	BM0281396	AC-1356	1622-79-3	Melperone HCl	299.8	DMSO	10 mM	Serotonin 5-HT 2A/ D2 receptor antagonist	Serononergic Ligands	Cl.CC1CCN(CCCC(=O)C2=CC=C(F)C=C2)CC1
BM2814	B1	13	BM0281413	NO-100	130497-33-5	BRL-52537 HCl	390.1	DMSO	10 mM	Kappa opioid agonist.	Opiods	Cl.ClC1=C(Cl)C=C(CC(=O)N2CCCCC2CN2CCCC2)C=C1
BM2814	B2	14	BM0281414	NO-101	0357-08-04	Naloxone HCl	363.1	DMSO	10 mM	Opioid antagonist.	Opiods	Cl.OC1=CC=C2C[C@H]3N(CC=C)CC[C@@]45[C@@H](OC1=C24)C(=O)CC[C@@]35O
BM2814	B3	15	BM0281415	AC-894	93302-47-7	Naloxone methiodide	469.1	DMSO	10 mM	Opioid antagonist.	Opiods	[I-].[H][C@]12OC3=C4C(C[C@@H]5[C@](O)(CCC1=O)[C@]24CC[N+]5(C)CC=C)=CC=C3O
BM2814	B4	16	BM0281416	NO-102	82824-01-09	Naloxnazine.2HCl	722.3	DMSO	10 mM	Mu 1 opioid antagonist.	Opiods	Cl.Cl.OC1=C2OC3\C(CCC4(O)C5CC(C=C1)=C2C34CCN5CC=C)=N\N=C1/CCC2(O)C3CC4=C5C(OC1C25CCN3CC=C)=C(O)C=C4
BM2814	B5	17	BM0281417	AC-770	111469-81-9	Naltrindole HCl	450.2	DMSO	10 mM	Delta opioid antagonist.	Opiods	Cl.OC1=CC=C2CC3N(CC4CC4)CC[C@@]45[C@@H](OC1=C24)C1=C(C[C@@]35O)C2=C(N1)C=CC=C2
BM2814	B6	18	BM0281418	AC-771	87151-85-7	U-62066 mesylate	520.2	DMSO	10 mM	Kappa opioid agonist.	Opiods	CS(O)(=O)=O.CN([C@H]1CC[C@@]2(CCCO2)C[C@@H]1N1CCCC1)C(=O)CC1=CC=C(Cl)C(Cl)=C1
BM2814	B7	19	BM0281419	N-705	96744-75-1	U-69593	356.2	DMSO	10 mM	Kappa opioid agonist.	Opiods	CN([C@@H]1CC[C@]2(CCCO2)C[C@H]1N1CCCC1)C(=O)CC1=CC=CC=C1
BM2814	B8	20	BM0281420	NO-109	83729-01-05	Salvinorin A	432.2	DMSO	10 mM	Kappa 1 opioid agonist.	Opiods	[H][C@@]12CC[C@@]3(C)[C@@H](C[C@H](OC(C)=O)C(=O)[C@]3([H])[C@@]1(C)C[C@H](OC2=O)C1=COC=C1)C(=O)OC
BM2814	B9	21	BM0281421	AC-295	85951-65-1	Etonitazenyl isothiocyanate	408.2	DMSO	10 mM	Mu opioid receptor ligand.	Opiods	CCOC1=CC=C(CC2=NC3=CC(=CC=C3N2CCN(CC)CC)N=C=S)C=C1
BM2814	B10	22	BM0281422	AC-296	72786-10-8	_-Funaltrexamine HCl	490.2	WATER	10 mM	Mu opioid antagonist.	Opiods	Cl.[H][C@]1(CC[C@@]2(O)[C@H]3CC4=C5C(O[C@@H]1[C@@]25CCN3CC1CC1)=C(O)C=C4)NC(=O)\C=C\C(=O)OC
BM2814	B11	23	BM0281423	AC-299	156727-74-1	SNC 80	449.3	DMSO	10 mM	Delta opioid agonist.	Opiods	[H]C(N1C[C@@H](C)N(CC=C)C[C@@H]1C)(C1=CC=C(C=C1)C(=O)N(CC)CC)C1=CC(OC)=CC=C1
BM2814	B12	24	BM0281424	AC-300	159860-31-8	SNC 121	451.3	DMSO	10 mM	Delta opioid agonist.	Opiods	[H]C(N1C[C@@H](C)N(CCC)C[C@@H]1C)(C1=CC=C(C=C1)C(=O)N(CC)CC)C1=CC(OC)=CC=C1
BM2814	C1	25	BM0281425	AC-304	129468-28-6	BNTX maleate	545.2	DMSO	10 mM	Delta 1 opioid antagonist.	Opiods	OC(=O)\C=C/C(O)=O.OC1=C2O[C@H]3C(=O)\C(C[C@@]4(O)C5CC(C=C1)=C2[C@@]34CCN5CC1CC1)=C/C1=CC=CC=C1
BM2814	C2	26	BM0281426	AC-305		N-benzylnaltrindole HCl	540.2	DMSO	10 mM	Delta 2 opioid antagonist.	Opiods	Cl.OC1=CC=C2CC3N(CC4CC4)CC[C@@]45[C@@H](OC1=C24)C1=C(C[C@@]35O)C2=C(C=CC=C2)N1CC1=CC=CC=C1
BM2814	C3	27	BM0281427	AC-308	121264-04-8	ICI 204,448 HCl	500.1	DMSO	10 mM	Kappa opioid agonist.	Opiods	Cl.CN(C(CN1CCCC1)C1=CC(OCC(O)=O)=CC=C1)C(=O)CC1=CC(Cl)=C(Cl)C=C1
BM2814	C4	28	BM0281428	N-701	67198-13-4	(±)-U-50488 HCl	404.1	DMSO	10 mM	Kappa opioid agonist.	Opiods	Cl.CN([C@@H]1CCCC[C@H]1N1CCCC1)C(=O)CC1=CC=C(Cl)C(Cl)=C1
BM2814	C5	29	BM0281429	AC-311	107902-84-1	(+)-U-50488 HCl	404.1	DMSO	10 mM	Less active enantiomer of (±)-U-50488.	Opiods	Cl.CN([C@@H]1CCCC[C@H]1N1CCCC1)C(=O)CC1=CC(Cl)=C(Cl)C=C1
BM2814	C6	30	BM0281430	AC-312	133162-85-3	(-)-U-50488 HCl	404.1	DMSO	10 mM	More active enantiomer of (±)-U-50488.	Opiods	Cl.CN([C@H]1CCCC[C@@H]1N1CCCC1)C(=O)CC1=CC(Cl)=C(Cl)C=C1
BM2814	C7	31	BM0281431	AC-314	105618-26-6	nor-Binaltorphimine 2HCl	733.3	DMSO	10 mM	Kappa opioid antagonist.	Opiods	Cl.Cl.OC1=CC=C2C[C@H]3N(CC4CC4)CC[C@@]45[C@@H](OC1=C24)C1=C(C[C@@]35O)C2=C(N1)[C@@H]1OC3=C(O)C=CC4=C3[C@@]11CCN(CC3CC3)[C@H](C4)[C@]1(O)C2
BM2814	C8	32	BM0281432	AC-315		DIPPA HCl	483.1	DMSO	10 mM	Kappa opioid antagonist.	Opiods	Cl.[H][C@](CN1CCCC1)(N(C)C(=O)CC1=CC(Cl)=C(Cl)C=C1)C1=CC=CC(=C1)N=C=S
BM2814	C9	33	BM0281433	AC-322	16676-29-2	Naltrexone HCl	377.1	DMSO	10 mM	Opioid antagonist.	Opiods	Cl.OC1=CC=C2CC3N(CC4CC4)CCC45[C@@H](OC1=C24)C(=O)CC[C@@]35O
BM2814	C10	34	BM0281434	AC-1364	22204-88-2	Tramadol HCl	299.2	DMSO	10 mM	Mu opioid agonist.	Opiods	Cl.COC1=CC=CC(=C1)[C@@]1(O)CCCC[C@H]1CN(C)C
BM2814	C11	35	BM0281435	AC-858	111555-58-9	Naltriben mesylate	415.2	DMSO	10 mM	Delta 2 opioid antagonist.	Opiods	OC1=C2O[C@H]3C4=C(C[C@@]5(O)C6CC(C=C1)=C2[C@@]35CCN6CC1CC1)C1=C(O4)C=CC=C1
BM2814	C12	36	BM0281436	AC-859	115199-84-3	ICI 199,441 HCl	426.1	DMSO	10 mM	Kappa opioid agonist.	Opiods	Cl.[H]C(CN1CCCC1)(N(C)C(=O)CC1=CC(Cl)=C(Cl)C=C1)C1=CC=CC=C1
BM2814	D1	37	BM0281437	AC-860		N-MPPP HCl	358.2	DMSO	10 mM	Kappa opioid agonist.	Opiods	Cl.[H][C@](CN1CCCC1)(N(C)C(=O)CC1=CC=CC=C1)C1=CC=CC=C1
BM2814	D2	38	BM0281438	AC-861	112465-94-8	U-54494A HCl	390.1	DMSO	10 mM	Kappa opioid agonist.	Opiods	Cl.CN([C@@H]1CCCC[C@@H]1N1CCCC1)C(=O)C1=CC(Cl)=C(Cl)C=C1
BM2814	D3	39	BM0281439	AC-868	7619-35-4	(±)-N-allylnormetazocine HCl	293.2	DMSO	10 mM	Opioid agonist/antagonist.	Opiods	Cl.[H]C1(C)C2CC3=CC=C(O)C=C3C1(C)CCN2CC=C
BM2814	D4	40	BM0281440	AC-886	126766-32-3	GR 89696.fumarate	529.1	DMSO	10 mM	Kappa opioid agonist.	Opiods	OC(=O)\C=C\C(O)=O.COC(=O)N1CCN(C(CN2CCCC2)C1)C(=O)CC1=CC=C(Cl)C(Cl)=C1
BM2814	D6	42	BM0281442	AC-1362	250685-44-0	NNC 63-0532	443.2	DMSO	10 mM	Nociceptin agonist.	Opiods	COC(=O)CN1CN(C2=CC=CC=C2)C2(CCN(CC3=CC=CC4=C3C=CC=C4)CC2)C1=O
BM2814	D7	43	BM0281443	AC-891	71-82-9	Levallorphan tartrate	433.2	DMSO	10 mM	Opioid antagonist.	Opiods	O[C@H]([C@@H](O)C(O)=O)C(O)=O.[H][C@@]12CCCC[C@@]11CCN(CC=C)[C@@H]2CC2=CC=C(O)C=C12
BM2814	D8	44	BM0281444	AC-893	59052-16-3	Nalbuphine HCl dihydrate	429.2	DMSO	10 mM	Mu opioid antagonist / kappa agonist.	Opiods	Cl.[H]O[H].[H]O[H].O[C@H]1CC[C@@]2(O)[C@H]3CC4=CC=C(O)C5=C4[C@@]2(CCN3CC2CCC2)[C@H]1O5
BM2814	D9	45	BM0281445	AC-851	78123-71-4	(D-Ala2,N-Me-Phe4,glyol5)-Enkephalin	513.3	DMSO	10 mM	Mu receptor specific enkephalin analog.	Opiod Peptides	C[C@H](NC(=O)[C@@H](N)CC1=CC=C(O)C=C1)C(=O)NCC(=O)N(C)[C@@H](CC1=CC=CC=C1)C(=O)NCCO
BM2814	D10	46	BM0281446	AC-852	189388-22-5	Endomorphin-1	610.3	DMSO	10 mM	Endogenous mu opioid agonist.	Opiod Peptides	N[C@@H](CC1=CC=C(O)C=C1)C(=O)N1CCC[C@H]1C(=O)N[C@@H](CC1=CNC2=C1C=CC=C2)C(=O)N[C@@H](CC1=CC=CC=C1)C(N)=O
BM2814	D11	47	BM0281447	AC-853	141801-26-5	Endomorphin-2	571.3	DMSO	10 mM	Mu opioid agonist.	Opiod Peptides	N[C@@H](CC1=CC=C(O)C=C1)C(=O)N1CCC[C@H]1C(=O)N[C@@H](CC1=CC=CC=C1)C(=O)N[C@@H](CC1=CC=CC=C1)C(N)=O
BM2814	D12	48	BM0281448	AC-907		(D-Cys(tBu)2,Thr(tBu)6)-Leu-Enkephalin-Thr	814.4	DMSO	10 mM	Delta opioid agonist, enkephalin analog.	Opiod Peptides	[H]SC[C@H](N(C(=O)[C@H](N)CC1=CC=C(O)C=C1)C(C)(C)C)C(=O)NCC(=O)N[C@@H](CC1=CC=CC=C1)C(=O)N[C@@H](CC(C)C)C(=O)N([C@@H]([C@@H](C)O)C(O)=O)C(C)(C)C
BM2814	E1	49	BM0281449	AC-855	75644-90-5	DSLET	686.3	DMSO	10 mM	Delta opioid agonist.	Opiod Peptides	CC(C)C[C@H](NC(=O)[C@H](CC1=CC=CC=C1)NC(=O)CNC(=O)[C@H](CO)NC(=O)[C@@H](N)CC1=CC=C(O)C=C1)C(=O)N[C@@H]([C@@H](C)O)C(O)=O
BM2814	E2	50	BM0281450	AC-862	170713-75-4	NOCICEPTIN	1808.0	DMSO	10 mM	Endogenous agonist of the opioid-like ORL1 receptor.	Opiod Peptides	CC(C)C[C@H](NC(=O)[C@H](CCCCN)NC(=O)[C@H](CCCNC(N)=N)NC(=O)[C@H](C)NC(=O)[C@H](CO)NC(=O)[C@H](CCCCN)NC(=O)[C@H](CCCNC(N)=N)NC(=O)[C@H](C)NC(=O)CNC(=O)[C@@H](NC(=O)[C@H](CC1=CC=CC=C1)NC(=O)CNC(=O)CNC(=O)[C@@H](N)CC1=CC=CC=C1)[C@@H](C)O)C(=O)N[C@@H](C)C(=O)N[C@@H](CC(N)=O)C(=O)N[C@@H](CCC(N)=O)C(O)=O
BM2814	E3	51	BM0281451	AC-863	178064-02-3	Nociceptin (1-13) NH2	1381.6	DMSO	10 mM	Nociceptin agonist.	Opiod Peptides	[H]N[C@@H](CC1=CC=CC=C1)C(=O)NCC(=O)NCC(=O)N[C@@H](CC1=CC=CC=C1)C(=O)N[C@@H]([C@@H](C)O)C(=O)NCC(=O)N[C@@H](C)C(=O)N[C@@H](CCCNC(N)=N)C(=O)N[C@@H](CCCCN)C(=O)N[C@@H](CO)C(=O)N[C@@H](C)C(=O)N[C@@H](CCCNC(N)=N)C(=O)N[C@H](CN)CCCCN
BM2814	E4	52	BM0281452	AC-865	240800-61-7	Nocistatin	756.4	DMSO	10 mM	Antagonizing effect on OFQ.	Opiod Peptides	CC(C)C[C@H](NC(=O)[C@H](CCC(N)=O)NC(=O)[C@H](CCCCN)NC(=O)[C@H](CCC(N)=O)NC(=O)[C@@H](N)CCC(O)=O)C(=O)N[C@@H](CCC(N)=O)C=O
BM2814	E5	53	BM0281453	AC-871		(D-Arg2,Lys4)-Dermorphin (1-4) amide	611.4	DMSO	10 mM	Mu agonist.	Opiod Peptides	NCCCC[C@H](NC(=O)[C@H](CC1=CC=CC=C1)NC(=O)[C@H](CCCNC(N)=N)NC(=O)[C@@H](N)CC1=CC=C(O)C=C1)C(N)=O
BM2814	E6	54	BM0281454	AC-874	75790-53-3	Dynorphin A (1-8)	980.6	DMSO	10 mM	Kappa receptor agonist.	Opiod Peptides	CC[C@H](C)[C@H](NC(=O)[C@H](CCCNC(N)=N)NC(=O)[C@H](CCCNC(N)=N)NC(=O)[C@H](CC(C)C)NC(=O)[C@H](CC1=CC=CC=C1)NC(=O)CNC(=O)CNC(=O)[C@@H](N)CC1=CC=C(O)C=C1)C(O)=O
BM2814	E7	55	BM0281455	AC-877	72957-38-1	Dynorphin A (1-13)	1646.0	WATER	10 mM	Kappa receptor agonist.	Opiod Peptides	CC[C@H](C)[C@H](NC(=O)[C@H](CCCNC(N)=N)NC(=O)[C@H](CCCNC(N)=N)NC(=O)[C@H](CC(C)C)NC(=O)[C@H](CC1=CC=CC=C1)NC(=O)CNC(=O)CNC(=O)[C@H](CC1=CC=C(O)C=C1)NN)C(=O)N[C@@H](CCCNC(N)=N)C(=O)N1CCC[C@H]1C(=O)N[C@@H](CCCCN)C(=O)N[C@@H](CC(C)C)C(=O)N[C@@H](CCCCN)C(=O)C(O)=O
BM2814	E8	56	BM0281456	AC-880	84211-35-8	Dynorphin A (2-13)	1439.9	DMSO	10 mM	Kappa receptor agonist.	Opiod Peptides	CC[C@H](C)[C@H](NC(=O)[C@H](CCCNC(N)=N)NC(=O)[C@H](CCCNC(N)=N)NC(=O)[C@H](CC(C)C)NC(=O)[C@H](CC1=CC=CC=C1)NC(=O)CNC(=O)CN)C(=O)N[C@@H](CCCNC(N)=N)C(=O)N1CCC[C@H]1C(=O)N[C@@H](CCCCN)C(=O)N[C@@H](CC(C)C)C(=O)N[C@@H](CCCCN)C(O)=O
BM2814	E10	58	BM0281458	AC-882	63631-40-3	DADLE	569.3	DMSO	10 mM	Opioid receptor agonist.	Opiod Peptides	CC(C)C[C@H](NC(=O)[C@H](CC1=CC=CC=C1)NC(=O)CNC(=O)[C@H](C)NC(=O)[C@@H](N)CC1=CC=C(O)C=C1)C(O)=O
BM2814	E11	59	BM0281459	AC-884	58569-55-4	(Met5)-enkephalin	573.2	DMSO	10 mM	Mu receptor agonist.	Opiod Peptides	CSCC[C@H](NC(=O)[C@H](CC1=CC=CC=C1)NC(=O)CNC(=O)CNN[C@@H](CC1=CC=C(O)C=C1)C=O)C(O)=O
BM2814	E12	60	BM0281460	AC-885	58822-25-6	(Leu5)-enkephalin	555.3	DMSO	10 mM	Mu receptor agonist.	Opiod Peptides	CC(C)C[C@H](NC(=O)[C@H](CC1=CC=CC=C1)NC(=O)CNC(=O)CNN[C@@H](CC1=CC=C(O)C=C1)C=O)C(O)=O
BM2814	F1	61	BM0281461	AC-888	118476-87-2	(Phe4)-dermorphin (1-4) amide	545.3	DMSO	10 mM	Affinity for the mu receptor.	Opiod Peptides	C[C@H](NC(=O)[C@@H](N)CC1=CC=C(O)C=C1)C(=O)N[C@@H](CC1=CC=CC=C1)C(=O)N[C@@H](CC1=CC=CC=C1)C(N)=O
BM2814	F2	62	BM0281462	AC-895	102029-74-3	_-Casomorphin (human)	863.4	DMSO	10 mM	Opioid receptor agonist.	Opiod Peptides	CC[C@H](C)[C@H](NC(=O)[C@@H]1CCCN1C(=O)[C@H](CCC(O)=O)NC(=O)[C@@H](NC(=O)[C@H](CC1=CC=CC=C1)NC(=O)[C@@H]1CCCN1C(=O)[C@@H](N)CC1=CC=C(O)C=C1)C(C)C)C(O)=O
BM2814	F3	63	BM0281463	AC-896	74135-04-09	Morphiceptin	521.3	DMSO	10 mM	Opioid receptor agonist.	Opiod Peptides	N[C@@H](CC1=CC=C(O)C=C1)C(=O)N1CCC[C@H]1C(=O)N[C@@H](CC1=CC=CC=C1)C(=O)N1CCC[C@H]1C(N)=O
BM2814	F4	64	BM0281464	AC-897	122752-16-3	Deltorphin II	782.4	DMSO	10 mM	Delta opioid receptor agonist.	Opiod Peptides	CC(C)[C@H](NC(=O)[C@@H](NC(=O)[C@H](CCC(O)=O)NC(=O)[C@H](CC1=CC=CC=C1)NC(=O)[C@H](C)NC(=O)[C@@H](N)CC1=CC=C(O)C=C1)C(C)C)C(=O)NCC(N)=O
BM2814	F5	65	BM0281465	AC-898	77614-16-5	Dermorphin	802.4	DMSO	10 mM	Mu opioid agonist.	Opiod Peptides	C[C@H](NC(=O)[C@@H](N)CC1=CC=C(O)C=C1)C(=O)N[C@@H](CC1=CC=CC=C1)C(=O)NCC(=O)N[C@@H](CC1=CC=C(O)C=C1)C(=O)N1CCC[C@H]1C(=O)N[C@@H](CO)C(N)=O
BM2814	F7	67	BM0281467	AC-900	85006-82-2	Dynorphin B	1569.9	DMSO	10 mM	Kappa1 opioid receptor agonist.	Opiod Peptides	CC(C)C[C@H](NC(=O)[C@H](CC1=CC=CC=C1)NC(=O)CNC(=O)CNC(=O)[C@@H](N)CC1=CC=C(O)C=C1)C(=O)N[C@@H](CCCNC(N)=N)C(=O)N[C@@H](CCCNC(N)=N)C(=O)N[C@@H](CCC(N)=O)C(=O)N[C@@H](CC1=CC=CC=C1)C(=O)N[C@@H](CCCCN)C(=O)N[C@@H](C(C)C)C(=O)N[C@@H](C(C)C)C(=O)N[C@@H]([C@@H](C)O)C(O)=O
BM2814	F8	68	BM0281468	AC-901	70904-56-2	Kyotorphin	337.2	DMSO	10 mM	Mu receptor agonist.	Opiod Peptides	N[C@@H](CC1=CC=C(O)C=C1)C(=O)N[C@@H](CCCNC(N)=N)C(O)=O
BM2814	F9	69	BM0281469	AC-902	69671-17-6	_-Neoendorphin	1227.7	DMSO	10 mM	Kappa1 opioid receptor agonist.	Opiod Peptides	CC(C)C[C@H](NC(=O)[C@H](CC1=CC=CC=C1)NC(=O)CNC(=O)CNC(=O)[C@@H](N)CC1=CC=C(O)C=C1)C(=O)N[C@@H](CCCNC(N)=N)C(=O)N[C@@H](CCCCN)C(=O)N[C@@H](CC1=CC=C(O)C=C1)C(=O)N1CCC[C@H]1C(=O)N[C@@H](CCCCN)C(O)=O
BM2814	F11	71	BM0281471	AC-904	135861-77-7	Leu-Valorphin-Arg	1160.6	DMSO	10 mM	Affinty for mu and sigma opioid receptors.	Opiod Peptides	CC(C)C[C@H](N)C(=O)N[C@@H](C(C)C)C(=O)N[C@@H](C(C)C)C(=O)N[C@@H](CC1=CC=C(O)C=C1)C(=O)N1CCC[C@H]1C(=O)N[C@@H](CC1=CNC2=C1C=CC=C2)C(=O)N[C@@H]([C@@H](C)O)C(=O)N[C@@H](CCC(N)=O)C(=O)N[C@@H](CCCNC(N)=N)C(O)=O
BM2814	F12	72	BM0281472	AC-905		(D-Thr2)-Leu-enkephalin-Thr	700.3	DMSO	10 mM	Delta receptor specific enkephalin analog.	Opiod Peptides	CC(C)C[C@H](NC(=O)[C@H](CC1=CC=CC=C1)NC(=O)CNC(=O)[C@@H](NN[C@@H](CC1=CC=C(O)C=C1)C=O)[C@@H](C)O)C(=O)N[C@@H]([C@@H](C)O)C(O)=O
BM2814	G1	73	BM0281473	AC-906		(D-Ala2,N-Me-Phe4, methionin (O)-ol5)-enkephalin	603.3	DMSO	10 mM	Preference for mu receptors.	Opiod Peptides	[H]C(O)[C@H](CCS(C)=O)NC(=O)[C@H](CC1=CC=CC=C1)N(C)C(=O)CNC(=O)[C@H](C)NC(=O)[C@@H](N)CC1=CC=C(O)C=C1
BM2814	G2	74	BM0281474	AC-1363	342884-62-2	SDM25N·HCl	450.2	DMSO	10 mM	Sigma antagonist.	Sigma Receptor Peptides	Cl.[H][C@@]12OC3=C4C(CC5N(CC(C)=C)CC[C@@]14[C@@]5(O)CC1=C2NC2=C1C=CC=C2)=CC=C3O
BM2814	G3	75	BM0281475	NO-103	23142-01-0	Carbetapentane citrate	525.3	DMSO	10 mM	Sigma 1 receptor ligand.	Sigma Receptor Peptides	OC(=O)CC(O)(CC(O)=O)C(O)=O.CCN(CC)CCOCCOC(=O)C1(CCCC1)C1=CC=CC=C1
BM2814	G5	77	BM0281477	NO-105	138356-08-8	BD 1008·2HBr	460.0	DMSO	10 mM	Sigma ligand.	Sigma Receptor Peptides	Br.Br.CN(CCN1CCCC1)CCC1=CC(Cl)=C(Cl)C=C1
BM2814	G6	78	BM0281478	NO-490		1-(4-iodophenyl)-3-(1-Aadamantyl)-guanidine	395.1	DMSO	10 mM	Sigma receptor ligand.	Sigma Receptor Peptides	IC1=CC=C(NC(=N)NC2C3CC4CC(C3)CC2C4)C=C1
BM2814	G7	79	BM0281479	NO-550		cis-(±)-N-methyl-N-[2-(3,4-dichlorophenyl)ETHYL]-2-(1-pyrrolidinyl)cyclohexamine	354.2	DMSO	10 mM	Sigma receptor ligand.	Sigma Receptor Peptides	CN(CCC1=CC(Cl)=C(Cl)C=C1)[C@@H]1CCCC[C@@H]1N1CCCC1
BM2814	G8	80	BM0281480	NO-107	138847-85-5	PRE-084·HCl	353.2	DMSO	10 mM	Sigma ligand.	Sigma Receptor Peptides	Cl.O=C(OCCN1CCOCC1)C1(CCCCC1)C1=CC=CC=C1
BM2814	G9	81	BM0281481	NO-104	207572-62-1	4-phenyl-1-(4-phenylbutyl)piperidine maleate	409.2	DMSO	10 mM	Sigma ligand.	Sigma Receptor Peptides	OC(=O)\C=C/C(O)=O.C(CCC1=CC=CC=C1)CN1CCC(CC1)C1=CC=CC=C1
BM2814	G10	82	BM0281482	AC-323	138356-20-4	BD 1047·2HBr	434.0	DMSO	10 mM	Sigma 1 receptor antagonist.	Sigma Receptor Peptides	Br.Br.CN(C)CCN(C)CCC1=CC=C(Cl)C(Cl)=C1
BM2814	G11	83	BM0281483	AC-324	150208-28-9	BD 1063·2HCl	344.0	DMSO	10 mM	Sigma 1 receptor antagonist.	Sigma Receptor Peptides	Cl.Cl.CN1CCN(CCC2=CC(Cl)=C(Cl)C=C2)CC1
BM2814	G12	84	BM0281484	AC-325	61718-82-9	Fluvoxamine maleate	434.2	DMSO	10 mM	Sigma 1 ligand.	Sigma Receptor Peptides	OC(=O)\C=C/C(O)=O.COCCCC\C(=N/OCCN)C1=CC=C(C=C1)C(F)(F)F
BM2814	H1	85	BM0281485	AC-326	155798-12-2	N-(N-benzylpiperidin-4-yl)-4-iodobenzamide	420.1	DMSO	10 mM	Sigma 1 and sigma 2 ligand.	Sigma Receptor Peptides	IC1=CC=C(C=C1)C(=O)NC1CCN(CC2=CC=CC=C2)CC1
BM2814	H2	86	BM0281486	AC-327	58640-82-7	(+)-SK&F 10047·HCl	293.2	DMSO	10 mM	Sigma 1 receptor agonist.	Sigma Receptor Peptides	Cl.C[C@H]1C2CC3=CC=C(O)C=C3[C@@]1(C)CCN2CC=C
BM2814	H3	87	BM0281487	AC-328		N-[2-(piperidinylamino)ethyl]-4-iodobenzamide	358.1	DMSO	10 mM	Alpha 1 selective ligand.	Sigma Receptor Peptides	IC1=CC=C(C=C1)C(=O)NCCN1CCCCC1
BM2814	H4	88	BM0281488	AC-1361	178803-51-5	SNC-162	419.3	DMSO	10 mM	Sigma receptor agonist.	Sigma Receptor Peptides	[H]C(N1C[C@@H](C)N(CC=C)C[C@@H]1C)(C1=CC=CC=C1)C1=CC=C(C=C1)C(=O)N(CC)CC
BM2814	H5	89	BM0281489	AC-332	97-39-2	1,3-Di-(2-tolyl)guanidine	239.1	DMSO	10 mM	Sigma 1 / sigma 2 receptor ligand.	Sigma Receptor Peptides	CC1=C(NC(=N)NC2=C(C)C=CC=C2)C=CC=C1
BM2814	H6	90	BM0281490	AC-333	133985-85-0	IPAG	395.1	DMSO	10 mM	Sigma receptor antagonist.	Sigma Receptor Peptides	IC1=CC=C(NC(=N)NC2C3CC4CC(C3)CC2C4)C=C1
BM2814	H7	91	BM0281491	AC-334	137730-52-0	L-693,403 maleate	393.2	DMSO	10 mM	High affinity sigma ligand.	Sigma Receptor Peptides	OC(=O)\C=C/C(O)=O.C(N1CCC2(CCC3=C2C=CC=C3)CC1)C1=CC=CC=C1
BM2815	B1	13	BM0281513	AC-734	60-31-1	Acetylcholine chloride	181.7	DMSO	10 mM	Cholinergic neurotransmitter.	Cholinergic Ligands	[Cl-].CC(=O)OCC[N+](C)(C)C
BM2815	B2	14	BM0281514	AC-915	2963-78-2	Butyrylcholine chloride	209.7	DMSO	10 mM	Cholinergic neurotransmitter.	Cholinergic Ligands	[Cl-].CCCC(=O)OCC[N+](C)(C)C
BM2815	B3	15	BM0281515	AC-912	590-63-6	Carbamyl-β-methylcholine chloride	196.7	DMSO	10 mM	Non-selective agonist; resistant to cholinesterase.	Cholinergic Ligands	[Cl-].CC(C[N+](C)(C)C)OC(N)=O
BM2815	B4	16	BM0281516	AC-736	17139-54-7	Bromoacetylcholine bromide	225.1	DMSO	10 mM	Choline acetyltransferase inhibitor.	Cholinergic Ligands	C[N+](C)(C)CCOC(=O)CBr.[Br-]
BM2815	B5	17	BM0281517	AC-911	51-83-2	Carbamylcholine chloride	182.6	WATER	10 mM	Non-selective cholinergic agonist.	Cholinergic Ligands	[Cl-].C[N+](C)(C)CCOC(N)=O
BM2815	B6	18	BM0281518	AC-742	2303-35-7	(+)-Muscarine chloride	209.7	DMSO	10 mM	Muscarinic agonist.	Cholinergic Ligands	[Cl-].[H][C@@]1(C)O[C@]([H])(C[N+](C)(C)C)C[C@@]1([H])O
BM2815	B7	19	BM0281519	AC-782	54-11-5	(-)-Nicotine	162.2	DMSO	10 mM	Nicotinic agonist.	Cholinergic Ligands	[H][C@]1(CCCN1C)C1=CN=CC=C1
BM2815	B8	20	BM0281520	AC-913	87-52-5	Gramine	174.2	DMSO	10 mM	Acetylcholinesterase inhibitor.	Cholinergic Ligands	CN(C)CC1=CNC2=C1C=CC=C2
BM2815	B9	21	BM0281521	AC-208	6109-70-2	Aceclidine·HCl	205.7	DMSO	10 mM	Cholinergic agonist; cholinesterase inhibitor.	Cholinergic Ligands	Cl.CC(=O)OC1CN2CCC1CC2
BM2815	B10	22	BM0281522	AC-234	52022-31-8	Ambenonium chloride	608.5	DMSO	10 mM	Acetylcholinesterase inhibitor.	Cholinergic Ligands	[Cl-].[Cl-].CC[N+](CC)(CCNC(=O)C(=O)NCC[N+](CC)(CC)CC1=C(Cl)C=CC=C1)CC1=CC=CC=C1Cl
BM2815	B11	23	BM0281523		485-35-8	(-)-Cytisine	190.2	DMSO	10 mM		Cholinergic Ligands	[H][C@@]12CNC[C@@]([H])(C1)C1=CC=CC(=O)N1C2
BM2815	B12	24	BM0281524	C-115	1953-04-04	Galanthamine·HBr	368.3	DMSO	10 mM	Acetylcholinesterase inhibitor.	Cholinergic Ligands	Br.COC1=CC=C2CN(C)CC[C@@]34C=C[C@H](O)C[C@@H]3OC1=C24
BM2815	C1	25	BM0281525	AC-241	64-47-1	Physostigmine hemisulfate	648.8	DMSO	10 mM	Cholinesterase inhibitor.	Cholinergic Ligands	OS(O)(=O)=O.[H][C@]12N(C)CC[C@@]1(C)C1=CC(OC(=O)NC)=CC=C1N2C.[H][C@]12N(C)CC[C@@]1(C)C1=CC(OC(=O)NC)=CC=C1N2C
BM2815	C3	27	BM0281527	AC-209	0499-04-07	Arecaidine but-2-ynyl ester tosylate	365.4	DMSO	10 mM	Muscarinic agonist.	Cholinergic Ligands	CC1=CC=C(C=C1)S(O)(=O)=O.CC#CCOC(=O)C1=CCCN(C)C1
BM2815	C4	28	BM0281528	AC-210	147202-94-6	Arecaidine propargyl ester tosylate	351.4	DMSO	10 mM	Muscarinic agonist.	Cholinergic Ligands	CC1=CC=C(C=C1)S(O)(=O)=O.CN1CCC=C(C1)C(=O)OCC#C
BM2815	C5	29	BM0281529	AC-212	1197-60-0	5-Methylfurmethiodide	281.1	DMSO	10 mM	Muscarinic agonist.	Cholinergic Ligands	[I-].CC1=CC=C(C[N+](C)(C)C)O1
BM2815	C6	30	BM0281530	AC-214	54-71-7	Pilocarpine·HCl	244.7	DMSO	10 mM	Muscarinic agonist.	Cholinergic Ligands	Cl.[H][C@]1(CC2=CN=CN2C)COC(=O)[C@@]1([H])CC
BM2815	C7	31	BM0281531	AC-215	102394-31-0	AF-DX 116	421.5	DMSO	10 mM	M2 muscarinic antagonist.	Cholinergic Ligands	CCN(CC)CC1CCCCN1CC(=O)N1C2=C(C=CC=C2)C(=O)NC2=CC=CN=C12
BM2815	C8	32	BM0281532	AC-216	149-64-4	Butylscopolammonium bromide	440.4	DMSO	10 mM	Muscarinic antagonist.	Cholinergic Ligands	[Br-].CCCC[N+]1(C)C2CC(CC1C1OC21)OC(=O)C(CO)C1=CC=CC=C1
BM2815	C9	33	BM0281533	AC-1298	77257-42-2	MG 624	451.4	DMSO	10 mM	alpha 7 Nicotinic antagonist.	Cholinergic Ligands	[I-].CC[N+](CC)(CC)CCOC1=CC=C(\C=C\C2=CC=CC=C2)C=C1
BM2815	C10	34	BM0281534	AC-218	22254-24-6	Ipratropium bromide	412.4	DMSO	10 mM	Muscarinic antagonist.	Cholinergic Ligands	[Br-].CC(C)[N+]1(C)C2CCC1C[C@H](C2)OC(=O)C(CO)C1=CC=CC=C1
BM2815	C11	35	BM0281535	AC-219	135569-16-3 (cas number does not include HCl)	Nitrocaramiphen·HCl	370.9	WATER	10 mM	M1 muscarinic antagonist.	Cholinergic Ligands	Cl.CCN(CC)CCOC(=O)C1(CCCC1)C1=CC=C(C=C1)[N+]([O-])=O
BM2815	C12	36	BM0281536	AC-220	28797-61-7	Pirenzepine·2HCl	424.3	DMSO	10 mM	M1 muscarinic antagonist.	Cholinergic Ligands	Cl.Cl.CN1CCN(CC(=O)N2C3=C(C=CC=C3)C(=O)NC3=C2N=CC=C3)CC1
BM2815	D1	37	BM0281537	AC-221	147416-96-4	Telenzepine·2HCl	443.4	DMSO	10 mM	M1 muscarinic antagonist.	Cholinergic Ligands	Cl.Cl.CN1CCN(CC(=O)N2C3=C(C)SC=C3C(=O)NC3=C2C=CC=C3)CC1
BM2815	D2	38	BM0281538	AC-222	1508-75-4	Tropicamide	284.4	DMSO	10 mM	M4 muscarinic antagonist.	Cholinergic Ligands	CCN(CC1=CC=NC=C1)C(=O)C(CO)C1=CC=CC=C1
BM2815	D3	39	BM0281539	AC-223	21093-51-6	Hexamethylene-bis-[dimethyl-(3-phthalimidopropyl)ammonium] dibromide	708.5	DMSO	10 mM	Stabilizes cholinergic ligand-receptor complexes.	Cholinergic Ligands	[Br-].[Br-].C[N+](C)(CCCCCC[N+](C)(C)CCCN1C(=O)C2=C(C=CC=C2)C1=O)CCCN1C(=O)C2=CC=CC=C2C1=O
BM2815	D4	40	BM0281540	AC-224	75667-84-4	4-Acetyl-1,1-dimethylpiperazinium iodide	284.1	DMSO	10 mM	Nicotinic agonist.	Cholinergic Ligands	[I-].CC(=O)N1CC[N+](C)(C)CC1
BM2815	D5	41	BM0281541	AC-225	60787-05-05	1-Acetyl-4-methylpiperazine·HCl	178.7	DMSO	10 mM	Nicotinic agonist.	Cholinergic Ligands	Cl.CN1CCN(CC1)C(C)=O
BM2815	D6	42	BM0281542	AC-226	64285-06-09	(±)-Anatoxin A fumarate	281.3	DMSO	10 mM	Nicotinic agonist.	Cholinergic Ligands	OC(=O)\C=C\C(O)=O.CC(=O)C1=CCCC2CCC1N2
BM2815	D7	43	BM0281543	AC-227	134-63-4	Lobeline·HCl	373.9	DMSO	10 mM	Nicotinic agonist.	Cholinergic Ligands	Cl.CN1[C@H](C[C@H](O)C2=CC=CC=C2)CCC[C@@H]1CC(=O)C1=CC=CC=C1
BM2815	D8	44	BM0281544	AC-228	183288-99-5	RJR 2403 oxalate	252.3	DMSO	10 mM	Nicotinic agonist.	Cholinergic Ligands	OC(=O)C(O)=O.CNCC\C=C\C1=CC=CN=C1
BM2815	D9	45	BM0281545	AC-229	0311-09-01	Benzoquinonium dibromide	706.6	DMSO	10 mM	Nicotinic antagonist.	Cholinergic Ligands	[Br-].[Br-].CC[N+](CC)(CCCNC1=CC(=O)C(NCCC[N+](CC)(CC)CC2=CC=CC=C2)=CC1=O)CC1=CC=CC=C1
BM2815	D10	46	BM0281546	AC-230	69-27-2	Chlorisondamine diiodide	611.9	DMSO	10 mM	Nicotinic antagonist.	Cholinergic Ligands	[I-].[I-].C[N+](C)(C)CC[N+]1(C)CC2=C(Cl)C(Cl)=C(Cl)C(Cl)=C2C1
BM2815	D11	47	BM0281547	AC-231	21019-30-7	Methyllycaconitine citrate	874.9	DMSO	10 mM	alpha 7 Nicotinic antagonist.	Cholinergic Ligands	OC(=O)CC(O)(CC(O)=O)C(O)=O.[H][C@@]12C[C@H]3[C@H](OC)[C@]1([H])[C@](O)(C[C@@H]3OC)[C@]1(O)[C@@H](OC)C3[C@]22C1N(CC)C[C@]3(COC(=O)C1=CC=CC=C1N1C(=O)CC(C)C1=O)CC[C@@H]2OC
BM2815	D12	48	BM0281548	AC-232	15500-66-0	Pancuronium dibromide	732.7	DMSO	10 mM	Nicotinic antagonist.	Cholinergic Ligands	[Br-].[Br-].[H][C@@]12CC(C(OC(C)=O)C1(C)CC[C@@]1([H])C2([H])CC[C@@]2([H])C[C@H](OC(C)=O)C(CC12C)[N+]1(C)CCCCC1)[N+]1(C)CCCCC1
BM2815	E1	49	BM0281549	AC-238	70288-86-7	Ivermectin	875.1	DMSO	10 mM	Allosteric modulator of alpha 7 nicotinic receptor.	Cholinergic Ligands	[H]C(C)(CC)[C@@]1([H])O[C@]2(CC[C@@H]1C)C[C@@H]1C[C@@]([H])(C\C=C(C)\C(O[C@@]3([H])C[C@H](OC)C(O[C@@]4([H])C[C@H](OC)[C@@H](O)[C@H](C)O4)[C@H](C)O3)[C@@H](C)\C=C\C=C3/CO[C@]4([H])[C@H](O)C(C)=C[C@@]([H])(C(=O)O1)[C@]34O)O2
BM2815	E2	50	BM0281550	AC-240	147614-21-9	MR 16728·HCl	393.0	DMSO	10 mM	Stimulates acetylcholine release.	Cholinergic Ligands	Cl.O=C(NCCCN1CCCCCC1)C(C1CCCCC1)C1=CC=CC=C1
BM2815	E3	51	BM0281551	AC-242	155058-71-2	(±)-Tropanyl-2-(4-chlorophenoxy)butanoate maleate	453.9	DMSO	10 mM	Stimulates acetylcholine release.	Cholinergic Ligands	OC(=O)\C=C/C(O)=O.CCC(OC1=CC=C(Cl)C=C1)C(=O)OC1CC2CCC(C1)N2C
BM2815	E4	52	BM0281552	AC-243		Tropanyl-2-(4-bromophenyl)propionate maleate	468.3	DMSO	10 mM	Stimulates acetylcholine release.	Cholinergic Ligands	OC(=O)\C=C/C(O)=O.CC(C(=O)OC1CC2CCC(C1)N2C)C1=CC=C(Br)C=C1
BM2815	E6	54	BM0281554	C-111	120447-62-3	(±)-Vesamicol·HCl	295.8	DMSO	10 mM	Acetylcholine storage inhibitor.	Cholinergic Ligands	Cl.OC1CCCCC1N1CCC(CC1)C1=CC=CC=C1
BM2815	E8	56	BM0281556	AC-732	54-77-3	1,1-Dimethyl-4-phenylpiperazinium iodide	318.2	DMSO	10 mM	Nicotinic agonist.	Cholinergic Ligands	[I-].C[N+]1(C)CCN(CC1)C1=CC=CC=C1
BM2815	E9	57	BM0281557	AC-733	88097-86-3	Aminobenztropine	322.4	DMSO	10 mM	Muscarinic ligand.	Cholinergic Ligands	CN1C2CCC1CC(C2)OC(C1=CC=CC=C1)C1=CC=CC=C1N
BM2815	E10	58	BM0281558	AC-735	55-48-1	Atropine sulfate	676.8	DMSO	10 mM	Cholinergic antagonist.	Cholinergic Ligands	OS(O)(=O)=O.CN1C2CCC1CC(C2)OC(=O)C(CO)C1=CC=CC=C1.CN1C2CCC1CC(C2)OC(=O)C(CO)C1=CC=CC=C1
BM2815	E11	59	BM0281559	AC-737	541-22-0	Decamethonium bromide	418.3	DMSO	10 mM	Nicotinic partial agonist.	Cholinergic Ligands	[Br-].[Br-].C[N+](C)(C)CCCCCCCCCC[N+](C)(C)C
BM2815	E12	60	BM0281560	AC-738	29734-68-7	Dihydro-β-erythroidine·HBr	356.3	DMSO	10 mM	Nicotinic antagonist.	Cholinergic Ligands	Br.[H][C@@]1(CC=C2CCN3CCC4=C(CC(=O)OC4)[C@]23C1)OC
BM2815	F1	61	BM0281561	AC-739	312-45-8	Hemicholinium-3·2HBr	574.3	DMSO	10 mM	Choline uptake inhibitor.	Cholinergic Ligands	[Br-].[Br-].C[N+]1(C)CCOC(O)(C1)C1=CC=C(C=C1)C1=CC=C(C=C1)C1(O)C[N+](C)(C)CCO1
BM2815	F3	63	BM0281563	AC-741	826-39-1	Mecamylamine hydrochloride	203.8	DMSO	10 mM	Nicotinic antagonist.	Cholinergic Ligands	Cl.[H]N(C)C1(C)C2CCC(C2)C1(C)C
BM2815	F4	64	BM0281564	AC-743	114-80-7	Neostigmine bromide	303.2	DMSO	10 mM	Acetylcholinesterase inhibitor.	Cholinergic Ligands	[Br-].CN(C)C(=O)OC1=CC=CC(=C1)[N+](C)(C)C
BM2815	F5	65	BM0281565	AC-745	1421-86-9	Strychnine·HCl	370.9	DMSO	10 mM	Cholinergic antagonist.	Cholinergic Ligands	Cl.[H][C@]12C[C@@]3([H])C4=CCOC5CC(=O)N6C([C@@]35[H])[C@]1(CCN2C4)C1=C6C=CC=C1
BM2815	F6	66	BM0281566	AC-746	57-94-3	(+)-Tubocurarine chloride	681.6	DMSO	10 mM	Nicotinic antagonist.	Cholinergic Ligands	Cl.[Cl-].COC1=CC2=C3[C@@H](CC4=CC=C(O)C(OC5=C(OC)C=C6CCN(C)[C@@H](CC7=CC=C(OC3=C1O)C=C7)C6=C5)=C4)[N+](C)(C)CC2
BM2815	F7	67	BM0281567	C-102		1-Benzyl-1-methyl-4-cyclopentylmethoxycarbonylpiperidinium bromide	396.4	DMSO	10 mM	Acetylcholine transport inhibitor.	Cholinergic Ligands	[Br-].C[N+]1(CC2=CC=CC=C2)CCC(CC1)C(=O)OCC1CCCC1
BM2815	F8	68	BM0281568	C-104	1952-15-4	4-Diphenylacetoxy-N-methylpiperidine iodide	451.3	DMSO	10 mM	M3 muscarinic antagonist.	Cholinergic Ligands	[I-].C[N+]1(C)CCC(CC1)OC(=O)C(C1=CC=CC=C1)C1=CC=CC=C1
BM2815	F9	69	BM0281569	C-114	140111-52-0	(±)-Epibatidine	208.7	DMSO	10 mM	Nicotinic agonist.	Cholinergic Ligands	ClC1=NC=C(C=C1)C1CC2CCC1N2
BM2815	F10	70	BM0281570	C-112	65-29-2	Gallamine triiodide	891.5	DMSO	10 mM	M2 muscarinic antagonist.	Cholinergic Ligands	[I-].[I-].[I-].CC[N+](CC)(CC)CCOC1=CC=CC(OCC[N+](CC)(CC)CC)=C1OCC[N+](CC)(CC)CC
BM2815	F11	71	BM0281571	C-117	102518-79-6	(-)-Huperzine A	242.3	DMSO	10 mM	Acetylcholinesterase inhibitor.	Cholinergic Ligands	[H][C@@]12CC3=C(C=CC(=O)N3)[C@@](N)(CC(C)=C1)C2=CC
BM2815	F12	72	BM0281572	C-106	118909-22-1	Hydroxytacrine maleate	330.3	DMSO	10 mM	Cholinesterase inhibitor.	Cholinergic Ligands	OC(=O)\C=C/C(O)=O.NC1=C2C(O)CCCC2=NC2=CC=CC=C12
BM2815	G1	73	BM0281573	C-108		1-Methyl-4-[2-(2-naphthyl)-ethenyl]-pyridinium iodide	373.2	DMSO	10 mM	Choline acetyltransferase inhibitor.	Cholinergic Ligands	[I-].C[N+]1=CC=C(\C=C\C2=CC3=CC=CC=C3C=C2)C=C1
BM2815	G2	74	BM0281574	C-113		2-(α-Naphthoyl)-ethyltrimethylammonium iodide	369.2	DMSO	10 mM	Choline acetyltransferase inhibitor.	Cholinergic Ligands	[I-].C[N+](C)(C)CCC(=O)C1=CC=CC2=CC=CC=C12
BM2815	G3	75	BM0281575	C-109	17360-35-9	Oxotremorine sesuifumarate	760.8	DMSO	10 mM	Muscarinic agonist.	Cholinergic Ligands	C1CCN(C1)CC#CCN2CCCC2=O.C1CCN(C1)CC#CCN2CCCC2=O.C(=CC(=O)O)C(=O)O.C(=CC(=O)O)C(=O)O.C(=CC(=O)O)C(=O)O
BM2815	G4	76	BM0281576	C-110	1684-40-8	Tacrine HCl	234.7	DMSO	10 mM	Cholinesterase inhibitor.	Cholinergic Ligands	Cl.NC1=C2CCCCC2=NC2=CC=CC=C12
BM2815	G5	77	BM0281577	C-116	6879-74-9	Doxorubicin·HCl	382.0	DMSO	10 mM	M2/M4 muscarinic antagonist.	Cholinergic Ligands	Cl.[H][C@]12C[C@@]3([H])CCCC[C@]3([H])[C@@H](\C=C\[C@H]3CCC[C@H](C)N3C)[C@@]1([H])[C@H](C)OC2=O
BM2815	G6	78	BM0281578	AC-784	0300-08-03	Arecoline·HBr	236.1	DMSO	10 mM	Muscarinic agonist.	Cholinergic Ligands	Br.COC(=O)C1=CCCN(C)C1
BM2815	G9	81	BM0281581	AC-916	61825-98-7	Imperialine	429.6	DMSO	10 mM	M2 muscarinic antagonist.	Cholinergic Ligands	[H][C@@]12CC[C@]3([H])[C@@]([H])(CN4C[C@@H](C)CC[C@@]4([H])[C@@]3(C)O)[C@]1([H])C[C@@]1([H])[C@@]2([H])CC(=O)[C@@]2([H])C[C@@H](O)CC[C@]12C
BM2815	G10	82	BM0281582	AC-917	191355-47-2	β-Belladonnine dichloroethylate	671.7	WATER	10 mM	Nicotinic antagonist.	Cholinergic Ligands	[Cl-].[Cl-].[H][C@@]1(CCC(C(=O)OC2CC3CCC(C2)[N+]3(C)CC)(C2=CC=CC=C2)C2=C1C=CC=C2)C(=O)OC1CC2CCC(C1)[N+]2(C)CC
BM2815	G11	83	BM0281583	AC-918	52358-55-1	Delcorine	479.6	DMSO	10 mM	Nicotinic antagonist.	Cholinergic Ligands	CCN1C[C@]2(COC)CC[C@H](OC)[C@@]34C5C[C@H]6[C@H](OC)C5[C@@]5(C[C@@H]6OC)OCOC5([C@@H](O)C23)[C@@H]14
BM2815	G12	84	BM0281584	AC-919	22273-09-02	Fluorocurarine chloride	342.9	DMSO	10 mM	Nicotinic antagonist	Cholinergic Ligands	[Cl-].[H]C(=O)C1=C2NC3=C(C=CC=C3)[C@@]22CC[N@+]3(C)C\C(=C\C)[C@]1([H])C[C@@]23[H]
BM2815	H1	85	BM0281585	AC-920	39089-30-0	Karakoline	377.5	DMSO	10 mM	Nicotinic antagonist.	Cholinergic Ligands	CCN1C[C@]2(C)CC[C@H](O)[C@@]34C5C[C@H]6[C@H](O)C5[C@](O)(C[C@@H]6OC)[C@@H](CC23)[C@@H]14
BM2815	H2	86	BM0281586	C-119	55-45-8	McN A-343	317.2	DMSO	10 mM	M1 muscarinic agonist	Cholinergic Ligands	[Cl-].C[N+](C)(C)CC#CCOC(=O)NC1=CC(Cl)=CC=C1
BM2816	B1	13	BM0281613	AC-764	51-46-6	Histamine	111.1	Water	10 mM	Endogenous H1 / H2 agonist.	Histaminergic and Melatonin Ligands	NCCC1=CNC=N1
BM2816	B2	14	BM0281614	AC-655	75614-93-6	(S)-(+)-α-methylhistamine·2HBr	287.0	DMSO	10 mM	H3 histamine agonist.	Histaminergic and Melatonin Ligands	Br.Br.C[C@H](N)CC1=CNC=N1
BM2816	B3	15	BM0281615	NH-104	75614-87-8	(R)-(-)-α-methylhistamine·2HBr	287.0	DMSO	10 mM	H3 Histamine agonist.	Histaminergic and Melatonin Ligands	Br.Br.C[C@@H](N)CC1=CNC=N1
BM2816	B4	16	BM0281616	AC-286	673-50-7	(N)-α-methylhistamine·2HCl	198.1	DMSO	10 mM	Histamine agonist.	Histaminergic and Melatonin Ligands	Cl.Cl.CNCCC1=CNC=N1
BM2816	B5	17	BM0281617	NH-103		6-[2-(4-imidazolyl)ethylamino]-N-(4-trifluoromethylphenyl)heptanecarboxamide dimaleate	614.6	DMSO	10 mM	H1 Histamine agonist.	Histaminergic and Melatonin Ligands	OC(=O)\C=C/C(O)=O.OC(=O)\C=C/C(O)=O.CC(CCCCC(=O)NC1=CC=C(C=C1)C(F)(F)F)NCCC1=CNC=N1
BM2816	B6	18	BM0281618	AC-1306	79794-75-5	Loratidine	382.9	DMSO	10 mM	H1 Histamine antagonist pro drug	Histaminergic and Melatonin Ligands	CCOC(=O)N1CCC(CC1)=C1C2=CC=C(Cl)C=C2CCC2=C1N=CC=C2
BM2816	B7	19	BM0281619	NH-100	142437-67-0	Amthamine·2HBr	319.1	DMSO	10 mM	H2 Histamine agonist.	Histaminergic and Melatonin Ligands	Br.Br.CC1=C(CCN)SC(N)=N1
BM2816	B8	20	BM0281620	NH-101	68844-77-9	Astemizole	458.6	DMSO	10 mM	H1 Histamine antagonist.	Histaminergic and Melatonin Ligands	COC1=CC=C(CCN2CCC(CC2)NC2=NC3=CC=CC=C3N2CC2=CC=C(F)C=C2)C=C1
BM2816	B9	21	BM0281621	NH-102	23256-33-9	Dimaprit·2HCl	234.2	Water	10 mM	H2 Histamine agonist.	Histaminergic and Melatonin Ligands	Cl.Cl.CN(C)CCCSC(N)=N
BM2816	B10	22	BM0281622	NH-106	34580-14-8	Ketotifen fumarate	425.5	DMSO	10 mM	H1 Histamine antagonist.	Histaminergic and Melatonin Ligands	OC(=O)\C=C\C(O)=O.CN1CCC(CC1)=C1C2=C(SC=C2)C(=O)CC2=C1C=CC=C2
BM2816	B11	23	BM0281623	AC-763	147-24-0	Diphenhydramine·HCl	291.8	DMSO	10 mM	H1 histamine antagonist.	Histaminergic and Melatonin Ligands	Cl.CN(C)CCOC(C1=CC=CC=C1)C1=CC=CC=C1
BM2816	B12	24	BM0281624	AC-765	58-33-3	Promethazine·HCl	320.9	DMSO	10 mM	H1 histamine antagonist.	Histaminergic and Melatonin Ligands	Cl.CC(CN1C2=C(SC3=C1C=CC=C3)C=CC=C2)N(C)C
BM2816	C1	25	BM0281625	AC-766	66357-59-3	Ranitidine·HCl	350.9	DMSO	10 mM	H2 histamine antagonist.	Histaminergic and Melatonin Ligands	Cl.CN\C(NCCSCC1=CC=C(CN(C)C)O1)=C/[N+]([O-])=O
BM2816	C2	26	BM0281626	NH-105	106243-16-7	Thioperamide maleate	408.5	DMSO	10 mM	H3 Histamine antagonist.	Histaminergic and Melatonin Ligands	OC(=O)\C=C/C(O)=O.S=C(NC1CCCCC1)N1CCC(CC1)C1=CN=CN1
BM2816	C3	27	BM0281627	AC-277	59-33-6	Mepyramine maleate	401.5	DMSO	10 mM	H1 Histamine antagonist.	Histaminergic and Melatonin Ligands	OC(=O)\C=C/C(O)=O.COC1=CC=C(CN(CCN(C)C)C2=CC=CC=N2)C=C1
BM2816	C4	28	BM0281628	AC-279	6138-79-0	trans-Triprolidine·HCl	314.9	DMSO	10 mM	H1 Histamine antagonist.	Histaminergic and Melatonin Ligands	Cl.[H]\C(CN1CCCC1)=C(\C1=CC=C(C)C=C1)C1=CC=CC=N1
BM2816	C5	29	BM0281629	AC-280	51481-61-9	Cimetidine	252.3	DMSO	10 mM	H2 histamine antagonist.	Histaminergic and Melatonin Ligands	CN\C(NCCSCC1=C(C)NC=N1)=N\C#N
BM2816	C6	30	BM0281630	AC-281	84545-30-2	ICI-162,846	306.3	DMSO	10 mM	Histamine H2 antagonist.	Histaminergic and Melatonin Ligands	NC(=O)CCCCN1C=CC(=N1)\N=C(/N)NCC(F)(F)F
BM2816	C7	31	BM0281631	AC-282	69014-14-8	Tiotidine	312.4	DMSO	10 mM	Histamine H2 antagonist.	Histaminergic and Melatonin Ligands	CN\C(NCCSCC1=CSC(N=C(N)N)=N1)=N\C#N
BM2816	C8	32	BM0281632	AC-283	104076-38-2	Zolantidine dimaleate	613.7	DMSO	10 mM	H2 Histamine antagonist.	Histaminergic and Melatonin Ligands	OC(=O)\C=C/C(O)=O.OC(=O)\C=C/C(O)=O.C(CNC1=NC2=C(S1)C=CC=C2)COC1=CC(CN2CCCCC2)=CC=C1
BM2816	C9	33	BM0281633	AC-284	102203-18-9	IMETIT 2HBr	332.1	Water	10 mM	H3 Histamine agonist.	Histaminergic and Melatonin Ligands	Br.Br.NC(=N)SCCC1=CNC=N1
BM2816	C10	34	BM0281634	AC-285	164391-47-3	IMMEPIP 2HBr	327.1	DMSO	10 mM	H3 histamine agonist.	Histaminergic and Melatonin Ligands	Br.Br.C(C1CCNCC1)C1=CNC=N1
BM2816	C11	35	BM0281635	AC-287	145231-45-4	Clobenpropit·2HBr	470.7	Water	10 mM	H3 Histamine antagonist.	Histaminergic and Melatonin Ligands	Br.Br.ClC1=CC=C(CNC(=N)SCCCC2=CNC=N2)C=C1
BM2816	C12	36	BM0281636	AC-288	143407-29-8	Iodophenpropit·2HBr	576.1	DMSO	10 mM	H3 Histamine antagonist.	Histaminergic and Melatonin Ligands	Br.Br.IC1=CC=C(CCNC(=N)SCCCC2=CNC=N2)C=C1
BM2816	D1	37	BM0281637	AC-289		N,N-diethyl-2-[4-(phenylmethyl)phenoxy]ethanamine fumarate	399.5	DMSO	10 mM	Histamine antagonist	Histaminergic and Melatonin Ligands	OC(=O)\C=C\C(O)=O.CCN(CC)CCOC1=CC=C(CC2=CC=CC=C2)C=C1
BM2816	D2	38	BM0281638	AC-290	68643-23-2	SKF 91488·2HCl	248.2	DMSO	10 mM	Histamine N-methyltransferase inhibitor.	Histaminergic and Melatonin Ligands	Cl.Cl.CN(C)CCCCSC(N)=N
BM2816	D3	39	BM0281639	AC-925	76824-35-6	Famotidine	337.4	DMSO	10 mM	H2 Histamine antagonist.	Histaminergic and Melatonin Ligands	NC(N)=NC1=NC(CSCC\C(N)=N\S(N)(=O)=O)=CS1
BM2816	D4	40	BM0281640	AC-927	1982-36-1	Homochlorcyclizine·2HCl	387.8	DMSO	10 mM	H1 Histamine antagonist.	Histaminergic and Melatonin Ligands	Cl.Cl.CN1CCCN(CC1)C(C1=CC=CC=C1)C1=CC=C(Cl)C=C1
BM2816	D5	41	BM0281641	AC-928	50679-08-08	Terfenadine	471.7	DMSO	10 mM	H1 Histamine antagonist.	Histaminergic and Melatonin Ligands	CC(C)(C)C1=CC=C(C=C1)C(O)CCCN1CCC(CC1)C(O)(C1=CC=CC=C1)C1=CC=CC=C1
BM2816	D6	42	BM0281642	NS-520	73-31-4	Melatonin	232.3	DMSO	10 mM	Endogenous agonist.	Melatonin Receptor Ligands	COC1=CC2=C(NC=C2CCNC(C)=O)C=C1
BM2816	D7	43	BM0281643	AC-523	151889-03-1	2-Phenylmelatonin	308.4	DMSO	10 mM	Melatonin antagonist.	Melatonin Receptor Ligands	COC1=CC=C2NC(=C(CCNC(C)=O)C2=C1)C1=CC=CC=C1
BM2816	D8	44	BM0281644	AC-930	1016-47-3	N-Acetyltryptamine	202.3	DMSO	10 mM	Melatonin agonist.	Melatonin Receptor Ligands	CC(=O)NCCC1=CNC2=C1C=CC=C2
BM2816	D9	45	BM0281645	AC-514	63762-74-3	6-Chloromelatonin	266.7	DMSO	10 mM	Melatonin agonist.	Melatonin Receptor Ligands	COC1=C(Cl)C=C2NC=C(CCNC(C)=O)C2=C1
BM2816	D10	46	BM0281646	AC-515	343263-95-6	DH 97	334.5	DMSO	10 mM	Melatonin MT2 antagonist.	Melatonin Receptor Ligands	CCCCC(=O)NCCC1=C(CC2=CC=CC=C2)NC2=CC=CC=C12
BM2816	D11	47	BM0281647	AC-516	190277-13-5	GR 135531	275.3	DMSO	10 mM	Melatonin MT3 agonist.	Melatonin Receptor Ligands	COC(=O)NC1=CC=C2NC=C(CCNC(C)=O)C2=C1
BM2816	D12	48	BM0281648	AC-517	93515-00-5	2-Iodomelatonin	358.2	DMSO	10 mM	Melatonin agonist.	Melatonin Receptor Ligands	COC1=CC=C2NC(I)=C(CCNC(C)=O)C2=C1
BM2816	E2	50	BM0281650	AC-519	117946-91-5	Luzindole	292.4	DMSO	10 mM	Melatonin antagonist.	Melatonin Receptor Ligands	CC(=O)NCCC1=C(CC2=CC=CC=C2)NC2=CC=CC=C12
BM2816	E3	51	BM0281651	AC-520		5-methoxy-N-cyclopropanoyltryptamine	258.3	DMSO	10 mM	Melatonin agonist.	Melatonin Receptor Ligands	COC1=CC=C2NC=C(CCNC(=O)C3CC3)C2=C1
BM2816	E4	52	BM0281652	AC-521	134865-70-6	8-Methoxy-2-proprionamidotetralin	233.3	DMSO	10 mM	Melatonin agonist.	Melatonin Receptor Ligands	CCC(=O)NC1CCC2=CC=CC(OC)=C2C1
BM2816	E5	53	BM0281653	AC-522	134865-74-0	4-Phenyl-2-proprionamidotetralin	279.4	DMSO	10 mM	Melatonin antagonist.	Melatonin Receptor Ligands	CCC(=O)NC1CC(C2=CC=CC=C2)C2=CC=CC=C2C1
BM2816	E6	54	BM0281654	AC-1307	100643-71-8	Desloratidine	310.8	DMSO	10 mM	H1 receptor agonist.	Melatonin Receptor Ligands	ClC1=CC=C2C(CCC3=C(N=CC=C3)C2=C2CCNCC2)=C1
BM2817	B1	13	BM0281713	EA-125	6384-92-5	N-methyl-D-aspartic acid (NMDA)	147.1	DMSO	10 mM	NMDA agonist.	Ionotropic Glutamate Ligands	[H][C@](CC(O)=O)(NC)C(O)=O
BM2817	B2	14	BM0281714	AC-366	1783-96-6	D-aspartic acid	133.1	WATER	10 mM	Endogenous NMDA receptor agonist.	Ionotropic Glutamate Ligands	[H][C@@](N)(CC(O)=O)C(O)=O
BM2817	B3	15	BM0281715	AC-367	56-84-8	L-aspartic acid	133.1	WATER	10 mM	Endogenous NMDA receptor agonist.	Ionotropic Glutamate Ligands	[H][C@](N)(CC(O)=O)C(O)=O
BM2817	B4	16	BM0281716	AC-374	6893-26-1	D-(-)-glutamic acid	147.1	WATER	10 mM	Endogenous NMDA receptor agonist.	Ionotropic Glutamate Ligands	[H][C@@](N)(CCC(O)=O)C(O)=O
BM2817	B5	17	BM0281717	AC-375	56-86-0	L-glutamic acid	147.1	WATER	10 mM	Endogenous NMDA receptor agonist.	Ionotropic Glutamate Ligands	[H][C@](N)(CCC(O)=O)C(O)=O
BM2817	B6	18	BM0281718	EA-112	117488-23-0	1-Aminocyclobutane-trans-1,3-dicarboxylic acid	159.1	DMSO	10 mM	NMDA agonist.	Ionotropic Glutamate Ligands	[H][C@@]1(C[C@](N)(C1)C(O)=O)C(O)=O
BM2817	B7	19	BM0281719	AC-363	73550-55-7	1-Aminocyclobutane-cis-1,3-dicarboxylic acid	159.1	DMSO	10 mM	NMDA agonist.	Ionotropic Glutamate Ligands	[H][C@@]1(C[C@@](N)(C1)C(O)=O)C(O)=O
BM2817	B8	20	BM0281720	EA-100	78739-01-02	D(-)-2-amino-4-phosphonobutanoic acid	183.1	WATER	10 mM	NMDA antagonist.	Ionotropic Glutamate Ligands	[H][C@@](N)(CCP(O)(O)=O)C(O)=O
BM2817	B9	21	BM0281721	EA-102	23052-81-5	L(+)-2-amino-4-phosphonobutanoic acid	183.1	WATER	10 mM	NMDA agonist.	Ionotropic Glutamate Ligands	[H][C@](N)(CCP(O)(O)=O)C(O)=O
BM2817	B10	22	BM0281722	EA-104	79055-68-8	D(-)-2-amino-5-phosponovaleric acid	197.1	WATER	10 mM	NMDA anatgonist.	Ionotropic Glutamate Ligands	[H][C@@](N)(CCCP(O)(O)=O)C(O)=O
BM2817	B11	23	BM0281723	CA-400	76326-31-3	DL-2-amino-5-phosponovaleric acid	197.1	WATER	10 mM	NMDA antagonist.	Ionotropic Glutamate Ligands	NC(CCCP(O)(O)=O)C(O)=O
BM2817	B12	24	BM0281724	EA-105	79055-67-7	L(+)-2-amino-5-phosponovaleric acid	197.1	WATER	10 mM	NMDA anatgonist.	Ionotropic Glutamate Ligands	[H][C@](N)(CCCP(O)(O)=O)C(O)=O
BM2817	C1	25	BM0281725	EA-136	14923-17-2	Arcaine sulfate	270.3	WATER	10 mM	NMDA anatgonist.	Ionotropic Glutamate Ligands	OS(O)(=O)=O.NC(=N)NCCCCNC(N)=N
BM2817	C2	26	BM0281726	EA-145		1-(4'-aminophenyl)-3,5-dihydro-7,8-dimethoxy-4H-2,3-benzodiazepin-4-one	311.3	DMSO	10 mM	AMPA antagonist.	Ionotropic Glutamate Ligands	COC1=C(OC)C=C2C(CC(=O)NN=C2C2=CC=C(N)C=C2)=C1
BM2817	C3	27	BM0281727	EA-113	131123-76-7	5,7-dichlorokynurenic acid	258.1	DMSO	10 mM	NMDA anatgonist.	Ionotropic Glutamate Ligands	OC(=O)C1=NC2=CC(Cl)=CC(Cl)=C2C(O)=C1
BM2817	C4	28	BM0281728	EA-114	25983-13-5	6,7-dichloroquinoxaline-2,3-dione	231.0	DMSO	10 mM	Antagonist at the glycine-NMDA site.	Ionotropic Glutamate Ligands	ClC1=C(Cl)C=C2NC(=O)C(=O)NC2=C1
BM2817	C5	29	BM0281729	EA-116	2379-57-9	6,7-dinitroquinoxaline-2,3-dione	252.1	DMSO	10 mM	Non-NMDA receptor antagonist.	Ionotropic Glutamate Ligands	[O-][N+](=O)C1=C(C=C2NC(=O)C(=O)NC2=C1)[N+]([O-])=O
BM2817	C6	30	BM0281730	EA-118	90237-02-08	γ-D-glutamylaminomethylsulfonic acid	240.2	WATER	10 mM	Kainate/quisqualate antagonist.	Ionotropic Glutamate Ligands	N[C@H](CCC(O)=O)C(=O)NCS(O)(=O)=O
BM2817	C7	31	BM0281731	EA-143	151057-13-5	L-701,252	263.7	DMSO	10 mM	NMDA receptor antagonist.	Ionotropic Glutamate Ligands	OC1=C(C(=O)C2CC2)C(=O)NC2=CC(Cl)=CC=C12
BM2817	C8	32	BM0281732	EA-137	111-23-9	Synthalin sulfate	354.5	WATER	10 mM	Antagonist of the NMDA receptor polyamine site.	Ionotropic Glutamate Ligands	OS(O)(=O)=O.NC(=N)NCCCCCCCCCCNC(N)=N
BM2817	C9	33	BM0281733	EA-124	490-75-5	Homoquinolinic acid	181.1	DMSO	10 mM	NMDA agonist.	Ionotropic Glutamate Ligands	OC(=O)CC1=CC=CN=C1C(O)=O
BM2817	C10	34	BM0281734	EA-144	92953-41-8	U-54494A·HCl	391.8	DMSO	10 mM	NMDA antagonist.	Ionotropic Glutamate Ligands	Cl.CN([C@@H]1CCCC[C@H]1N1CCCC1)C(=O)C1=CC=C(Cl)C(Cl)=C1
BM2817	C12	36	BM0281736	AC-941	39026-64-7	(±)-1-aminocyclopentane-trans-1,3-dicarboxylic acid	173.2	WATER	10 mM	mGlu receptor agonist.	Ionotropic Glutamate Ligands	[H][C@]1(CC[C@](N)(C1)C(O)=O)C(O)=O
BM2817	D1	37	BM0281737	AC-368	1115-65-7	L-cysteinesulfinic acid	153.2	DMSO	10 mM	Agonist at mGlu1alpha and mGlu5a receptors.	Ionotropic Glutamate Ligands	[H][C@](N)(CS(=O)=O)C(O)=O
BM2817	D2	38	BM0281738	AC-369	138199-51-6	(RS)-(tetrazol-5-YL)glycine	143.1	DMSO	10 mM	NMDA receptor agonist.	Ionotropic Glutamate Ligands	NC(C(O)=O)C1=NN=NN1
BM2817	D3	39	BM0281739	AC-1385	46026-75-9	cis-2, 3-Piperidine dicarboxylic acid	173.2	DMSO	10 mM	NMDA antagonist.	Ionotropic Glutamate Ligands	OC(=O)[C@@H]1CCCN[C@@H]1C(O)=O
BM2817	D4	40	BM0281740	AC-386	174575-17-8	SDZ 220-581	369.7	DMSO	10 mM	NMDA antagonist.	Ionotropic Glutamate Ligands	N[C@@H](CC1=CC(=CC(CP(O)(O)=O)=C1)C1=CC=CC=C1Cl)C(O)=O
BM2817	D5	41	BM0281741	AC-387	22059-21-8	1-Aminocyclopropanecarboxylic acid	101.1	DMSO	10 mM	NMDA receptor agonist at the glycine site.	Ionotropic Glutamate Ligands	NC1(CC1)C(O)=O
BM2817	D6	42	BM0281742	AC-389	56-40-6	Glycine	75.1	WATER	10 mM	NMDA receptor agonist.	Ionotropic Glutamate Ligands	NCC(O)=O
BM2817	D7	43	BM0281743	AC-391	123931-04-4	(R)-(+)-HA-966	116.1	DMSO	10 mM	Antagonist/partial agonist of the NMDA receptor.	Ionotropic Glutamate Ligands	N[C@@H]1CCN(O)C1=O
BM2817	D8	44	BM0281744	AC-392	312-84-5	D-serine	105.1	WATER	10 mM	Glycine agonist at NMDA receptor.	Ionotropic Glutamate Ligands	[H][C@@](N)(CO)C(O)=O
BM2817	D9	45	BM0281745	AC-394	10517-21-2	5-Chloroindole-2-carboxylic acid	195.6	DMSO	10 mM	NMDA receptor antagonist acting at the glycine site.	Ionotropic Glutamate Ligands	OC(=O)C1=CC2=CC(Cl)=CC=C2N1
BM2817	D10	46	BM0281746	AC-395	18000-24-3	7-Chlorokynurenic acid	223.6	DMSO	10 mM	Glycine site NMDA receptor antagonist.	Ionotropic Glutamate Ligands	OC(=O)C1=NC2=CC(Cl)=CC=C2C(O)=C1
BM2817	D11	47	BM0281747	AC-396	115066-14-3	6-cyano-7-nitroquinoxaline-2,3-dione sodium	276.1	DMSO	10 mM	AMPA/kainate receptor antagonist.	Ionotropic Glutamate Ligands	[Na+].[Na+].[O-]C1=NC2=CC(C#N)=C(C=C2N=C1[O-])[N+]([O-])=O
BM2817	D12	48	BM0281748	AC-397	52-52-8	Cycloleucine	129.2	DMSO	10 mM	NMDA receptor antagonist acting at the glycine site.	Ionotropic Glutamate Ligands	NC1(CCCC1)C(O)=O
BM2817	E1	49	BM0281749	AC-1301	110347-85-8	CGS 19755	223.2	WATER	10 mM	NMDA receptor antagonist.	Ionotropic Glutamate Ligands	OC(=O)[C@H]1C[C@@H](CP(O)(O)=O)CCN1
BM2817	E2	50	BM0281750	AC-400	25451-15-4	Felbamate	238.2	DMSO	10 mM	Antagonist at the NMDA-associated glycine binding site.	Ionotropic Glutamate Ligands	NC(=O)OCC(COC(N)=O)C1=CC=CC=C1
BM2817	E3	51	BM0281751	AC-402	111821-58-0	(S)-(-)-HA-966	116.1	WATER	10 mM	NMDA antagonist / partial agonist.	Ionotropic Glutamate Ligands	N[C@H]1CCN(O)C1=O
BM2817	E4	52	BM0281752	AC-404	139051-78-8	L-689,560	380.2	DMSO	10 mM	Antagonist at the glycine-NMDA site.	Ionotropic Glutamate Ligands	OC(=O)[C@H]1C[C@H](NC(=O)NC2=CC=CC=C2)C2=C(Cl)C=C(Cl)C=C2N1
BM2817	E5	53	BM0281753	AC-405	142326-59-8	L-701,324	363.8	DMSO	10 mM	NMDA receptor antagonist.	Ionotropic Glutamate Ligands	OC1=C(C(=O)NC2=CC(Cl)=CC=C12)C1=CC(OC2=CC=CC=C2)=CC=C1
BM2817	E6	54	BM0281754	PR-118	100-33-4	Pentamidine	340.4	DMSO	10 mM	NMDA receptor antagonist.	Ionotropic Glutamate Ligands	NC(=N)C1=CC=C(OCCCCCOC2=CC=C(C=C2)C(N)=N)C=C1
BM2817	E7	55	BM0281755	DL-374	125-71-3	Dextromethorphan	271.4	DMSO	10 mM	NMDA receptor antagonist.	Ionotropic Glutamate Ligands	[H][C@]12CCCC[C@]11CCN(C)[C@H]2CC2=C1C=C(OC)C=C2
BM2817	E8	56	BM0281756	AC-408	19982-08-02	Memantine·HCl	215.8	WATER	10 mM	Antagonist at the NMDA receptor, binding to the PCP site.	Ionotropic Glutamate Ligands	Cl.CC12CC3CC(C)(C1)CC(N)(C3)C2
BM2817	E9	57	BM0281757	AC-409	77086-22-7	(+)-MK 801 maleate	337.4	DMSO	10 mM	NMDA receptor antagonist.	Ionotropic Glutamate Ligands	OC(=O)\C=C/C(O)=O.C[C@]12N[C@H](CC3=C1C=CC=C3)C1=C2C=CC=C1
BM2817	E10	58	BM0281758	AC-1386	4682-36-4	Orphenadrine citrate	461.5	DMSO	10 mM	NMDA receptor antagonist.	Ionotropic Glutamate Ligands	OC(=O)CC(O)(CC(O)=O)C(O)=O.CN(C)CCOC(C1=CC=CC=C1)C1=C(C)C=CC=C1
BM2817	E11	59	BM0281759	AC-411	334-50-9	Spermidine·3HCl	254.6	DMSO	10 mM	Binds to the polyamine modulatory site of the NMDA receptor.	Ionotropic Glutamate Ligands	Cl.Cl.Cl.NCCCCNCCCN
BM2817	E12	60	BM0281760	AC-412	306-67-2	Spermine·4HCl	348.2	WATER	10 mM	Polyamine which produces effects on the NMDA receptor channel.	Ionotropic Glutamate Ligands	Cl.Cl.Cl.Cl.NCCCNCCCCNCCCN
BM2817	F2	62	BM0281762	AC-942	83654-13-1	( R )-α-amino-3-hydroxy-5-methyl-4-isoxazolepropionic acid	186.2	WATER	10 mM	AMPA agonist.	Ionotropic Glutamate Ligands	[H][C@@](N)(CC1=C(C)ON=C1O)C(O)=O
BM2817	F3	63	BM0281763	AC-418	83643-88-3	(S)-α-amino-3-hydroxy-5-methyl-4-isoxazolepropionic acid	186.2	WATER	10 mM	AMPA agonist.	Ionotropic Glutamate Ligands	[H][C@](N)(CC1=C(C)ON=C1O)C(O)=O
BM2817	F4	64	BM0281764	EA-123	487-79-6	Kainic acid	213.2	DMSO	10 mM	Agonist at the kainate receptor subtype.	Ionotropic Glutamate Ligands	CC(=C)[C@H]1CN[C@@H]([C@H]1CC(O)=O)C(O)=O
BM2817	F5	65	BM0281765	AC-428	31137-74-3	SYM 2081	161.2	WATER	10 mM	Kainate receptor ligand.	Ionotropic Glutamate Ligands	[H][C@@](C)(C[C@]([H])(N)C(O)=O)C(O)=O
BM2817	F7	67	BM0281767	AC-437	118876-58-7	2,3-dioco-6-nitro-1,2,3,4-tetrahydrobenzo[F]quinoxaline-7-sulfonamide disodium salt	380.2	DMSO	10 mM	AMPA receptor antagonist.	Ionotropic Glutamate Ligands	[Na+].[Na+].NS(=O)(=O)C1=CC=CC2=C1C(=CC1=C2N=C([O-])C([O-])=N1)[N+]([O-])=O
BM2817	F9	69	BM0281769	AC-439	72432-10-1	Aniracetam	219.2	DMSO	10 mM	AMPA allosteric agonist.	Ionotropic Glutamate Ligands	COC1=CC=C(C=C1)C(=O)N1CCCC1=O
BM2817	F10	70	BM0281770	AC-440	34023-62-6	1-(1,3-benzodioxol-5-ylcarbonylpiperidine	233.3	DMSO	10 mM	Modulates AMPA mediated responses.	Ionotropic Glutamate Ligands	O=C(N1CCCCC1)C1=CC2=C(OCO2)C=C1
BM2817	F11	71	BM0281771	AC-441	2259-96-3	Cyclothiazide	389.9	DMSO	10 mM	AMPA desensitization inhibitor.	Ionotropic Glutamate Ligands	NS(=O)(=O)C1=C(Cl)C=C2NC(NS(=O)(=O)C2=C1)C1CC2CC1C=C2
BM2817	F12	72	BM0281772	AC-442	22503-72-6	7-chloro-3-methyl-3,4-dihydro-2H-1,2,4-benzothiadiazine-S,S-dioxide	232.7	DMSO	10 mM	Inhibits AMPA receptor desensitisation.	Ionotropic Glutamate Ligands	CC1NC2=CC=C(Cl)C=C2S(=O)(=O)N1
BM2817	G1	73	BM0281773	AC-443	111872-98-1	2,4-dihydroxyphenylacetyl-L-asparagine	282.2	DMSO	10 mM	Blocker of glutamate receptors.	Ionotropic Glutamate Ligands	[H][C@@](CC(N)=O)(NC(=O)CC1=CC=C(O)C=C1O)C(O)=O
BM2817	G2	74	BM0281774	AC-445	13861-03-05	( R )-3-carboxy-4-hydroxyphenylglycine	211.2	WATER	10 mM	NMDA antagonist.	Ionotropic Glutamate Ligands	[H][C@](N)(C(O)=O)C1=CC(C(O)=O)=C(O)C=C1
BM2817	G3	75	BM0281775	AC-446	6729-55-1	γ-D-glutamylglycine	204.2	DMSO	10 mM	NMDA antagonist.	Ionotropic Glutamate Ligands	[H][C@@](N)(CCC(=O)NCC(O)=O)C(O)=O
BM2817	G4	76	BM0281776	AC-451	492-27-3	Kynurenic acid	189.2	DMSO	10 mM	NMDA antagonist.	Ionotropic Glutamate Ligands	OC(=O)C1=NC2=CC=CC=C2C(O)=C1
BM2818	B1	13	BM0281813	EA-138	135701-69-8	N-Acetylglycyl-D-glutamic acid	246.2	DMSO	10 mM	Excitatory peptide.	Metabotropic Glutamate Ligands	CC(=O)NCC(=O)N[C@H](CCC(O)=O)C(O)=O
BM2818	B2	14	BM0281814	EA-103	20263-06-03	DL-2-Amino-3-phosphonoproprionic acid	169.1	DMSO	10 mM	Quisqualate metabotropic receptor antagonist.	Metabotropic Glutamate Ligands	NC(CP(O)(O)=O)C(O)=O
BM2818	B3	15	BM0281815	EA-146	179067-99-3	7-(Hydroxyimino)cyclopropa[b]chromen-1a-carboxylate ethyl ester	247.2	DMSO	10 mM	Anatgonist of the metabotropic glutamate receptors mGlu1a / mGlu1b.	Metabotropic Glutamate Ligands	CCOC(=O)C12CC1\C(=N/O)C1=CC=CC=C1O2
BM2818	B4	16	BM0281816	EA-120	2552-55-8	Ibotenic acid	158.1	DMSO	10 mM	Glutamate agonist.	Metabotropic Glutamate Ligands	NC(C(O)=O)C1=CC(O)=NO1
BM2818	B5	17	BM0281817	EA-147		(±)-alpha-cyclopropyl-4-phosphonophenylglycine	271.2	DMSO	10 mM	Antagonist of the group II / group III metabotropic glutamate receptors.	Metabotropic Glutamate Ligands	NC(C1CC1)(C(O)=O)C1=CC=C(C=C1)P(O)(O)=O
BM2818	B6	18	BM0281818	EA-139	64769-66-0	L-trans-Pyrrolidine-2,4-dicarboxylic acid	159.1	DMSO	10 mM	Glutamate uptake inhibitor.	Metabotropic Glutamate Ligands	OC(=O)[C@H]1CN[C@@H](C1)C(O)=O
BM2818	B7	19	BM0281819	EA-132	52809-07-01	L-Quisqualic acid	189.1	DMSO	10 mM	Glutamate agonist.	Metabotropic Glutamate Ligands	[H][C@](N)(CN1OC(=O)NC1=O)C(O)=O
BM2818	B8	20	BM0281820	AC-658	161596-62-9	trans-Azetidine-2,4-dicarboxylic acid	145.1	WATER	10 mM	mGlu group I agonist.	Metabotropic Glutamate Ligands	OC(=O)[C@@H]1C[C@H](N1)C(O)=O
BM2818	B9	21	BM0281821	AC-660	2686-70-6	L-Homocysteinesulfinic acid	167.2	DMSO	10 mM	Putative endogenous agonist.	Metabotropic Glutamate Ligands	N[C@@H](CCS(O)=O)C(O)=O
BM2818	B10	22	BM0281822	AC-661	31932-87-3	(R,S)-3-Hydroxyphenylglycine	167.2	DMSO	10 mM	Agonist at PI-linked metabotropic glutamate receptors.	Metabotropic Glutamate Ligands	NC(C(O)=O)C1=CC(O)=CC=C1
BM2818	B11	23	BM0281823	AC-662	71301-82-1	(S)-3-Hydroxyphenylglycine	167.2	WATER	10 mM	Agonist at PI-linked metabotropic glutamate receptors.	Metabotropic Glutamate Ligands	[H][C@@](N)(C(O)=O)C1=CC(O)=CC=C1
BM2818	B12	24	BM0281824	AC-664	168560-79-0	UPF 523	221.2	WATER	10 mM	Mglu receptor antagonist.	Metabotropic Glutamate Ligands	NC1(CCC2=CC(=CC=C12)C(O)=O)C(O)=O
BM2818	C1	25	BM0281825	AC-667	55136-48-6	(S)-3-Carboxy-4-hydroxyphenylglycine	211.2	DMSO	10 mM	Group II mGlu receptor agonist.	Metabotropic Glutamate Ligands	[H][C@@](N)(C(O)=O)C1=CC(C(O)=O)=C(O)C=C1
BM2818	C2	26	BM0281826	AC-668	85148-82-9	(S)-4-Carboxy-3-hydroxyphenylglycine	211.2	WATER	10 mM	Antagonist at group I mGlu receptors. Agonist at group II mGlu receptors.	Metabotropic Glutamate Ligands	[H][C@@](N)(C(O)=O)C1=CC(O)=C(C=C1)C(O)=O
BM2818	C3	27	BM0281827	AC-669	134052-73-6	(S)-4-Carboxyphenylglycine	195.2	WATER	10 mM	Group I mGlu receptor antagonist.	Metabotropic Glutamate Ligands	[H][C@@](N)(C(O)=O)C1=CC=C(C=C1)C(O)=O
BM2818	C4	28	BM0281828	AC-671		(RS)-alpha-Ethyl-4-carboxyphenylglycine	223.2	WATER	10 mM	Group I / group II metabotropic glutamate receptor antagonist.	Metabotropic Glutamate Ligands	CCC(N)(C(O)=O)C1=CC=C(C=C1)C(O)=O
BM2818	C5	29	BM0281829	AC-672	198419-91-9	LY 367385	209.2	WATER	10 mM	mGlu1a antagonist.	Metabotropic Glutamate Ligands	CC1=C(C=CC(=C1)C(O)=O)[C@H](N)C(O)=O
BM2818	C6	30	BM0281830	AC-673	146669-29-6	(RS)-alpha-Methyl-4-carboxyphenylglycine	209.2	WATER	10 mM	Antagonist at mGlu receptors.	Metabotropic Glutamate Ligands	CC(N)(C(O)=O)C1=CC=C(C=C1)C(O)=O
BM2818	C7	31	BM0281831	AC-674	150145-89-4	(S)-alpha-Methyl-4-carboxyphenylglycine	209.2	WATER	10 mM	Antagonist at mGlu receptors.	Metabotropic Glutamate Ligands	C[C@@](N)(C(O)=O)C1=CC=C(C=C1)C(O)=O
BM2818	C8	32	BM0281832	AC-676	169209-63-6	(2R,4R)-4-Aminopyrrolidone-2,4-dicarboxylate	174.2	WATER	10 mM	Group II agonist.	Metabotropic Glutamate Ligands	N[C@]1(CN[C@H](C1)C(O)=O)C(O)=O
BM2818	C9	33	BM0281833	AC-679	117857-93-9	(2S,1'S,2'S)-2-(Carboxycyclopropyl)glycine	159.1	WATER	10 mM	Agonist at mGlu receptors.	Metabotropic Glutamate Ligands	[H][C@@](N)(C(O)=O)[C@@]1([H])C[C@]1([H])C(O)=O
BM2818	C10	34	BM0281834	AC-680	157381-42-5	(S)-2-Amino-2-methyl-4-phosphonobutanoic acid	197.1	WATER	10 mM	Group II / group III mGlu receptor agonist.	Metabotropic Glutamate Ligands	C[C@](N)(CCP(O)(O)=O)C(O)=O
BM2818	C12	36	BM0281836	AC-682		(RS)-1-amino-5-phosphonoindan-1-carboxylic acid	257.0	WATER	10 mM	Group II antagonist / inverse agonist.	Metabotropic Glutamate Ligands	NC1(CCC2=CC(=CC=C12)P(O)(O)=O)C(O)=O
BM2818	D1	37	BM0281837	AC-684		(2S)-alpha-Ethylglutamic acid	175.1	WATER	10 mM	Group II mGlu receptor antagonist.	Metabotropic Glutamate Ligands	CC[C@](N)(CCC(O)=O)C(O)=O
BM2818	D4	40	BM0281840	AC-687	169209-64-7	(RS)-alpha-Methyl-4-sulfonophenylglycine	245.0	WATER	10 mM	Antagonist of presynaptic mGlu receptors.	Metabotropic Glutamate Ligands	CC(N)(C(O)=O)C1=CC=C(C=C1)S(O)(=O)=O
BM2818	D5	41	BM0281841	AC-688	169-209-66-9	(RS)-alpha-Methyl-4-tetrazolylphenylglycine	233.1	WATER	10 mM	Presynaptic mGlu receptor antagonist.	Metabotropic Glutamate Ligands	CC(N)(C(O)=O)C1=CC=C(C=C1)C1=NN=NN1
BM2818	D6	42	BM0281842	AC-689	194918-76-8	(1S,3R,4S)-1-Aminocyclopentane-1,3,4-tricarboxylic acid	217.1	WATER	10 mM	Group III mGluR4a receptor agonist.	Metabotropic Glutamate Ligands	N[C@]1(C[C@@H]([C@@H](C1)C(O)=O)C(O)=O)C(O)=O
BM2818	D7	43	BM0281843	AC-690		(3RS,4RS)-1-Aminocyclopentane-1,3,4-tricarboxylic acid	217.1	WATER	10 mM	Group III metabotropic receptor agonist.	Metabotropic Glutamate Ligands	N[C@]1(C[C@H]([C@@H](C1)C(O)=O)C(O)=O)C(O)=O
BM2818	D8	44	BM0281844	AC-694		2-Amino-4-(3-hydroxy-5-methylisoxazol-4-yl)butyric acid	200.1	DMSO	10 mM	Group III mGlu agonist.	Metabotropic Glutamate Ligands	CC1=C(CCC(N)C(O)=O)C(O)=NO1
BM2818	D9	45	BM0281845	AC-695	407-41-0	O-Phospho-L-serine	185.0	WATER	10 mM	Group III mGlu agonist.	Metabotropic Glutamate Ligands	N[C@@H](COP(O)(O)=O)C(O)=O
BM2818	D10	46	BM0281846	AC-696	120667-15-4	(RS)-4-Phosphonophenylglycine	231.0	WATER	10 mM	Group III agonist.	Metabotropic Glutamate Ligands	NC(C(O)=O)C1=CC=C(C=C1)P(O)(O)=O
BM2818	D11	47	BM0281847	AC-1300	201730-11-2	(S)-3,4-Dicarboxyphenylglycine	239.0	DMSO	10 mM	mGlu 8a agonist.	Metabotropic Glutamate Ligands	[H][C@@](N)(C(O)=O)C1=CC(C(O)=O)=C(C=C1)C(O)=O
BM2818	D12	48	BM0281848	AC-700	169209-65-8	(RS)-alpha-Methyl-4-phosphonophenylglycine	245.0	WATER	10 mM	Group III mGlu antagonist.	Metabotropic Glutamate Ligands	CC(N)(C(O)=O)C1=CC=C(C=C1)P(O)(O)=O
BM2818	E1	49	BM0281849	AC-701	66515-29-5	(RS)-alpha-Methylserine-O-phosphate	199.0	DMSO	10 mM	mGlu receptor (Group III) antagonist.	Metabotropic Glutamate Ligands	CC(N)(COP(O)(O)=O)C(O)=O
BM2818	E2	50	BM0281850	AC-706	195209-04-2	(1R,3R,4S)-1-aminocyclopentane-1,3,4-tricarboxylic acid	217.1	WATER	10 mM	mGlu receptor antagonist.	Metabotropic Glutamate Ligands	N[C@@]1(C[C@@H]([C@@H](C1)C(O)=O)C(O)=O)C(O)=O
BM2818	E4	52	BM0281852	AC-713	31137-74-3	(2S,4S)-4-Methylglutamic acid	161.1	WATER	10 mM	mGlu agonist.	Metabotropic Glutamate Ligands	[H][C@@](C)(C[C@]([H])(N)C(O)=O)C(O)=O
BM2818	E5	53	BM0281853	AC-715	117857-95-1	(2S,1'S,2'R)-2-(Carboxycyclopropyl)glycine	159.1	WATER	10 mM	Glutamate uptake inhibitor.	Metabotropic Glutamate Ligands	[H][C@@](N)(C(O)=O)[C@@]1([H])C[C@@]1([H])C(O)=O
BM2818	E7	55	BM0281855	AC-1401		VU 0155041	315.0	DMSO	10 mM	Allosteric modulator/agonist of mGlu4 receptors	Metabotropic Glutamate Ligands	OC(=O)[C@@H]1CCCC[C@@H]1C(=O)NC1=CC(Cl)=CC(Cl)=C1
BM2818	E9	57	BM0281857	AC-723	7298-99-9	L(-)-threo-3-Hydroxyaspartic acid	149.0	WATER	10 mM	Inhibitor of L-glutamic acid and L-aspartic acid uptake.	Metabotropic Glutamate Ligands	[H][C@@](N)(C(O)=O)[C@]([H])(O)C(O)=O
BM2818	E10	58	BM0281858	AC-724	63088-04-0	(±)-threo-3-Methylglutamic acid	161.1	DMSO	10 mM	Glutamate transport inhibitor.	Metabotropic Glutamate Ligands	[H][C@](C)(CC(O)=O)[C@@]([H])(N)C(O)=O
BM2818	E11	59	BM0281859	AC-458	19641-83-9	(RS)-3,5-Dihydroxyphenylglycine	183.1	DMSO	10 mM	Agonist at metabotropic glutamate receptors.	Metabotropic Glutamate Ligands	NC(C(O)=O)C1=CC(O)=CC(O)=C1
BM2818	E12	60	BM0281860	AC-459	162870-29-3	(S)-3,5-Dihydroxyphenylglycine	183.1	DMSO	10 mM	mGlu receptor (Group I) agonist.	Metabotropic Glutamate Ligands	[H][C@@](N)(C(O)=O)C1=CC(O)=CC(O)=C1
BM2818	F2	62	BM0281862	AC-462	1637-71-4	S-Sulfo-L-cysteine sodium salt	223.0	DMSO	10 mM	EAA receptor agonist.	Metabotropic Glutamate Ligands	[Na+].[H][C@](N)(CSS([O-])(=O)=O)C(O)=O
BM2818	F3	63	BM0281863	AC-463	96206-92-7	2-Methyl-6-(phenylethynyl)pyridine.HCl	229.1	DMSO	10 mM	mGlu5 subtype selective antagonist.	Metabotropic Glutamate Ligands	Cl.CC1=CC=CC(=N1)C#CC1=CC=CC=C1
BM2818	F4	64	BM0281864	AC-464		PHCCC	294.1	DMSO	10 mM	Group I metabotropic glutamate receptor antagonist.	Metabotropic Glutamate Ligands	O\N=C1/C2CC2(OC2=CC=CC=C12)C(=O)NC1=CC=CC=C1
BM2818	F5	65	BM0281865	AC-465	31993-01-08	SIB 1757	213.1	DMSO	10 mM	mGlu5 antagonist.	Metabotropic Glutamate Ligands	CC1=CC=C(O)C(\N=N\C2=CC=CC=C2)=N1
BM2818	F6	66	BM0281866	AC-466	6266-99-5	SIB 1893	195.1	DMSO	10 mM	mGlu5 antagonist.	Metabotropic Glutamate Ligands	CC1=CC=CC(\C=C\C2=CC=CC=C2)=N1
BM2818	F7	67	BM0281867	AC-467	147782-19-2	(2S,2'R,3'R)-2-(2',3'-Dicarboxycyclopropyl)glycine	203.0	DMSO	10 mM	Group II mGlu receptor agonist.	Metabotropic Glutamate Ligands	N[C@@H]([C@H]1[C@H]([C@@H]1C(O)=O)C(O)=O)C(O)=O
BM2818	F9	69	BM0281869	AC-473		L-anti-endo-3,4-Methanopyrroldinedicarboxylic acid	171.1	WATER	10 mM	Inhibitor of L-glutamate uptake.	Metabotropic Glutamate Ligands	[H][C@]12CN[C@H](C(O)=O)[C@@]1([H])[C@H]2C(O)=O
BM2819	B1	13	BM0281913	AC-476	56-12-2	GABA	103.1	DMSO	10 mM	Endogenous ligand.	GABAergic Ligands	NCCCC(O)=O
BM2819	B2	14	BM0281914	AC-504	71424-95-8	3-Methyl-GABA	522.6	DMSO	10 mM	Activator of GABA aminotransferase.	GABAergic Ligands	CC(CN)CC(O)=O.CC(CN)CC(O)=O.OS(=O)(=O)C1=CC=CC2=C1C=CC=C2S(O)(=O)=O
BM2819	B3	15	BM0281915	EA-135	59556-17-1	Gabaculine·HCl	175.6	DMSO	10 mM	Irreversible inhibitor of GABA transaminase.	GABAergic Ligands	Cl.NC1CC(=CC=C1)C(O)=O
BM2819	B4	16	BM0281916	AC-477	38090-53-8	trans-4-Aminocrotonic acid	101.1	DMSO	10 mM	GABA agonist.	GABAergic Ligands	NC\C=C\C(O)=O
BM2819	B5	17	BM0281917	AC-493	55199-25-2	cis-4-Aminocrotonic acid	101.1	DMSO	10 mM	GABAc receptor ligand.	GABAergic Ligands	NC\C=C/C(O)=O
BM2819	B6	18	BM0281918	AC-478	64603-91-4	4,5,6,7-Tetrahydroisoxazolo[5,4-c]pyridin-3-ol·HCl	176.6	DMSO	10 mM	GABAa receptor agonist.	GABAergic Ligands	Cl.OC1=NOC2=C1CCNC2
BM2819	B7	19	BM0281919	AC-495	182485-36-5	(1,2,5,6-Tetrahydropyridin-4-yl)methylphosphinic acid	161.1	DMSO	10 mM	GABAc receptor antagonist.	GABAergic Ligands	CP(O)(=O)C1=CCNCC1
BM2819	B8	20	BM0281920	AC-485	123690-79-9	CGP 35348	225.2	DMSO	10 mM	GABAb antagonist.	GABAergic Ligands	CCOC(OCC)P(O)(=O)CCCN
BM2819	B9	21	BM0281921	AC-486	123691-14-5	CGP 46381	219.3	Water	10 mM	GABAb antagonist.	GABAergic Ligands	NCCCP(O)(=O)CC1CCCCC1
BM2819	B10	22	BM0281922	AC-487	139667-74-6	CGP 52432	384.2	DMSO	10 mM	GABAb antagonist.	GABAergic Ligands	CCOC(OCC)P(O)(=O)CCCNCC1=CC=C(Cl)C(Cl)=C1
BM2819	B11	23	BM0281923	AC-488	149184-21-4	CGP 54626·HCl	444.8	DMSO	10 mM	GABAb antagonist.	GABAergic Ligands	Cl.C[C@H](NC[C@H](O)CP(O)(=O)CC1CCCCC1)C1=CC(Cl)=C(Cl)C=C1
BM2819	B12	24	BM0281924	AC-489	149184-22-5	CGP 55845·HCl	438.7	DMSO	10 mM	GABAb antagonist.	GABAergic Ligands	Cl.C[C@H](NC[C@H](O)CP(O)(=O)CC1=CC=CC=C1)C1=CC=C(Cl)C(Cl)=C1
BM2819	C1	25	BM0281925	AC-490	125464-42-8	SACLOFEN	249.7	DMSO	10 mM	Antagonist at GABAb receptors.	GABAergic Ligands	NCC(CS(O)(=O)=O)C1=CC=C(Cl)C=C1
BM2819	C3	27	BM0281927	AC-494	3251-69-2	Imidazole-4-acetic acid·HCl	162.0	DMSO	10 mM	Partial GABAc agonist.	GABAergic Ligands	Cl.OC(=O)CC1=CNC=N1
BM2819	C4	28	BM0281928	AC-501	1744-22-5	Riluzole·HCl	270.0	DMSO	10 mM	GABA uptake inhibitor.	GABAergic Ligands	Cl.NC1=NC2=CC=C(OC(F)(F)F)C=C2S1
BM2819	C5	29	BM0281929	AC-502	85375-15-1	SKF 89976A	371.2	DMSO	10 mM	GABA uptake inhibitor.	GABAergic Ligands	Cl.OC(=O)C1CCCN(CCC=C(C2=CC=CC=C2)C2=CC=CC=C2)C1
BM2819	C6	30	BM0281930	AC-506	60643-86-9	Vigabatrin	129.1	DMSO	10 mM	GABA-T inhibitor.	GABAergic Ligands	NC(CCC(O)=O)C=C
BM2819	C7	31	BM0281931	AC-508	2078-54-8	Propofol	178.1	DMSO	10 mM	GABAa agonist.	GABAergic Ligands	CC(C)C1=CC=CC(C(C)C)=C1O
BM2819	C8	32	BM0281932	AC-769	82499-00-1	DMCM·HCl	350.1	DMSO	10 mM	Benzodiazepine receptor inverse agonist.	GABAergic Ligands	Cl.CCC1=C(N=CC2=C1C1=CC(OC)=C(OC)C=C1N2)C(=O)OC
BM2819	C9	33	BM0281933	EA-108	133933-81-0	(±)-4-Amino-3-(5-chloro-2-thienyl)-butanoic acid	219.0	DMSO	10 mM	GABAb agonist.	GABAergic Ligands	[H]C(CN)(CC(O)=O)C1=CC=C(Cl)S1
BM2819	C10	34	BM0281934	EA-128	1134-47-0	(±)-Baclofen	213.1	DMSO	10 mM	GABAb agonist.	GABAergic Ligands	NCC(CC(O)=O)C1=CC=C(Cl)C=C1
BM2819	C11	35	BM0281935	EA-109	73604-30-5	(-)-Bicuculline methobromide	461.0	DMSO	10 mM	GABAa antagonist.	GABAergic Ligands	[Br-].[H][C@]1(OC(=O)C2=C1C=CC1=C2OCO1)[C@]1([H])C2=CC3=C(OCO3)C=C2CC[N+]1(C)C
BM2819	C12	36	BM0281936	EA-119	498-96-4	Guvacine·HCl	163.0	DMSO	10 mM	GABA uptake inhibitor.	GABAergic Ligands	Cl.OC(=O)C1=CCCNC1
BM2819	D1	37	BM0281937	EA-121	64603-90-3	Isoguvacine·HCl	163.0	DMSO	10 mM	GABA agonist.	GABAergic Ligands	Cl.OC(=O)C1=CCNCC1
BM2819	D2	38	BM0281938	EA-126	2763-96-4	Muscimol	114.0	DMSO	10 mM	GABAa receptor agonist.	GABAergic Ligands	NCC1=CC(O)=NO1
BM2819	D3	39	BM0281939	EA-127	114012-12-3	Phaclofen	249.0	DMSO	10 mM	GABAb receptor antagonist.	GABAergic Ligands	NCC(CP(O)(O)=O)C1=CC=C(Cl)C=C1
BM2819	D4	40	BM0281940	EA-133	127729-35-5	SKF 97541	137.1	DMSO	10 mM	GABAb agonist.	GABAergic Ligands	CP(O)(=O)CCCN
BM2819	D5	41	BM0281941	EA-134	92138-10-8	ZAPA sulfate	244.0	DMSO	10 mM	Agonist at low affinity GABAa receptors.	GABAergic Ligands	OS(O)(=O)=O.NC(=N)S\C=C/C(O)=O
BM2819	D6	42	BM0281942	AC-1303	105538-73-6	Gabazine	287.1	DMSO	10 mM	Specific GABAa receptor antagonist.	GABAergic Ligands	COC1=CC=C(C=C1)C1=NN(CCCC(O)=O)C(=N)C=C1
BM2819	D7	43	BM0281943	AC-482	533-45-9	Chlormethiazole·HCl	197.0	Water	10 mM		GABAergic Ligands	Cl.CC1=C(CCCl)SC=N1
BM2819	D8	44	BM0281944	AC-484	125-33-7	Primidone	218.1	DMSO	10 mM		GABAergic Ligands	CCC1(C(=O)NCNC1=O)C1=CC=CC=C1
BM2819	D9	45	BM0281945	AC-1369	66548-69-4	CL 218872	278.1	DMSO	10 mM	Benzodiazepine agonist	GABAergic Ligands	CC1=NN=C2C=CC(=NN12)C1=CC(=CC=C1)C(F)(F)F
BM2819	D10	46	BM0281946	AC-505	131733-92-1	NCS-382	218.1	DMSO	10 mM	Antagonist of GHB.	GABAergic Ligands	OC1C2=CC=CC=C2CCC\C1=C/C(O)=O
BM2819	D11	47	BM0281947	AC-969	29617-43-4	(1S,9R)-(+)-β-Hydrastine	383.1	DMSO	10 mM	GABAa receptor antagonist.	GABAergic Ligands	[H][C@]1(OC(=O)C2=C(OC)C(OC)=CC=C12)[C@@]1([H])N(C)CCC2=CC3=C(OCO3)C=C12
BM2819	D12	48	BM0281948	AC-1302	17617-45-7	Picrotoxinin	292.1	DMSO	10 mM	GABAa antagonist.	GABAergic Ligands	[H][C@@]12C[C@@]3(O)[C@@H]4[C@@H]([C@@H](OC4=O)[C@H]4OC(=O)[C@]1(O2)[C@@]34C)C(C)=C
BM2819	E1	49	BM0281949	AC-971	516-54-1	(3α,5β)-3-Hydroxy-pregnan-20-one	318.3	DMSO	10 mM	Positive allosteric modulator of GABAa Cl channel.	GABAergic Ligands	[H][C@@]12CC[C@H](C(C)=O)[C@@]1(C)CC[C@@]1([H])[C@@]2([H])CC[C@@]2([H])C[C@H](O)CC[C@]12C
BM2819	E2	50	BM0281950	AC-972	0567-02-02	3α,21-Dihydroxy-5α-pregnan-20-one	334.3	DMSO	10 mM	Positive allosteric modulator of GABAa receptors.	GABAergic Ligands	[H][C@@]12CC[C@H](C(=O)CO)[C@@]1(C)CC[C@@]1([H])[C@@]2([H])CC[C@@]2([H])C[C@H](O)CC[C@]12C
BM2819	E4	52	BM0281952	AC-979	54-95-5	Pentylenetetrazole	138.1	DMSO	10 mM		GABAergic Ligands	C1CCN2N=NN=C2CC1
BM2819	E5	53	BM0281953	AC-503	24587-49-3	trans-4-Hydroxycrotonic acid	102.0	DMSO	10 mM	GHB receptor ligand.	GABAergic Ligands	OC\C=C\C(O)=O
BM2819	E6	54	BM0281954	AC-985	145645-62-1	NNC-711·HCl	386.1	DMSO	10 mM	GABA uptake inhibitor.	GABAergic Ligands	Cl.OC(=O)C1=CCCN(CCON=C(C2=CC=CC=C2)C2=CC=CC=C2)C1
BM2819	E7	55	BM0281955	AC-195	127984-93-4	1-Amino-5-bromouracil	204.9	Water	10 mM	Benzodiazepine / GABAa ligand	GABAergic Ligands	NN1C=C(Br)C(=O)NC1=O
BM2819	E8	56	BM0281956	AC-977	69954-48-9	Methyl-β-carboline-3-carboxylate	226.1	DMSO	10 mM	Benzodiazepine inverse agonist.	GABAergic Ligands	COC(=O)C1=CC2=C(NC3=CC=CC=C23)C=N1
BM2819	E9	57	BM0281957	AC-196	84454-35-3	Butyl-β-carboline-3-carboxylate	268.1	DMSO	10 mM	Endogenous proconvulsant and anxiogenic benzodiazepine receptor ligand.	GABAergic Ligands	CCCCOC(=O)C1=CC2=C(NC3=C2C=CC=C3)C=N1
BM2819	E10	58	BM0281958	AC-197	76808-18-9	Propyl-β-carboline-3-carboxylate	254.1	DMSO	10 mM	Benzodiazepine inverse agonist.	GABAergic Ligands	CCCOC(=O)C1=CC2=C(NC3=C2C=CC=C3)C=N1
BM2819	E11	59	BM0281959	B-102	74214-62-3	Ethyl-β-carboline-3-carboxylate	240.1	DMSO	10 mM	Benzodiazepine inverse agonist.	GABAergic Ligands	CCOC(=O)C1=CC2=C(NC3=C2C=CC=C3)C=N1
BM2819	E12	60	BM0281960	AC-198	80-77-3	Chlormezanone	273.0	DMSO	10 mM		GABAergic Ligands	CN1C(C2=CC=C(Cl)C=C2)S(=O)(=O)CCC1=O
BM2819	F1	61	BM0281961	AC-1368	157604-55-2	(S)-SNAP 5114	519.3	DMSO	10 mM	GABA transport inhibitor	GABAergic Ligands	COC1=CC=C(C=C1)C(COCCN1CCC[C@@H](C1)C(O)=O)(C1=CC=C(OC)C=C1)C1=CC=C(OC)C=C1
BM2819	F2	62	BM0281962	CM-121	142720-24-9	FGIN-1-27	436.3	DMSO	10 mM	Peripheral benzodiazepine receptor ligand	GABAergic Ligands	CCCCCCN(CCCCCC)C(=O)CC1=C(NC2=C1C=CC=C2)C1=CC=C(F)C=C1
BM2819	F3	63	BM0281963	AC-201	145040-29-5	FGIN-1-43	486.2	DMSO	10 mM	Peripheral benzodiazepine receptor ligand	GABAergic Ligands	CCCCCCN(CCCCCC)C(=O)CC1=C(NC2=CC=C(Cl)C=C12)C1=CC=C(Cl)C=C1
BM2819	F4	64	BM0281964	AC-202		GBLD 345	375.2	DMSO	10 mM	A high affinity benzodiazepine agonist.	GABAergic Ligands	COC1=C(N=C2C=CC(NCC3=CC(OC)=CC=C3)=NN12)C1=CC=C(N)C=C1
BM2819	F6	66	BM0281966	AC-205	78538-74-6	FG 7142	225.1	DMSO	10 mM	Inverse agonist and anxiogenic agent.	GABAergic Ligands	CNC(=O)C1=CC2=C(NC3=C2C=CC=C3)C=N1
BM2819	F8	68	BM0281968	B-100	78755-81-4	Flumazenil	303.1	DMSO	10 mM	Benzodiazepine antagonist.	GABAergic Ligands	CCOC(=O)C1=C2CN(C)C(=O)C3=C(C=CC(F)=C3)N2C=N1
BM2819	F9	69	BM0281969	B-103	65474-79-5	3-Hydroxymethyl-β-carboline	198.1	DMSO	10 mM	Benzodiazepine inverse agonist.	GABAergic Ligands	OCC1=CC2=C(NC3=C2C=CC=C3)C=N1
BM2819	F10	70	BM0281970	CM-118	85532-75-8	PK-11195	352.1	DMSO	10 mM	Peripheral benzodiazepine receptor ligand	GABAergic Ligands	CCC(C)N(C)C(=O)C1=CC2=CC=CC=C2C(=N1)C1=CC=CC=C1Cl
BM2819	F11	71	BM0281971	AC-986	54-85-3	Isoniazid	137.1	DMSO	10 mM	Negative allosteric modulator of GABAa receptors.	GABAergic Ligands	NNC(=O)C1=CC=NC=C1
BM2819	F12	72	BM0281972	AC-987	55-22-1	Isonicotinic acid	123.0	DMSO	10 mM	GABA receptor ligand.	GABAergic Ligands	OC(=O)C1=CC=NC=C1
BM2820	B1	13	BM0282013	AC-589	58-61-7	Adenosine	267.2	DMSO	10 mM	Endogenous agonist	Adenosines	NC1=NC=NC2=C1N=CN2[C@@H]1O[C@H](CO)C(O)C1O
BM2820	B2	14	BM0282014	AC-590	96760-69-9	Adenosine amine congener	576.6	DMSO	10 mM	A1 adenosine agonist	Adenosines	NCCNC(=O)CC1=CC=C(NC(=O)CC2=CC=C(NC3=NC=NC4=C3N=CN4[C@@H]3O[C@H](CO)C(O)C3O)C=C2)C=C1
BM2820	B3	15	BM0282015	AC-594	146-77-0	2-Chloroadenosine	301.7	WATER	10 mM	A1 adenosine agonist	Adenosines	NC1=NC(Cl)=NC2=C1N=CN2[C@@H]1O[C@H](CO)C(O)C1O
BM2820	B4	16	BM0282016	AC-601	78647-50-4	5'-N-Ethylcarboxamidoadenosine	308.3	DMSO	10 mM	A1/A2 adenosine agonist	Adenosines	CCNC(=O)[C@H]1O[C@H](C(O)C1O)N1C=NC2=C1N=CN=C2N
BM2820	B5	17	BM0282017	AC-961	50908-62-8	5'-(N-Cyclopropyl)carboximidoadenosine	320.3	DMSO	10 mM	A2 adenosine agonist	Adenosines	NC1=NC=NC2=C1N=CN2[C@@H]1O[C@@H]([C@@H](O)[C@H]1O)C(=O)NC1CC1
BM2820	B7	19	BM0282019	AC-581	163042-96-4	1-[2-Chloro-6-[[(3-iodophenyl)methyl]amino]-9H-purin-9-yl]-1-deoxy-N-methyl-β-D-ribofuranuronamide	544.7	DMSO	10 mM	A3 adenosine agonist	Adenosines	CNC(=O)[C@H]1O[C@H](C(O)C1O)N1C=NC2=C1N=C(Cl)N=C2NCC1=CC(I)=CC=C1
BM2820	B8	20	BM0282020	AC-582	152918-18-8	1-Deoxy-1-[6-[[(3-iodophenyl)methyl]amino]-9H-purin-9-yl]-N-methyl-β-D-ribofuranuronamide	510.3	DMSO	10 mM	A3 adenosine agonist	Adenosines	CNC(=O)[C@H]1O[C@H](C(O)C1O)N1C=NC2=C1N=CN=C2NCC1=CC(I)=CC=C1
BM2820	B9	21	BM0282021	AC-588	152918-26-8	N6-(4-Aminobenzyl)-N-methylcarboxamidoadenosine	399.4	DMSO	10 mM	A3 adenosine agonist	Adenosines	CNC(=O)[C@H]1O[C@H](C(O)C1O)N1C=NC2=C1N=CN=C2NCC1=CC=C(N)C=C1
BM2820	B10	22	BM0282022	AC-1308	89705-21-5	N6-2-(4-Aminophenyl)ethyladenosine	386.4	DMSO	10 mM		Adenosines	NC1=CC=C(CCNC2=NC=NC3=C2N=CN3[C@@H]2O[C@H](CO)C(O)C2O)C=C1
BM2820	B11	23	BM0282023	AC-585	183721-15-5	MRS 1220	403.8	DMSO	10 mM	A3 adenosine antagonist	Adenosines	ClC1=CC2=C(C=C1)N=C(NC(=O)CC1=CC=CC=C1)N1N=C(N=C21)C1=CC=CO1
BM2820	B12	24	BM0282024	AC-586	139180-30-6	ZM 241385	337.3	DMSO	10 mM	A2A adenosine antagonist	Adenosines	NC1=NC(NCCC2=CC=C(O)C=C2)=NC2=NC(=NN12)C1=CC=CO1
BM2820	C1	25	BM0282025	AC-772	35873-49-5	8-Cyclopentyltheophylline	248.3	DMSO	10 mM	A1 adenosine antagonist	Adenosines	CN1C2=C(NC(=N2)C2CCCC2)C(=O)N(C)C1=O
BM2820	C2	26	BM0282026	AC-773	36396-99-3	N6-Cyclohexyladenosine	349.4	DMSO	10 mM	A1 adenosine agonist	Adenosines	OC[C@H]1O[C@H](C(O)C1O)N1C=NC2=C1N=CN=C2NC1CCCCC1
BM2820	C3	27	BM0282027	AC-774	41552-82-3	N6-Cyclopentyladenosine	335.4	DMSO	10 mM	A1 adenosine agonist	Adenosines	OC[C@H]1O[C@H](C(O)C1O)N1C=NC2=C1N=CN=C2NC1CCCC1
BM2820	C4	28	BM0282028	AC-775	102146-07-6	8-Cyclopentyl-1,3-dipropylxanthine	304.4	DMSO	10 mM	A1 adenosine antagonist	Adenosines	CCCN1C2=C(NC(=N2)C2CCCC2)C(=O)N(CCC)C1=O
BM2820	C5	29	BM0282029	AC-778	58-55-9	Theophylline	180.2	DMSO	10 mM	A2B adenosine receptor ligand	Adenosines	CN1C2=C(NC=N2)C(=O)N(C)C1=O
BM2820	C6	30	BM0282030	AC-627	519-37-9	7-(β-Hydroxyethyl)theophylline	224.2	DMSO	10 mM	Theophylline analog	Adenosines	CN1C2=C(N(CCO)C=N2)C(=O)N(C)C1=O
BM2820	C7	31	BM0282031	AC-636	80206-91-3	8-(p-Sulfophenyl)theophylline	336.3	DMSO	10 mM	Adenosine antagonist	Adenosines	CN1C2=C(NC(=N2)C2=CC=C(C=C2)S(O)(=O)=O)C(=O)N(C)C1=O
BM2820	C8	32	BM0282032	AC-615	317-34-0	Aminophylline	420.4	DMSO	10 mM	Theophylline analog	Adenosines	NCCN.CN1C2=C(NC=N2)C(=O)N(C)C1=O.CN1C2=C(NC=N2)C(=O)N(C)C1=O
BM2820	C9	33	BM0282033	AC-626	80288-49-9	Furafylline	260.2	DMSO	10 mM	Methylxanthine derivative	Adenosines	CN1C(=O)N(CC2=CC=CO2)C2=C(NC(C)=N2)C1=O
BM2820	C10	34	BM0282034	AC-648	55242-55-2	Propentofylline	306.4	DMSO	10 mM	Adenosine transport inhibitor	Adenosines	CCCN1C=NC2=C1C(=O)N(CCCCC(C)=O)C(=O)N2C
BM2820	C11	35	BM0282035	LP-102	6493-06--7	(±)-Lisofylline	280.3	DMSO	10 mM		Adenosines	CC(O)CCCCN1C(=O)N(C)C2=C(N(C)C=N2)C1=O
BM2820	C12	36	BM0282036	AC-595	37739-05-02	2-Chloro-N6-cyclopentyladenosine	369.8	DMSO	10 mM	A1 adenosine agonist	Adenosines	OC[C@H]1O[C@H](C(O)C1O)N1C=NC2=C1N=C(Cl)N=C2NC1CCCC1
BM2820	D1	37	BM0282037	ALX-550-322	58-08-2	Caffeine	194.2	DMSO	10 mM	A1/A2A adenosine antagonist	Adenosines	CN1C=NC2=C1C(=O)N(C)C(=O)N2C
BM2820	D2	38	BM0282038	AC-609	38594-96-6	(-)-N6-(2-Phenylisopropyl)adenosine	385.4	DMSO	10 mM	A1 adenosine agonist	Adenosines	[H][C@@](C)(CC1=CC=CC=C1)NC1=NC=NC2=C1N=CN2[C@@H]1O[C@H](CO)C(O)C1O
BM2820	D3	39	BM0282039	AC-610	38594-97-7	(+)-N6-(2-Phenylisopropyl)adenosine	385.4	DMSO	10 mM	A1 adenosine agonist Less active isomer	Adenosines	[H][C@](C)(CC1=CC=CC=C1)NC1=NC=NC2=C1N=CN2[C@@H]1O[C@H](CO)C(O)C1O
BM2820	D4	40	BM0282040	AC-611	143668-15-9	N6-P-Sulfophenyladenosine sodium salt	445.4	DMSO	10 mM	A1 adenosine agonist	Adenosines	[Na+].OC[C@H]1O[C@H](C(O)C1O)N1C=NC2=C1N=CN=C2NC1=CC=C(C=C1)S([O-])(=O)=O
BM2820	D5	41	BM0282041	AC-612	490-59-5	Alloxazine	214.2	DMSO	10 mM	A2B adenosine antagonist	Adenosines	O=C1NC(=O)C2=NC3=CC=CC=C3N=C2N1
BM2820	D6	42	BM0282042	AC-633	611-59-6	Paraxanthine	180.2	DMSO	10 mM	Adenosine receptor ligand	Adenosines	CN1C=NC2=C1C(=O)N(C)C(=O)N2
BM2820	D7	43	BM0282043	AC-613	149981-23-7	1-Allyl-3,7-dimethyl-8-phenylxanthine	296.3	DMSO	10 mM	A1 adenosine antagonist	Adenosines	CN1C(=NC2=C1C(=O)N(CC=C)C(=O)N2C)C1=CC=CC=C1
BM2820	D8	44	BM0282044	AC-614	149981-25-9	1-Allyl-3,7-dimethyl-8-p-sulfophenylxanthine	376.4	DMSO	10 mM	A2 adenosine antagonist	Adenosines	CN1C(=NC2=C1C(=O)N(CC=C)C(=O)N2C)C1=CC=C(C=C1)S(O)(=O)=O
BM2820	D9	45	BM0282045	AC-623	31542-63-9	1,3-Dipropyl-7-methylxanthine	250.3	DMSO	10 mM	A2 adenosine receptor ligand	Adenosines	CCCN1C2=C(N(C)C=N2)C(=O)N(CCC)C1=O
BM2820	D10	46	BM0282046	AC-625	14114-46-6	3,7-Dimethyl-1-propargylxanthine	218.2	DMSO	10 mM	A2 adenosine antagonist	Adenosines	CN1C=NC2=C1C(=O)N(CC#C)C(=O)N2C
BM2820	D11	47	BM0282047	AC-628	28822-58-4	3-Isobutyl-1-methylxanthine	222.2	DMSO	10 mM	Adenosine receptor antagonist	Adenosines	CC(C)CN1C2=C(NC=N2)C(=O)N(C)C1=O
BM2820	D12	48	BM0282048	AC-951	85872-53-3	1,3-Dipropyl-8-phenylxanthine	312.4	DMSO	10 mM	A1 adenosine antagonist	Adenosines	CCCN1C2=C(N=C(N2)C2=CC=CC=C2)C(=O)N(CCC)C1=O
BM2820	E1	49	BM0282049	AC-635	41078-02-08	3-n-Propylxanthine	194.2	DMSO	10 mM	A1/2 adenosine antagonist	Adenosines	CCCN1C2=C(NC=N2)C(=O)NC1=O
BM2820	E2	50	BM0282050	AC-617	104615-18-1	(9-Chloro-2-(2-furyl)(1,2,4)triazolo(1,5-C)quinazolin-5-amine)	285.7	DMSO	10 mM	Adenosine receptor antagonist	Adenosines	NC1=NC2=CC=C(Cl)C=C2C2=NC(=NN12)C1=CC=CO1
BM2820	E3	51	BM0282051	AC-619	147700-11-6	8-(3-Chlorostyryl)caffeine	330.8	DMSO	10 mM	A2A adenosine antagonist	Adenosines	CN1C(\C=C\C2=CC(Cl)=CC=C2)=NC2=C1C(=O)N(C)C(=O)N2C
BM2820	E5	53	BM0282053	AC-640	20153-98-4	Dilazep·HCl	677.6	DMSO	10 mM	Adenosine uptake inhibitor	Adenosines	Cl.Cl.COC1=CC(=CC(OC)=C1OC)C(=O)OCCCN1CCCN(CCCOC(=O)C2=CC(OC)=C(OC)C(OC)=C2)CC1
BM2820	E6	54	BM0282054	PD-129	51350-19-7	(±)-Erythro-9-(2-hydroxy-3-nonyl)adenine·HCl	313.8	DMSO	10 mM	Adenosine deaminase inhibitor	Adenosines	Cl.[H][C@](C)(O)[C@]([H])(CCCCCC)N1C=NC2=C(N)N=CN=C12
BM2820	E7	55	BM0282055	EI-293	24386-93-4	5-Iodotubericidin	392.1	DMSO	10 mM	Adenosine kinase inhibitor	Adenosines	NC1=C2C(I)=CN([C@@H]3O[C@H](CO)C(O)C3O)C2=NC=N1
BM2820	E8	56	BM0282056	AD-101	38048-32-7	S-(4-Nitrobenzyl)-6-thioinosine	419.4	DMSO	10 mM	Adenosine uptake inhibitor	Adenosines	OC[C@H]1O[C@H](C(O)C1O)N1C=NC2=C1N=CN=C2SCC1=CC=C(C=C1)[N+]([O-])=O
BM2820	E9	57	BM0282057	AC-646	13153-27-0	S-(4-Nitrobenzyl)-6-thioguanosine	434.4	DMSO	10 mM	Adenosine transport inhibitor	Adenosines	NC1=NC2=C(N=CN2[C@@H]2O[C@H](CO)C(O)C2O)C(SCC2=CC=C(C=C2)[N+]([O-])=O)=N1
BM2820	E10	58	BM0282058	AD-100	102146-07-6	PD 116,948	304.4	DMSO	10 mM	A1 adenosine antagonist	Adenosines	CCCN1C2=C(N=C(N2)C2CCCC2)C(=O)N(CCC)C1=O
BM2820	E11	59	BM0282059	EI-127	58-32-2	Dipydridamole	504.6	DMSO	10 mM	Adenosine transport inhibitor	Adenosines	OCCN(CCO)C1=NC(N2CCCCC2)=C2N=C(N=C(N3CCCCC3)C2=N1)N(CCO)CCO
BM2820	E12	60	BM0282060	AC-988	15763-06-01	1-Methyladenosine	281.3	DMSO	10 mM	Adenosine analog	Adenosines	CN1C=NC2=C(N=CN2[C@@H]2O[C@H](CO)[C@@H](O)[C@H]2O)C1=N
BM2820	F1	61	BM0282061	AC-989	1867-73-8	N6-Methyladenosine	281.3	DMSO	10 mM	Adenosine analog	Adenosines	CNC1=NC=NC2=C1N=CN2[C@@H]1O[C@H](CO)C(O)C1O
BM2820	F2	62	BM0282062	AC-990	2002-35-9	N6-Methyl-2'-deoxyadenosine	265.3	DMSO	10 mM	Adenosine analog	Adenosines	CNC1=NC=NC2=C1N=CN2[C@H]1CC(O)[C@@H](CO)O1
BM2820	F3	63	BM0282063	AC-991	979-92-0	S-Adenosyl-L-homocysteine	384.4	DMSO	10 mM	Adenosine conjugate	Adenosines	[H][C@](N)(CCSC[C@H]1O[C@H]([C@H](O)[C@@H]1O)N1C=NC2=C(N)N=CN=C12)C(O)=O
BM2820	F4	64	BM0282064	AC-992	6736-58-9	3-Deazaadenosine	266.3	DMSO	10 mM	Adenosine analog	Adenosines	NC1=NC=CC2=C1N=CN2[C@@H]1O[C@H](CO)C(O)C1O
BM2820	F5	65	BM0282065	AC-953	51963-61-2	ATP disodium salt	551.1	WATER	10 mM	Endogenous P2Y agonist	Purines	[Na+].[Na+].NC1=NC=NC2=C1N=CN2[C@@H]1O[C@H](COP(O)(=O)OP([O-])(=O)OP(O)([O-])=O)[C@@H](O)[C@H]1O
BM2820	F6	66	BM0282066	AC-944	43170-89-4	2-Methylthioadenosine triphosphate	641.2	WATER	10 mM	P2Y agonist	Purines	[Na+].[Na+].[Na+].[Na+].CSC1=NC(N)=C2N=CN([C@@H]3O[C@H](COP([O-])(=O)OP([O-])(=O)OP([O-])([O-])=O)C(O)C3O)C2=N1
BM2820	F7	67	BM0282067	AC-1290	135046-48-9	Clopidogrel sulfate	419.9	DMSO	10 mM	P2Y12 inhibitor	Purines	OS(O)(=O)=O.[H][C@@](N1CCC2=C(C1)C=CS2)(C(=O)OC)C1=C(Cl)C=CC=C1
BM2820	F8	68	BM0282068	AC-946	104869-31-0	NF 023	1162.9	WATER	10 mM	P2X antagonist	Purines	[Na+].[Na+].[Na+].[Na+].[Na+].[Na+].[O-]S(=O)(=O)C1=CC2=C(C(NC(=O)C3=CC=CC(NC(=O)NC4=CC(=CC=C4)C(=O)NC4=CC=C(C5=C4C(=CC(=C5)S([O-])(=O)=O)S([O-])(=O)=O)S([O-])(=O)=O)=C3)=CC=C2S([O-])(=O)=O)C(=C1)S([O-])(=O)=O
BM2820	F9	69	BM0282069	AC-947	202983-32-2	NF 279	1401.1	DMSO	10 mM	P2X1 antagonist	Purines	[Na+].[Na+].[Na+].[Na+].[Na+].[Na+].[O-]S(=O)(=O)C1=CC(=C2C(NC(=O)C3=CC=C(NC(=O)C4=CC=C(NC(=O)NC5=CC=C(C=C5)C(=O)NC5=CC=C(C=C5)C(=O)NC5=CC=C(C6=C5C(=CC(=C6)S([O-])(=O)=O)S([O-])(=O)=O)S([O-])(=O)=O)C=C4)C=C3)=CC=C(C2=C1)S([O-])(=O)=O)S([O-])(=O)=O
BM2820	F10	70	BM0282070	AC-948	149017-66-3	Pyridoxalphosphate-6-azophenyl-2',4'-disulfonic acid·4Na	599.3	WATER	10 mM	P2X antagonist	Purines	[Na+].[Na+].[Na+].[Na+].CC1=C(O)C(C=O)=C(COP([O-])([O-])=O)C(\N=N\C2=C(C=C(C=C2)S([O-])(=O)=O)S([O-])(=O)=O)=N1
BM2820	F11	71	BM0282071	AC-950		Pyridoxal-5'-phosphate-6-(2'-naphthylazo-6'-nitro-4',8'-disulfonate)·4Na (PPNDS)	694.4	DMSO	10 mM	P2X1 antagonist	Purines	[Na+].[Na+].[Na+].[Na+].CC1=NC(\N=N\C2=CC3=C(C=C(C=C3S([O-])(=O)=O)[N+]([O-])=O)C(=C2)S([O-])(=O)=O)=C(COP([O-])([O-])=O)C(C=O)=C1O
BM2820	F12	72	BM0282072	AC-954	102783-36-8	P1,P4-DI(adenosine-5')tetraphosphate ammonium salt	836.4	DMSO	10 mM	Purinergic receptor ligand	Purines	NC1=C2N=CN([C@@H]3O[C@H](COP(O)(=O)OP(O)(=O)OP(O)(=O)OP(O)(=O)OC[C@H]4O[C@H](C(O)C4O)N4C=NC5=C(N)N=CN=C45)C(O)C3O)C2=NC=N1
BM2820	G1	73	BM0282073	AC-955	104809-20-3	α,β-Methyleneadenosine 5'-triphosphate	505.2	WATER	10 mM	P2X agonist	Purines	NC1=NC=NC2=C1N=CN2[C@@H]1O[C@H](COP(O)(=O)CP(O)(=O)OP(O)(O)=O)C(O)C1O
BM2820	G2	74	BM0282074	AC-956	7414-56-4	β,γ-Methyleneadenosine 5'-triphosphate·2Na	549.2	DMSO	10 mM	P2X agonist	Purines	[Na+].[Na+].NC1=NC=NC2=C1N=CN2[C@@H]1O[C@H](COP(O)(=O)OP([O-])(=O)CP(O)([O-])=O)C(O)C1O
BM2820	G3	75	BM0282075	G-430	129-46-4	Suramin·6Na	1429.2	DMSO	10 mM	P2Y antagonist	Purines	[Na+].[Na+].[Na+].[Na+].[Na+].[Na+].CC1=CC=C(C=C1NC(=O)C1=CC(NC(=O)NC2=CC(=CC=C2)C(=O)NC2=C(C)C=CC(=C2)C(=O)NC2=CC=C(C3=CC(=CC(=C23)S([O-])(=O)=O)S([O-])(=O)=O)S([O-])(=O)=O)=CC=C1)C(=O)NC1=CC=C(C2=C1C(=CC(=C2)S([O-])(=O)=O)S([O-])(=O)=O)S([O-])(=O)=O
BM2820	G4	76	BM0282076	AC-1002	149022-20-8	Adenosine-5'-monophosphate (AMP)	347.2	DMSO	10 mM	ATP metabolite	Purines	NC1=NC=NC2=C1N=CN2[C@@H]1O[C@H](COP(O)(O)=O)[C@@H](O)[C@H]1O
BM2820	G5	77	BM0282077	AC-995	81921-35-9	N6-Methyladenosine-5'-monophosphate·Na	383.2	WATER	10 mM	AMP analog	Purines	[Na+].CNC1=NC=NC2=C1N=CN2[C@@H]1O[C@H](COP(O)([O-])=O)[C@H](O)C1O
BM2820	G6	78	BM0282078	AC-996	68414-18-6	Adenosine-5'-diphosphoribose	559.3	DMSO	10 mM	Endogenous P2Y agonist	Purines	NC1=NC=NC2=C1N=CN2[C@@H]1O[C@H](COP(O)(=O)OP(O)(=O)OC[C@H]2OC(O)[C@H](O)[C@@H]2O)[C@@H](O)[C@H]1O
BM2820	G7	79	BM0282079	AC-997	20398-34-9	Adenosine-5'-diphosphate (ADP)	427.2	WATER	10 mM	Endogenous P2Y agonist	Purines	NC1=NC=NC2=C1N=CN2[C@@H]1O[C@H](COP(O)(=O)OP(O)(O)=O)[C@@H](O)[C@H]1O
BM2820	G8	80	BM0282080	AC-998	19817-92-6	Uridine-5'-triphosphate·3Na	550.1	WATER	10 mM	P2Y4 agonist	Purines	[Na+].[Na+].[Na+].OC1C(O)[C@@H](O[C@@H]1COP([O-])(=O)OP([O-])(=O)OP(O)([O-])=O)N1C=CC(=O)NC1=O
BM2820	G9	81	BM0282081	AC-999	21931-53-3	Uridine-5'-diphosphate	404.2	WATER	10 mM	P2Y6 agonist	Purines	O[C@@H]1C(O)[C@@H](O[C@@H]1COP(O)(=O)OP(O)(O)=O)N1C=CC(=O)NC1=O
BM2820	G10	82	BM0282082	AC-1000	3387-36-8	Uridine-5'-monophosphate	368.1	WATER	10 mM	UTP metabolite	Purines	[Na+].[Na+].OC1C(O)[C@@H](O[C@@H]1COP([O-])([O-])=O)N1C=CC(=O)NC1=O
BM2820	G11	83	BM0282083	AC-1001	104835-70-3	α,β-Methyleneadenosine-5'-diphosphate·Na	425.2	DMSO	10 mM	ADP agonist	Purines	C1=NC2=C(C(=N1)N)N=CN2[C@H]3[C@@H]([C@@H]([C@H](O3)COP(=O)(CP(=O)(O)O)O)O)O
BM2820	G12	84	BM0282084	AC-993	53885-35-1	Ticlopidine·HCl	300.2	DMSO	10 mM	P2Y12 receptor ligand	Purines	Cl.ClC1=C(CN2CCC3=C(C2)C=CS3)C=CC=C1
BM2820	H1	85	BM0282085	AC-1003	36051-31-7	Guanosine-5'-triphosphate·Na	523.2	WATER	10 mM	Endogenous agonist	Purines	NC1=NC2=C(N=CN2[C@@H]2O[C@H](COP(O)(=O)OP(O)(=O)OP(O)(O)=O)[C@H](O)C2O)C(=O)N1
BM2820	H2	86	BM0282086	AC-1004	43139-22-6	Guanosine-5'-diphosphate	443.2	WATER	10 mM	Endogenous agonist	Purines	NC1=NC2=C(N=CN2[C@@H]2O[C@H](COP(O)(=O)OP(O)(O)=O)C(O)C2O)C(=O)N1
