# Supplementary material for: Deep phenotypic profiling of neuroactive drugs in larval zebrafish
Source: Nat Commun. 2024 Nov 17;15:9955. doi: 10.1038/s41467-024-54375-y (PMC11570628; doi:10.1038/s41467-024-54375-y)
Supplement: Supplementary file 3 — Supplementary Data 1 [file 41467_2024_54375_MOESM3_ESM.zip › Supplementary Data 1/DIVERSet_smiles.csv]

	plate	well	name	control_type	smiles	cid	tag
0	6579	1	r6579: solvent (-): DMSO [c2] (10µM)	solvent (-)	CS(=O)C	2	6579_1
1	6579	12	r6579: solvent (-): DMSO [c2] (10µM)	solvent (-)	CS(=O)C	2	6579_12
2	6579	13	r6579: solvent (-): DMSO [c2] (10µM)	solvent (-)	CS(=O)C	2	6579_13
3	6579	24	r6579: solvent (-): DMSO [c2] (10µM)	solvent (-)	CS(=O)C	2	6579_24
4	6579	25	r6579: solvent (-): DMSO [c2] (10µM)	solvent (-)	CS(=O)C	2	6579_25
5	6579	36	r6579: solvent (-): DMSO [c2] (10µM)	solvent (-)	CS(=O)C	2	6579_36
6	6579	37	r6579: solvent (-): DMSO [c2] (10µM)	solvent (-)	CS(=O)C	2	6579_37
7	6579	48	r6579: solvent (-): DMSO [c2] (10µM)	solvent (-)	CS(=O)C	2	6579_48
8	6579	49	r6579: solvent (-): DMSO [c2] (10µM)	solvent (-)	CS(=O)C	2	6579_49
9	6579	60	r6579: solvent (-): DMSO [c2] (10µM)	solvent (-)	CS(=O)C	2	6579_60
10	6579	61	r6579: solvent (-): DMSO [c2] (10µM)	solvent (-)	CS(=O)C	2	6579_61
11	6579	72	r6579: solvent (-): DMSO [c2] (10µM)	solvent (-)	CS(=O)C	2	6579_72
12	6579	73	r6579: solvent (-): DMSO [c2] (10µM)	solvent (-)	CS(=O)C	2	6579_73
13	6579	84	r6579: solvent (-): DMSO [c2] (10µM)	solvent (-)	CS(=O)C	2	6579_84
14	6579	85	r6579: solvent (-): DMSO [c2] (10µM)	solvent (-)	CS(=O)C	2	6579_85
15	6579	96	r6579: solvent (-): DMSO [c2] (10µM)	solvent (-)	CS(=O)C	2	6579_96
16	6579	10	r6579: [c16112] (10µM)	0	Cl.NCCOc1ccc(Cl)cc1	16112	6579_10
17	6579	2	r6579: [c24233] (10µM)	0	CCn1nc(N)c2ccccc21	24233	6579_2
18	6579	3	r6579: [c24234] (10µM)	0	CCc1c(C)nc(N)nc1O	24234	6579_3
19	6579	4	r6579: [c24235] (10µM)	0	COCC(=O)Nc1ccc(N)cc1OC.Cl	24235	6579_4
20	6579	5	r6579: [c24236] (10µM)	0	COCC(=O)N1CCCNCC1.Cl	24236	6579_5
21	6579	6	r6579: [c24237] (10µM)	0	CN(C)CC(=O)Nc1ccccc1N	24237	6579_6
22	6579	7	r6579: [c24238] (10µM)	0	CCOC(=O)Nc1ccc(N)cc1	24238	6579_7
23	6579	8	r6579: [c24239] (10µM)	0	COCC(=O)Nc1cc(N)ccc1OC	24239	6579_8
24	6579	9	r6579: [c24240] (10µM)	0	O=C(O)CNC1CCCCCC1	24240	6579_9
25	6579	11	r6579: [c24241] (10µM)	0	COc1ccc(N)cc1C(=O)O.Cl	24241	6579_11
26	6579	14	r6579: [c24242] (10µM)	0	COc1ccc(NC(C)=O)c(N)c1	24242	6579_14
27	6579	15	r6579: [c24243] (10µM)	0	CCn1c(N)nc2ccccc21	24243	6579_15
28	6579	16	r6579: [c24244] (10µM)	0	CC(=O)Nc1ccc(C)cc1N	24244	6579_16
29	6579	17	r6579: [c24245] (10µM)	0	CCC(C(=O)O)N1CCCC1.Cl	24245	6579_17
30	6579	18	r6579: [c24246] (10µM)	0	CCn1c(C)cc(C(=O)O)c1C	24246	6579_18
31	6579	19	r6579: [c24247] (10µM)	0	Cc1cc(C)n(-c2ccccc2N)n1	24247	6579_19
32	6579	20	r6579: [c24248] (10µM)	0	CCNC(=O)c1ccc(C)c(N)c1.Cl	24248	6579_20
33	6579	21	r6579: [c24249] (10µM)	0	CCC(=O)Nc1ccc(C)c(N)c1	24249	6579_21
34	6579	22	r6579: [c24250] (10µM)	0	Cl.NCCn1ncc2ccccc2c1=O	24250	6579_22
35	6579	23	r6579: [c24251] (10µM)	0	CCCOc1ccc(C(N)CC)cc1.Cl	24251	6579_23
36	6579	26	r6579: [c24252] (10µM)	0	O=C(O)C1CCCCN1C(=O)C1CC1	24252	6579_26
37	6579	27	r6579: [c24253] (10µM)	0	COCC(=O)Nc1ccc(C)c(N)c1	24253	6579_27
38	6579	28	r6579: [c24254] (10µM)	0	CCOc1ccc(N)cc1-n1cccc1.Cl	24254	6579_28
39	6579	29	r6579: [c24255] (10µM)	0	Cc1ccc(NC(=O)CN(C)C)c(N)c1	24255	6579_29
40	6579	30	r6579: [c24256] (10µM)	0	CCC(=O)N1CCC(C(=O)O)CC1	24256	6579_30
41	6579	31	r6579: [c24257] (10µM)	0	COCC(=O)Nc1ccccc1N.Cl	24257	6579_31
42	6579	32	r6579: [c24258] (10µM)	0	NCC1(c2ccc(Cl)cc2)CC1	24258	6579_32
43	6579	33	r6579: [c24259] (10µM)	0	Nc1cc(C(=O)N2CCCC2)ccn1	24259	6579_33
44	6579	34	r6579: [c24260] (10µM)	0	c1nc2c([nH]1)C1(CCCCC1)NCC2	24260	6579_34
45	6579	35	r6579: [c24261] (10µM)	0	CN(C)c1nc(N)nc(C2CC2)n1	24261	6579_35
46	6579	38	r6579: [c24262] (10µM)	0	Nc1ccc(-c2ccc(CO)o2)cc1	24262	6579_38
47	6579	39	r6579: [c24263] (10µM)	0	CCn1cc(C(=O)O)c(C)n1	24263	6579_39
48	6579	40	r6579: [c24264] (10µM)	0	Cc1ccc(C(=O)NC(C)C)cc1N	24264	6579_40
49	6579	41	r6579: [c24265] (10µM)	0	CC(C)c1ccc(-c2nnc(N)o2)cc1	24265	6579_41
50	6579	42	r6579: [c24266] (10µM)	0	O=C(O)C1CCCN1C(=O)C1CC1	24266	6579_42
51	6579	43	r6579: [c24267] (10µM)	0	C=CCc1c(C)nc(N)nc1O	24267	6579_43
52	6579	44	r6579: [c24268] (10µM)	0	O=C(O)C1CCN(C(=O)C2CCC2)CC1	24268	6579_44
53	6579	45	r6579: [c24269] (10µM)	0	OCc1cn[nH]c1-c1cccs1	24269	6579_45
54	6579	46	r6579: [c24270] (10µM)	0	Cl.Cl.NCC1CCN(C2CCCCC2)CC1	24270	6579_46
55	6579	47	r6579: [c24271] (10µM)	0	Nc1nc2c(s1)CCCCCC2	24271	6579_47
56	6579	50	r6579: [c24272] (10µM)	0	CC(CN1CCCCC1)C(=O)O.Cl	24272	6579_50
57	6579	51	r6579: [c24273] (10µM)	0	COCCNC(=O)c1cccc(N)c1C	24273	6579_51
58	6579	52	r6579: [c24274] (10µM)	0	CCn1nc(CN)c2ccccc21.Cl	24274	6579_52
59	6579	53	r6579: [c24275] (10µM)	0	CC(C)c1nc(CCN)cs1.Cl	24275	6579_53
60	6579	54	r6579: [c24276] (10µM)	0	CCOc1cc(C)nc(N)n1	24276	6579_54
61	6579	55	r6579: [c24277] (10µM)	0	Cc1ccccc1NC(=O)CCN.Cl	24277	6579_55
62	6579	56	r6579: [c24278] (10µM)	0	CC(CC(=O)O)n1cccn1	24278	6579_56
63	6579	57	r6579: [c24279] (10µM)	0	OCCn1cc(Br)cn1	24279	6579_57
64	6579	58	r6579: [c24280] (10µM)	0	Cc1c(N)cccc1C(N)=O	24280	6579_58
65	6579	59	r6579: [c24281] (10µM)	0	CC(=O)Nc1ccc(N)c(C)c1	24281	6579_59
66	6579	62	r6579: [c24282] (10µM)	0	Cc1ccc2c(c1)c(C(=O)O)nn2C	24282	6579_62
67	6579	63	r6579: [c24283] (10µM)	0	CN(C)c1ccc(NC(=O)CCN)cc1.Cl.Cl	24283	6579_63
68	6579	64	r6579: [c24284] (10µM)	0	CSc1nc(C(N)=O)c(N)n1C	24284	6579_64
69	6579	65	r6579: [c24285] (10µM)	0	CCc1ccc(NC(=O)CCN)cc1.Cl	24285	6579_65
70	6579	66	r6579: [c24286] (10µM)	0	CCCOc1ccc(N)cc1Cl.Cl	24286	6579_66
71	6579	67	r6579: [c24287] (10µM)	0	CCCNC(=O)c1ccc(C)c(N)c1.Cl	24287	6579_67
72	6579	68	r6579: [c24288] (10µM)	0	CC(C)(CN)N1CCc2ccccc2C1	24288	6579_68
73	6579	69	r6579: [c24289] (10µM)	0	CC1CCCCN1Cc1cccc(N)c1	24289	6579_69
74	6579	70	r6579: [c24290] (10µM)	0	Cc1ccc(N)cc1NC(=O)C(C)C	24290	6579_70
75	6579	71	r6579: [c24291] (10µM)	0	CN(C)C1(CN)CCCCCC1	24291	6579_71
76	6579	74	r6579: [c24292] (10µM)	0	Cc1cc(C(=O)N2CCCC2)ccc1N	24292	6579_74
77	6579	75	r6579: [c24293] (10µM)	0	CCCNC(=O)c1cc(N)ccc1Cl.Cl	24293	6579_75
78	6579	76	r6579: [c24294] (10µM)	0	CNC(=O)c1ccc(N)c(C)c1.Cl	24294	6579_76
79	6579	77	r6579: [c24295] (10µM)	0	Cn1nc(N)c2c(Cl)cccc21	24295	6579_77
80	6579	78	r6579: [c24296] (10µM)	0	CC1CCCN(Cc2cccc(N)c2)C1	24296	6579_78
81	6579	79	r6579: [c24297] (10µM)	0	CC(CC(=O)O)N1CCCCC1.Cl	24297	6579_79
82	6579	80	r6579: [c24298] (10µM)	0	Nc1nc2c(s1)CCc1ccccc1-2	24298	6579_80
83	6579	81	r6579: [c24299] (10µM)	0	Cn1nc(CN)c2c(Cl)cccc21	24299	6579_81
84	6579	82	r6579: [c24300] (10µM)	0	Cc1nn(Cc2ccccc2)c(C)c1N.Cl	24300	6579_82
85	6579	83	r6579: [c24301] (10µM)	0	CCC(N)c1ccc(O)cc1.Cl	24301	6579_83
86	6579	86	r6579: [c24302] (10µM)	0	Nc1nc(O)c2c(n1)CCCC2	24302	6579_86
87	6579	87	r6579: [c24303] (10µM)	0	Cc1nc(C)n(C(C)CO)n1	24303	6579_87
88	6579	88	r6579: [c24304] (10µM)	0	Cl.NCc1csc2c1CCCC2	24304	6579_88
89	6579	89	r6579: [c24305] (10µM)	0	COCC(=O)Nc1ccc(OC)cc1N	24305	6579_89
90	6579	90	r6579: [c24306] (10µM)	0	Cl.NCCC(=O)Nc1ccccc1F	24306	6579_90
91	6579	91	r6579: [c24307] (10µM)	0	CCC(=O)N1CCCC1C(=O)O	24307	6579_91
92	6579	92	r6579: [c24308] (10µM)	0	CCOCCc1nnc(N)s1	24308	6579_92
93	6579	93	r6579: [c24309] (10µM)	0	Clc1ccc2[nH]ncc2c1	24309	6579_93
94	6579	94	r6579: [c24310] (10µM)	0	Cl.NC1CCCN(C(=O)C2CC2)C1	24310	6579_94
95	6579	95	r6579: [c24311] (10µM)	0	O=C(O)C1C2C3CCC(C3)C12	24311	6579_95
96	6647	1	r6647: solvent (-): DMSO [c2] (10µM)	solvent (-)	CS(=O)C	2	6647_1
97	6647	12	r6647: solvent (-): DMSO [c2] (10µM)	solvent (-)	CS(=O)C	2	6647_12
98	6647	13	r6647: solvent (-): DMSO [c2] (10µM)	solvent (-)	CS(=O)C	2	6647_13
99	6647	24	r6647: solvent (-): DMSO [c2] (10µM)	solvent (-)	CS(=O)C	2	6647_24
100	6647	25	r6647: solvent (-): DMSO [c2] (10µM)	solvent (-)	CS(=O)C	2	6647_25
101	6647	36	r6647: solvent (-): DMSO [c2] (10µM)	solvent (-)	CS(=O)C	2	6647_36
102	6647	37	r6647: solvent (-): DMSO [c2] (10µM)	solvent (-)	CS(=O)C	2	6647_37
103	6647	48	r6647: solvent (-): DMSO [c2] (10µM)	solvent (-)	CS(=O)C	2	6647_48
104	6647	49	r6647: solvent (-): DMSO [c2] (10µM)	solvent (-)	CS(=O)C	2	6647_49
105	6647	60	r6647: solvent (-): DMSO [c2] (10µM)	solvent (-)	CS(=O)C	2	6647_60
106	6647	61	r6647: solvent (-): DMSO [c2] (10µM)	solvent (-)	CS(=O)C	2	6647_61
107	6647	72	r6647: solvent (-): DMSO [c2] (10µM)	solvent (-)	CS(=O)C	2	6647_72
108	6647	73	r6647: solvent (-): DMSO [c2] (10µM)	solvent (-)	CS(=O)C	2	6647_73
109	6647	84	r6647: solvent (-): DMSO [c2] (10µM)	solvent (-)	CS(=O)C	2	6647_84
110	6647	85	r6647: solvent (-): DMSO [c2] (10µM)	solvent (-)	CS(=O)C	2	6647_85
111	6647	96	r6647: solvent (-): DMSO [c2] (10µM)	solvent (-)	CS(=O)C	2	6647_96
112	6647	2	r6647: [c24312] (10µM)	0	Cl.NCCC(=O)NC1CCCCC1	24312	6647_2
113	6647	3	r6647: [c24313] (10µM)	0	Cl.Nc1cnn(Cc2ccccc2)c1	24313	6647_3
114	6647	4	r6647: [c24314] (10µM)	0	NCc1cc(-c2cccc(F)c2)no1	24314	6647_4
115	6647	5	r6647: [c24315] (10µM)	0	Nc1ccnc2ccc(F)cc12	24315	6647_5
116	6647	6	r6647: [c24316] (10µM)	0	COC(=O)c1ccc(N)cc1Cl	24316	6647_6
117	6647	7	r6647: [c24317] (10µM)	0	O=C(O)c1[nH]ncc1Br	24317	6647_7
118	6647	8	r6647: [c24318] (10µM)	0	CCc1noc(-c2ccccc2N)n1	24318	6647_8
119	6647	9	r6647: [c24319] (10µM)	0	Cl.Cl.Nc1cnn(Cc2ccccc2F)c1	24319	6647_9
120	6647	10	r6647: [c24320] (10µM)	0	C=CCOc1cccnc1N	24320	6647_10
121	6647	11	r6647: [c24321] (10µM)	0	CCOc1ncccc1CN.Cl.Cl	24321	6647_11
122	6647	14	r6647: [c24322] (10µM)	0	CC(C)C(=O)Nc1cc(N)ccc1F	24322	6647_14
123	6647	15	r6647: [c24323] (10µM)	0	CCc1noc(-c2ccc(N)cc2)n1	24323	6647_15
124	6647	16	r6647: [c24324] (10µM)	0	CN(C)c1cc2c(cc1N)n(C)c(=O)n2C.Cl.Cl.O	24324	6647_16
125	6647	17	r6647: [c24325] (10µM)	0	CN1C(=O)COc2ccc(N)cc21	24325	6647_17
126	6647	18	r6647: [c24326] (10µM)	0	O=C1CC(C(=O)O)c2ccc(F)cc2N1	24326	6647_18
127	6647	19	r6647: [c24327] (10µM)	0	Cl.NC1CCCN(C(=O)c2ccccc2)C1	24327	6647_19
128	6647	20	r6647: [c24328] (10µM)	0	Cc1ccc(C(N)c2cccnc2)c(C)c1.Cl.Cl	24328	6647_20
129	6647	21	r6647: [c24329] (10µM)	0	Cl.Cl.NC(=O)CN1CCC(N)CC1	24329	6647_21
130	6647	22	r6647: [c24330] (10µM)	0	CCOc1ccc(N)c(F)c1.Cl	24330	6647_22
131	6647	23	r6647: [c24331] (10µM)	0	NC(=O)Cc1csc(N)n1	24331	6647_23
132	6647	26	r6647: [c24332] (10µM)	0	C1CCCN(C2CCNCC2)CC1.Cl.Cl	24332	6647_26
133	6647	27	r6647: [c24333] (10µM)	0	O=C(O)Cn1ccccc1=O	24333	6647_27
134	6647	28	r6647: [c24334] (10µM)	0	CCC1(C(=O)O)CCNCC1.Cl	24334	6647_28
135	6647	29	r6647: [c24335] (10µM)	0	CN(CC1CCNCC1)C(=O)OC(C)(C)C	24335	6647_29
136	6647	30	r6647: [c24336] (10µM)	0	Cc1nc(N)ccc1I	24336	6647_30
137	6647	31	r6647: [c24337] (10µM)	0	Cc1ccccc1-c1nn[nH]n1	24337	6647_31
138	6647	32	r6647: [c24338] (10µM)	0	CCSc1nccc(N)n1	24338	6647_32
139	6647	33	r6647: [c24339] (10µM)	0	Cl.Cl.Nc1ccc(CCN2CCCC2)cc1	24339	6647_33
140	6647	34	r6647: [c24340] (10µM)	0	CC(O)c1nc2cc(Br)ccc2[nH]1	24340	6647_34
141	6647	35	r6647: Fenamole [c24341] (10µM)	0	Nc1nnnn1-c1ccccc1	24341	6647_35
142	6647	38	r6647: [c24342] (10µM)	0	COc1ccc2ncc(N)cc2c1.Cl	24342	6647_38
143	6647	39	r6647: [c24343] (10µM)	0	Cn1ccc(C(=O)O)cc1=O	24343	6647_39
144	6647	40	r6647: [c24344] (10µM)	0	Nc1ccc2c(c1)ncn2CCCO	24344	6647_40
145	6647	41	r6647: [c24345] (10µM)	0	Cl.O=C(O)C1(Cn2cccn2)CC1	24345	6647_41
146	6647	42	r6647: [c24346] (10µM)	0	COC(=O)c1nn(C)cc1N	24346	6647_42
147	6647	43	r6647: [c24347] (10µM)	0	CC(C)NC(=O)c1ccc(N)cc1Cl	24347	6647_43
148	6647	44	r6647: [c24348] (10µM)	0	Cl.NCCS(=O)(=O)N1CCCC1	24348	6647_44
149	6647	45	r6647: [c24349] (10µM)	0	COc1c(C)cnc(CN)c1C.Cl.Cl	24349	6647_45
150	6647	46	r6647: [c24350] (10µM)	0	Cn1ncc(Cl)c1C(=O)O	24350	6647_46
151	6647	47	r6647: [c24351] (10µM)	0	CCn1ccc(C(=O)O)cc1=O	24351	6647_47
152	6647	50	r6647: [c24352] (10µM)	0	Cc1ccc(CC(=O)O)cc1C	24352	6647_50
153	6647	51	r6647: [c24353] (10µM)	0	Cc1nc(-c2ccccc2)c[nH]1	24353	6647_51
154	6647	52	r6647: [c24354] (10µM)	0	CCc1noc(-c2cccc(N)c2)n1	24354	6647_52
155	6647	53	r6647: [c24355] (10µM)	0	CNC(=O)c1c(N)cnn1C	24355	6647_53
156	6647	54	r6647: [c24356] (10µM)	0	Cc1noc(-c2ccccc2N)n1	24356	6647_54
157	6647	55	r6647: [c24357] (10µM)	0	Nc1cc(-n2cnnn2)ccc1Cl	24357	6647_55
158	6647	56	r6647: [c24358] (10µM)	0	Cc1c(Br)cnn1CC(=O)O	24358	6647_56
159	6647	57	r6647: [c24359] (10µM)	0	Cc1cnn(CCC(=O)O)c1	24359	6647_57
160	6647	58	r6647: [c24360] (10µM)	0	Cc1cnn(C(C)C(=O)O)c1	24360	6647_58
161	6647	59	r6647: [c24361] (10µM)	0	CC(C)(C(=O)O)n1cccc1	24361	6647_59
162	6647	62	r6647: [c24362] (10µM)	0	CC(C)c1nc2cc(N)ccc2[nH]1.Cl.Cl	24362	6647_62
163	6647	63	r6647: [c24363] (10µM)	0	CC1Oc2cc(N)ccc2N(C)C1=O	24363	6647_63
164	6647	64	r6647: [c24364] (10µM)	0	Cn1ncc(I)c1C(=O)O	24364	6647_64
165	6647	65	r6647: [c24365] (10µM)	0	CC(O)c1nc2cc(N)ccc2[nH]1.Cl.Cl	24365	6647_65
166	6647	66	r6647: [c24366] (10µM)	0	Cl.O=C(O)C1CCCN(C2CCCC2)C1	24366	6647_66
167	6647	67	r6647: [c24367] (10µM)	0	Cl.Cl.NCCCN1CCNC(=O)C1	24367	6647_67
168	6647	68	r6647: [c24368] (10µM)	0	CCC(=O)Nc1ccc(F)c(N)c1	24368	6647_68
169	6647	69	r6647: [c24369] (10µM)	0	CC(NC1=NCCN1)C(=O)O	24369	6647_69
170	6647	70	r6647: [c24370] (10µM)	0	CN(C)C(=O)c1ccc(N)cc1Cl	24370	6647_70
171	6647	71	r6647: [c24371] (10µM)	0	CNC(=O)c1cnn(C)c1N	24371	6647_71
172	6647	74	r6647: [c24372] (10µM)	0	NCc1ccc(C(N)=O)cc1	24372	6647_74
173	6647	75	r6647: [c24373] (10µM)	0	Cc1noc(-c2cccc(N)c2)n1	24373	6647_75
174	6647	76	r6647: [c24374] (10µM)	0	CCn1ncc(C(=O)NC)c1N	24374	6647_76
175	6647	77	r6647: [c24375] (10µM)	0	COc1cc2c(cc1N)n(C)c(=O)n2C.Cl.O	24375	6647_77
176	6647	78	r6647: [c24376] (10µM)	0	O=c1cc(N2CCCCC2)cn[nH]1	24376	6647_78
177	6647	79	r6647: [c24377] (10µM)	0	CC(=O)Nc1ccc(F)c(N)c1	24377	6647_79
178	6647	80	r6647: [c24378] (10µM)	0	Cc1noc(-c2ccc(N)cc2)n1	24378	6647_80
179	6647	81	r6647: [c24379] (10µM)	0	Cl.NCc1cc(-c2ccccc2Cl)on1	24379	6647_81
180	6647	82	r6647: [c24380] (10µM)	0	Cc1ccc2nsnc2c1N	24380	6647_82
181	6647	83	r6647: [c24381] (10µM)	0	OC1(Cn2ccnc2)CCNCC1	24381	6647_83
182	6647	86	r6647: [c24382] (10µM)	0	CCCC(N)c1cccs1.Cl	24382	6647_86
183	6647	87	r6647: [c24383] (10µM)	0	Cl.Cl.Nc1cnn(Cc2cccc(F)c2)c1	24383	6647_87
184	6647	88	r6647: [c24384] (10µM)	0	Nc1ccc(Cl)c2ncccc12	24384	6647_88
185	6647	89	r6647: [c24385] (10µM)	0	Cl.O=C(O)C1CCN(C2CCCCC2)CC1	24385	6647_89
186	6647	90	r6647: [c24386] (10µM)	0	Brc1cccc(C2CCCN2)c1.Cl	24386	6647_90
187	6647	91	r6647: [c24387] (10µM)	0	OC1(CN2CCCC2)CCNCC1	24387	6647_91
188	6647	92	r6647: [c24388] (10µM)	0	Cc1cc(C)n(Cc2ccc(N)cc2)n1.Cl.Cl	24388	6647_92
189	6647	93	r6647: [c24389] (10µM)	0	CC(C)c1ccc(O)c(N)c1	24389	6647_93
190	6647	94	r6647: [c24390] (10µM)	0	COc1ccc(NC(=O)C(C)C)c(N)c1	24390	6647_94
191	6647	95	r6647: [c24391] (10µM)	0	CC(C)c1nnsc1CO	24391	6647_95
192	6580	1	r6580: solvent (-): DMSO [c2] (10µM)	solvent (-)	CS(=O)C	2	6580_1
193	6580	12	r6580: solvent (-): DMSO [c2] (10µM)	solvent (-)	CS(=O)C	2	6580_12
194	6580	13	r6580: solvent (-): DMSO [c2] (10µM)	solvent (-)	CS(=O)C	2	6580_13
195	6580	24	r6580: solvent (-): DMSO [c2] (10µM)	solvent (-)	CS(=O)C	2	6580_24
196	6580	25	r6580: solvent (-): DMSO [c2] (10µM)	solvent (-)	CS(=O)C	2	6580_25
197	6580	36	r6580: solvent (-): DMSO [c2] (10µM)	solvent (-)	CS(=O)C	2	6580_36
198	6580	37	r6580: solvent (-): DMSO [c2] (10µM)	solvent (-)	CS(=O)C	2	6580_37
199	6580	48	r6580: solvent (-): DMSO [c2] (10µM)	solvent (-)	CS(=O)C	2	6580_48
200	6580	49	r6580: solvent (-): DMSO [c2] (10µM)	solvent (-)	CS(=O)C	2	6580_49
201	6580	60	r6580: solvent (-): DMSO [c2] (10µM)	solvent (-)	CS(=O)C	2	6580_60
202	6580	61	r6580: solvent (-): DMSO [c2] (10µM)	solvent (-)	CS(=O)C	2	6580_61
203	6580	72	r6580: solvent (-): DMSO [c2] (10µM)	solvent (-)	CS(=O)C	2	6580_72
204	6580	73	r6580: solvent (-): DMSO [c2] (10µM)	solvent (-)	CS(=O)C	2	6580_73
205	6580	84	r6580: solvent (-): DMSO [c2] (10µM)	solvent (-)	CS(=O)C	2	6580_84
206	6580	85	r6580: solvent (-): DMSO [c2] (10µM)	solvent (-)	CS(=O)C	2	6580_85
207	6580	96	r6580: solvent (-): DMSO [c2] (10µM)	solvent (-)	CS(=O)C	2	6580_96
208	6580	2	r6580: [c24392] (10µM)	0	NCc1cc(-c2ccc(Cl)cc2)no1	24392	6580_2
209	6580	3	r6580: [c24393] (10µM)	0	Cc1cccc(C(N)c2cccs2)c1.Cl	24393	6580_3
210	6580	4	r6580: [c24394] (10µM)	0	Cc1ccc(C(N)c2cccs2)cc1.Cl	24394	6580_4
211	6580	5	r6580: [c24395] (10µM)	0	Cc1cc(N)nn1Cc1ccccc1	24395	6580_5
212	6580	6	r6580: [c24396] (10µM)	0	Cc1cc(F)ccc1NC(=O)C(C)N.Cl	24396	6580_6
213	6580	7	r6580: [c24397] (10µM)	0	O=c1cc(N2CCCC2)cn[nH]1	24397	6580_7
214	6580	8	r6580: [c24398] (10µM)	0	CSc1ncc(CN)n1C.Cl.Cl	24398	6580_8
215	6580	9	r6580: [c24399] (10µM)	0	CNC(=O)c1[nH]nc2c1CNCC2.Cl	24399	6580_9
216	6580	10	r6580: [c24400] (10µM)	0	NCc1cc(-c2ccccc2Cl)no1	24400	6580_10
217	6580	11	r6580: [c24401] (10µM)	0	Cc1ccc2nc(C)c(C(=O)O)n2c1	24401	6580_11
218	6580	14	r6580: [c24402] (10µM)	0	CN(C)C(=O)c1cc(N)ccc1Cl	24402	6580_14
219	6580	15	r6580: [c24403] (10µM)	0	Cl.NCCC(=O)Nc1cccc2ccccc12	24403	6580_15
220	6580	16	r6580: [c24404] (10µM)	0	Cl.NCC(=O)Nc1ccc(F)c(F)c1	24404	6580_16
221	6580	17	r6580: [c24405] (10µM)	0	Cc1cc(F)ccc1NC(=O)CN.Cl	24405	6580_17
222	6580	18	r6580: [c24406] (10µM)	0	CCn1cnc2cc(N)ccc21.Cl.Cl	24406	6580_18
223	6580	19	r6580: [c24407] (10µM)	0	Cc1ccc(NC(=O)C(C)C)cc1N	24407	6580_19
224	6580	20	r6580: [c24408] (10µM)	0	Cl.NCCCN1C(=O)CCC1=O	24408	6580_20
225	6580	21	r6580: [c24409] (10µM)	0	CN(C)C(=O)Cc1ccccc1N	24409	6580_21
226	6580	22	r6580: [c24410] (10µM)	0	Cc1cc(C(=O)N(C)C)ccc1N	24410	6580_22
227	6580	23	r6580: [c24411] (10µM)	0	C=CCN1CCCC1C(=O)O.O	24411	6580_23
228	6580	26	r6580: [c24412] (10µM)	0	CC(C)C(=O)N1CCC(C(=O)O)CC1	24412	6580_26
229	6580	27	r6580: [c24413] (10µM)	0	CC1Oc2ccc(N)cc2N(C)C1=O	24413	6580_27
230	6580	28	r6580: [c24414] (10µM)	0	Nc1cccc(-n2cncn2)c1	24414	6580_28
231	6580	29	r6580: [c24415] (10µM)	0	Cc1ccccc1C(N)c1cccs1.Cl	24415	6580_29
232	6580	30	r6580: [c24416] (10µM)	0	COCc1nc2cc(C)ccc2[nH]1	24416	6580_30
233	6580	31	r6580: [c24417] (10µM)	0	Cc1ccc(F)cc1NC(=O)CN.Cl	24417	6580_31
234	6580	32	r6580: [c24418] (10µM)	0	CNc1ccc(Br)cn1	24418	6580_32
235	6580	33	r6580: [c24419] (10µM)	0	CN(C)C(=O)CCc1cccc(N)c1.Cl.Cl	24419	6580_33
236	6580	34	r6580: [c24420] (10µM)	0	CC(=O)Nc1ccc(C)cc1O	24420	6580_34
237	6580	35	r6580: [c24421] (10µM)	0	Cc1ccc2[nH]c(CN)nc2c1C.Cl.Cl	24421	6580_35
238	6580	38	r6580: [c24422] (10µM)	0	Cc1ccc(NC(=O)CCN)c(F)c1.Cl	24422	6580_38
239	6580	39	r6580: [c24423] (10µM)	0	CC(C(=O)O)n1cc(Br)cn1	24423	6580_39
240	6580	40	r6580: [c24424] (10µM)	0	CN1CCC2(CC1)NCCc1nc[nH]c12	24424	6580_40
241	6580	41	r6580: [c24425] (10µM)	0	Cl.O=C(O)CCCN1CCCCCC1	24425	6580_41
242	6580	42	r6580: [c24426] (10µM)	0	Cc1cc(F)ccc1NC(=O)CCN.Cl	24426	6580_42
243	6580	43	r6580: [c24427] (10µM)	0	Nc1ccc(-n2cnnn2)cc1N	24427	6580_43
244	6580	44	r6580: [c24428] (10µM)	0	CSc1c(C)cccc1O	24428	6580_44
245	6580	45	r6580: [c24429] (10µM)	0	CNC(=O)CC1CCNCC1	24429	6580_45
246	6580	46	r6580: [c24430] (10µM)	0	CC(=O)N1CCOC(CN)C1.Cl.Cl	24430	6580_46
247	6580	47	r6580: [c24431] (10µM)	0	O=C(O)C(Cc1cnc[nH]1)n1cccc1	24431	6580_47
248	6580	50	r6580: [c24432] (10µM)	0	CNC(=O)c1nn(C)cc1N	24432	6580_50
249	6580	51	r6580: [c24433] (10µM)	0	Cc1cc(Cl)cc(N)c1N.Cl	24433	6580_51
250	6580	52	r6580: [c24434] (10µM)	0	CN(CC1CCCNC1)C(=O)OC(C)(C)C.Cl	24434	6580_52
251	6580	53	r6580: [c24435] (10µM)	0	Nc1n[nH]c2cccc(F)c12	24435	6580_53
252	6580	54	r6580: [c24436] (10µM)	0	Cc1ccc(F)cc1NC(=O)CCN.Cl	24436	6580_54
253	6580	55	r6580: [c24437] (10µM)	0	Nc1cccc(C(=O)Nc2cccnc2)c1	24437	6580_55
254	6580	56	r6580: [c24438] (10µM)	0	Nc1ccn(Cc2ccccc2)n1	24438	6580_56
255	6580	57	r6580: [c24439] (10µM)	0	CN(C)C(=O)c1ccc(Cl)cc1N	24439	6580_57
256	6580	58	r6580: [c24440] (10µM)	0	CCC(N)c1ccc(C)c(C)c1.Cl	24440	6580_58
257	6580	59	r6580: [c24441] (10µM)	0	Cl.NC1(c2cccc(Cl)c2)CC1	24441	6580_59
258	6580	62	r6580: [c24442] (10µM)	0	NC(c1ccc(Cl)cc1)c1cccnc1	24442	6580_62
259	6580	63	r6580: [c24443] (10µM)	0	Cc1ccc(F)cc1NC(=O)C(C)N.Cl	24443	6580_63
260	6580	64	r6580: [c24444] (10µM)	0	O=C(O)Cn1cc(Cl)cn1	24444	6580_64
261	6580	65	r6580: [c24445] (10µM)	0	Nc1ccc2[nH]c(=O)oc2c1	24445	6580_65
262	6580	66	r6580: [c24446] (10µM)	0	O=C(O)c1ccnn1C(F)F	24446	6580_66
263	6580	67	r6580: [c24447] (10µM)	0	Fc1ccc2[nH]c3c(c2c1)CNCC3	24447	6580_67
264	6580	68	r6580: [c24448] (10µM)	0	Cc1ccc(C(N)c2cccnc2)cc1C	24448	6580_68
265	6580	69	r6580: [c24449] (10µM)	0	CNC(=O)Cc1cccc(N)c1	24449	6580_69
266	6580	70	r6580: [c24450] (10µM)	0	CSCc1nc(CN)cs1.Cl	24450	6580_70
267	6580	71	r6580: [c24451] (10µM)	0	O=C1OCCN1c1cccc(O)c1	24451	6580_71
268	6580	74	r6580: [c24452] (10µM)	0	Cc1cc2[nH]c(=O)[nH]c2cc1N	24452	6580_74
269	6580	75	r6580: [c24453] (10µM)	0	Nc1cc2[nH]c(=O)[nH]c2cc1N1CCCC1	24453	6580_75
270	6580	76	r6580: [c24454] (10µM)	0	CN(C)c1cc2[nH]c(=O)[nH]c2cc1N.Cl.Cl.O	24454	6580_76
271	6580	77	r6580: [c24455] (10µM)	0	COC(=O)c1nn(C)cc1Br	24455	6580_77
272	6580	78	r6580: [c24456] (10µM)	0	CCc1nc(N)nc(O)c1C	24456	6580_78
273	6580	79	r6580: [c24457] (10µM)	0	CC(O)c1nc2cc(N)ccc2n1C.Cl.Cl	24457	6580_79
274	6580	80	r6580: [c24458] (10µM)	0	Cn1cc(Cl)c(C(=O)O)n1	24458	6580_80
275	6580	81	r6580: [c24459] (10µM)	0	Cc1ccc(CC2(N)CC2)cc1.Cl	24459	6580_81
276	6580	82	r6580: [c24460] (10µM)	0	CN(C)C(=O)Cc1cccc(N)c1	24460	6580_82
277	6580	83	r6580: [c24461] (10µM)	0	Cc1cc(C(=O)O)c(N)s1	24461	6580_83
278	6580	86	r6580: [c24462] (10µM)	0	Cc1c(N)cccc1C(=O)N(C)C.Cl	24462	6580_86
279	6580	87	r6580: [c24463] (10µM)	0	Cc1ccc(NC(=O)CN)c(F)c1.Cl	24463	6580_87
280	6580	88	r6580: [c24464] (10µM)	0	Cc1ccc(C(=O)NCC(C)C)cc1N	24464	6580_88
281	6580	89	r6580: [c24465] (10µM)	0	c1ccc2[nH]c(C3CCCO3)nc2c1	24465	6580_89
282	6580	90	r6580: [c24466] (10µM)	0	CN(CCO)Cc1cccc(N)c1.Cl.Cl	24466	6580_90
283	6580	91	r6580: [c24467] (10µM)	0	Cc1ccc(NC(=O)C(C)C)c(N)c1	24467	6580_91
284	6580	92	r6580: [c24468] (10µM)	0	Nc1nccc(-c2ccccc2)n1	24468	6580_92
285	6580	93	r6580: [c24469] (10µM)	0	NC(=O)c1cc(Br)ccc1Cl	24469	6580_93
286	6580	94	r6580: [c24470] (10µM)	0	COc1ccc(C(=O)N(C)C)cc1N	24470	6580_94
287	6580	95	r6580: [c24471] (10µM)	0	Cc1cccc(-c2nnc(N)o2)c1C	24471	6580_95
288	6636	1	r6636: solvent (-): DMSO [c2] (10µM)	solvent (-)	CS(=O)C	2	6636_1
289	6636	12	r6636: solvent (-): DMSO [c2] (10µM)	solvent (-)	CS(=O)C	2	6636_12
290	6636	13	r6636: solvent (-): DMSO [c2] (10µM)	solvent (-)	CS(=O)C	2	6636_13
291	6636	24	r6636: solvent (-): DMSO [c2] (10µM)	solvent (-)	CS(=O)C	2	6636_24
292	6636	25	r6636: solvent (-): DMSO [c2] (10µM)	solvent (-)	CS(=O)C	2	6636_25
293	6636	36	r6636: solvent (-): DMSO [c2] (10µM)	solvent (-)	CS(=O)C	2	6636_36
294	6636	37	r6636: solvent (-): DMSO [c2] (10µM)	solvent (-)	CS(=O)C	2	6636_37
295	6636	48	r6636: solvent (-): DMSO [c2] (10µM)	solvent (-)	CS(=O)C	2	6636_48
296	6636	49	r6636: solvent (-): DMSO [c2] (10µM)	solvent (-)	CS(=O)C	2	6636_49
297	6636	60	r6636: solvent (-): DMSO [c2] (10µM)	solvent (-)	CS(=O)C	2	6636_60
298	6636	61	r6636: solvent (-): DMSO [c2] (10µM)	solvent (-)	CS(=O)C	2	6636_61
299	6636	72	r6636: solvent (-): DMSO [c2] (10µM)	solvent (-)	CS(=O)C	2	6636_72
300	6636	73	r6636: solvent (-): DMSO [c2] (10µM)	solvent (-)	CS(=O)C	2	6636_73
301	6636	84	r6636: solvent (-): DMSO [c2] (10µM)	solvent (-)	CS(=O)C	2	6636_84
302	6636	85	r6636: solvent (-): DMSO [c2] (10µM)	solvent (-)	CS(=O)C	2	6636_85
303	6636	96	r6636: solvent (-): DMSO [c2] (10µM)	solvent (-)	CS(=O)C	2	6636_96
304	6636	2	r6636: [c24472] (10µM)	0	Oc1ccccc1-n1cnnc1	24472	6636_2
305	6636	3	r6636: [c24473] (10µM)	0	Cc1cccc(CC2(N)CC2)c1.Cl	24473	6636_3
306	6636	4	r6636: [c24474] (10µM)	0	Cl.Nc1cnn(Cc2ccc(F)cc2)c1	24474	6636_4
307	6636	5	r6636: [c24475] (10µM)	0	C1CN(C2CCOCC2)CCN1.Cl.Cl.O	24475	6636_5
308	6636	6	r6636: [c24476] (10µM)	0	CNC(=O)c1ccc(OC)c(N)c1.Cl	24476	6636_6
309	6636	7	r6636: [c24477] (10µM)	0	CNC(=O)c1cccc(CN)c1.Cl	24477	6636_7
310	6636	8	r6636: [c24478] (10µM)	0	Cc1nn(Cc2ccc(F)cc2)c(C)c1N.Cl.O	24478	6636_8
311	6636	9	r6636: [c24479] (10µM)	0	Cc1ccc(-c2cc(CN)no2)cc1	24479	6636_9
312	6636	10	r6636: [c24480] (10µM)	0	COc1ccc(N)cc1C(N)=O	24480	6636_10
313	6636	11	r6636: [c24481] (10µM)	0	COc1cc(N)ccc1NS(C)(=O)=O	24481	6636_11
314	6636	14	r6636: [c24482] (10µM)	0	Cl.Cl.NC1CCCN(Cc2cccc(O)c2)C1	24482	6636_14
315	6636	15	r6636: [c24483] (10µM)	0	CN(C)C(=O)CCc1ccc(N)cc1	24483	6636_15
316	6636	16	r6636: [c24484] (10µM)	0	CN(C)C(=O)c1cc2cc(N)ccc2s1	24484	6636_16
317	6636	17	r6636: [c24485] (10µM)	0	CNC(=O)Cc1ccc(N)cc1	24485	6636_17
318	6636	18	r6636: [c24486] (10µM)	0	CNC(=O)Cn1cc(N)cn1.Cl.Cl	24486	6636_18
319	6636	19	r6636: [c24487] (10µM)	0	CCCOc1ccc(CCN)cc1.Cl	24487	6636_19
320	6636	20	r6636: [c24488] (10µM)	0	CCCn1nccc1C(=O)O	24488	6636_20
321	6636	21	r6636: [c24489] (10µM)	0	NCc1cc(-c2cccc(Cl)c2)no1	24489	6636_21
322	6636	22	r6636: [c24490] (10µM)	0	CN(C)C(=O)C(N)c1ccccc1.Cl	24490	6636_22
323	6636	23	r6636: [c24491] (10µM)	0	Cl.NC1(c2cc(F)cc(F)c2)CC1	24491	6636_23
324	6636	26	r6636: [c24492] (10µM)	0	Cn1nnc(-c2ccc(N)cc2)n1	24492	6636_26
325	6636	27	r6636: [c24493] (10µM)	0	CN(C)C(=O)Cc1ccc(N)cc1	24493	6636_27
326	6636	28	r6636: [c24494] (10µM)	0	Cl.Cl.NC1CCN(CC(=O)NC2CC2)CC1	24494	6636_28
327	6636	29	r6636: [c24495] (10µM)	0	Cc1ccn2c(C(=O)O)c(C)nc2c1	24495	6636_29
328	6636	30	r6636: [c24496] (10µM)	0	Cc1c(Br)cnn1C	24496	6636_30
329	6636	31	r6636: [c24497] (10µM)	0	Nc1nc(C(=O)N2CCCC2)n[nH]1	24497	6636_31
330	6636	32	r6636: [c24498] (10µM)	0	Cc1ccc(NC(=O)C(C)N)c(F)c1.Cl	24498	6636_32
331	6636	33	r6636: [c24499] (10µM)	0	Cc1ccc2c(c1)C(N)CC(C)(C)O2.Cl	24499	6636_33
332	6636	34	r6636: [c24500] (10µM)	0	Cc1cc(-n2cnnc2)ncc1Br	24500	6636_34
333	6636	35	r6636: [c24501] (10µM)	0	CC(CCC(=O)O)N1CCCCC1.Cl	24501	6636_35
334	6636	38	r6636: [c24502] (10µM)	0	Nc1nc(CC(=O)N2CCCC2)n[nH]1	24502	6636_38
335	6636	39	r6636: [c24503] (10µM)	0	Cc1ccc2nc(CCCN)oc2c1.Cl	24503	6636_39
336	6636	40	r6636: [c24504] (10µM)	0	CCn1cc(Cl)c(C(=O)O)n1	24504	6636_40
337	6636	41	r6636: [c24505] (10µM)	0	O=C1OCCN1c1ccc(O)cc1	24505	6636_41
338	6636	42	r6636: [c24506] (10µM)	0	Cc1nc(N)nc2c1CCO2	24506	6636_42
339	6636	43	r6636: [c24507] (10µM)	0	CN(C)S(=O)(=O)c1ccccc1N	24507	6636_43
340	6636	44	r6636: [c24508] (10µM)	0	Cl.c1coc(C2CCCCCN2)c1	24508	6636_44
341	6636	45	r6636: [c24509] (10µM)	0	Cc1c(N)cccc1-c1nncn1C	24509	6636_45
342	6636	46	r6636: [c24510] (10µM)	0	Cl.NC1(Cc2ccc(Cl)cc2)CC1	24510	6636_46
343	6636	47	r6636: [c24511] (10µM)	0	CCCn1nc(C)c(CN)c1C.Cl.Cl.O	24511	6636_47
344	6636	50	r6636: [c24512] (10µM)	0	CN(C)C(=O)c1ccc(CN)cc1.Cl	24512	6636_50
345	6636	51	r6636: [c24513] (10µM)	0	CCn1nnc(-c2cccc(N)c2)n1	24513	6636_51
346	6636	52	r6636: [c24514] (10µM)	0	O=C(O)Cn1cc(Br)cn1	24514	6636_52
347	6636	53	r6636: [c24515] (10µM)	0	CCNC(=O)N1CCC(N)CC1.Cl	24515	6636_53
348	6636	54	r6636: [c24516] (10µM)	0	CCc1nc(C)sc1CO	24516	6636_54
349	6636	55	r6636: [c24517] (10µM)	0	Cc1cccc2[nH]c(C(C)O)nc12	24517	6636_55
350	6636	56	r6636: [c24518] (10µM)	0	Cl.O=C(O)C1CCN(C2CCCC2)CC1	24518	6636_56
351	6636	57	r6636: [c24519] (10µM)	0	CCC(N)c1nc(C)c(C)s1.Cl.Cl	24519	6636_57
352	6636	58	r6636: [c24520] (10µM)	0	CC(N)CC(C)(C)c1ccccc1.Cl	24520	6636_58
353	6636	59	r6636: [c24521] (10µM)	0	Nc1c(C(=O)O)sc2ncccc12	24521	6636_59
354	6636	62	r6636: [c24522] (10µM)	0	Cc1nc2ccc(Cl)cn2c1C(=O)O	24522	6636_62
355	6636	63	r6636: [c24523] (10µM)	0	FC(F)c1cc(C2CC2)n[nH]1	24523	6636_63
356	6636	64	r6636: [c24524] (10µM)	0	CNC(=O)c1ccc(CN)o1.Cl	24524	6636_64
357	6636	65	r6636: [c24525] (10µM)	0	Cl.NC1(c2ccc(Cl)cc2)CC1	24525	6636_65
358	6636	66	r6636: [c24526] (10µM)	0	Cc1ccc(-c2nnn(C)n2)cc1N	24526	6636_66
359	6636	67	r6636: [c24527] (10µM)	0	CNC(=O)Cc1ccccc1N	24527	6636_67
360	6636	68	r6636: [c24528] (10µM)	0	O=C(c1cc(Br)c[nH]1)N1CCOCC1	24528	6636_68
361	6636	69	r6636: [c24529] (10µM)	0	Nc1cccc(N2CCOC2=O)c1	24529	6636_69
362	6636	70	r6636: [c24530] (10µM)	0	Oc1ccc(-n2cnnc2)cc1	24530	6636_70
363	6636	71	r6636: [c24531] (10µM)	0	CNC(=O)c1cc(N)cc(C(=O)NC)c1	24531	6636_71
364	6636	74	r6636: [c24532] (10µM)	0	CCCOc1ccccc1CCN.Cl	24532	6636_74
365	6636	75	r6636: [c24533] (10µM)	0	CC(=O)Nc1ncccc1O	24533	6636_75
366	6636	76	r6636: [c24534] (10µM)	0	CC(=O)N(C)c1cccc(N)c1	24534	6636_76
367	6636	77	r6636: [c24535] (10µM)	0	Cl.Cl.OC1CNCC1N1CCCC1	24535	6636_77
368	6636	78	r6636: [c24536] (10µM)	0	CCC(CN)Cc1ccccc1	24536	6636_78
369	6636	79	r6636: [c24537] (10µM)	0	NCc1ccc2c(c1)CCCC2	24537	6636_79
370	6636	80	r6636: [c24538] (10µM)	0	Cc1ccc(C)c(C(N)c2cccnc2)c1.Cl.Cl	24538	6636_80
371	6636	81	r6636: [c24539] (10µM)	0	COC(=O)c1c(Br)cnn1C	24539	6636_81
372	6636	82	r6636: [c24540] (10µM)	0	Cc1ccc(N)cc1N1CCCC1=O	24540	6636_82
373	6636	83	r6636: [c24541] (10µM)	0	CC(C)Oc1ccccc1CCN.Cl	24541	6636_83
374	6636	86	r6636: [c24542] (10µM)	0	NC(=O)CCCn1cc(N)cn1	24542	6636_86
375	6636	87	r6636: [c24543] (10µM)	0	CNC(=O)CCc1ccc(N)cc1	24543	6636_87
376	6636	88	r6636: [c24544] (10µM)	0	CNC(=O)CCc1ccccc1N	24544	6636_88
377	6636	89	r6636: [c24545] (10µM)	0	CCC(N)c1ccc(OC)c(OC)c1.Cl	24545	6636_89
378	6636	90	r6636: [c24546] (10µM)	0	Cc1cc(CN)ccc1N1CCCC1.Cl	24546	6636_90
379	6636	91	r6636: [c24547] (10µM)	0	Cl.NC1(c2ccccc2Cl)CC1	24547	6636_91
380	6636	92	r6636: [c24548] (10µM)	0	CN(C)c1ccc(N)c2cccnc12	24548	6636_92
381	6636	93	r6636: [c24549] (10µM)	0	Cc1nnc(-c2ccc(C)c(N)c2)o1	24549	6636_93
382	6636	94	r6636: [c24550] (10µM)	0	NC(=O)c1ccc(Cl)cc1N	24550	6636_94
383	6636	95	r6636: [c24551] (10µM)	0	Cc1cccc(C(N)C2CC2)n1.Cl.Cl	24551	6636_95
384	6634	1	r6634: solvent (-): DMSO [c2] (10µM)	solvent (-)	CS(=O)C	2	6634_1
385	6634	12	r6634: solvent (-): DMSO [c2] (10µM)	solvent (-)	CS(=O)C	2	6634_12
386	6634	13	r6634: solvent (-): DMSO [c2] (10µM)	solvent (-)	CS(=O)C	2	6634_13
387	6634	24	r6634: solvent (-): DMSO [c2] (10µM)	solvent (-)	CS(=O)C	2	6634_24
388	6634	25	r6634: solvent (-): DMSO [c2] (10µM)	solvent (-)	CS(=O)C	2	6634_25
389	6634	36	r6634: solvent (-): DMSO [c2] (10µM)	solvent (-)	CS(=O)C	2	6634_36
390	6634	37	r6634: solvent (-): DMSO [c2] (10µM)	solvent (-)	CS(=O)C	2	6634_37
391	6634	48	r6634: solvent (-): DMSO [c2] (10µM)	solvent (-)	CS(=O)C	2	6634_48
392	6634	49	r6634: solvent (-): DMSO [c2] (10µM)	solvent (-)	CS(=O)C	2	6634_49
393	6634	60	r6634: solvent (-): DMSO [c2] (10µM)	solvent (-)	CS(=O)C	2	6634_60
394	6634	61	r6634: solvent (-): DMSO [c2] (10µM)	solvent (-)	CS(=O)C	2	6634_61
395	6634	72	r6634: solvent (-): DMSO [c2] (10µM)	solvent (-)	CS(=O)C	2	6634_72
396	6634	73	r6634: solvent (-): DMSO [c2] (10µM)	solvent (-)	CS(=O)C	2	6634_73
397	6634	84	r6634: solvent (-): DMSO [c2] (10µM)	solvent (-)	CS(=O)C	2	6634_84
398	6634	85	r6634: solvent (-): DMSO [c2] (10µM)	solvent (-)	CS(=O)C	2	6634_85
399	6634	96	r6634: solvent (-): DMSO [c2] (10µM)	solvent (-)	CS(=O)C	2	6634_96
400	6634	2	r6634: [c24552] (10µM)	0	Cl.Cl.Cn1c(CCCN)nc2ccccc21.O	24552	6634_2
401	6634	3	r6634: [c24553] (10µM)	0	Cn1ccc2c(CO)cccc21	24553	6634_3
402	6634	4	r6634: [c24554] (10µM)	0	CSc1nc(C)nc(N)n1	24554	6634_4
403	6634	5	r6634: [c24555] (10µM)	0	COc1ccc2c(c1)C(N)CC(C)(C)O2.Cl	24555	6634_5
404	6634	6	r6634: [c24556] (10µM)	0	COc1ccc(N)cc1NS(C)(=O)=O	24556	6634_6
405	6634	7	r6634: [c24557] (10µM)	0	NC(=O)c1ccc2nc(N)sc2c1	24557	6634_7
406	6634	8	r6634: [c24558] (10µM)	0	COc1ccc(N)cc1C(=O)N(C)C	24558	6634_8
407	6634	9	r6634: [c24559] (10µM)	0	CNC(=O)c1cc(N)ccc1OC.Cl	24559	6634_9
408	6634	10	r6634: [c24560] (10µM)	0	CNC(=O)c1ccc(CN)cc1.Cl	24560	6634_10
409	6634	11	r6634: [c24561] (10µM)	0	CC(C)c1n[nH]c2c1CNCC2.Cl.Cl	24561	6634_11
410	6634	14	r6634: [c24562] (10µM)	0	CN(C)C(=O)c1ccc(CO)o1	24562	6634_14
411	6634	15	r6634: [c24563] (10µM)	0	CC(C)(C)c1csc(CO)n1.Cl	24563	6634_15
412	6634	16	r6634: [c24564] (10µM)	0	CC(=O)Nc1cc(C)c(C)cc1N	24564	6634_16
413	6634	17	r6634: [c24565] (10µM)	0	CN(C)C(=O)c1cc(Cl)ccc1N	24565	6634_17
414	6634	18	r6634: [c24566] (10µM)	0	c1ccc2[nH]c(N3CCOCC3)nc2c1	24566	6634_18
415	6634	19	r6634: [c24567] (10µM)	0	COCCn1c(C)cc2cc(N)ccc21.Cl	24567	6634_19
416	6634	20	r6634: [c24568] (10µM)	0	Cc1cnc(-n2cnnc2)c(Br)c1	24568	6634_20
417	6634	21	r6634: [c24569] (10µM)	0	CNC(=O)c1cc(Cl)ccc1N	24569	6634_21
418	6634	22	r6634: [c24570] (10µM)	0	CNC(=O)c1ccc(CO)o1	24570	6634_22
419	6634	23	r6634: [c24571] (10µM)	0	Cc1nc2cc(O)ccc2s1	24571	6634_23
420	6634	26	r6634: [c24572] (10µM)	0	O=c1ccc(-c2cccs2)n[nH]1	24572	6634_26
421	6634	27	r6634: [c24573] (10µM)	0	Cl.Nc1cc(F)c2c(c1)NC(=O)CO2	24573	6634_27
422	6634	28	r6634: [c24574] (10µM)	0	Nc1nnc(-c2cccc(F)c2)o1	24574	6634_28
423	6634	29	r6634: [c24575] (10µM)	0	CCC(N)c1ccc(C)cn1.Cl.Cl	24575	6634_29
424	6634	30	r6634: [c24576] (10µM)	0	CN1CC2(C)CNCC(C)(C1)C2O	24576	6634_30
425	6634	31	r6634: [c24577] (10µM)	0	COC1CN(C(C)C)CC1N.Cl.Cl	24577	6634_31
426	6634	32	r6634: [c24578] (10µM)	0	CCOc1ccc(-n2cnnc2)cc1N	24578	6634_32
427	6634	33	r6634: [c24579] (10µM)	0	Cc1ccnc(C(N)C2CC2)c1.Cl.Cl	24579	6634_33
428	6634	34	r6634: [c24580] (10µM)	0	Cc1cc(C(N)=O)ccc1N	24580	6634_34
429	6634	35	r6634: [c24581] (10µM)	0	COc1ccc(OCC2CCNCC2)cc1	24581	6634_35
430	6634	38	r6634: [c24582] (10µM)	0	NC(=O)Cc1cccc(N)c1	24582	6634_38
431	6634	39	r6634: [c24583] (10µM)	0	Nc1nnc(-c2cccs2)o1	24583	6634_39
432	6634	40	r6634: [c24584] (10µM)	0	CS(=O)(=O)Nc1ccc(F)cc1N	24584	6634_40
433	6634	41	r6634: [c24585] (10µM)	0	CCc1ccc(-n2cnnc2)cc1N	24585	6634_41
434	6634	42	r6634: [c24586] (10µM)	0	CC(C)c1cc(O)nc(N)n1	24586	6634_42
435	6634	43	r6634: [c24587] (10µM)	0	Nc1nnc(C(F)(F)F)o1	24587	6634_43
436	6634	44	r6634: [c24588] (10µM)	0	Nc1nnc(C2CCCCC2)o1	24588	6634_44
437	6634	45	r6634: [c24589] (10µM)	0	CS(=O)(=O)Nc1ccc(F)c(N)c1	24589	6634_45
438	6634	46	r6634: [c24590] (10µM)	0	Cc1c(N)cc2[nH]cnc2c1C.Cl.Cl	24590	6634_46
439	6634	47	r6634: [c24591] (10µM)	0	Cc1cc2n(n1)CCCNC2.Cl.Cl	24591	6634_47
440	6634	50	r6634: [c24592] (10µM)	0	CC1(C)CC(=O)c2ccc(=O)[nH]c2C1	24592	6634_50
441	6634	51	r6634: [c24593] (10µM)	0	CN(C)C(=O)CCc1ccccc1N	24593	6634_51
442	6634	52	r6634: [c24594] (10µM)	0	Cn1ncc(Br)c1C(=O)O	24594	6634_52
443	6634	53	r6634: [c24595] (10µM)	0	CNC(=O)c1cccc(C)c1N	24595	6634_53
444	6634	54	r6634: [c24596] (10µM)	0	Cc1cccc(C(N)c2ccccc2)c1.Cl	24596	6634_54
445	6634	55	r6634: [c24597] (10µM)	0	NCc1cc(-c2ccccc2F)no1	24597	6634_55
446	6634	56	r6634: [c24598] (10µM)	0	Cc1nc(CCCN)sc1C.Cl.Cl	24598	6634_56
447	6634	57	r6634: [c24599] (10µM)	0	Cl.Cl.Nc1cccnc1-n1ccnc1	24599	6634_57
448	6634	58	r6634: [c24600] (10µM)	0	CCOC(=O)c1cn(C)nc1N	24600	6634_58
449	6634	59	r6634: [c24601] (10µM)	0	CNCc1[nH]nc2c1CCC2.Cl.Cl	24601	6634_59
450	6634	62	r6634: [c24602] (10µM)	0	Cc1ccccc1CC1(N)CC1.Cl	24602	6634_62
451	6634	63	r6634: [c24603] (10µM)	0	CN1CCC(c2nnc(N)o2)CC1	24603	6634_63
452	6634	64	r6634: [c24604] (10µM)	0	COC(=O)Nc1cccc(N)c1.Cl	24604	6634_64
453	6634	65	r6634: [c24605] (10µM)	0	Nc1nnc(C2CCCC2)o1	24605	6634_65
454	6634	66	r6634: [c24606] (10µM)	0	Cc1ccc2c(c1)OC(C)(C)CC2N.Cl	24606	6634_66
455	6634	67	r6634: [c24607] (10µM)	0	CC(=O)Nc1c(C)cccc1O	24607	6634_67
456	6634	68	r6634: [c24608] (10µM)	0	Cc1cc(Br)cnc1-n1cnnc1	24608	6634_68
457	6634	69	r6634: [c24609] (10µM)	0	Cc1cc(C)n2c(=O)[nH]nc2n1	24609	6634_69
458	6634	70	r6634: [c24610] (10µM)	0	Cc1nc(-n2cnnc2)ccc1Br	24610	6634_70
459	6634	71	r6634: [c24611] (10µM)	0	Cn1ccn2ncc(C(=O)O)c12	24611	6634_71
460	6634	74	r6634: [c24612] (10µM)	0	CNC(=O)c1ccc(Cl)cc1N	24612	6634_74
461	6634	75	r6634: [c24613] (10µM)	0	Cl.NC(=O)c1cc(N)ccc1Br	24613	6634_75
462	6634	76	r6634: [c24614] (10µM)	0	CC(=O)Nc1ccc(N)cc1F.Cl.O	24614	6634_76
463	6634	77	r6634: [c24615] (10µM)	0	Cl.Cl.NCc1cc(O)ncn1	24615	6634_77
464	6634	78	r6634: [c24616] (10µM)	0	NC(=O)c1ccc(F)c(N)c1	24616	6634_78
465	6634	79	r6634: [c24617] (10µM)	0	Cc1cc(C(F)F)nn1CC(=O)O	24617	6634_79
466	6634	80	r6634: [c24618] (10µM)	0	Cc1cc(N)cc2sc(N)nc12	24618	6634_80
467	6634	81	r6634: [c24619] (10µM)	0	CNC(=O)CCc1cccc(N)c1.Cl.Cl	24619	6634_81
468	6634	82	r6634: [c24620] (10µM)	0	CCCOc1cccc(CCN)c1.Cl	24620	6634_82
469	6634	83	r6634: [c24621] (10µM)	0	COCC(C)C1CCNCC1.Cl	24621	6634_83
470	6634	86	r6634: [c24622] (10µM)	0	O=C(O)CCn1cc(Cl)cn1	24622	6634_86
471	6634	87	r6634: [c24623] (10µM)	0	Cc1ccsc1-c1nnc(N)o1	24623	6634_87
472	6634	88	r6634: [c24624] (10µM)	0	CCc1nc(C)sc1C(=O)O	24624	6634_88
473	6634	89	r6634: [c24625] (10µM)	0	CCc1n[nH]c2c1CNCC2.Cl.Cl	24625	6634_89
474	6634	90	r6634: [c24626] (10µM)	0	Nc1nnc(-c2ccc(F)cc2)o1	24626	6634_90
475	6634	91	r6634: [c24627] (10µM)	0	Cn1nnc(-c2cccc(N)c2)n1	24627	6634_91
476	6634	92	r6634: [c24628] (10µM)	0	CC(C)Oc1cccc(CCN)c1.Cl	24628	6634_92
477	6634	93	r6634: [c24629] (10µM)	0	Cc1ccc2[nH]c(CCCN)nc2c1C.Cl.Cl.O	24629	6634_93
478	6634	94	r6634: [c24630] (10µM)	0	CNC(=O)c1ccc(F)c(N)c1	24630	6634_94
479	6634	95	r6634: [c24631] (10µM)	0	CNCc1cc(C(C)C)on1.Cl	24631	6634_95
480	6664	1	r6664: solvent (-): DMSO [c2] (10µM)	solvent (-)	CS(=O)C	2	6664_1
481	6664	12	r6664: solvent (-): DMSO [c2] (10µM)	solvent (-)	CS(=O)C	2	6664_12
482	6664	13	r6664: solvent (-): DMSO [c2] (10µM)	solvent (-)	CS(=O)C	2	6664_13
483	6664	24	r6664: solvent (-): DMSO [c2] (10µM)	solvent (-)	CS(=O)C	2	6664_24
484	6664	25	r6664: solvent (-): DMSO [c2] (10µM)	solvent (-)	CS(=O)C	2	6664_25
485	6664	36	r6664: solvent (-): DMSO [c2] (10µM)	solvent (-)	CS(=O)C	2	6664_36
486	6664	37	r6664: solvent (-): DMSO [c2] (10µM)	solvent (-)	CS(=O)C	2	6664_37
487	6664	48	r6664: solvent (-): DMSO [c2] (10µM)	solvent (-)	CS(=O)C	2	6664_48
488	6664	49	r6664: solvent (-): DMSO [c2] (10µM)	solvent (-)	CS(=O)C	2	6664_49
489	6664	60	r6664: solvent (-): DMSO [c2] (10µM)	solvent (-)	CS(=O)C	2	6664_60
490	6664	61	r6664: solvent (-): DMSO [c2] (10µM)	solvent (-)	CS(=O)C	2	6664_61
491	6664	72	r6664: solvent (-): DMSO [c2] (10µM)	solvent (-)	CS(=O)C	2	6664_72
492	6664	73	r6664: solvent (-): DMSO [c2] (10µM)	solvent (-)	CS(=O)C	2	6664_73
493	6664	84	r6664: solvent (-): DMSO [c2] (10µM)	solvent (-)	CS(=O)C	2	6664_84
494	6664	85	r6664: solvent (-): DMSO [c2] (10µM)	solvent (-)	CS(=O)C	2	6664_85
495	6664	96	r6664: solvent (-): DMSO [c2] (10µM)	solvent (-)	CS(=O)C	2	6664_96
496	6664	65	r6664: [c15125] (10µM)	0	Cn1cc(Br)c(C(=O)O)n1	15125	6664_65
497	6664	2	r6664: [c24632] (10µM)	0	Cl.Cl.NC1CCN(C2CCSCC2)CC1.O	24632	6664_2
498	6664	3	r6664: [c24633] (10µM)	0	COc1ccc2nc(N)sc2c1	24633	6664_3
499	6664	4	r6664: [c24634] (10µM)	0	Cn1ccn2ncc(CO)c12	24634	6664_4
500	6664	5	r6664: [c24635] (10µM)	0	O=C1NCCNC12CCCCC2	24635	6664_5
501	6664	6	r6664: [c24636] (10µM)	0	O=C1NCCCC12CCOCC2	24636	6664_6
502	6664	7	r6664: [c24637] (10µM)	0	O=C1NCCNC12CCCC2	24637	6664_7
503	6664	8	r6664: [c24638] (10µM)	0	Nc1nc(-c2cccs2)n[nH]1	24638	6664_8
504	6664	9	r6664: [c24639] (10µM)	0	NC(=O)c1cc(N)ccc1F	24639	6664_9
505	6664	10	r6664: [c24640] (10µM)	0	O=C1OC2CC3CC(C2)CC1C3	24640	6664_10
506	6664	11	r6664: [c24641] (10µM)	0	Cc1[nH]c2c(c1C(=O)O)C(=O)CCC2	24641	6664_11
507	6664	14	r6664: [c24642] (10µM)	0	c1ccc(-c2nc[nH]n2)nc1	24642	6664_14
508	6664	15	r6664: [c24643] (10µM)	0	CCc1nc(N)sc1C(=O)O	24643	6664_15
509	6664	16	r6664: [c24644] (10µM)	0	c1cc2n(c1)CCNC2c1ccncc1	24644	6664_16
510	6664	17	r6664: [c24645] (10µM)	0	Cc1nn(CCO)c(C)c1N.Cl	24645	6664_17
511	6664	18	r6664: [c24646] (10µM)	0	Brc1cn[nH]c1-c1ccccn1	24646	6664_18
512	6664	19	r6664: [c24647] (10µM)	0	Cc1nc(N)sc1CC(=O)O	24647	6664_19
513	6664	20	r6664: [c24648] (10µM)	0	CNCc1noc2c1CCCC2.Cl	24648	6664_20
514	6664	21	r6664: [c24649] (10µM)	0	Cc1cc(C2CCCCN2)no1	24649	6664_21
515	6664	22	r6664: [c24650] (10µM)	0	CCc1cc(N2CCNCC2)ncn1.Cl.Cl.O	24650	6664_22
516	6664	23	r6664: [c24651] (10µM)	0	Cl.Cl.c1coc(CN2CCNCC2)c1	24651	6664_23
517	6664	26	r6664: [c24652] (10µM)	0	CN(C)C(=O)CC1CCNCC1.Cl.Cl	24652	6664_26
518	6664	27	r6664: [c24653] (10µM)	0	Nc1c(C(=O)O)cnc2ccccc12	24653	6664_27
519	6664	28	r6664: [c24654] (10µM)	0	CNCc1cnc(N)nc1	24654	6664_28
520	6664	29	r6664: [c24655] (10µM)	0	Cc1nn(C(C)C)c(C)c1N.Cl	24655	6664_29
521	6664	30	r6664: [c24656] (10µM)	0	NC(=O)CCn1cc(Br)cn1	24656	6664_30
522	6664	31	r6664: [c24657] (10µM)	0	c1csc(-c2c[nH]cn2)c1	24657	6664_31
523	6664	32	r6664: [c24658] (10µM)	0	Cl.O=C(c1ccc[nH]1)N1CCNCC1	24658	6664_32
524	6664	33	r6664: [c24659] (10µM)	0	CNc1nc(C(=O)O)cs1.O	24659	6664_33
525	6664	34	r6664: [c24660] (10µM)	0	Cc1nc(CO)co1	24660	6664_34
526	6664	35	r6664: [c24661] (10µM)	0	Cl.Cl.NCC1CCCN(C2CCCC2)C1	24661	6664_35
527	6664	38	r6664: [c24662] (10µM)	0	O=S1(=O)CCC(O)CC1	24662	6664_38
528	6664	39	r6664: [c24663] (10µM)	0	Cc1n[nH]c(=O)c2ccccc12	24663	6664_39
529	6664	40	r6664: [c24664] (10µM)	0	Cc1nn(CC(N)=O)c(C)c1Br	24664	6664_40
530	6664	41	r6664: [c24665] (10µM)	0	CN1C(=O)NC(=O)C12CCCC2	24665	6664_41
531	6664	42	r6664: [c24666] (10µM)	0	CNC(=O)Cn1cc(Br)cn1	24666	6664_42
532	6664	43	r6664: [c24667] (10µM)	0	Cl.Cl.Nc1nc(N2CCNCC2)cc(=O)[nH]1	24667	6664_43
533	6664	44	r6664: [c24668] (10µM)	0	Cn1c(=O)oc2ccc(N)cc21	24668	6664_44
534	6664	45	r6664: [c24669] (10µM)	0	Cl.Cl.Cn1ccc(C2CCCCN2)n1	24669	6664_45
535	6664	46	r6664: [c24670] (10µM)	0	CN1CC2(CCNCC2)OC1=O.Cl	24670	6664_46
536	6664	47	r6664: [c24671] (10µM)	0	CC(N)c1c[nH]c2ccccc12	24671	6664_47
537	6664	50	r6664: [c24672] (10µM)	0	NC(=O)Cn1cc(Br)cn1	24672	6664_50
538	6664	51	r6664: [c24673] (10µM)	0	CCn1c(=O)[nH]c2ccccc21	24673	6664_51
539	6664	52	r6664: [c24674] (10µM)	0	CCCn1nc(C)c(N)c1C.Cl	24674	6664_52
540	6664	53	r6664: [c24675] (10µM)	0	Brc1cn[nH]c1-c1ccncc1	24675	6664_53
541	6664	54	r6664: [c24676] (10µM)	0	Nc1[nH]nc(C(=O)O)c1-c1ccccc1	24676	6664_54
542	6664	55	r6664: [c24677] (10µM)	0	CN(C)c1cc(CO)ccn1.Cl	24677	6664_55
543	6664	56	r6664: [c24678] (10µM)	0	Cl.NCCCn1cc(Cl)cn1	24678	6664_56
544	6664	57	r6664: [c24679] (10µM)	0	OCc1noc2c1CCCC2	24679	6664_57
545	6664	58	r6664: [c24680] (10µM)	0	NCCC1CCOC1	24680	6664_58
546	6664	59	r6664: [c24681] (10µM)	0	CNC(C)c1ccc2ccccc2c1.Cl	24681	6664_59
547	6664	62	r6664: [c24682] (10µM)	0	Cn1nc(C(F)(F)F)cc1C(=O)O	24682	6664_62
548	6664	63	r6664: [c24683] (10µM)	0	Nc1ccc(-c2cn[nH]c2)cc1	24683	6664_63
549	6664	64	r6664: [c24684] (10µM)	0	Cc1nn(CCC(N)=O)c(C)c1Br	24684	6664_64
550	6664	66	r6664: [c24685] (10µM)	0	Cl.Cl.NC1CCN(C2CCOCC2)CC1	24685	6664_66
551	6664	67	r6664: [c24686] (10µM)	0	Cl.Cl.O=C1Nc2ccccc2NC12CCNCC2	24686	6664_67
552	6664	68	r6664: [c24687] (10µM)	0	CNC(=O)c1sccc1N	24687	6664_68
553	6664	69	r6664: [c24688] (10µM)	0	Cn1cc(-c2ccc(N)cc2)cn1	24688	6664_69
554	6664	70	r6664: [c24689] (10µM)	0	Cl.O=C1NCC2(CCNCC2)O1	24689	6664_70
555	6664	71	r6664: [c24690] (10µM)	0	c1ccn2c(C3CCNCC3)nnc2c1	24690	6664_71
556	6664	74	r6664: [c24691] (10µM)	0	CN1C(=O)NC(=O)C12CCCCC2	24691	6664_74
557	6664	75	r6664: [c24692] (10µM)	0	CC(C)(C)OC(=O)NCC1CCNCC1.Cl	24692	6664_75
558	6664	76	r6664: [c24693] (10µM)	0	Cl.Nc1cccc(-c2cnc[nH]2)c1	24693	6664_76
559	6664	77	r6664: [c24694] (10µM)	0	CNC1CCS(=O)(=O)CC1.Cl	24694	6664_77
560	6664	78	r6664: [c24695] (10µM)	0	Cc1cc(C)c2c(=O)[nH]cnc2n1	24695	6664_78
561	6664	79	r6664: [c24696] (10µM)	0	Cl.Nc1cnc(-c2cccnc2)s1	24696	6664_79
562	6664	80	r6664: [c24697] (10µM)	0	Nc1nc2cc(F)ccc2o1	24697	6664_80
563	6664	81	r6664: [c24698] (10µM)	0	CC(C)N1CCCC1C(=O)O	24698	6664_81
564	6664	82	r6664: [c24699] (10µM)	0	Cl.Cl.NC1=NC2(CCNCC2)C(=O)N1	24699	6664_82
565	6664	83	r6664: [c24700] (10µM)	0	CC(=O)Nc1ccsc1C(=O)O	24700	6664_83
566	6664	86	r6664: [c24701] (10µM)	0	Cl.Cl.NCC1CCCN(C2CCCCC2)C1	24701	6664_86
567	6664	87	r6664: [c24702] (10µM)	0	CC(C)(C)OC(=O)NCC1CCCNC1	24702	6664_87
568	6664	88	r6664: [c24703] (10µM)	0	Cc1nc2ccccn2c1CC(=O)O	24703	6664_88
569	6664	89	r6664: [c24704] (10µM)	0	O=c1[nH]cnc2cc(F)ccc12	24704	6664_89
570	6664	90	r6664: [c24705] (10µM)	0	CN(C)C(=O)Cc1nnc(N)s1	24705	6664_90
571	6664	91	r6664: [c24706] (10µM)	0	CN1CCC(CCO)CC1	24706	6664_91
572	6664	92	r6664: [c24707] (10µM)	0	CNCc1nc2ccsc2c(=O)[nH]1.Cl	24707	6664_92
573	6664	93	r6664: [c24708] (10µM)	0	O=c1ccc(-c2ccco2)n[nH]1	24708	6664_93
574	6664	94	r6664: [c24709] (10µM)	0	Nc1ncc2c(n1)CCOC2	24709	6664_94
575	6664	95	r6664: [c24710] (10µM)	0	Cl.Cl.c1cc(OC2CCNCC2)ccn1	24710	6664_95
576	6666	1	r6666: solvent (-): DMSO [c2] (10µM)	solvent (-)	CS(=O)C	2	6666_1
577	6666	12	r6666: solvent (-): DMSO [c2] (10µM)	solvent (-)	CS(=O)C	2	6666_12
578	6666	13	r6666: solvent (-): DMSO [c2] (10µM)	solvent (-)	CS(=O)C	2	6666_13
579	6666	24	r6666: solvent (-): DMSO [c2] (10µM)	solvent (-)	CS(=O)C	2	6666_24
580	6666	25	r6666: solvent (-): DMSO [c2] (10µM)	solvent (-)	CS(=O)C	2	6666_25
581	6666	36	r6666: solvent (-): DMSO [c2] (10µM)	solvent (-)	CS(=O)C	2	6666_36
582	6666	37	r6666: solvent (-): DMSO [c2] (10µM)	solvent (-)	CS(=O)C	2	6666_37
583	6666	48	r6666: solvent (-): DMSO [c2] (10µM)	solvent (-)	CS(=O)C	2	6666_48
584	6666	49	r6666: solvent (-): DMSO [c2] (10µM)	solvent (-)	CS(=O)C	2	6666_49
585	6666	60	r6666: solvent (-): DMSO [c2] (10µM)	solvent (-)	CS(=O)C	2	6666_60
586	6666	61	r6666: solvent (-): DMSO [c2] (10µM)	solvent (-)	CS(=O)C	2	6666_61
587	6666	72	r6666: solvent (-): DMSO [c2] (10µM)	solvent (-)	CS(=O)C	2	6666_72
588	6666	73	r6666: solvent (-): DMSO [c2] (10µM)	solvent (-)	CS(=O)C	2	6666_73
589	6666	84	r6666: solvent (-): DMSO [c2] (10µM)	solvent (-)	CS(=O)C	2	6666_84
590	6666	85	r6666: solvent (-): DMSO [c2] (10µM)	solvent (-)	CS(=O)C	2	6666_85
591	6666	96	r6666: solvent (-): DMSO [c2] (10µM)	solvent (-)	CS(=O)C	2	6666_96
592	6666	33	r6666: [c13478] (10µM)	0	OCC1CCCN2CCCCC12	13478	6666_33
593	6666	42	r6666: [c15545] (10µM)	0	Cl.CC1=NN(c2cccc(N)c2)C(=O)C1	15545	6666_42
594	6666	2	r6666: [c24791] (10µM)	0	Cc1ccc2n1CCNC2C.Cl	24791	6666_2
595	6666	3	r6666: [c24792] (10µM)	0	CN1Cc2ccccc2CC1C(=O)O.Cl	24792	6666_3
596	6666	4	r6666: [c24793] (10µM)	0	OC1CCN(C2CCNCC2)CC1	24793	6666_4
597	6666	5	r6666: [c24794] (10µM)	0	CCOC(=O)Cc1sc(N)nc1C	24794	6666_5
598	6666	6	r6666: [c24795] (10µM)	0	Cl.Cl.NCc1scnc1-c1ccccc1	24795	6666_6
599	6666	7	r6666: [c24796] (10µM)	0	O=c1[nH]cc(-c2ccccc2)[nH]1	24796	6666_7
600	6666	8	r6666: [c24797] (10µM)	0	Cc1cccc2c1NC(=O)C2CC(=O)O	24797	6666_8
601	6666	9	r6666: [c24798] (10µM)	0	OCc1cccc2ncccc12	24798	6666_9
602	6666	10	r6666: [c24799] (10µM)	0	Cc1n[nH]c(C)c1CC(=O)O	24799	6666_10
603	6666	11	r6666: [c24800] (10µM)	0	O=C(c1cccc(Cl)c1)N(Cc1ccccc1)c1ccccn1	24800	6666_11
604	6666	14	r6666: [c24801] (10µM)	0	Cl.Cl.c1csc(CN2CCNCC2)c1	24801	6666_14
605	6666	15	r6666: [c24802] (10µM)	0	Cc1cc(C)n(CC(=O)O)n1	24802	6666_15
606	6666	16	r6666: [c24803] (10µM)	0	NCC1CCCN(c2ncccn2)C1.O=S(=O)(O)O	24803	6666_16
607	6666	17	r6666: [c24804] (10µM)	0	CNC(C(=O)O)c1cccs1.Cl	24804	6666_17
608	6666	18	r6666: [c24805] (10µM)	0	Cc1nnc(-c2ccc(N)cc2)[nH]1	24805	6666_18
609	6666	19	r6666: [c24806] (10µM)	0	Cc1ccc(N)c2cccnc12	24806	6666_19
610	6666	20	r6666: [c24807] (10µM)	0	O=C(O)Cc1n[nH]c2ccccc12	24807	6666_20
611	6666	21	r6666: [c24808] (10µM)	0	Cn1c(CO)nc2ccccc21	24808	6666_21
612	6666	22	r6666: [c24809] (10µM)	0	O=C(O)CCc1nc2cc(F)ccc2[nH]1	24809	6666_22
613	6666	23	r6666: [c24810] (10µM)	0	CCOc1ccc(C(C)NC)cc1.Cl	24810	6666_23
614	6666	26	r6666: [c24811] (10µM)	0	CNCc1cnc(-c2ccccc2)s1.O=C(O)CC(=O)O	24811	6666_26
615	6666	27	r6666: [c24812] (10µM)	0	O.O.O=C(O)c1nc2ccccc2[nH]1	24812	6666_27
616	6666	28	r6666: [c24813] (10µM)	0	CNCc1nc2ccccc2[nH]1.Cl.Cl	24813	6666_28
617	6666	29	r6666: [c24814] (10µM)	0	COC(=O)c1cc(C)sc1N	24814	6666_29
618	6666	30	r6666: [c24815] (10µM)	0	CNCCc1c(C)n[nH]c1C	24815	6666_30
619	6666	31	r6666: [c24816] (10µM)	0	Cc1cc2c(cc1N)C(=O)NC2=O	24816	6666_31
620	6666	32	r6666: [c24817] (10µM)	0	O=C(O)Cn1ncc2ccccc21	24817	6666_32
621	6666	34	r6666: [c24818] (10µM)	0	O=C(O)c1cc(C2CC2)[nH]n1	24818	6666_34
622	6666	35	r6666: [c24819] (10µM)	0	Cc1ccc(N2NC(=O)CC2=O)cc1	24819	6666_35
623	6666	38	r6666: [c24820] (10µM)	0	COc1cccc2c1OCCCNC2.Cl	24820	6666_38
624	6666	39	r6666: [c24821] (10µM)	0	Cc1cc(C)n(-c2ccc(C(=O)O)cc2)n1	24821	6666_39
625	6666	40	r6666: [c24822] (10µM)	0	Cl.Cl.Cn1c(CCN)nc2ccccc21	24822	6666_40
626	6666	41	r6666: [c24823] (10µM)	0	Cl.NC1(C(=O)O)CCCc2ccccc21	24823	6666_41
627	6666	43	r6666: [c24824] (10µM)	0	O=C(O)C1Cc2ccccc2S1	24824	6666_43
628	6666	44	r6666: [c24825] (10µM)	0	Cl.O=C(O)CCN1CC2CCC1C2	24825	6666_44
629	6666	45	r6666: [c24826] (10µM)	0	COc1cccc(C)c1C(=O)O	24826	6666_45
630	6666	46	r6666: [c24827] (10µM)	0	Cc1nc2cc(CC(=O)O)ccc2[nH]1	24827	6666_46
631	6666	47	r6666: [c24828] (10µM)	0	NC12CC3CC(C1)CC(n1cncn1)(C3)C2	24828	6666_47
632	6666	50	r6666: [c24829] (10µM)	0	Cl.Cl.NCc1ccc2ccccc2n1	24829	6666_50
633	6666	51	r6666: [c24830] (10µM)	0	O.O=C(O)c1nc2ccccc2s1	24830	6666_51
634	6666	52	r6666: [c24831] (10µM)	0	CNCc1cc(-c2ccccc2)[nH]n1.O=C(O)C(=O)O	24831	6666_52
635	6666	53	r6666: [c24832] (10µM)	0	CCOC(=O)c1cc(C)sc1N	24832	6666_53
636	6666	54	r6666: [c24833] (10µM)	0	Cc1sc(N)c(C(N)=O)c1C	24833	6666_54
637	6666	55	r6666: [c24834] (10µM)	0	Cc1n[nH]c(C(=O)O)c1Cl	24834	6666_55
638	6666	56	r6666: [c24835] (10µM)	0	CSc1nc(C(=O)O)cs1	24835	6666_56
639	6666	57	r6666: [c24836] (10µM)	0	Cc1ccc2cccc(O)c2[n+]1[O-]	24836	6666_57
640	6666	58	r6666: [c24837] (10µM)	0	O=C(O)CCn1c(=O)[nH]c2ccccc21	24837	6666_58
641	6666	59	r6666: [c24838] (10µM)	0	CN(C)C(=O)c1cccc(Br)c1	24838	6666_59
642	6666	62	r6666: [c24839] (10µM)	0	Cl.NCc1cc(-c2ccccc2)[nH]n1	24839	6666_62
643	6666	63	r6666: [c24840] (10µM)	0	Cc1nc(CC(=O)O)cs1	24840	6666_63
644	6666	64	r6666: [c24841] (10µM)	0	Cl.NCc1nc2ccccc2s1	24841	6666_64
645	6666	65	r6666: [c24842] (10µM)	0	Brc1csc(CN2CCNCC2)c1.Cl.Cl	24842	6666_65
646	6666	66	r6666: [c24843] (10µM)	0	NC(CC(=O)O)c1cccc(Cl)c1	24843	6666_66
647	6666	67	r6666: [c24844] (10µM)	0	Cc1nn(CC(=O)O)cc1Cl	24844	6666_67
648	6666	68	r6666: [c24845] (10µM)	0	Cc1nc(C)c(CC(=O)O)s1	24845	6666_68
649	6666	69	r6666: [c24846] (10µM)	0	CCc1nc2ccc(N)cc2[nH]1	24846	6666_69
650	6666	70	r6666: [c24847] (10µM)	0	CC(C(=O)O)N1CCCCC1.Cl	24847	6666_70
651	6666	71	r6666: [c24848] (10µM)	0	Nc1cc(S(N)(=O)=O)ccc1Cl	24848	6666_71
652	6666	74	r6666: [c24849] (10µM)	0	Cl.Cl.NCC1(N2CCCC2)CCCCC1	24849	6666_74
653	6666	75	r6666: [c24850] (10µM)	0	O=C(O)Cc1csc(-c2ccccc2)n1	24850	6666_75
654	6666	76	r6666: [c24851] (10µM)	0	Cl.Cl.NCCc1nc2ccccc2s1	24851	6666_76
655	6666	77	r6666: [c24852] (10µM)	0	CCC(=O)c1ccc(C)s1	24852	6666_77
656	6666	78	r6666: [c24853] (10µM)	0	Cc1ccc(C(=O)O)cc1N1CCNC1=O	24853	6666_78
657	6666	79	r6666: [c24854] (10µM)	0	NCCCc1nnc2ccccn12	24854	6666_79
658	6666	80	r6666: [c24855] (10µM)	0	Cc1cccn2cc(C(=O)O)nc12.Cl.O	24855	6666_80
659	6666	81	r6666: [c24856] (10µM)	0	NC(=O)CCNCc1ccccc1	24856	6666_81
660	6666	82	r6666: [c24857] (10µM)	0	Cc1ccc2c(c1)C(CC(=O)O)C(=O)N2	24857	6666_82
661	6666	83	r6666: [c24858] (10µM)	0	Nc1n[nH]c(C(=O)O)c1Cl	24858	6666_83
662	6666	86	r6666: [c24859] (10µM)	0	Cc1nc(C(C)N)c(C)s1.Cl.Cl	24859	6666_86
663	6666	87	r6666: [c24860] (10µM)	0	Br.O.O=C(O)c1cn2cc(Cl)ccc2n1	24860	6666_87
664	6666	88	r6666: [c24861] (10µM)	0	Cl.Cl.c1ccc2c(c1)CC(N1CCNCC1)C2	24861	6666_88
665	6666	89	r6666: [c24862] (10µM)	0	Cc1nc(N)sc1C(=O)N(C)C	24862	6666_89
666	6666	90	r6666: [c24863] (10µM)	0	Cc1c(C(=O)O)[nH]c2ccccc12	24863	6666_90
667	6666	91	r6666: [c24864] (10µM)	0	COC(=O)C(N)c1cccc(C)c1.Cl	24864	6666_91
668	6666	92	r6666: [c24865] (10µM)	0	OCc1cnn(-c2ccccc2)c1	24865	6666_92
669	6666	93	r6666: [c24866] (10µM)	0	Nc1nc(C2CCCCC2)n[nH]1	24866	6666_93
670	6666	94	r6666: [c24867] (10µM)	0	Cc1ccc2c(c1)NC(=O)C2CC(=O)O	24867	6666_94
671	6666	95	r6666: [c24868] (10µM)	0	O=S(=O)(c1ccc(Cl)cc1Cl)n1ccnc1	24868	6666_95
672	6669	1	r6669: solvent (-): DMSO [c2] (10µM)	solvent (-)	CS(=O)C	2	6669_1
673	6669	12	r6669: solvent (-): DMSO [c2] (10µM)	solvent (-)	CS(=O)C	2	6669_12
674	6669	13	r6669: solvent (-): DMSO [c2] (10µM)	solvent (-)	CS(=O)C	2	6669_13
675	6669	24	r6669: solvent (-): DMSO [c2] (10µM)	solvent (-)	CS(=O)C	2	6669_24
676	6669	25	r6669: solvent (-): DMSO [c2] (10µM)	solvent (-)	CS(=O)C	2	6669_25
677	6669	36	r6669: solvent (-): DMSO [c2] (10µM)	solvent (-)	CS(=O)C	2	6669_36
678	6669	37	r6669: solvent (-): DMSO [c2] (10µM)	solvent (-)	CS(=O)C	2	6669_37
679	6669	48	r6669: solvent (-): DMSO [c2] (10µM)	solvent (-)	CS(=O)C	2	6669_48
680	6669	49	r6669: solvent (-): DMSO [c2] (10µM)	solvent (-)	CS(=O)C	2	6669_49
681	6669	60	r6669: solvent (-): DMSO [c2] (10µM)	solvent (-)	CS(=O)C	2	6669_60
682	6669	61	r6669: solvent (-): DMSO [c2] (10µM)	solvent (-)	CS(=O)C	2	6669_61
683	6669	72	r6669: solvent (-): DMSO [c2] (10µM)	solvent (-)	CS(=O)C	2	6669_72
684	6669	73	r6669: solvent (-): DMSO [c2] (10µM)	solvent (-)	CS(=O)C	2	6669_73
685	6669	84	r6669: solvent (-): DMSO [c2] (10µM)	solvent (-)	CS(=O)C	2	6669_84
686	6669	85	r6669: solvent (-): DMSO [c2] (10µM)	solvent (-)	CS(=O)C	2	6669_85
687	6669	96	r6669: solvent (-): DMSO [c2] (10µM)	solvent (-)	CS(=O)C	2	6669_96
688	6669	2	r6669: [c24711] (10µM)	0	CN(C)c1ncccc1CO.Cl	24711	6669_2
689	6669	3	r6669: [c24712] (10µM)	0	c1ccc(C2NCCn3cccc32)nc1	24712	6669_3
690	6669	4	r6669: [c24713] (10µM)	0	CC1=NC2(CCNCC2)C(=O)N1.Cl.Cl	24713	6669_4
691	6669	5	r6669: [c24714] (10µM)	0	Cl.Cl.Cn1nc(CO)c2c1CCNC2	24714	6669_5
692	6669	6	r6669: [c24715] (10µM)	0	Nc1nc2c(s1)CNCC2	24715	6669_6
693	6669	7	r6669: [c24716] (10µM)	0	Nc1nccc(-c2ccsc2)n1	24716	6669_7
694	6669	8	r6669: [c24717] (10µM)	0	O=C1NCCN1Cc1ccccc1	24717	6669_8
695	6669	9	r6669: [c24718] (10µM)	0	Cl.Cl.NCC1CCCN2CCCCC12	24718	6669_9
696	6669	10	r6669: [c24719] (10µM)	0	Cl.Clc1ccc2c(c1)CNCCO2	24719	6669_10
697	6669	11	r6669: [c24720] (10µM)	0	CSCCN1CCC(N)CC1.Cl.Cl	24720	6669_11
698	6669	14	r6669: [c24721] (10µM)	0	CN(C)c1ccc(CO)cn1.Cl	24721	6669_14
699	6669	15	r6669: [c24722] (10µM)	0	Cn1nc(C(=O)O)cc1C(F)(F)F	24722	6669_15
700	6669	16	r6669: [c24723] (10µM)	0	CN(C)C1=NC2(CCNCC2)C(=O)N1.Cl.Cl.O	24723	6669_16
701	6669	17	r6669: [c24724] (10µM)	0	CNC(=O)Cc1cnc(N)s1	24724	6669_17
702	6669	18	r6669: [c24725] (10µM)	0	Cc1cnn(CC2CCNCC2)c1.Cl.Cl	24725	6669_18
703	6669	19	r6669: [c24726] (10µM)	0	Cc1nn(C)c(C(=O)O)c1Cl	24726	6669_19
704	6669	20	r6669: [c24727] (10µM)	0	COC(=O)c1[nH]nc(C)c1Br	24727	6669_20
705	6669	21	r6669: [c24728] (10µM)	0	CNCc1csc(-c2ccccc2)n1.Cl.Cl	24728	6669_21
706	6669	22	r6669: [c24729] (10µM)	0	Cl.Cl.NCc1cn2c(n1)SCC2	24729	6669_22
707	6669	23	r6669: [c24730] (10µM)	0	CCCc1cc(C(=O)O)ccn1	24730	6669_23
708	6669	26	r6669: [c24731] (10µM)	0	CNCc1cnc(NC)nc1.Cl.Cl	24731	6669_26
709	6669	27	r6669: [c24732] (10µM)	0	C1CN(C2CCSCC2)CCN1.Cl.Cl.O	24732	6669_27
710	6669	28	r6669: [c24733] (10µM)	0	Cc1ncnc(N2CCNCC2)c1C.Cl.Cl	24733	6669_28
711	6669	29	r6669: [c24734] (10µM)	0	Cc1cc2nc[nH]c2c(N)c1C.Cl	24734	6669_29
712	6669	30	r6669: [c24735] (10µM)	0	Cc1cccc(=O)n1CCC(=O)O	24735	6669_30
713	6669	31	r6669: [c24736] (10µM)	0	CCn1c(=O)oc2cc(N)ccc21.Cl	24736	6669_31
714	6669	32	r6669: [c24737] (10µM)	0	COC(=O)c1[nH]ncc1Cl	24737	6669_32
715	6669	33	r6669: [c24738] (10µM)	0	CNCc1ccc2c(c1)CCCN2C.O=C(O)C(=O)O	24738	6669_33
716	6669	34	r6669: [c24739] (10µM)	0	Cl.O=c1[nH]nc(C2CCCN2)[nH]1	24739	6669_34
717	6669	35	r6669: [c24740] (10µM)	0	O=c1[nH]c2ccc(F)cc2o1	24740	6669_35
718	6669	38	r6669: [c24741] (10µM)	0	Cl.Cl.NC1CCCN(c2ncccn2)C1.O.O	24741	6669_38
719	6669	39	r6669: [c24742] (10µM)	0	COCc1[nH]nc(C)c1Br	24742	6669_39
720	6669	40	r6669: [c24743] (10µM)	0	CCc1c(C)nn(CC(=O)O)c1C	24743	6669_40
721	6669	41	r6669: [c24744] (10µM)	0	Cc1n[nH]c(C2CC2)c1C(=O)O	24744	6669_41
722	6669	42	r6669: [c24745] (10µM)	0	Cc1c(Cl)c(C(=O)O)nn1C	24745	6669_42
723	6669	43	r6669: [c24746] (10µM)	0	CN(CC(=O)O)Cc1ccccc1	24746	6669_43
724	6669	44	r6669: [c24747] (10µM)	0	Cc1cc2cn[nH]c(=O)n2n1	24747	6669_44
725	6669	45	r6669: [c24748] (10µM)	0	Cl.Cl.NCc1nc2ccc(Cl)cc2[nH]1	24748	6669_45
726	6669	46	r6669: [c24749] (10µM)	0	Cl.Cl.Nc1ccccc1N1CCCCCC1	24749	6669_46
727	6669	47	r6669: [c24750] (10µM)	0	CNC(=O)c1cc(N)ccc1F.Cl	24750	6669_47
728	6669	50	r6669: [c24751] (10µM)	0	CC(CO)C1CCNCC1	24751	6669_50
729	6669	51	r6669: [c24752] (10µM)	0	Cc1sc2nc[nH]c(=O)c2c1C	24752	6669_51
730	6669	52	r6669: [c24753] (10µM)	0	Cl.c1ccc(COC2CNC2)cc1	24753	6669_52
731	6669	53	r6669: [c24754] (10µM)	0	NC(CO)c1ccc(F)cc1	24754	6669_53
732	6669	54	r6669: [c24755] (10µM)	0	COC(=O)c1n[nH]c(N)c1Cl.Cl	24755	6669_54
733	6669	55	r6669: [c24756] (10µM)	0	O.c1cc(-c2ccsc2)n[nH]1	24756	6669_55
734	6669	56	r6669: [c24757] (10µM)	0	O=C1NCCCC12CCCC2	24757	6669_56
735	6669	57	r6669: [c24758] (10µM)	0	COc1ccc2nc(CCN)[nH]c2c1.Cl.Cl	24758	6669_57
736	6669	58	r6669: [c24759] (10µM)	0	CNCCc1scnc1C.O.O=C(O)C(=O)O	24759	6669_58
737	6669	59	r6669: [c24760] (10µM)	0	CC(C(N)=O)n1cc(I)cn1	24760	6669_59
738	6669	62	r6669: [c24761] (10µM)	0	Cc1ccc2cccc(OCCN)c2n1.Cl.Cl.O	24761	6669_62
739	6669	63	r6669: [c24762] (10µM)	0	CNCc1cc(-c2cccs2)n[nH]1	24762	6669_63
740	6669	64	r6669: [c24763] (10µM)	0	Cn1c(=O)[nH]c(=O)c2ccccc21	24763	6669_64
741	6669	65	r6669: [c24764] (10µM)	0	CC(C(N)=O)n1cc(Br)cn1	24764	6669_65
742	6669	66	r6669: [c24765] (10µM)	0	Cl.NCCSCc1ccccc1	24765	6669_66
743	6669	67	r6669: [c24766] (10µM)	0	Cc1cc(=O)[nH]c2cc(N)ccc12	24766	6669_67
744	6669	68	r6669: [c24767] (10µM)	0	O=c1cc2c(n[nH]1)CCCCC2	24767	6669_68
745	6669	69	r6669: [c24768] (10µM)	0	Cc1cccc2nc(CCN)[nH]c12.Cl.Cl	24768	6669_69
746	6669	70	r6669: [c24769] (10µM)	0	Cl.Cl.NCCc1cn2ccsc2n1	24769	6669_70
747	6669	71	r6669: [c24770] (10µM)	0	FC(F)c1cc(C(F)F)[nH]n1	24770	6669_71
748	6669	74	r6669: [c24771] (10µM)	0	Cc1cc(N2CCNCC2)nc(N)n1	24771	6669_74
749	6669	75	r6669: [c24772] (10µM)	0	Nc1nc2ccc(F)cc2o1	24772	6669_75
750	6669	76	r6669: [c24773] (10µM)	0	CN1C(=O)CC(C(=O)O)c2ccccc21	24773	6669_76
751	6669	77	r6669: [c24774] (10µM)	0	Cc1c(Br)c(C(=O)O)nn1C	24774	6669_77
752	6669	78	r6669: [c24775] (10µM)	0	CCCC1(C(=O)O)CCNCC1.Cl	24775	6669_78
753	6669	79	r6669: [c24776] (10µM)	0	CN(C)C(=O)c1cc(N)ccc1O	24776	6669_79
754	6669	80	r6669: [c24777] (10µM)	0	CC(=O)c1ncc[nH]1	24777	6669_80
755	6669	81	r6669: [c24778] (10µM)	0	Cc1cccc2[nH]c(CN)nc12.Cl.Cl	24778	6669_81
756	6669	82	r6669: [c24779] (10µM)	0	CN(C)CCC1CCCNC1.Cl.Cl	24779	6669_82
757	6669	83	r6669: [c24780] (10µM)	0	Cn1nc(C(F)(F)F)c(Cl)c1C(=O)O	24780	6669_83
758	6669	86	r6669: [c24781] (10µM)	0	Cn1c(=O)oc2cc(N)ccc21	24781	6669_86
759	6669	87	r6669: [c24782] (10µM)	0	Cl.Cl.NC(=O)c1cccnc1N1CCNCC1	24782	6669_87
760	6669	88	r6669: [c24783] (10µM)	0	O=c1ccc(-c2ccncc2)n[nH]1	24783	6669_88
761	6669	89	r6669: [c24784] (10µM)	0	CC(C(=O)O)n1cc(Cl)cn1	24784	6669_89
762	6669	90	r6669: [c24785] (10µM)	0	Cl.NCc1cccc(OCc2ccccc2)c1.O	24785	6669_90
763	6669	91	r6669: [c24786] (10µM)	0	Cc1c(N)c(N2CCCC2)nn1C.Cl.Cl	24786	6669_91
764	6669	92	r6669: [c24787] (10µM)	0	O=C1NCCCC12CCCCC2	24787	6669_92
765	6669	93	r6669: [c24788] (10µM)	0	CNCc1cnn(-c2ccccc2)c1.Cl	24788	6669_93
766	6669	94	r6669: [c24789] (10µM)	0	CN(C)CCC1CCCCN1.Cl.Cl	24789	6669_94
767	6669	95	r6669: [c24790] (10µM)	0	Cc1nn2c(=O)[nH]ncc2c1Br	24790	6669_95
768	6671	1	r6671: solvent (-): DMSO [c2] (10µM)	solvent (-)	CS(=O)C	2	6671_1
769	6671	12	r6671: solvent (-): DMSO [c2] (10µM)	solvent (-)	CS(=O)C	2	6671_12
770	6671	13	r6671: solvent (-): DMSO [c2] (10µM)	solvent (-)	CS(=O)C	2	6671_13
771	6671	24	r6671: solvent (-): DMSO [c2] (10µM)	solvent (-)	CS(=O)C	2	6671_24
772	6671	25	r6671: solvent (-): DMSO [c2] (10µM)	solvent (-)	CS(=O)C	2	6671_25
773	6671	36	r6671: solvent (-): DMSO [c2] (10µM)	solvent (-)	CS(=O)C	2	6671_36
774	6671	37	r6671: solvent (-): DMSO [c2] (10µM)	solvent (-)	CS(=O)C	2	6671_37
775	6671	48	r6671: solvent (-): DMSO [c2] (10µM)	solvent (-)	CS(=O)C	2	6671_48
776	6671	49	r6671: solvent (-): DMSO [c2] (10µM)	solvent (-)	CS(=O)C	2	6671_49
777	6671	60	r6671: solvent (-): DMSO [c2] (10µM)	solvent (-)	CS(=O)C	2	6671_60
778	6671	61	r6671: solvent (-): DMSO [c2] (10µM)	solvent (-)	CS(=O)C	2	6671_61
779	6671	72	r6671: solvent (-): DMSO [c2] (10µM)	solvent (-)	CS(=O)C	2	6671_72
780	6671	73	r6671: solvent (-): DMSO [c2] (10µM)	solvent (-)	CS(=O)C	2	6671_73
781	6671	84	r6671: solvent (-): DMSO [c2] (10µM)	solvent (-)	CS(=O)C	2	6671_84
782	6671	85	r6671: solvent (-): DMSO [c2] (10µM)	solvent (-)	CS(=O)C	2	6671_85
783	6671	96	r6671: solvent (-): DMSO [c2] (10µM)	solvent (-)	CS(=O)C	2	6671_96
784	6671	2	r6671: [c24711] (10µM)	0	CN(C)c1ncccc1CO.Cl	24711	6671_2
785	6671	3	r6671: [c24712] (10µM)	0	c1ccc(C2NCCn3cccc32)nc1	24712	6671_3
786	6671	4	r6671: [c24713] (10µM)	0	CC1=NC2(CCNCC2)C(=O)N1.Cl.Cl	24713	6671_4
787	6671	5	r6671: [c24714] (10µM)	0	Cl.Cl.Cn1nc(CO)c2c1CCNC2	24714	6671_5
788	6671	6	r6671: [c24715] (10µM)	0	Nc1nc2c(s1)CNCC2	24715	6671_6
789	6671	7	r6671: [c24716] (10µM)	0	Nc1nccc(-c2ccsc2)n1	24716	6671_7
790	6671	8	r6671: [c24717] (10µM)	0	O=C1NCCN1Cc1ccccc1	24717	6671_8
791	6671	9	r6671: [c24718] (10µM)	0	Cl.Cl.NCC1CCCN2CCCCC12	24718	6671_9
792	6671	10	r6671: [c24719] (10µM)	0	Cl.Clc1ccc2c(c1)CNCCO2	24719	6671_10
793	6671	11	r6671: [c24720] (10µM)	0	CSCCN1CCC(N)CC1.Cl.Cl	24720	6671_11
794	6671	14	r6671: [c24721] (10µM)	0	CN(C)c1ccc(CO)cn1.Cl	24721	6671_14
795	6671	15	r6671: [c24722] (10µM)	0	Cn1nc(C(=O)O)cc1C(F)(F)F	24722	6671_15
796	6671	16	r6671: [c24723] (10µM)	0	CN(C)C1=NC2(CCNCC2)C(=O)N1.Cl.Cl.O	24723	6671_16
797	6671	17	r6671: [c24724] (10µM)	0	CNC(=O)Cc1cnc(N)s1	24724	6671_17
798	6671	18	r6671: [c24725] (10µM)	0	Cc1cnn(CC2CCNCC2)c1.Cl.Cl	24725	6671_18
799	6671	19	r6671: [c24726] (10µM)	0	Cc1nn(C)c(C(=O)O)c1Cl	24726	6671_19
800	6671	20	r6671: [c24727] (10µM)	0	COC(=O)c1[nH]nc(C)c1Br	24727	6671_20
801	6671	21	r6671: [c24728] (10µM)	0	CNCc1csc(-c2ccccc2)n1.Cl.Cl	24728	6671_21
802	6671	22	r6671: [c24729] (10µM)	0	Cl.Cl.NCc1cn2c(n1)SCC2	24729	6671_22
803	6671	23	r6671: [c24730] (10µM)	0	CCCc1cc(C(=O)O)ccn1	24730	6671_23
804	6671	26	r6671: [c24731] (10µM)	0	CNCc1cnc(NC)nc1.Cl.Cl	24731	6671_26
805	6671	27	r6671: [c24732] (10µM)	0	C1CN(C2CCSCC2)CCN1.Cl.Cl.O	24732	6671_27
806	6671	28	r6671: [c24733] (10µM)	0	Cc1ncnc(N2CCNCC2)c1C.Cl.Cl	24733	6671_28
807	6671	29	r6671: [c24734] (10µM)	0	Cc1cc2nc[nH]c2c(N)c1C.Cl	24734	6671_29
808	6671	30	r6671: [c24735] (10µM)	0	Cc1cccc(=O)n1CCC(=O)O	24735	6671_30
809	6671	31	r6671: [c24736] (10µM)	0	CCn1c(=O)oc2cc(N)ccc21.Cl	24736	6671_31
810	6671	32	r6671: [c24737] (10µM)	0	COC(=O)c1[nH]ncc1Cl	24737	6671_32
811	6671	33	r6671: [c24738] (10µM)	0	CNCc1ccc2c(c1)CCCN2C.O=C(O)C(=O)O	24738	6671_33
812	6671	34	r6671: [c24739] (10µM)	0	Cl.O=c1[nH]nc(C2CCCN2)[nH]1	24739	6671_34
813	6671	35	r6671: [c24740] (10µM)	0	O=c1[nH]c2ccc(F)cc2o1	24740	6671_35
814	6671	38	r6671: [c24741] (10µM)	0	Cl.Cl.NC1CCCN(c2ncccn2)C1.O.O	24741	6671_38
815	6671	39	r6671: [c24742] (10µM)	0	COCc1[nH]nc(C)c1Br	24742	6671_39
816	6671	40	r6671: [c24743] (10µM)	0	CCc1c(C)nn(CC(=O)O)c1C	24743	6671_40
817	6671	41	r6671: [c24744] (10µM)	0	Cc1n[nH]c(C2CC2)c1C(=O)O	24744	6671_41
818	6671	42	r6671: [c24745] (10µM)	0	Cc1c(Cl)c(C(=O)O)nn1C	24745	6671_42
819	6671	43	r6671: [c24746] (10µM)	0	CN(CC(=O)O)Cc1ccccc1	24746	6671_43
820	6671	44	r6671: [c24747] (10µM)	0	Cc1cc2cn[nH]c(=O)n2n1	24747	6671_44
821	6671	45	r6671: [c24748] (10µM)	0	Cl.Cl.NCc1nc2ccc(Cl)cc2[nH]1	24748	6671_45
822	6671	46	r6671: [c24749] (10µM)	0	Cl.Cl.Nc1ccccc1N1CCCCCC1	24749	6671_46
823	6671	47	r6671: [c24750] (10µM)	0	CNC(=O)c1cc(N)ccc1F.Cl	24750	6671_47
824	6671	50	r6671: [c24751] (10µM)	0	CC(CO)C1CCNCC1	24751	6671_50
825	6671	51	r6671: [c24752] (10µM)	0	Cc1sc2nc[nH]c(=O)c2c1C	24752	6671_51
826	6671	52	r6671: [c24753] (10µM)	0	Cl.c1ccc(COC2CNC2)cc1	24753	6671_52
827	6671	53	r6671: [c24754] (10µM)	0	NC(CO)c1ccc(F)cc1	24754	6671_53
828	6671	54	r6671: [c24755] (10µM)	0	COC(=O)c1n[nH]c(N)c1Cl.Cl	24755	6671_54
829	6671	55	r6671: [c24756] (10µM)	0	O.c1cc(-c2ccsc2)n[nH]1	24756	6671_55
830	6671	56	r6671: [c24757] (10µM)	0	O=C1NCCCC12CCCC2	24757	6671_56
831	6671	57	r6671: [c24758] (10µM)	0	COc1ccc2nc(CCN)[nH]c2c1.Cl.Cl	24758	6671_57
832	6671	58	r6671: [c24759] (10µM)	0	CNCCc1scnc1C.O.O=C(O)C(=O)O	24759	6671_58
833	6671	59	r6671: [c24760] (10µM)	0	CC(C(N)=O)n1cc(I)cn1	24760	6671_59
834	6671	62	r6671: [c24761] (10µM)	0	Cc1ccc2cccc(OCCN)c2n1.Cl.Cl.O	24761	6671_62
835	6671	63	r6671: [c24762] (10µM)	0	CNCc1cc(-c2cccs2)n[nH]1	24762	6671_63
836	6671	64	r6671: [c24763] (10µM)	0	Cn1c(=O)[nH]c(=O)c2ccccc21	24763	6671_64
837	6671	65	r6671: [c24764] (10µM)	0	CC(C(N)=O)n1cc(Br)cn1	24764	6671_65
838	6671	66	r6671: [c24765] (10µM)	0	Cl.NCCSCc1ccccc1	24765	6671_66
839	6671	67	r6671: [c24766] (10µM)	0	Cc1cc(=O)[nH]c2cc(N)ccc12	24766	6671_67
840	6671	68	r6671: [c24767] (10µM)	0	O=c1cc2c(n[nH]1)CCCCC2	24767	6671_68
841	6671	69	r6671: [c24768] (10µM)	0	Cc1cccc2nc(CCN)[nH]c12.Cl.Cl	24768	6671_69
842	6671	70	r6671: [c24769] (10µM)	0	Cl.Cl.NCCc1cn2ccsc2n1	24769	6671_70
843	6671	71	r6671: [c24770] (10µM)	0	FC(F)c1cc(C(F)F)[nH]n1	24770	6671_71
844	6671	74	r6671: [c24771] (10µM)	0	Cc1cc(N2CCNCC2)nc(N)n1	24771	6671_74
845	6671	75	r6671: [c24772] (10µM)	0	Nc1nc2ccc(F)cc2o1	24772	6671_75
846	6671	76	r6671: [c24773] (10µM)	0	CN1C(=O)CC(C(=O)O)c2ccccc21	24773	6671_76
847	6671	77	r6671: [c24774] (10µM)	0	Cc1c(Br)c(C(=O)O)nn1C	24774	6671_77
848	6671	78	r6671: [c24775] (10µM)	0	CCCC1(C(=O)O)CCNCC1.Cl	24775	6671_78
849	6671	79	r6671: [c24776] (10µM)	0	CN(C)C(=O)c1cc(N)ccc1O	24776	6671_79
850	6671	80	r6671: [c24777] (10µM)	0	CC(=O)c1ncc[nH]1	24777	6671_80
851	6671	81	r6671: [c24778] (10µM)	0	Cc1cccc2[nH]c(CN)nc12.Cl.Cl	24778	6671_81
852	6671	82	r6671: [c24779] (10µM)	0	CN(C)CCC1CCCNC1.Cl.Cl	24779	6671_82
853	6671	83	r6671: [c24780] (10µM)	0	Cn1nc(C(F)(F)F)c(Cl)c1C(=O)O	24780	6671_83
854	6671	86	r6671: [c24781] (10µM)	0	Cn1c(=O)oc2cc(N)ccc21	24781	6671_86
855	6671	87	r6671: [c24782] (10µM)	0	Cl.Cl.NC(=O)c1cccnc1N1CCNCC1	24782	6671_87
856	6671	88	r6671: [c24783] (10µM)	0	O=c1ccc(-c2ccncc2)n[nH]1	24783	6671_88
857	6671	89	r6671: [c24784] (10µM)	0	CC(C(=O)O)n1cc(Cl)cn1	24784	6671_89
858	6671	90	r6671: [c24785] (10µM)	0	Cl.NCc1cccc(OCc2ccccc2)c1.O	24785	6671_90
859	6671	91	r6671: [c24786] (10µM)	0	Cc1c(N)c(N2CCCC2)nn1C.Cl.Cl	24786	6671_91
860	6671	92	r6671: [c24787] (10µM)	0	O=C1NCCCC12CCCCC2	24787	6671_92
861	6671	93	r6671: [c24788] (10µM)	0	CNCc1cnn(-c2ccccc2)c1.Cl	24788	6671_93
862	6671	94	r6671: [c24789] (10µM)	0	CN(C)CCC1CCCCN1.Cl.Cl	24789	6671_94
863	6671	95	r6671: [c24790] (10µM)	0	Cc1nn2c(=O)[nH]ncc2c1Br	24790	6671_95
864	6673	1	r6673: solvent (-): DMSO [c2] (10µM)	solvent (-)	CS(=O)C	2	6673_1
865	6673	12	r6673: solvent (-): DMSO [c2] (10µM)	solvent (-)	CS(=O)C	2	6673_12
866	6673	13	r6673: solvent (-): DMSO [c2] (10µM)	solvent (-)	CS(=O)C	2	6673_13
867	6673	24	r6673: solvent (-): DMSO [c2] (10µM)	solvent (-)	CS(=O)C	2	6673_24
868	6673	25	r6673: solvent (-): DMSO [c2] (10µM)	solvent (-)	CS(=O)C	2	6673_25
869	6673	36	r6673: solvent (-): DMSO [c2] (10µM)	solvent (-)	CS(=O)C	2	6673_36
870	6673	37	r6673: solvent (-): DMSO [c2] (10µM)	solvent (-)	CS(=O)C	2	6673_37
871	6673	48	r6673: solvent (-): DMSO [c2] (10µM)	solvent (-)	CS(=O)C	2	6673_48
872	6673	49	r6673: solvent (-): DMSO [c2] (10µM)	solvent (-)	CS(=O)C	2	6673_49
873	6673	60	r6673: solvent (-): DMSO [c2] (10µM)	solvent (-)	CS(=O)C	2	6673_60
874	6673	61	r6673: solvent (-): DMSO [c2] (10µM)	solvent (-)	CS(=O)C	2	6673_61
875	6673	72	r6673: solvent (-): DMSO [c2] (10µM)	solvent (-)	CS(=O)C	2	6673_72
876	6673	73	r6673: solvent (-): DMSO [c2] (10µM)	solvent (-)	CS(=O)C	2	6673_73
877	6673	84	r6673: solvent (-): DMSO [c2] (10µM)	solvent (-)	CS(=O)C	2	6673_84
878	6673	85	r6673: solvent (-): DMSO [c2] (10µM)	solvent (-)	CS(=O)C	2	6673_85
879	6673	96	r6673: solvent (-): DMSO [c2] (10µM)	solvent (-)	CS(=O)C	2	6673_96
880	6673	15	r6673: [c15591] (10µM)	0	CN(C)C(=O)CSc1nnc(N)s1	15591	6673_15
881	6673	27	r6673: [c22074] (10µM)	0	CN(C)S(=O)(=O)Nc1cccc(N)c1	22074	6673_27
882	6673	2	r6673: [c24869] (10µM)	0	NC(=O)c1cc(N)ccc1Cl	24869	6673_2
883	6673	3	r6673: [c24870] (10µM)	0	COc1c(C)cc(N)cc1C	24870	6673_3
884	6673	4	r6673: [c24871] (10µM)	0	CCCCC1CCC(c2nc(-c3ccncc3)no2)CC1	24871	6673_4
885	6673	5	r6673: [c24872] (10µM)	0	Cc1nc(N)sc1C(=O)OC(C)C	24872	6673_5
886	6673	6	r6673: [c24873] (10µM)	0	Cc1c(N)cccc1C(=O)NC(C)(C)C	24873	6673_6
887	6673	7	r6673: [c24874] (10µM)	0	CC(CO)CNCc1ccccc1.Cl	24874	6673_7
888	6673	8	r6673: [c24875] (10µM)	0	CCCCNCc1ccsc1.Cl	24875	6673_8
889	6673	9	r6673: [c24876] (10µM)	0	C=C(C)CNCc1ccccc1.Cl	24876	6673_9
890	6673	10	r6673: [c24877] (10µM)	0	NCCNC(=O)c1ccccc1Cl	24877	6673_10
891	6673	11	r6673: [c24878] (10µM)	0	CC(=O)n1nc(C)c(S(=O)(=O)N2CCCC2)c1C	24878	6673_11
892	6673	14	r6673: [c24879] (10µM)	0	Cl.Cn1nc(-c2ccccc2)nc1N.O	24879	6673_14
893	6673	16	r6673: [c24880] (10µM)	0	Cc1nn(CC(=O)O)c(C)c1Br	24880	6673_16
894	6673	17	r6673: [c24881] (10µM)	0	CCCNCc1ccccc1F.Cl	24881	6673_17
895	6673	18	r6673: [c24882] (10µM)	0	O=C(O)Cn1cc(C(F)(F)F)ccc1=O	24882	6673_18
896	6673	19	r6673: [c24883] (10µM)	0	CNc1nc2[nH]c(=O)cc(O)c2s1	24883	6673_19
897	6673	20	r6673: [c24884] (10µM)	0	COc1cccc(CNC2CC2)c1.Cl	24884	6673_20
898	6673	21	r6673: [c24885] (10µM)	0	Cc1cc(C(=O)O)cc(C)n1	24885	6673_21
899	6673	22	r6673: [c24886] (10µM)	0	CS(=O)(=O)Nc1ccccc1O	24886	6673_22
900	6673	23	r6673: [c24887] (10µM)	0	CC(=O)n1nc(C)c(S(=O)(=O)N2CCCCCC2)c1C	24887	6673_23
901	6673	26	r6673: [c24888] (10µM)	0	Cc1nccn1C(C)CC(=O)O	24888	6673_26
902	6673	28	r6673: [c24889] (10µM)	0	O=C(O)c1ccc(SCCO)cc1	24889	6673_28
903	6673	29	r6673: [c24890] (10µM)	0	CNc1nnc(-c2sc(N)nc2C)s1	24890	6673_29
904	6673	30	r6673: [c24891] (10µM)	0	COc1ccc(Cl)cc1S(=O)(=O)Nc1cccnc1	24891	6673_30
905	6673	31	r6673: [c24892] (10µM)	0	Nc1n[nH]cc1-c1cccc(F)c1	24892	6673_31
906	6673	32	r6673: [c24893] (10µM)	0	Cl.c1cc(CNCC2CCCO2)cs1	24893	6673_32
907	6673	33	r6673: [c24894] (10µM)	0	CC1CCCCN1c1ccc(C(N)=O)cc1N	24894	6673_33
908	6673	34	r6673: [c24895] (10µM)	0	CC(C)CNCc1ccsc1.Cl	24895	6673_34
909	6673	35	r6673: [c24896] (10µM)	0	Cc1nn(C(=O)C2CC2)c(C)c1S(=O)(=O)N1CCC(C)CC1	24896	6673_35
910	6673	38	r6673: [c24897] (10µM)	0	Nc1nnc(-c2ccccc2F)o1	24897	6673_38
911	6673	39	r6673: [c24898] (10µM)	0	Cl.O=C(C1CCCNC1)N1CCCC1	24898	6673_39
912	6673	40	r6673: [c24899] (10µM)	0	Br.C1CCC(NC2CCCC2)CC1	24899	6673_40
913	6673	41	r6673: [c24900] (10µM)	0	CCNCCOc1ccccc1.Cl	24900	6673_41
914	6673	42	r6673: [c24901] (10µM)	0	Cc1c(Cl)ccc(S(=O)(=O)Nc2cccnc2)c1Cl	24901	6673_42
915	6673	43	r6673: [c24902] (10µM)	0	C#CCNCc1ccccc1Cl.Cl	24902	6673_43
916	6673	44	r6673: [c24903] (10µM)	0	C=CCNCc1ccc(Cl)cc1.Cl	24903	6673_44
917	6673	45	r6673: [c24904] (10µM)	0	CC1CCCN(c2ccc(C(N)=O)cc2N)C1	24904	6673_45
918	6673	46	r6673: [c24905] (10µM)	0	C=CCNCc1ccsc1.Cl	24905	6673_46
919	6673	47	r6673: [c24906] (10µM)	0	CC(=O)n1nc(C)c(S(=O)(=O)N2CCOCC2)c1C	24906	6673_47
920	6673	50	r6673: [c24907] (10µM)	0	Cc1oc2ncnc(N)c2c1C	24907	6673_50
921	6673	51	r6673: [c24908] (10µM)	0	Cc1ccc2cccc(NC(=O)c3cccs3)c2n1	24908	6673_51
922	6673	52	r6673: [c24909] (10µM)	0	CN(C)CCc1nnc(N)s1	24909	6673_52
923	6673	53	r6673: [c24910] (10µM)	0	CCCNCc1ccc(F)cc1.Cl	24910	6673_53
924	6673	54	r6673: [c24911] (10µM)	0	O=C(NCc1ccccn1)C1CCNCC1	24911	6673_54
925	6673	55	r6673: [c24912] (10µM)	0	COCCNCc1ccccc1C.Cl	24912	6673_55
926	6673	56	r6673: [c24913] (10µM)	0	CNCCSc1ccccc1.Cl	24913	6673_56
927	6673	57	r6673: [c24914] (10µM)	0	CS(=O)(=O)n1c(N)nc2ccccc21	24914	6673_57
928	6673	58	r6673: [c24915] (10µM)	0	C=CCNCC#Cc1ccccc1.Cl	24915	6673_58
929	6673	59	r6673: [c24916] (10µM)	0	Cc1nn(C(=O)C2CC2)c(C)c1S(=O)(=O)N1CCOCC1	24916	6673_59
930	6673	62	r6673: [c24917] (10µM)	0	CCC1CCCCN1C(=O)c1ccc(C(C)(C)C)cc1	24917	6673_62
931	6673	63	r6673: [c24918] (10µM)	0	Cl.O=C(C1CCCNC1)N1CCCCC1	24918	6673_63
932	6673	64	r6673: [c24919] (10µM)	0	Cc1ccccc1-c1nnc(N)[nH]1	24919	6673_64
933	6673	65	r6673: [c24920] (10µM)	0	CNC(=O)CC1NCCNC1=O	24920	6673_65
934	6673	66	r6673: [c24921] (10µM)	0	Cl.c1ccc(OCCNCC2CCCO2)cc1	24921	6673_66
935	6673	67	r6673: [c24922] (10µM)	0	CC(=O)Nc1ccc(Cl)c(C(=O)O)c1	24922	6673_67
936	6673	68	r6673: [c24923] (10µM)	0	C#CCNCc1ccc(C)cc1.Cl	24923	6673_68
937	6673	69	r6673: [c24924] (10µM)	0	CC(C)(NC(=O)c1cccs1)C(=O)O	24924	6673_69
938	6673	70	r6673: [c24925] (10µM)	0	Cc1n[nH]c(C)c1S(=O)(=O)NCc1ccco1	24925	6673_70
939	6673	71	r6673: [c24926] (10µM)	0	COc1cccc(CCCN)c1	24926	6673_71
940	6673	74	r6673: [c24927] (10µM)	0	COCC(C)NCc1ccccc1C.Cl	24927	6673_74
941	6673	75	r6673: [c24928] (10µM)	0	COC(=O)COc1ccc(N)cc1	24928	6673_75
942	6673	76	r6673: [c24929] (10µM)	0	NC(=O)N1CCCC1C(=O)O	24929	6673_76
943	6673	77	r6673: [c24930] (10µM)	0	C=CCNCc1ccc(F)cc1.Cl	24930	6673_77
944	6673	78	r6673: [c24931] (10µM)	0	O=C1NC2(CCCCC2)Nc2ccccc21	24931	6673_78
945	6673	79	r6673: [c24932] (10µM)	0	C=CCNCc1ccc(C)cc1.Cl	24932	6673_79
946	6673	80	r6673: [c24933] (10µM)	0	CCOc1ccc2[nH]c(CO)nc2c1	24933	6673_80
947	6673	81	r6673: [c24934] (10µM)	0	Nc1nnc(CCOc2ccccc2)s1	24934	6673_81
948	6673	82	r6673: [c24935] (10µM)	0	Cc1n[nH]c(C)c1S(=O)(=O)N1CCCC(C)C1	24935	6673_82
949	6673	83	r6673: [c24936] (10µM)	0	NCCCc1ccc(Cl)cc1	24936	6673_83
950	6673	86	r6673: [c24937] (10µM)	0	CCNCc1cccc(OC)c1.Cl	24937	6673_86
951	6673	87	r6673: [c24938] (10µM)	0	CCSc1nc(CC(=O)O)cs1	24938	6673_87
952	6673	88	r6673: [c24939] (10µM)	0	CS(=O)(=O)Nc1ccc(Br)cn1	24939	6673_88
953	6673	89	r6673: [c24940] (10µM)	0	C=CCNCc1ccccc1C.Cl	24940	6673_89
954	6673	90	r6673: [c24941] (10µM)	0	Cc1ccnc(NS(=O)(=O)c2cc(C)c(Cl)cc2Cl)c1	24941	6673_90
955	6673	91	r6673: [c24942] (10µM)	0	COc1cc(N)ccc1N1CCCC1	24942	6673_91
956	6673	92	r6673: [c24943] (10µM)	0	CCc1ccc(CNC2CC2)cc1.Cl	24943	6673_92
957	6673	93	r6673: [c24944] (10µM)	0	O=C(NCC1CCCO1)c1ccc(NC(=O)c2ccccc2Cl)cc1	24944	6673_93
958	6673	94	r6673: [c24945] (10µM)	0	CC(=O)n1nc(C)c(S(=O)(=O)N2CCCCC2)c1C	24945	6673_94
959	6673	95	r6673: [c24946] (10µM)	0	CC(C)c1ccc(CCCN)cc1	24946	6673_95
960	6679	1	r6679: solvent (-): DMSO [c2] (10µM)	solvent (-)	CS(=O)C	2	6679_1
961	6679	12	r6679: solvent (-): DMSO [c2] (10µM)	solvent (-)	CS(=O)C	2	6679_12
962	6679	13	r6679: solvent (-): DMSO [c2] (10µM)	solvent (-)	CS(=O)C	2	6679_13
963	6679	24	r6679: solvent (-): DMSO [c2] (10µM)	solvent (-)	CS(=O)C	2	6679_24
964	6679	25	r6679: solvent (-): DMSO [c2] (10µM)	solvent (-)	CS(=O)C	2	6679_25
965	6679	36	r6679: solvent (-): DMSO [c2] (10µM)	solvent (-)	CS(=O)C	2	6679_36
966	6679	37	r6679: solvent (-): DMSO [c2] (10µM)	solvent (-)	CS(=O)C	2	6679_37
967	6679	48	r6679: solvent (-): DMSO [c2] (10µM)	solvent (-)	CS(=O)C	2	6679_48
968	6679	49	r6679: solvent (-): DMSO [c2] (10µM)	solvent (-)	CS(=O)C	2	6679_49
969	6679	60	r6679: solvent (-): DMSO [c2] (10µM)	solvent (-)	CS(=O)C	2	6679_60
970	6679	61	r6679: solvent (-): DMSO [c2] (10µM)	solvent (-)	CS(=O)C	2	6679_61
971	6679	72	r6679: solvent (-): DMSO [c2] (10µM)	solvent (-)	CS(=O)C	2	6679_72
972	6679	73	r6679: solvent (-): DMSO [c2] (10µM)	solvent (-)	CS(=O)C	2	6679_73
973	6679	84	r6679: solvent (-): DMSO [c2] (10µM)	solvent (-)	CS(=O)C	2	6679_84
974	6679	85	r6679: solvent (-): DMSO [c2] (10µM)	solvent (-)	CS(=O)C	2	6679_85
975	6679	96	r6679: solvent (-): DMSO [c2] (10µM)	solvent (-)	CS(=O)C	2	6679_96
976	6679	2	r6679: [c24947] (10µM)	0	C=CCNCc1cccc(OC)c1.Cl	24947	6679_2
977	6679	3	r6679: [c24948] (10µM)	0	CCOc1ccc(CCCN)cc1	24948	6679_3
978	6679	4	r6679: [c24949] (10µM)	0	CCc1cc2c(NC3CC3)ncnc2s1	24949	6679_4
979	6679	5	r6679: [c24950] (10µM)	0	NC(=O)c1ccc(CS(=O)(=O)N2CCOCC2)cc1	24950	6679_5
980	6679	6	r6679: [c24951] (10µM)	0	CC(NC(=O)C1CC1)c1ccc(F)cc1	24951	6679_6
981	6679	7	r6679: [c24952] (10µM)	0	CN1CCN(C(=O)C2CCCN(S(=O)(=O)N(C)C)C2)CC1	24952	6679_7
982	6679	8	r6679: [c24953] (10µM)	0	Cc1cc(C)n(CCCC(=O)O)n1	24953	6679_8
983	6679	9	r6679: [c24954] (10µM)	0	CCOc1ccccc1N1C(=O)CCC1=O	24954	6679_9
984	6679	10	r6679: [c24955] (10µM)	0	Cc1cc(C(=O)O)cc2sc(N)nc12	24955	6679_10
985	6679	11	r6679: [c24956] (10µM)	0	O=S1(=O)CC(O)C(N2CCN(CCO)CC2)C1	24956	6679_11
986	6679	14	r6679: [c24957] (10µM)	0	CC(C)CNCc1cccs1.Cl	24957	6679_14
987	6679	15	r6679: [c24958] (10µM)	0	CCCOc1ccccc1CCCN	24958	6679_15
988	6679	16	r6679: [c24959] (10µM)	0	CCc1cc2c(NCCOC)ncnc2s1	24959	6679_16
989	6679	17	r6679: [c24960] (10µM)	0	CCC(Sc1ccc(Cl)cc1)C(=O)N1CCC(C(N)=O)CC1	24960	6679_17
990	6679	18	r6679: [c24961] (10µM)	0	CC(O)c1cccc(NC(=O)C2CC2)c1	24961	6679_18
991	6679	19	r6679: [c24962] (10µM)	0	CCC(Oc1ccccc1C)C(N)=O	24962	6679_19
992	6679	20	r6679: [c24963] (10µM)	0	C#CCNCc1ccc(F)cc1.Cl	24963	6679_20
993	6679	21	r6679: [c24964] (10µM)	0	NC(=O)Cn1c(Cc2ccccc2Cl)nc2ccccc21	24964	6679_21
994	6679	22	r6679: [c24965] (10µM)	0	CS(=O)(=O)Nc1ccc(N)cc1F	24965	6679_22
995	6679	23	r6679: [c24966] (10µM)	0	CCn1cc(CNCCO)c2ccccc21	24966	6679_23
996	6679	26	r6679: [c24967] (10µM)	0	CC(C)Sc1nnc(N)s1	24967	6679_26
997	6679	27	r6679: [c24968] (10µM)	0	Cc1cccc(CSCCN)c1	24968	6679_27
998	6679	28	r6679: [c24969] (10µM)	0	OC(CNc1ccccn1)COc1ccc(Cl)cc1	24969	6679_28
999	6679	29	r6679: [c24970] (10µM)	0	CCC(Sc1ccc(Cl)cc1)C(N)=O	24970	6679_29
1000	6679	30	r6679: [c24971] (10µM)	0	O=C(Nc1cccc(-n2cnnn2)c1)C1CC1	24971	6679_30
1001	6679	31	r6679: [c24972] (10µM)	0	COc1ccc(SC(C)C(=O)N2CCC(C(N)=O)CC2)cc1	24972	6679_31
1002	6679	32	r6679: [c24973] (10µM)	0	CNc1nnc(Cc2csc(N)n2)s1	24973	6679_32
1003	6679	33	r6679: [c24974] (10µM)	0	CC(C)NC(=O)Cn1c(C2CCCO2)nc2ccccc21	24974	6679_33
1004	6679	34	r6679: [c24975] (10µM)	0	CCNc1nc(C)cc(N2CCN(C(=O)Nc3cccc(C(F)(F)F)c3)CC2)n1	24975	6679_34
1005	6679	35	r6679: [c24976] (10µM)	0	CCn1cc(CNC(C)(C)CO)c2ccccc21	24976	6679_35
1006	6679	38	r6679: [c24977] (10µM)	0	Cl.Nc1ccccc1C(=O)NCc1cccnc1	24977	6679_38
1007	6679	39	r6679: [c24978] (10µM)	0	CCOc1ccc(CN)cc1OCC	24978	6679_39
1008	6679	40	r6679: [c24979] (10µM)	0	Cn1c(=O)c2cc(C(=O)N3CCCC3)sc2n(C)c1=O	24979	6679_40
1009	6679	41	r6679: [c24980] (10µM)	0	NC(=O)CSCc1ccc(F)cc1	24980	6679_41
1010	6679	42	r6679: [c24981] (10µM)	0	CC(NC(=O)C1=NCCN1)c1ccc(Cl)cc1	24981	6679_42
1011	6679	43	r6679: [c24982] (10µM)	0	CCC(NC(C)=O)c1ccc(C)cc1	24982	6679_43
1012	6679	44	r6679: [c24983] (10µM)	0	CCCNCc1ccsc1.Cl	24983	6679_44
1013	6679	45	r6679: [c24984] (10µM)	0	CN1C(=O)NC2(CCNCC2)C1=O.Cl	24984	6679_45
1014	6679	46	r6679: [c24985] (10µM)	0	Cc1ccc(S(=O)(=O)N2CCN(c3ccc(-n4cccn4)nn3)CC2)cc1	24985	6679_46
1015	6679	47	r6679: [c24986] (10µM)	0	CCn1cc(CNCC2CCCO2)c2ccccc21	24986	6679_47
1016	6679	50	r6679: [c24987] (10µM)	0	CC(C)CSc1nnc(N)s1	24987	6679_50
1017	6679	51	r6679: [c24988] (10µM)	0	CCC(C)(C)C(=O)N1CCC(C(=O)NCC2CCCO2)CC1	24988	6679_51
1018	6679	52	r6679: [c24989] (10µM)	0	Cn1c(=O)c2cc(C(=O)O)sc2n(C)c1=O	24989	6679_52
1019	6679	53	r6679: [c24990] (10µM)	0	O=C(NC1CC1)c1cccc(CN2CCOCC2)c1	24990	6679_53
1020	6679	54	r6679: [c24991] (10µM)	0	COc1ccc(NC(=O)C2=NCCN2)cc1OC	24991	6679_54
1021	6679	55	r6679: [c24992] (10µM)	0	CN(C)S(=O)(=O)N(C)c1ccc(C(=O)N2CCOCC2)cc1	24992	6679_55
1022	6679	56	r6679: [c24993] (10µM)	0	COCCNCc1ccsc1.Cl	24993	6679_56
1023	6679	57	r6679: [c24994] (10µM)	0	CCc1cccc(C)c1NC(=O)C1=NCCN1	24994	6679_57
1024	6679	58	r6679: [c24995] (10µM)	0	Cc1cc(N2CCN(C(=O)Nc3cccc(F)c3)CC2)nc(N2CCCCC2)n1	24995	6679_58
1025	6679	59	r6679: [c24996] (10µM)	0	CCn1cc(CNCC2CCNCC2)c2ccccc21	24996	6679_59
1026	6679	62	r6679: [c24997] (10µM)	0	Nc1ccccc1C(=O)NCc1ccccn1	24997	6679_62
1027	6679	63	r6679: [c24998] (10µM)	0	Cc1ccc(-c2nnc(SCC(=O)O)[nH]2)cc1	24998	6679_63
1028	6679	64	r6679: [c24999] (10µM)	0	CC(=O)NC(C)c1ccc(Cl)cc1	24999	6679_64
1029	6679	65	r6679: [c25000] (10µM)	0	NC(=O)c1ccc(CS(=O)(=O)N2CCCC2)cc1	25000	6679_65
1030	6679	66	r6679: [c25001] (10µM)	0	Cc1n[nH]c(=O)nc1N1CCCC1	25001	6679_66
1031	6679	67	r6679: [c25002] (10µM)	0	C=CCNC(=O)c1cccc(CN2CCOCC2)c1	25002	6679_67
1032	6679	68	r6679: [c25003] (10µM)	0	CCC(C)NCc1ccsc1.Cl	25003	6679_68
1033	6679	69	r6679: [c25004] (10µM)	0	Cc1cc(C)c(NC(=O)C2=NCCN2)c(C)c1	25004	6679_69
1034	6679	70	r6679: [c25005] (10µM)	0	CC(=O)N1CCc2cc(S(=O)(=O)NCCN(C)C)ccc21	25005	6679_70
1035	6679	71	r6679: [c25006] (10µM)	0	CNC(=O)c1cccc(S(=O)(=O)NCc2cccnc2)c1	25006	6679_71
1036	6679	74	r6679: [c25007] (10µM)	0	C#CCNCc1ccc(OC)cc1.Cl	25007	6679_74
1037	6679	75	r6679: [c25008] (10µM)	0	CCc1cc(Cl)cc2sc(N)nc12	25008	6679_75
1038	6679	76	r6679: [c25009] (10µM)	0	CCCC(=O)Nc1ccc(C(C)O)cc1	25009	6679_76
1039	6679	77	r6679: [c25010] (10µM)	0	O=C(O)C1CCCN1Cc1ccc(Cl)cc1	25010	6679_77
1040	6679	78	r6679: [c25011] (10µM)	0	Cc1nnc2[nH]c3ccccc3c(=O)n2c1=O	25011	6679_78
1041	6679	79	r6679: [c25012] (10µM)	0	CS(=O)(=O)Nc1ccc(C(=O)N2CCCCC2)c(Cl)c1	25012	6679_79
1042	6679	80	r6679: [c25013] (10µM)	0	NC(=O)c1cc(Br)cs1	25013	6679_80
1043	6679	81	r6679: [c25014] (10µM)	0	Cc1cc(N2CCN(C)CC2)nc(N2CCN(S(=O)(=O)c3ccccc3)CC2)n1	25014	6679_81
1044	6679	82	r6679: [c25015] (10µM)	0	Cc1nc(N2CCOCC2)cc(N2CCN(C(=O)c3ccco3)CC2)n1	25015	6679_82
1045	6679	83	r6679: [c25016] (10µM)	0	CNC(=O)c1cccc(S(=O)(=O)N2CCSCC2)c1	25016	6679_83
1046	6679	86	r6679: [c25017] (10µM)	0	Cl.c1cc(CNCc2ccncc2)ccn1	25017	6679_86
1047	6679	87	r6679: [c25018] (10µM)	0	CC1CCN(C(=O)c2ccc(CS(=O)(=O)N3CCOCC3)cc2)CC1	25018	6679_87
1048	6679	88	r6679: [c25019] (10µM)	0	CC(C)C(=O)Nc1ccc(-n2cnnn2)cc1	25019	6679_88
1049	6679	89	r6679: [c25020] (10µM)	0	CN(C)S(=O)(=O)N1CCCC(C(=O)N2CCCC2)C1	25020	6679_89
1050	6679	90	r6679: [c25021] (10µM)	0	CC1Oc2ccccc2NC1=O	25021	6679_90
1051	6679	91	r6679: [c25022] (10µM)	0	CCc1cc2c(=O)n(C)c(SCC(N)=O)nc2s1	25022	6679_91
1052	6679	92	r6679: [c25023] (10µM)	0	C=CCNCc1ccc(C)s1.Cl	25023	6679_92
1053	6679	93	r6679: [c25024] (10µM)	0	O=S1(=O)CC(O)C(N2CCN(Cc3ccccc3)CC2)C1	25024	6679_93
1054	6679	94	r6679: [c25025] (10µM)	0	COc1ccccc1Cn1ccc2c(cnc3c(-c4ccccc4)c(C)nn32)c1=O	25025	6679_94
1055	6679	95	r6679: [c25026] (10µM)	0	CCNS(=O)(=O)c1ccc(Cl)c(C(=O)NC)c1	25026	6679_95
1056	6682	1	r6682: solvent (-): DMSO [c2] (10µM)	solvent (-)	CS(=O)C	2	6682_1
1057	6682	12	r6682: solvent (-): DMSO [c2] (10µM)	solvent (-)	CS(=O)C	2	6682_12
1058	6682	13	r6682: solvent (-): DMSO [c2] (10µM)	solvent (-)	CS(=O)C	2	6682_13
1059	6682	24	r6682: solvent (-): DMSO [c2] (10µM)	solvent (-)	CS(=O)C	2	6682_24
1060	6682	25	r6682: solvent (-): DMSO [c2] (10µM)	solvent (-)	CS(=O)C	2	6682_25
1061	6682	36	r6682: solvent (-): DMSO [c2] (10µM)	solvent (-)	CS(=O)C	2	6682_36
1062	6682	37	r6682: solvent (-): DMSO [c2] (10µM)	solvent (-)	CS(=O)C	2	6682_37
1063	6682	48	r6682: solvent (-): DMSO [c2] (10µM)	solvent (-)	CS(=O)C	2	6682_48
1064	6682	49	r6682: solvent (-): DMSO [c2] (10µM)	solvent (-)	CS(=O)C	2	6682_49
1065	6682	60	r6682: solvent (-): DMSO [c2] (10µM)	solvent (-)	CS(=O)C	2	6682_60
1066	6682	61	r6682: solvent (-): DMSO [c2] (10µM)	solvent (-)	CS(=O)C	2	6682_61
1067	6682	72	r6682: solvent (-): DMSO [c2] (10µM)	solvent (-)	CS(=O)C	2	6682_72
1068	6682	73	r6682: solvent (-): DMSO [c2] (10µM)	solvent (-)	CS(=O)C	2	6682_73
1069	6682	84	r6682: solvent (-): DMSO [c2] (10µM)	solvent (-)	CS(=O)C	2	6682_84
1070	6682	85	r6682: solvent (-): DMSO [c2] (10µM)	solvent (-)	CS(=O)C	2	6682_85
1071	6682	96	r6682: solvent (-): DMSO [c2] (10µM)	solvent (-)	CS(=O)C	2	6682_96
1072	6682	2	r6682: [c24711] (10µM)	0	CN(C)c1ncccc1CO.Cl	24711	6682_2
1073	6682	3	r6682: [c24712] (10µM)	0	c1ccc(C2NCCn3cccc32)nc1	24712	6682_3
1074	6682	4	r6682: [c24713] (10µM)	0	CC1=NC2(CCNCC2)C(=O)N1.Cl.Cl	24713	6682_4
1075	6682	5	r6682: [c24714] (10µM)	0	Cl.Cl.Cn1nc(CO)c2c1CCNC2	24714	6682_5
1076	6682	6	r6682: [c24715] (10µM)	0	Nc1nc2c(s1)CNCC2	24715	6682_6
1077	6682	7	r6682: [c24716] (10µM)	0	Nc1nccc(-c2ccsc2)n1	24716	6682_7
1078	6682	8	r6682: [c24717] (10µM)	0	O=C1NCCN1Cc1ccccc1	24717	6682_8
1079	6682	9	r6682: [c24718] (10µM)	0	Cl.Cl.NCC1CCCN2CCCCC12	24718	6682_9
1080	6682	10	r6682: [c24719] (10µM)	0	Cl.Clc1ccc2c(c1)CNCCO2	24719	6682_10
1081	6682	11	r6682: [c24720] (10µM)	0	CSCCN1CCC(N)CC1.Cl.Cl	24720	6682_11
1082	6682	14	r6682: [c24721] (10µM)	0	CN(C)c1ccc(CO)cn1.Cl	24721	6682_14
1083	6682	15	r6682: [c24722] (10µM)	0	Cn1nc(C(=O)O)cc1C(F)(F)F	24722	6682_15
1084	6682	16	r6682: [c24723] (10µM)	0	CN(C)C1=NC2(CCNCC2)C(=O)N1.Cl.Cl.O	24723	6682_16
1085	6682	17	r6682: [c24724] (10µM)	0	CNC(=O)Cc1cnc(N)s1	24724	6682_17
1086	6682	18	r6682: [c24725] (10µM)	0	Cc1cnn(CC2CCNCC2)c1.Cl.Cl	24725	6682_18
1087	6682	19	r6682: [c24726] (10µM)	0	Cc1nn(C)c(C(=O)O)c1Cl	24726	6682_19
1088	6682	20	r6682: [c24727] (10µM)	0	COC(=O)c1[nH]nc(C)c1Br	24727	6682_20
1089	6682	21	r6682: [c24728] (10µM)	0	CNCc1csc(-c2ccccc2)n1.Cl.Cl	24728	6682_21
1090	6682	22	r6682: [c24729] (10µM)	0	Cl.Cl.NCc1cn2c(n1)SCC2	24729	6682_22
1091	6682	23	r6682: [c24730] (10µM)	0	CCCc1cc(C(=O)O)ccn1	24730	6682_23
1092	6682	26	r6682: [c24731] (10µM)	0	CNCc1cnc(NC)nc1.Cl.Cl	24731	6682_26
1093	6682	27	r6682: [c24732] (10µM)	0	C1CN(C2CCSCC2)CCN1.Cl.Cl.O	24732	6682_27
1094	6682	28	r6682: [c24733] (10µM)	0	Cc1ncnc(N2CCNCC2)c1C.Cl.Cl	24733	6682_28
1095	6682	29	r6682: [c24734] (10µM)	0	Cc1cc2nc[nH]c2c(N)c1C.Cl	24734	6682_29
1096	6682	30	r6682: [c24735] (10µM)	0	Cc1cccc(=O)n1CCC(=O)O	24735	6682_30
1097	6682	31	r6682: [c24736] (10µM)	0	CCn1c(=O)oc2cc(N)ccc21.Cl	24736	6682_31
1098	6682	32	r6682: [c24737] (10µM)	0	COC(=O)c1[nH]ncc1Cl	24737	6682_32
1099	6682	33	r6682: [c24738] (10µM)	0	CNCc1ccc2c(c1)CCCN2C.O=C(O)C(=O)O	24738	6682_33
1100	6682	34	r6682: [c24739] (10µM)	0	Cl.O=c1[nH]nc(C2CCCN2)[nH]1	24739	6682_34
1101	6682	35	r6682: [c24740] (10µM)	0	O=c1[nH]c2ccc(F)cc2o1	24740	6682_35
1102	6682	38	r6682: [c24741] (10µM)	0	Cl.Cl.NC1CCCN(c2ncccn2)C1.O.O	24741	6682_38
1103	6682	39	r6682: [c24742] (10µM)	0	COCc1[nH]nc(C)c1Br	24742	6682_39
1104	6682	40	r6682: [c24743] (10µM)	0	CCc1c(C)nn(CC(=O)O)c1C	24743	6682_40
1105	6682	41	r6682: [c24744] (10µM)	0	Cc1n[nH]c(C2CC2)c1C(=O)O	24744	6682_41
1106	6682	42	r6682: [c24745] (10µM)	0	Cc1c(Cl)c(C(=O)O)nn1C	24745	6682_42
1107	6682	43	r6682: [c24746] (10µM)	0	CN(CC(=O)O)Cc1ccccc1	24746	6682_43
1108	6682	44	r6682: [c24747] (10µM)	0	Cc1cc2cn[nH]c(=O)n2n1	24747	6682_44
1109	6682	45	r6682: [c24748] (10µM)	0	Cl.Cl.NCc1nc2ccc(Cl)cc2[nH]1	24748	6682_45
1110	6682	46	r6682: [c24749] (10µM)	0	Cl.Cl.Nc1ccccc1N1CCCCCC1	24749	6682_46
1111	6682	47	r6682: [c24750] (10µM)	0	CNC(=O)c1cc(N)ccc1F.Cl	24750	6682_47
1112	6682	50	r6682: [c24751] (10µM)	0	CC(CO)C1CCNCC1	24751	6682_50
1113	6682	51	r6682: [c24752] (10µM)	0	Cc1sc2nc[nH]c(=O)c2c1C	24752	6682_51
1114	6682	52	r6682: [c24753] (10µM)	0	Cl.c1ccc(COC2CNC2)cc1	24753	6682_52
1115	6682	53	r6682: [c24754] (10µM)	0	NC(CO)c1ccc(F)cc1	24754	6682_53
1116	6682	54	r6682: [c24755] (10µM)	0	COC(=O)c1n[nH]c(N)c1Cl.Cl	24755	6682_54
1117	6682	55	r6682: [c24756] (10µM)	0	O.c1cc(-c2ccsc2)n[nH]1	24756	6682_55
1118	6682	56	r6682: [c24757] (10µM)	0	O=C1NCCCC12CCCC2	24757	6682_56
1119	6682	57	r6682: [c24758] (10µM)	0	COc1ccc2nc(CCN)[nH]c2c1.Cl.Cl	24758	6682_57
1120	6682	58	r6682: [c24759] (10µM)	0	CNCCc1scnc1C.O.O=C(O)C(=O)O	24759	6682_58
1121	6682	59	r6682: [c24760] (10µM)	0	CC(C(N)=O)n1cc(I)cn1	24760	6682_59
1122	6682	62	r6682: [c24761] (10µM)	0	Cc1ccc2cccc(OCCN)c2n1.Cl.Cl.O	24761	6682_62
1123	6682	63	r6682: [c24762] (10µM)	0	CNCc1cc(-c2cccs2)n[nH]1	24762	6682_63
1124	6682	64	r6682: [c24763] (10µM)	0	Cn1c(=O)[nH]c(=O)c2ccccc21	24763	6682_64
1125	6682	65	r6682: [c24764] (10µM)	0	CC(C(N)=O)n1cc(Br)cn1	24764	6682_65
1126	6682	66	r6682: [c24765] (10µM)	0	Cl.NCCSCc1ccccc1	24765	6682_66
1127	6682	67	r6682: [c24766] (10µM)	0	Cc1cc(=O)[nH]c2cc(N)ccc12	24766	6682_67
1128	6682	68	r6682: [c24767] (10µM)	0	O=c1cc2c(n[nH]1)CCCCC2	24767	6682_68
1129	6682	69	r6682: [c24768] (10µM)	0	Cc1cccc2nc(CCN)[nH]c12.Cl.Cl	24768	6682_69
1130	6682	70	r6682: [c24769] (10µM)	0	Cl.Cl.NCCc1cn2ccsc2n1	24769	6682_70
1131	6682	71	r6682: [c24770] (10µM)	0	FC(F)c1cc(C(F)F)[nH]n1	24770	6682_71
1132	6682	74	r6682: [c24771] (10µM)	0	Cc1cc(N2CCNCC2)nc(N)n1	24771	6682_74
1133	6682	75	r6682: [c24772] (10µM)	0	Nc1nc2ccc(F)cc2o1	24772	6682_75
1134	6682	76	r6682: [c24773] (10µM)	0	CN1C(=O)CC(C(=O)O)c2ccccc21	24773	6682_76
1135	6682	77	r6682: [c24774] (10µM)	0	Cc1c(Br)c(C(=O)O)nn1C	24774	6682_77
1136	6682	78	r6682: [c24775] (10µM)	0	CCCC1(C(=O)O)CCNCC1.Cl	24775	6682_78
1137	6682	79	r6682: [c24776] (10µM)	0	CN(C)C(=O)c1cc(N)ccc1O	24776	6682_79
1138	6682	80	r6682: [c24777] (10µM)	0	CC(=O)c1ncc[nH]1	24777	6682_80
1139	6682	81	r6682: [c24778] (10µM)	0	Cc1cccc2[nH]c(CN)nc12.Cl.Cl	24778	6682_81
1140	6682	82	r6682: [c24779] (10µM)	0	CN(C)CCC1CCCNC1.Cl.Cl	24779	6682_82
1141	6682	83	r6682: [c24780] (10µM)	0	Cn1nc(C(F)(F)F)c(Cl)c1C(=O)O	24780	6682_83
1142	6682	86	r6682: [c24781] (10µM)	0	Cn1c(=O)oc2cc(N)ccc21	24781	6682_86
1143	6682	87	r6682: [c24782] (10µM)	0	Cl.Cl.NC(=O)c1cccnc1N1CCNCC1	24782	6682_87
1144	6682	88	r6682: [c24783] (10µM)	0	O=c1ccc(-c2ccncc2)n[nH]1	24783	6682_88
1145	6682	89	r6682: [c24784] (10µM)	0	CC(C(=O)O)n1cc(Cl)cn1	24784	6682_89
1146	6682	90	r6682: [c24785] (10µM)	0	Cl.NCc1cccc(OCc2ccccc2)c1.O	24785	6682_90
1147	6682	91	r6682: [c24786] (10µM)	0	Cc1c(N)c(N2CCCC2)nn1C.Cl.Cl	24786	6682_91
1148	6682	92	r6682: [c24787] (10µM)	0	O=C1NCCCC12CCCCC2	24787	6682_92
1149	6682	93	r6682: [c24788] (10µM)	0	CNCc1cnn(-c2ccccc2)c1.Cl	24788	6682_93
1150	6682	94	r6682: [c24789] (10µM)	0	CN(C)CCC1CCCCN1.Cl.Cl	24789	6682_94
1151	6682	95	r6682: [c24790] (10µM)	0	Cc1nn2c(=O)[nH]ncc2c1Br	24790	6682_95
1152	6684	1	r6684: solvent (-): DMSO [c2] (10µM)	solvent (-)	CS(=O)C	2	6684_1
1153	6684	12	r6684: solvent (-): DMSO [c2] (10µM)	solvent (-)	CS(=O)C	2	6684_12
1154	6684	13	r6684: solvent (-): DMSO [c2] (10µM)	solvent (-)	CS(=O)C	2	6684_13
1155	6684	24	r6684: solvent (-): DMSO [c2] (10µM)	solvent (-)	CS(=O)C	2	6684_24
1156	6684	25	r6684: solvent (-): DMSO [c2] (10µM)	solvent (-)	CS(=O)C	2	6684_25
1157	6684	36	r6684: solvent (-): DMSO [c2] (10µM)	solvent (-)	CS(=O)C	2	6684_36
1158	6684	37	r6684: solvent (-): DMSO [c2] (10µM)	solvent (-)	CS(=O)C	2	6684_37
1159	6684	48	r6684: solvent (-): DMSO [c2] (10µM)	solvent (-)	CS(=O)C	2	6684_48
1160	6684	49	r6684: solvent (-): DMSO [c2] (10µM)	solvent (-)	CS(=O)C	2	6684_49
1161	6684	60	r6684: solvent (-): DMSO [c2] (10µM)	solvent (-)	CS(=O)C	2	6684_60
1162	6684	61	r6684: solvent (-): DMSO [c2] (10µM)	solvent (-)	CS(=O)C	2	6684_61
1163	6684	72	r6684: solvent (-): DMSO [c2] (10µM)	solvent (-)	CS(=O)C	2	6684_72
1164	6684	73	r6684: solvent (-): DMSO [c2] (10µM)	solvent (-)	CS(=O)C	2	6684_73
1165	6684	84	r6684: solvent (-): DMSO [c2] (10µM)	solvent (-)	CS(=O)C	2	6684_84
1166	6684	85	r6684: solvent (-): DMSO [c2] (10µM)	solvent (-)	CS(=O)C	2	6684_85
1167	6684	96	r6684: solvent (-): DMSO [c2] (10µM)	solvent (-)	CS(=O)C	2	6684_96
1168	6684	2	r6684: [c25027] (10µM)	0	OCCN1CCN(CCOc2ccc(F)cc2)CC1	25027	6684_2
1169	6684	3	r6684: [c25028] (10µM)	0	Cc1nc(N)c(Br)cc1Cl	25028	6684_3
1170	6684	4	r6684: [c25029] (10µM)	0	CNC(=O)c1cc(S(=O)(=O)N2CCSCC2)ccc1Cl	25029	6684_4
1171	6684	5	r6684: [c25030] (10µM)	0	COc1ccccc1Cn1ccc2c(nnc3c(-c4ccc(F)cc4)cnn32)c1=O	25030	6684_5
1172	6684	6	r6684: [c25031] (10µM)	0	COC(=O)CC1CCN(C(=O)c2ccc(F)cc2)CC1	25031	6684_6
1173	6684	7	r6684: [c25032] (10µM)	0	COC(=O)c1ccc(NC(=O)N2CCCC2c2ccc(Cl)cc2)cc1	25032	6684_7
1174	6684	8	r6684: [c25033] (10µM)	0	COc1ccc(-c2cc(C(=O)N3CCCC3c3cccs3)no2)cc1	25033	6684_8
1175	6684	9	r6684: [c25034] (10µM)	0	CCNc1cc(N2CCN(C(=O)Nc3ccc(OC)cc3)CC2)nc(C)n1	25034	6684_9
1176	6684	10	r6684: [c25035] (10µM)	0	NC(=O)c1c(SCc2ccc(Cl)cc2Cl)sc2c(O)cc(=O)[nH]c12	25035	6684_10
1177	6684	11	r6684: [c25036] (10µM)	0	CCOC(=O)C1CCN(C(=O)C2CCN(S(=O)(=O)N(C)C)CC2)CC1	25036	6684_11
1178	6684	14	r6684: [c25037] (10µM)	0	CC1CN(CCOc2ccccc2F)CCN1	25037	6684_14
1179	6684	15	r6684: [c25038] (10µM)	0	CC(=O)Nc1cccc(N)c1C	25038	6684_15
1180	6684	16	r6684: [c25039] (10µM)	0	CNC(=O)c1cc(S(=O)(=O)N2CCN(C)CC2)ccc1Cl	25039	6684_16
1181	6684	17	r6684: [c25040] (10µM)	0	CCCCC(=O)N1CCN(c2cc(-n3cccn3)nc(C)n2)CC1	25040	6684_17
1182	6684	18	r6684: [c25041] (10µM)	0	Cc1nc(NCCNS(=O)(=O)c2cc(F)ccc2F)cc(N2CCOCC2)n1	25041	6684_18
1183	6684	19	r6684: [c25042] (10µM)	0	O=S(=O)(NCc1ccc(N2CCOCC2)cc1)c1cccs1	25042	6684_19
1184	6684	20	r6684: [c25043] (10µM)	0	COc1ccc(NC(=O)N2CCN(c3cc(C)nc(N4CCOCC4)n3)CC2)cc1	25043	6684_20
1185	6684	21	r6684: [c25044] (10µM)	0	CC(O)c1cccc(Nc2nc(NC3CC3)c3ccccc3n2)c1	25044	6684_21
1186	6684	22	r6684: [c25045] (10µM)	0	Cc1ccc(SCCNC(=O)C2CCN(S(C)(=O)=O)CC2)cc1	25045	6684_22
1187	6684	23	r6684: [c25046] (10µM)	0	Clc1ccc(Cn2ncc3c(-n4ccnc4)ncnc32)cc1	25046	6684_23
1188	6684	26	r6684: [c25047] (10µM)	0	CC1CN(CCOc2cccc(Cl)c2)CCN1	25047	6684_26
1189	6684	27	r6684: [c25048] (10µM)	0	COc1ccc(OCC(O)CSc2ccccn2)cc1.Cl	25048	6684_27
1190	6684	28	r6684: [c25049] (10µM)	0	CN(C)S(=O)(=O)c1ccc(Cl)c(C(N)=O)c1	25049	6684_28
1191	6684	29	r6684: [c25050] (10µM)	0	CCCc1cc(=O)oc2c(CN(C)C)c(O)ccc12	25050	6684_29
1192	6684	30	r6684: [c25051] (10µM)	0	O=S(=O)(c1cc(F)ccc1F)N1CCN(c2cc(-n3cccn3)ncn2)CC1	25051	6684_30
1193	6684	31	r6684: [c25052] (10µM)	0	Cc1ccc(NC(=O)N2CCN(c3ccc(C)nn3)CC2)c(Cl)c1	25052	6684_31
1194	6684	32	r6684: [c25053] (10µM)	0	Cc1cc(N2CCCCC2)nc(N2CCN(C(=O)Nc3ccc(C)c(F)c3)CC2)n1	25053	6684_32
1195	6684	33	r6684: [c25054] (10µM)	0	Cc1c(C(=O)N2CCCC2)cccc1N(C)S(C)(=O)=O	25054	6684_33
1196	6684	34	r6684: [c25055] (10µM)	0	CN1CCN(c2ccc(CNC(=O)c3ccccc3)cc2)CC1	25055	6684_34
1197	6684	35	r6684: [c25056] (10µM)	0	COc1ccccc1C1CC(=O)Nc2c(C(=O)O)nsc21	25056	6684_35
1198	6684	38	r6684: [c25057] (10µM)	0	CC1CN(CCCOc2ccc(F)cc2)CCN1	25057	6684_38
1199	6684	39	r6684: [c25058] (10µM)	0	CCOC(=O)c1sc2nc3c(cc2c1NC(=O)N1CCCC1)COC(C)(C)C3	25058	6684_39
1200	6684	40	r6684: [c25059] (10µM)	0	CNS(=O)(=O)c1ccc(Cl)c(C(N)=O)c1	25059	6684_40
1201	6684	41	r6684: [c25060] (10µM)	0	COc1ccc(C2CCCN2C(=O)Nc2cc(Cl)c(OC)cc2OC)cc1	25060	6684_41
1202	6684	42	r6684: [c25061] (10µM)	0	CNC(=O)Cc1ccc(NC(=O)Nc2cccc(Cl)c2)cc1	25061	6684_42
1203	6684	43	r6684: [c25062] (10µM)	0	CN1CCN(c2ccc(CNS(=O)(=O)c3cccs3)cc2)CC1	25062	6684_43
1204	6684	44	r6684: [c25063] (10µM)	0	CCOc1ccc(NC(=O)N2CCCC2c2cc(C(C)C)on2)cc1	25063	6684_44
1205	6684	45	r6684: [c25064] (10µM)	0	Cc1ccc(N2CCN(S(=O)(=O)c3ccc4c(c3)OCCO4)CC2)nn1	25064	6684_45
1206	6684	46	r6684: [c25065] (10µM)	0	CSc1ccc(C2CC(=O)Nc3c2c(C)nn3-c2ccc3nncn3n2)cc1	25065	6684_46
1207	6684	47	r6684: [c25066] (10µM)	0	Cc1cc(C)n(-c2cc(N3CCN(C(=O)Nc4cccc(F)c4)CC3)ncn2)n1	25066	6684_47
1208	6684	50	r6684: [c25067] (10µM)	0	CCC(Oc1ccccc1C)C(=O)NC	25067	6684_50
1209	6684	51	r6684: [c25068] (10µM)	0	CCOC(=O)C12CC1C(C)(C)OC2=O	25068	6684_51
1210	6684	52	r6684: [c25069] (10µM)	0	NC(=O)c1cc(S(=O)(=O)NC2CCCC2)ccc1Cl	25069	6684_52
1211	6684	53	r6684: [c25070] (10µM)	0	Cc1cc(C)n(-c2ccc(N3CCN(S(=O)(=O)c4ccc(F)cc4F)CC3)nn2)n1	25070	6684_53
1212	6684	54	r6684: [c25071] (10µM)	0	O=S(=O)(c1cccc(Cl)c1)N1CCN(c2ccc(-n3cccn3)nn2)CC1	25071	6684_54
1213	6684	55	r6684: [c25072] (10µM)	0	O=C(Nc1ccc(Cl)c(C(F)(F)F)c1)N1CCN(c2cc(-n3ccnc3)ncn2)CC1	25072	6684_55
1214	6684	56	r6684: [c25073] (10µM)	0	Cc1ccc(NC(=O)N2CCCC2c2ccccc2C)cc1C	25073	6684_56
1215	6684	57	r6684: [c25074] (10µM)	0	CCOc1cc(S(=O)(=O)N2CCN(CCO)CC2)c(C)cc1C	25074	6684_57
1216	6684	58	r6684: [c25075] (10µM)	0	CC(C)(C)OC(=O)N1CCN(C2Cc3ccccc3C2)CC1	25075	6684_58
1217	6684	59	r6684: [c25076] (10µM)	0	COCc1nn2c(nnc3c(=O)n(CCCO)ccc32)c1-c1ccc(F)cc1	25076	6684_59
1218	6684	62	r6684: [c25077] (10µM)	0	Cc1ccc(C)c(CC(N)=O)c1	25077	6684_62
1219	6684	63	r6684: [c25078] (10µM)	0	COc1ccccc1NC1=NC(=O)C2(CC(C)OC2=O)S1	25078	6684_63
1220	6684	64	r6684: [c25079] (10µM)	0	CCC(C)NS(=O)(=O)c1ccc(Cl)c(C(N)=O)c1	25079	6684_64
1221	6684	65	r6684: [c25080] (10µM)	0	Cc1cccc(C2CCCN2C(=O)Nc2ccc(Br)cc2)c1	25080	6684_65
1222	6684	66	r6684: [c25081] (10µM)	0	CN1CCN(c2ccc(CNC(=O)c3ccccc3Br)cc2)CC1	25081	6684_66
1223	6684	67	r6684: [c25082] (10µM)	0	Cc1nc(N(C)C)cc(N2CCN(C(=O)Nc3ccc4ccccc4c3)CC2)n1	25082	6684_67
1224	6684	68	r6684: [c25083] (10µM)	0	CCOc1ccc(C(=O)N2CCN(c3ccc(-n4nc(C)cc4C)nn3)CC2)cc1	25083	6684_68
1225	6684	69	r6684: [c25084] (10µM)	0	Cc1ccc(C)c(C2CC(=O)Nc3[nH]nc(C)c32)c1	25084	6684_69
1226	6684	70	r6684: [c25085] (10µM)	0	Cc1ccc(-c2nn3c(NCc4cccnc4)cc(C)nc3c2C)cc1	25085	6684_70
1227	6684	71	r6684: [c25086] (10µM)	0	COc1cc(OC)c(NC(=O)N2CCN(c3nc(C)cc(N4CCCCC4)n3)CC2)cc1Cl	25086	6684_71
1228	6684	74	r6684: [c25087] (10µM)	0	CN(C)S(=O)(=O)N(C)c1ccc(C(N)=O)cc1	25087	6684_74
1229	6684	75	r6684: [c25088] (10µM)	0	Cc1ccccc1-c1coc(-c2cccc(N)c2)n1	25088	6684_75
1230	6684	76	r6684: [c25089] (10µM)	0	NC(=O)c1cc(S(=O)(=O)NCc2cccs2)ccc1Cl	25089	6684_76
1231	6684	77	r6684: [c25090] (10µM)	0	CS(=O)(=O)N(CC(=O)N1CCOCC1)c1ccc(C(F)(F)F)cc1	25090	6684_77
1232	6684	78	r6684: [c25091] (10µM)	0	CC(C)(C)OC(=O)N1CCN(C(=O)CCCC(=O)O)CC1	25091	6684_78
1233	6684	79	r6684: [c25092] (10µM)	0	Cc1cc(C)n(-c2ccc(N3CCN(C(=O)c4c(F)cccc4Cl)CC3)nn2)n1	25092	6684_79
1234	6684	80	r6684: [c25093] (10µM)	0	COc1ccc(S(=O)(=O)Nc2ccc(OC3CCN(C)CC3)cc2)cc1C	25093	6684_80
1235	6684	81	r6684: [c25094] (10µM)	0	OCCNc1nc(Nc2cccc(C(F)(F)F)c2)nc2ccccc12	25094	6684_81
1236	6684	82	r6684: [c25095] (10µM)	0	CCS(=O)(=O)N1CCCC(C(=O)NCc2ccc(N3CCCCC3)cc2)C1	25095	6684_82
1237	6684	83	r6684: [c25096] (10µM)	0	Cc1cc(C2CCCN2C(=O)c2cc(-c3ccccc3)no2)on1	25096	6684_83
1238	6684	86	r6684: [c25097] (10µM)	0	CCc1ccccc1OC(C)C(=O)NC	25097	6684_86
1239	6684	87	r6684: [c25098] (10µM)	0	CCCc1nc(C)sc1C(=O)OCC	25098	6684_87
1240	6684	88	r6684: [c25099] (10µM)	0	NC(=O)c1cc(S(=O)(=O)N2CCSCC2)ccc1Cl	25099	6684_88
1241	6684	89	r6684: [c25100] (10µM)	0	Cc1ccc(Cn2ncc3c(-n4ccnc4C)ncnc32)cc1	25100	6684_89
1242	6684	90	r6684: [c25101] (10µM)	0	CSc1nc2ncc(-c3ccnc(N4CCOCC4)n3)c(C)n2n1	25101	6684_90
1243	6684	91	r6684: [c25102] (10µM)	0	O=C(O)c1ccc2nc(C(F)(F)F)sc2c1	25102	6684_91
1244	6684	92	r6684: [c25103] (10µM)	0	CN(c1ccc(Cl)c(C(=O)NC2CCCC2)c1)S(C)(=O)=O	25103	6684_92
1245	6684	93	r6684: [c25104] (10µM)	0	Cc1nc(N2CCOCC2)cc(N2CCN(C(=O)Nc3ccc(C)c(Cl)c3)CC2)n1	25104	6684_93
1246	6684	94	r6684: [c25105] (10µM)	0	CN1CCC(NC(=O)C2CCCN(S(=O)(=O)N(C)C)C2)CC1	25105	6684_94
1247	6684	95	r6684: [c25106] (10µM)	0	O=c1cc(CN2CCN(c3ccccn3)CC2)c2cc(O)ccc2o1	25106	6684_95
1248	6685	1	r6685: solvent (-): DMSO [c2] (10µM)	solvent (-)	CS(=O)C	2	6685_1
1249	6685	12	r6685: solvent (-): DMSO [c2] (10µM)	solvent (-)	CS(=O)C	2	6685_12
1250	6685	13	r6685: solvent (-): DMSO [c2] (10µM)	solvent (-)	CS(=O)C	2	6685_13
1251	6685	24	r6685: solvent (-): DMSO [c2] (10µM)	solvent (-)	CS(=O)C	2	6685_24
1252	6685	25	r6685: solvent (-): DMSO [c2] (10µM)	solvent (-)	CS(=O)C	2	6685_25
1253	6685	36	r6685: solvent (-): DMSO [c2] (10µM)	solvent (-)	CS(=O)C	2	6685_36
1254	6685	37	r6685: solvent (-): DMSO [c2] (10µM)	solvent (-)	CS(=O)C	2	6685_37
1255	6685	48	r6685: solvent (-): DMSO [c2] (10µM)	solvent (-)	CS(=O)C	2	6685_48
1256	6685	49	r6685: solvent (-): DMSO [c2] (10µM)	solvent (-)	CS(=O)C	2	6685_49
1257	6685	60	r6685: solvent (-): DMSO [c2] (10µM)	solvent (-)	CS(=O)C	2	6685_60
1258	6685	61	r6685: solvent (-): DMSO [c2] (10µM)	solvent (-)	CS(=O)C	2	6685_61
1259	6685	72	r6685: solvent (-): DMSO [c2] (10µM)	solvent (-)	CS(=O)C	2	6685_72
1260	6685	73	r6685: solvent (-): DMSO [c2] (10µM)	solvent (-)	CS(=O)C	2	6685_73
1261	6685	84	r6685: solvent (-): DMSO [c2] (10µM)	solvent (-)	CS(=O)C	2	6685_84
1262	6685	85	r6685: solvent (-): DMSO [c2] (10µM)	solvent (-)	CS(=O)C	2	6685_85
1263	6685	96	r6685: solvent (-): DMSO [c2] (10µM)	solvent (-)	CS(=O)C	2	6685_96
1264	6685	2	r6685: [c25107] (10µM)	0	C=CCc1cc(C(=O)NC2CCN(C)CC2)ccc1OC	25107	6685_2
1265	6685	3	r6685: [c25108] (10µM)	0	CCSc1nc2nccc(-c3cccc(OC)c3)n2n1	25108	6685_3
1266	6685	4	r6685: [c25109] (10µM)	0	Cc1ccc(NC(=O)N2CCN(c3cc(-n4ccnc4)nc(C)n3)CC2)cc1	25109	6685_4
1267	6685	5	r6685: [c25110] (10µM)	0	Cc1c(C)n(CCCO)c2ncn3nc(COc4ccc(Cl)cc4)nc3c12	25110	6685_5
1268	6685	6	r6685: [c25111] (10µM)	0	CCNc1nc(C)cc(N2CCN(C(=O)Nc3cccc(Cl)c3)CC2)n1	25111	6685_6
1269	6685	7	r6685: [c25112] (10µM)	0	Cc1cc(C)n(-c2cc(N3CCN(C(=O)c4c(F)cccc4F)CC3)ncn2)n1	25112	6685_7
1270	6685	8	r6685: [c25113] (10µM)	0	Cc1ccc(C2CC(=O)Nc3c2c(C)nn3-c2nc(C)cc(C)n2)cc1	25113	6685_8
1271	6685	9	r6685: [c25114] (10µM)	0	CSc1n[nH]c(-n2ccc3nc4ccn(C5CCCCCC5)c(=O)c4cc3c2=O)n1	25114	6685_9
1272	6685	10	r6685: [c25115] (10µM)	0	Cc1cccc(C2CC(=O)Nc3c2c(C)nn3-c2ccc3nnc(C)n3n2)c1	25115	6685_10
1273	6685	11	r6685: [c25116] (10µM)	0	COc1ccc(CC(=O)N2CCN(c3cc(C)nc(N4CCOCC4)n3)CC2)cc1	25116	6685_11
1274	6685	14	r6685: [c25117] (10µM)	0	Cc1cc(N2CCN(C(=O)c3ccccc3C(F)(F)F)CC2)nc(N2CCCC2)n1	25117	6685_14
1275	6685	15	r6685: [c25118] (10µM)	0	CCNc1nc(C)cc(N2CCN(C(=O)c3cc(Cl)ccc3OC)CC2)n1	25118	6685_15
1276	6685	16	r6685: [c25119] (10µM)	0	O=C(O)C1CCN(C(=O)COc2ccc3c4c(c(=O)oc3c2)CCC4)CC1	25119	6685_16
1277	6685	17	r6685: [c25120] (10µM)	0	Cc1ccc(NC(=O)N2CCN(c3cc(C)nc(Nc4ccc(C)cc4)n3)CC2)cc1	25120	6685_17
1278	6685	18	r6685: [c25121] (10µM)	0	COc1cc(NC(=O)N2CCCCCC2c2ccc(C)cc2)cc(OC)c1	25121	6685_18
1279	6685	19	r6685: [c25122] (10µM)	0	CCNc1cc(N2CCN(C(=O)c3cc(Cl)ccc3OC)CC2)nc(C)n1	25122	6685_19
1280	6685	20	r6685: [c25123] (10µM)	0	Cc1ccc(N2CCN(S(=O)(=O)c3ccc(-c4ccccc4)cc3)CC2)nn1	25123	6685_20
1281	6685	21	r6685: [c25124] (10µM)	0	O=c1c2cc3c(=O)n(-c4ccccc4)ccc3nc2ccn1CCCN1CCOCC1	25124	6685_21
1282	6685	22	r6685: [c25125] (10µM)	0	Cc1ccc(S(=O)(=O)N2CCN(c3cc(C)nc(N4CCCC4)n3)CC2)cc1	25125	6685_22
1283	6685	23	r6685: [c25126] (10µM)	0	O=C(c1cccc2ccccc12)N1CCN(c2ccc(Nc3ccncc3)nn2)CC1	25126	6685_23
1284	6685	26	r6685: [c25127] (10µM)	0	Cc1nc(N2CCN(C(=O)Cc3ccc(Cl)cc3)CC2)cc(-n2cccn2)n1	25127	6685_26
1285	6685	27	r6685: [c25128] (10µM)	0	CNc1nc(N2CCCC2)nc2ccccc12	25128	6685_27
1286	6685	28	r6685: [c25129] (10µM)	0	CC(C)(C)c1cc(C(F)(F)F)c2c(n1)sc1c(O)nc(=O)[nH]c12	25129	6685_28
1287	6685	29	r6685: [c25130] (10µM)	0	COc1ccc(N2CCN(c3nc(N)c4ccccc4n3)CC2)cc1	25130	6685_29
1288	6685	30	r6685: [c25131] (10µM)	0	Cc1ccn2cc(C(=O)NCc3ccco3)nc2c1	25131	6685_30
1289	6685	31	r6685: [c25132] (10µM)	0	O=S(=O)(c1ccccc1)N1CCN(c2cc(-n3ccnc3)ncn2)CC1	25132	6685_31
1290	6685	32	r6685: [c25133] (10µM)	0	Cc1ccc(=O)n(CC(=O)Nc2cccc(Cl)c2C)n1	25133	6685_32
1291	6685	33	r6685: [c25134] (10µM)	0	CC(C)c1cc(C(=O)N2CCCC2c2ccccc2F)no1	25134	6685_33
1292	6685	34	r6685: [c25135] (10µM)	0	O=S(=O)(c1cccs1)N1CCc2[nH]c3ccc(F)cc3c2C1	25135	6685_34
1293	6685	35	r6685: [c25136] (10µM)	0	Cc1ccc(C2CC(=O)Nc3c2cnn3-c2ccccc2)cc1	25136	6685_35
1294	6685	38	r6685: [c25137] (10µM)	0	Nc1nc2c(s1)C(c1ccccc1C(F)(F)F)CC(=O)N2	25137	6685_38
1295	6685	39	r6685: [c25138] (10µM)	0	CCNc1cc(N2CCN(C(=O)Nc3ccc(C)c(C)c3)CC2)nc(C)n1	25138	6685_39
1296	6685	40	r6685: [c25139] (10µM)	0	Cc1nc(N2CCCC2)cc(N2CCN(C(=O)c3cccc4ccccc34)CC2)n1	25139	6685_40
1297	6685	41	r6685: [c25140] (10µM)	0	Cc1n[nH]c(-n2ccc3nc4ccn(C5CCCCCC5)c(=O)c4cc3c2=O)n1	25140	6685_41
1298	6685	42	r6685: [c25141] (10µM)	0	COc1ccc(Cc2nc3c4c(C)c(C)n(Cc5ccncc5)c4ncn3n2)cc1OC	25141	6685_42
1299	6685	43	r6685: [c25142] (10µM)	0	O=c1c2cc3c(=O)n(-c4ccncc4)ccc3nc2ccn1CCc1ccccc1	25142	6685_43
1300	6685	44	r6685: [c25143] (10µM)	0	Clc1ccc(COc2ccc(-c3ccnc4ncnn34)cc2)cc1	25143	6685_44
1301	6685	45	r6685: [c25144] (10µM)	0	O=C(O)c1ccc2[nH]c3c(c2c1)CCCCCC3	25144	6685_45
1302	6685	46	r6685: [c25145] (10µM)	0	CCc1ccc(NC(=O)N2CCCC2c2ccccc2C)cc1	25145	6685_46
1303	6685	47	r6685: [c25146] (10µM)	0	COc1cc(C(=O)Nc2ccc(OC3CCN(C)CC3)cc2)cc(OC)c1OC	25146	6685_47
1304	6685	50	r6685: [c25147] (10µM)	0	CCc1ccc(C(=O)N2CCN(c3cc(N4CCCCC4)nc(C)n3)CC2)cc1	25147	6685_50
1305	6685	51	r6685: [c25148] (10µM)	0	OCCNc1nc(Nc2ccc(F)c(Cl)c2)nc2ccccc12	25148	6685_51
1306	6685	52	r6685: [c25149] (10µM)	0	O=C(c1cc2ccccc2[nH]1)N1CCN(S(=O)(=O)c2cccs2)CC1	25149	6685_52
1307	6685	53	r6685: [c25150] (10µM)	0	Cc1nc(N2CCN(S(=O)(=O)c3ccc(Cl)cc3)CC2)cc(-n2ccnc2)n1	25150	6685_53
1308	6685	54	r6685: [c25151] (10µM)	0	Cc1ccc(N2CCN(C(=O)c3c(-c4ccccc4Cl)noc3C)CC2)nn1	25151	6685_54
1309	6685	55	r6685: [c25152] (10µM)	0	COc1cc(NC(=O)N2CCN(c3cc(C)nc(N4CCCCC4)n3)CC2)cc(OC)c1OC	25152	6685_55
1310	6685	56	r6685: [c25153] (10µM)	0	Cc1cc(C)n(-c2cc(N3CCN(C(=O)Nc4ccccc4C)CC3)ncn2)n1	25153	6685_56
1311	6685	57	r6685: [c25154] (10µM)	0	COc1ccc(S(=O)(=O)Nc2ccc(OC3CCN(C)CC3)cc2)cc1	25154	6685_57
1312	6685	58	r6685: [c25155] (10µM)	0	CCNc1cc(N2CCN(C(=O)c3ccccc3OC)CC2)nc(C)n1	25155	6685_58
1313	6685	59	r6685: [c25156] (10µM)	0	Cc1nc2cc(N)ccc2n1CCCN(C)C	25156	6685_59
1314	6685	62	r6685: [c25157] (10µM)	0	Cc1ccc(C(=O)N2CCN(c3cc(-n4ccnc4)ncn3)CC2)cc1	25157	6685_62
1315	6685	63	r6685: [c25158] (10µM)	0	CCc1onc(C)c1C1CCCN1C(=O)Nc1cc(OC)cc(OC)c1	25158	6685_63
1316	6685	64	r6685: [c25159] (10µM)	0	Cc1nc(N2CCCCC2)cc(N2CCN(C(=O)Nc3cc(F)cc(F)c3)CC2)n1	25159	6685_64
1317	6685	65	r6685: [c25160] (10µM)	0	Cc1cc(N2CCN(C(=O)c3c(F)cccc3F)CC2)nc(N2CCCC2)n1	25160	6685_65
1318	6685	66	r6685: [c25161] (10µM)	0	COc1ccccc1NC(=O)N1CCN(c2cc(-n3ccnc3)ncn2)CC1	25161	6685_66
1319	6685	67	r6685: [c25162] (10µM)	0	CCOc1cc(S(N)(=O)=O)ccc1Br	25162	6685_67
1320	6685	68	r6685: [c25163] (10µM)	0	COc1ccc(NC(=O)N2CCN(c3cc(N4CCCCC4)nc(C)n3)CC2)cc1	25163	6685_68
1321	6685	69	r6685: [c25164] (10µM)	0	Cc1nc(N2CCCC2)cc(N2CCN(C(=O)Cc3c[nH]c4ccccc34)CC2)n1	25164	6685_69
1322	6685	70	r6685: [c25165] (10µM)	0	CC(C)c1cc(C2CCCN2C(=O)Cc2ccc(Cl)cc2)on1	25165	6685_70
1323	6685	71	r6685: [c25166] (10µM)	0	Cc1cc(C)c(S(=O)(=O)N2CCN(c3cc(-n4ccnc4C)ncn3)CC2)cc1C	25166	6685_71
1324	6685	74	r6685: [c25167] (10µM)	0	CCNc1cc(N2CCN(S(=O)(=O)c3ccc(C)cc3)CC2)nc(C)n1	25167	6685_74
1325	6685	75	r6685: [c25168] (10µM)	0	Cc1nc(N2CCCC2)cc(N2CCN(C(=O)Cc3ccc(F)cc3)CC2)n1	25168	6685_75
1326	6685	76	r6685: [c25169] (10µM)	0	CCNc1cc(C)nc(N2CCN(S(=O)(=O)c3cc(F)ccc3C)CC2)n1	25169	6685_76
1327	6685	77	r6685: [c25170] (10µM)	0	CC(C)c1cc(C2CCCN2C(=O)Cc2ccc(F)cc2Cl)on1	25170	6685_77
1328	6685	78	r6685: [c25171] (10µM)	0	C#CCOc1ccc(C2SCC(=O)Nc3[nH]nc(C)c32)cc1	25171	6685_78
1329	6685	79	r6685: [c25172] (10µM)	0	CCNc1nc(C)cc(N2CCN(C(=O)Nc3cc(OC)ccc3OC)CC2)n1	25172	6685_79
1330	6685	80	r6685: [c25173] (10µM)	0	CCc1ccccc1NC(=O)N1CCN(c2cc(C)nc(N3CCCC3)n2)CC1	25173	6685_80
1331	6685	81	r6685: [c25174] (10µM)	0	COc1ccccc1NC(=O)N1CCN(c2cc(-n3cccn3)ncn2)CC1	25174	6685_81
1332	6685	82	r6685: [c25175] (10µM)	0	O=C1CC(c2ccccc2Cl)c2cnn(-c3ccccc3)c2N1	25175	6685_82
1333	6685	83	r6685: [c25176] (10µM)	0	CN(C(=O)c1ccc(N2CCCCS2(=O)=O)cc1)C1CCCCC1O	25176	6685_83
1334	6685	86	r6685: [c25177] (10µM)	0	Cc1nc(N2CCN(S(=O)(=O)c3cccc(F)c3)CC2)cc(-n2ccnc2)n1	25177	6685_86
1335	6685	87	r6685: [c25178] (10µM)	0	Cc1cc(C)n(-c2cc(N3CCN(C(=O)c4ccccc4)CC3)ncn2)n1	25178	6685_87
1336	6685	88	r6685: [c25179] (10µM)	0	Cc1cc(C)n(-c2ncnc3c2cnn3-c2ccc(F)cc2)n1	25179	6685_88
1337	6685	89	r6685: [c25180] (10µM)	0	O=S(=O)(c1ccccc1)N1CCN(c2cc(-n3cccn3)ncn2)CC1	25180	6685_89
1338	6685	90	r6685: [c25181] (10µM)	0	Cc1ccc(C(=O)N2CCN(c3ccc(Nc4ccncc4)nn3)CC2)cc1C	25181	6685_90
1339	6685	91	r6685: [c25182] (10µM)	0	CSc1ncc(C(C)=O)c(=O)[nH]1	25182	6685_91
1340	6685	92	r6685: [c25183] (10µM)	0	CCOc1ccccc1NC(=O)N1CCN(c2cc(N3CCOCC3)nc(C)n2)CC1	25183	6685_92
1341	6685	93	r6685: [c25184] (10µM)	0	Cc1ccc(N2CCN(C(=O)CCCc3ccccc3)CC2)nn1	25184	6685_93
1342	6685	94	r6685: [c25185] (10µM)	0	Cc1n[nH]c2c1C(c1ccccc1Cl)SCC(=O)N2	25185	6685_94
1343	6685	95	r6685: [c25186] (10µM)	0	CC(C)(C)OC(=O)NC1CCN(c2ncccn2)CC1	25186	6685_95
1344	6688	1	r6688: solvent (-): DMSO [c2] (10µM)	solvent (-)	CS(=O)C	2	6688_1
1345	6688	12	r6688: solvent (-): DMSO [c2] (10µM)	solvent (-)	CS(=O)C	2	6688_12
1346	6688	13	r6688: solvent (-): DMSO [c2] (10µM)	solvent (-)	CS(=O)C	2	6688_13
1347	6688	24	r6688: solvent (-): DMSO [c2] (10µM)	solvent (-)	CS(=O)C	2	6688_24
1348	6688	25	r6688: solvent (-): DMSO [c2] (10µM)	solvent (-)	CS(=O)C	2	6688_25
1349	6688	36	r6688: solvent (-): DMSO [c2] (10µM)	solvent (-)	CS(=O)C	2	6688_36
1350	6688	37	r6688: solvent (-): DMSO [c2] (10µM)	solvent (-)	CS(=O)C	2	6688_37
1351	6688	48	r6688: solvent (-): DMSO [c2] (10µM)	solvent (-)	CS(=O)C	2	6688_48
1352	6688	49	r6688: solvent (-): DMSO [c2] (10µM)	solvent (-)	CS(=O)C	2	6688_49
1353	6688	60	r6688: solvent (-): DMSO [c2] (10µM)	solvent (-)	CS(=O)C	2	6688_60
1354	6688	61	r6688: solvent (-): DMSO [c2] (10µM)	solvent (-)	CS(=O)C	2	6688_61
1355	6688	72	r6688: solvent (-): DMSO [c2] (10µM)	solvent (-)	CS(=O)C	2	6688_72
1356	6688	73	r6688: solvent (-): DMSO [c2] (10µM)	solvent (-)	CS(=O)C	2	6688_73
1357	6688	84	r6688: solvent (-): DMSO [c2] (10µM)	solvent (-)	CS(=O)C	2	6688_84
1358	6688	85	r6688: solvent (-): DMSO [c2] (10µM)	solvent (-)	CS(=O)C	2	6688_85
1359	6688	96	r6688: solvent (-): DMSO [c2] (10µM)	solvent (-)	CS(=O)C	2	6688_96
1360	6688	2	r6688: [c25187] (10µM)	0	CN(CC(=O)Nc1ccc(F)c(Cl)c1)S(C)(=O)=O	25187	6688_2
1361	6688	3	r6688: [c25188] (10µM)	0	COC(=O)C1CCN(C(=O)c2ccc(CS(=O)(=O)N3CCN(C)CC3)cc2)CC1	25188	6688_3
1362	6688	4	r6688: [c25189] (10µM)	0	Cc1nn2c(nnc3c(=O)n(CCC4=CCCCC4)ccc32)c1-c1ccc(F)cc1	25189	6688_4
1363	6688	5	r6688: [c25190] (10µM)	0	COc1ccc(-c2cc(C(F)F)c3c(n2)sc2c(O)cc(=O)[nH]c23)cc1	25190	6688_5
1364	6688	6	r6688: [c25191] (10µM)	0	CCCCn1ccc2c(nnc3c(-c4ccc(F)cc4)cnn32)c1=O	25191	6688_6
1365	6688	7	r6688: [c25192] (10µM)	0	COc1cc(NC(=O)N2CCN(c3cc(N4CCCCC4)nc(C)n3)CC2)cc(OC)c1OC	25192	6688_7
1366	6688	8	r6688: [c25193] (10µM)	0	Cc1nc(NS(=O)(=O)c2ccc(Cl)cc2)sc1C(=O)O	25193	6688_8
1367	6688	9	r6688: [c25194] (10µM)	0	Cc1nc(N2CCOCC2)cc(N2CCN(C(=O)c3ccccc3F)CC2)n1	25194	6688_9
1368	6688	10	r6688: [c25195] (10µM)	0	c1coc(-c2nnc3sc(-c4ccc5nnnn5c4)nn23)c1	25195	6688_10
1369	6688	11	r6688: [c25196] (10µM)	0	CCc1onc(C)c1C1CCCN1C(=O)Nc1ccc(C)c(Cl)c1	25196	6688_11
1370	6688	14	r6688: [c25197] (10µM)	0	CN1CCc2nc3sc(C(=O)NCCc4c[nH]c5ccccc45)c(N)c3cc2C1	25197	6688_14
1371	6688	15	r6688: [c25198] (10µM)	0	O=C(CCC1CCCCC1)N1CCN(c2cc(-n3ccnc3)ncn2)CC1	25198	6688_15
1372	6688	16	r6688: [c25199] (10µM)	0	COc1ccc(Cl)cc1NC(=O)N1CCN(c2cc(-n3cccn3)nc(C)n2)CC1	25199	6688_16
1373	6688	17	r6688: [c25200] (10µM)	0	Cc1cccc(NC(=O)NC2CCN(Cc3cccs3)CC2)c1	25200	6688_17
1374	6688	18	r6688: [c25201] (10µM)	0	Cc1cc(N2CCN(S(=O)(=O)c3ccc(F)cc3)CC2)nc(N2CCCC2)n1	25201	6688_18
1375	6688	19	r6688: [c25202] (10µM)	0	Cc1nc2ncnn2c(O)c1Oc1ccc(N)cc1	25202	6688_19
1376	6688	20	r6688: [c25203] (10µM)	0	CCC(C(=O)NC)N(c1cccc(OC)c1)S(C)(=O)=O	25203	6688_20
1377	6688	21	r6688: [c25204] (10µM)	0	Cc1nn(-c2ccc3nncn3n2)c2c1C(c1ccsc1)CC(=O)N2	25204	6688_21
1378	6688	22	r6688: [c25205] (10µM)	0	CCOc1ccc(C(=O)OC)c(O)c1	25205	6688_22
1379	6688	23	r6688: [c25206] (10µM)	0	CCc1cc(C2CCCN2C(=O)c2cnn3c(C(F)(F)F)cc(-c4ccco4)nc23)on1	25206	6688_23
1380	6688	26	r6688: [c25207] (10µM)	0	Cc1nn(-c2ccccc2)c2c1C(c1cccc(O)c1)CC(=O)N2	25207	6688_26
1381	6688	27	r6688: [c25208] (10µM)	0	COc1ccc(S(=O)(=O)N2CCN(c3cc(-n4ccnc4)ncn3)CC2)cc1C	25208	6688_27
1382	6688	28	r6688: [c25209] (10µM)	0	Cc1ccc(S(=O)(=O)N2CCN(c3ccc(-n4nc(C)cc4C)nn3)CC2)cc1	25209	6688_28
1383	6688	29	r6688: [c25210] (10µM)	0	CCS(=O)(=O)N1CCC(C(=O)NCc2ccc(-n3ccnc3)cc2)CC1	25210	6688_29
1384	6688	30	r6688: [c25211] (10µM)	0	c1cncc(CNC2CCOCC2)c1	25211	6688_30
1385	6688	31	r6688: [c25212] (10µM)	0	O=c1c2ccccc2cnn1Cc1c(F)cccc1Cl	25212	6688_31
1386	6688	32	r6688: [c25213] (10µM)	0	COc1ccc(S(=O)(=O)N2CCN(c3ccc(-n4cccn4)nn3)CC2)c(C)c1C	25213	6688_32
1387	6688	33	r6688: [c25214] (10µM)	0	CCNc1nc(C)cc(N2CCN(C(=O)Nc3ccc(OC)c(Cl)c3)CC2)n1	25214	6688_33
1388	6688	34	r6688: [c25215] (10µM)	0	O=C(c1cccc(F)c1)N1CCN(C(=O)c2cc(-c3ccccc3F)no2)CC1	25215	6688_34
1389	6688	35	r6688: [c25216] (10µM)	0	Cc1nn(-c2ccc3nnc(C)n3n2)c2c1C(c1ccccc1F)CC(=O)N2	25216	6688_35
1390	6688	38	r6688: [c25217] (10µM)	0	O=C(c1cccc(S(=O)(=O)Nc2ccc(F)cc2)c1)N1CCOCC1	25217	6688_38
1391	6688	39	r6688: [c25218] (10µM)	0	Cc1ccc(N2C(=O)CC(NC3CCS(=O)(=O)C3)C2=O)cc1	25218	6688_39
1392	6688	40	r6688: [c25219] (10µM)	0	O=C(c1ccc(Cl)cc1-n1cnnn1)N1CCN(c2ccc(F)cc2)CC1	25219	6688_40
1393	6688	41	r6688: [c25220] (10µM)	0	O=C(CN1C(=O)c2ccncc2C1=O)N1CCN(CC=Cc2ccccc2)CC1	25220	6688_41
1394	6688	42	r6688: [c25221] (10µM)	0	COc1ccccc1NC(=O)N1CCN(c2cc(N(C)C)nc(C)n2)CC1	25221	6688_42
1395	6688	43	r6688: [c25222] (10µM)	0	Cc1c(C)n(-c2ccc(F)cc2)c2ncn3nc(-c4cccnc4)nc3c12	25222	6688_43
1396	6688	44	r6688: [c25223] (10µM)	0	C#CCOc1ccc(C2CC(=O)Nc3c2c(C)nn3-c2ccc(N3CCCCC3)nn2)cc1	25223	6688_44
1397	6688	45	r6688: [c25224] (10µM)	0	Cc1nc(N(C)C)cc(N2CCN(C(=O)c3cccc(C(F)(F)F)c3)CC2)n1	25224	6688_45
1398	6688	46	r6688: [c25225] (10µM)	0	CCCOc1ccc(C2SCC(=O)Nc3[nH]nc(C)c32)cc1	25225	6688_46
1399	6688	47	r6688: [c25226] (10µM)	0	CC(=O)Nc1cc(NC(=O)Nc2ccccc2)ccc1C	25226	6688_47
1400	6688	50	r6688: [c25227] (10µM)	0	Cc1cc(C)n(-c2ccc(N3CCN(C(=O)Cc4ccccc4)CC3)nn2)n1	25227	6688_50
1401	6688	51	r6688: [c25228] (10µM)	0	Cc1ccccc1C1CC(=O)Nc2c1cnn2-c1ccccc1	25228	6688_51
1402	6688	52	r6688: [c25229] (10µM)	0	Cc1nc(N2CCCCC2)cc(N2CCN(C(=O)Nc3ccc(Cl)cc3)CC2)n1	25229	6688_52
1403	6688	53	r6688: [c25230] (10µM)	0	COc1ccc(NC(=O)N2CCCCCC2c2cccs2)cc1OC	25230	6688_53
1404	6688	54	r6688: [c25231] (10µM)	0	O=C(CCC1CCCCC1)N1CCN(c2ccc(Nc3cccnc3)nn2)CC1	25231	6688_54
1405	6688	55	r6688: [c25232] (10µM)	0	Cc1c(Cl)cccc1NC(=O)N1CCCC1c1ccco1	25232	6688_55
1406	6688	56	r6688: [c25233] (10µM)	0	Cc1cc(C)n(-c2ccc(N3CCN(C(=O)CCc4ccccc4)CC3)nn2)n1	25233	6688_56
1407	6688	57	r6688: [c25234] (10µM)	0	COc1cccc(Nc2ncnc3oc(C)c(C)c23)c1	25234	6688_57
1408	6688	58	r6688: [c25235] (10µM)	0	Cc1ccc(NC(=O)N2CCN(c3ccc(Nc4ccncc4)nn3)CC2)c(Cl)c1	25235	6688_58
1409	6688	59	r6688: [c25236] (10µM)	0	COc1ccc(NC(=O)N2CCCC2c2cc(C(C)C)on2)c(OC)c1	25236	6688_59
1410	6688	62	r6688: [c25237] (10µM)	0	CN1CCN(c2ccc(NC(=O)COc3cccc(Cl)c3)cc2)CC1	25237	6688_62
1411	6688	63	r6688: [c25238] (10µM)	0	Cc1cc(C)n(-c2ccc(N3CCN(S(=O)(=O)c4ccc5ccccc5c4)CC3)nn2)n1	25238	6688_63
1412	6688	64	r6688: [c25239] (10µM)	0	Cc1cc(C2CCCN2S(=O)(=O)c2cccc(Cl)c2)on1	25239	6688_64
1413	6688	65	r6688: [c25240] (10µM)	0	C=CCOc1ccc(C2CC(=O)Nc3c2c(C)nn3-c2ccc(N3CCCCC3)nn2)cc1OC	25240	6688_65
1414	6688	66	r6688: [c25241] (10µM)	0	Cc1cc(C)cc(NC(=O)N2CCN(c3cc(C)nc(N4CCCC4)n3)CC2)c1	25241	6688_66
1415	6688	67	r6688: [c25242] (10µM)	0	COc1cc(OC)cc(C(=O)N2CCN(C(=O)c3cc4ccccc4[nH]3)CC2)c1	25242	6688_67
1416	6688	68	r6688: [c25243] (10µM)	0	Cc1nc(N2CCCCC2)cc(N2CCN(C(=O)c3cccc4ccccc34)CC2)n1	25243	6688_68
1417	6688	69	r6688: [c25244] (10µM)	0	CCN(CC)Cc1nnc2sc(-c3ccccc3OC)nn12	25244	6688_69
1418	6688	70	r6688: [c25245] (10µM)	0	CC(C)(C)C(=O)Nc1ccccc1-c1nc(-c2ccncc2)no1	25245	6688_70
1419	6688	71	r6688: [c25246] (10µM)	0	CCNc1nc(C)cc(N2CCN(C(=O)Nc3ccccc3CC)CC2)n1	25246	6688_71
1420	6688	74	r6688: [c25247] (10µM)	0	O=C(NCCN1CCOCC1)c1cc(-c2cccc(O)c2)on1	25247	6688_74
1421	6688	75	r6688: [c25248] (10µM)	0	COC(=O)CN1C(=O)N2CCc3c([nH]c4ccccc34)C2(C)C1=O	25248	6688_75
1422	6688	76	r6688: [c25249] (10µM)	0	CC1CCCC(C)N1C(=O)c1cc(-c2ccccc2Cl)on1	25249	6688_76
1423	6688	77	r6688: [c25250] (10µM)	0	Cc1ccc(NC(=O)N2CCN(c3cc(-n4cccn4)ncn3)CC2)cc1F	25250	6688_77
1424	6688	78	r6688: [c25251] (10µM)	0	Cc1cc(=O)[nH]c2ccc(S(=O)(=O)O)cc12	25251	6688_78
1425	6688	79	r6688: [c25252] (10µM)	0	Cc1ccc(NC(=O)N2CCN(c3cc(N4CCOCC4)nc(C)n3)CC2)c(C)c1	25252	6688_79
1426	6688	80	r6688: [c25253] (10µM)	0	CCn1nc2n(c1=O)C(=O)N(c1ccc(F)cc1)C2	25253	6688_80
1427	6688	81	r6688: [c25254] (10µM)	0	Cc1cc(C)n(-c2cc(N3CCN(C(=O)Nc4ccc(F)c(Cl)c4)CC3)nc(C)n2)n1	25254	6688_81
1428	6688	82	r6688: [c25255] (10µM)	0	Cc1cc(C2CCCN2C(=O)Nc2ccc(Br)cc2)on1	25255	6688_82
1429	6688	83	r6688: [c25256] (10µM)	0	COC(=O)Cc1cc(O)n(-c2ccccc2C)n1	25256	6688_83
1430	6688	86	r6688: [c25257] (10µM)	0	Cc1cc(C)n(-c2cc(N3CCN(C(=O)Cc4c[nH]c5ccccc45)CC3)ncn2)n1	25257	6688_86
1431	6688	87	r6688: [c25258] (10µM)	0	Cc1ccc(N2CCN(S(=O)(=O)c3ccc(C(F)(F)F)cc3)CC2)nn1	25258	6688_87
1432	6688	88	r6688: [c25259] (10µM)	0	CCS(=O)(=O)N(C)c1ccc(C(=O)Nc2ccc(N3CCN(C)CC3)cc2)cc1	25259	6688_88
1433	6688	89	r6688: [c25260] (10µM)	0	Cc1ccc(C2CCCN2S(=O)(=O)c2cccc3nsnc23)cc1	25260	6688_89
1434	6688	90	r6688: [c25261] (10µM)	0	COc1ccccc1NC(=O)N1CCN(c2ccc(-n3nc(C)cc3C)nn2)CC1	25261	6688_90
1435	6688	91	r6688: [c25262] (10µM)	0	O=C(Cn1ncc2ccccc2c1=O)Nc1ccc(F)cc1F	25262	6688_91
1436	6688	92	r6688: [c25263] (10µM)	0	Cc1nc(N2CCN(C(=O)Nc3ccc(C)c(F)c3)CC2)cc(-n2ccnc2)n1	25263	6688_92
1437	6688	93	r6688: [c25264] (10µM)	0	Cc1nn2c(nnc3c(=O)n(C4CC4)ccc32)c1-c1ccc(F)cc1	25264	6688_93
1438	6688	94	r6688: [c25265] (10µM)	0	COc1ccc(-c2nn3c(N4CCN(c5ccccn5)CC4)cc(C)nc3c2C)cc1	25265	6688_94
1439	6688	95	r6688: [c25266] (10µM)	0	O=C(CCCc1ccccc1)N1CCN(c2ccc(-n3cccn3)nn2)CC1	25266	6688_95
1440	6692	1	r6692: solvent (-): DMSO [c2] (10µM)	solvent (-)	CS(=O)C	2	6692_1
1441	6692	12	r6692: solvent (-): DMSO [c2] (10µM)	solvent (-)	CS(=O)C	2	6692_12
1442	6692	13	r6692: solvent (-): DMSO [c2] (10µM)	solvent (-)	CS(=O)C	2	6692_13
1443	6692	24	r6692: solvent (-): DMSO [c2] (10µM)	solvent (-)	CS(=O)C	2	6692_24
1444	6692	25	r6692: solvent (-): DMSO [c2] (10µM)	solvent (-)	CS(=O)C	2	6692_25
1445	6692	36	r6692: solvent (-): DMSO [c2] (10µM)	solvent (-)	CS(=O)C	2	6692_36
1446	6692	37	r6692: solvent (-): DMSO [c2] (10µM)	solvent (-)	CS(=O)C	2	6692_37
1447	6692	48	r6692: solvent (-): DMSO [c2] (10µM)	solvent (-)	CS(=O)C	2	6692_48
1448	6692	49	r6692: solvent (-): DMSO [c2] (10µM)	solvent (-)	CS(=O)C	2	6692_49
1449	6692	60	r6692: solvent (-): DMSO [c2] (10µM)	solvent (-)	CS(=O)C	2	6692_60
1450	6692	61	r6692: solvent (-): DMSO [c2] (10µM)	solvent (-)	CS(=O)C	2	6692_61
1451	6692	72	r6692: solvent (-): DMSO [c2] (10µM)	solvent (-)	CS(=O)C	2	6692_72
1452	6692	73	r6692: solvent (-): DMSO [c2] (10µM)	solvent (-)	CS(=O)C	2	6692_73
1453	6692	84	r6692: solvent (-): DMSO [c2] (10µM)	solvent (-)	CS(=O)C	2	6692_84
1454	6692	85	r6692: solvent (-): DMSO [c2] (10µM)	solvent (-)	CS(=O)C	2	6692_85
1455	6692	96	r6692: solvent (-): DMSO [c2] (10µM)	solvent (-)	CS(=O)C	2	6692_96
1456	6692	2	r6692: [c25267] (10µM)	0	CN1CCC(Oc2ccc(NC(=O)COc3ccccc3)cc2)CC1	25267	6692_2
1457	6692	3	r6692: [c25268] (10µM)	0	CCNc1cc(N2CCN(C(=O)Nc3ccc(F)cc3F)CC2)nc(C)n1	25268	6692_3
1458	6692	4	r6692: [c25269] (10µM)	0	Cc1nn2c(ncc3c(=O)n(-c4ccc(F)c(Cl)c4)ccc32)c1-c1ccc(F)cc1	25269	6692_4
1459	6692	5	r6692: [c25270] (10µM)	0	O=C(O)Cn1c(=O)cc(O)c2ccccc21	25270	6692_5
1460	6692	6	r6692: [c25271] (10µM)	0	Cc1nn2c(ncc3c(=O)n(CCN4CCOCC4)ccc32)c1-c1ccccc1	25271	6692_6
1461	6692	7	r6692: [c25272] (10µM)	0	COc1cc(NC(=O)N2CCCC2c2ccccc2Cl)cc(OC)c1	25272	6692_7
1462	6692	8	r6692: [c25273] (10µM)	0	Cc1ccc(Nc2cc(N3CCN(C(=O)Nc4cccc(C)c4)CC3)nc(C)n2)cc1	25273	6692_8
1463	6692	9	r6692: [c25274] (10µM)	0	Cc1nn(-c2ccc3nncn3n2)c2c1C(c1ccccc1F)CC(=O)N2	25274	6692_9
1464	6692	10	r6692: [c25275] (10µM)	0	O=C(c1ccc(N2CCCCS2(=O)=O)cc1)N1CCCCCC1	25275	6692_10
1465	6692	11	r6692: [c25276] (10µM)	0	COc1ccc(NC(=O)c2cc(-c3ccco3)on2)cc1	25276	6692_11
1466	6692	14	r6692: [c25277] (10µM)	0	CN(C)S(=O)(=O)c1ccc2c(c1)CCN2C(=O)C1CCN(S(=O)(=O)N(C)C)CC1	25277	6692_14
1467	6692	15	r6692: [c25278] (10µM)	0	CCN1CCN(c2nccc(-c3cnc4nc(-c5ccncc5)nn4c3C)n2)CC1	25278	6692_15
1468	6692	16	r6692: [c25279] (10µM)	0	Cc1cccc(C2CC(=O)Nc3c2c(C)nn3-c2nc(C)cc(C)n2)c1	25279	6692_16
1469	6692	17	r6692: [c25280] (10µM)	0	COc1cccc(NC(=O)N2CCN(c3cc(-n4ccnc4)ncn3)CC2)c1	25280	6692_17
1470	6692	18	r6692: [c25281] (10µM)	0	CN(C)C(=O)Cc1ccc(NC(=O)C2CC2)cc1	25281	6692_18
1471	6692	19	r6692: [c25282] (10µM)	0	Cc1nc2nc3ccn(CCO)c(=O)c3c(-c3ccccc3Cl)n2n1	25282	6692_19
1472	6692	20	r6692: [c25283] (10µM)	0	Cc1c(C(=O)c2ccccc2)oc2cc(N)ccc12	25283	6692_20
1473	6692	21	r6692: [c25284] (10µM)	0	Cc1nc(N2CCCC2)ncc1-c1cc(=O)[nH]c(N2CCN(Cc3ccccc3)CC2)n1	25284	6692_21
1474	6692	22	r6692: [c25285] (10µM)	0	O=C(Nc1ccc2c(c1)OCCO2)c1ccc(CN2CCCCCC2)cc1	25285	6692_22
1475	6692	23	r6692: [c25286] (10µM)	0	CCNc1nc(C)cc(N2CCN(C(=O)c3cccc(OC)c3OC)CC2)n1	25286	6692_23
1476	6692	26	r6692: [c25287] (10µM)	0	O=C(Nc1cccc(C(F)(F)F)c1)N1CCN(c2ccc(-n3cccn3)nn2)CC1	25287	6692_26
1477	6692	27	r6692: [c25288] (10µM)	0	CCOc1ccc(C2CC(=O)Nc3c2c(C)nn3-c2ccc(N3CCCCC3)nn2)cc1	25288	6692_27
1478	6692	28	r6692: [c25289] (10µM)	0	COc1cccc(-c2cc(C(=O)N3CCN(c4cc(Cl)ccc4C)CC3)on2)c1	25289	6692_28
1479	6692	29	r6692: [c25290] (10µM)	0	c1ccc(Nc2nccc(-c3ccncc3)n2)cc1	25290	6692_29
1480	6692	30	r6692: [c25291] (10µM)	0	Cc1c(C)n(-c2ccccc2)c2ncn3nc(-c4ccncc4)nc3c12	25291	6692_30
1481	6692	31	r6692: [c25292] (10µM)	0	CCS(=O)(=O)N1CCC(C(=O)NCc2ccc(N3CCCCC3)cc2)CC1	25292	6692_31
1482	6692	32	r6692: [c25293] (10µM)	0	O=C(NCC1CCCO1)c1ccc(N2CCCCS2(=O)=O)cc1	25293	6692_32
1483	6692	33	r6692: [c25294] (10µM)	0	Cc1nc(N2CCOCC2)cc(N2CCN(C(=O)Nc3ccc4c(c3)OCCO4)CC2)n1	25294	6692_33
1484	6692	34	r6692: [c25295] (10µM)	0	CCc1ccc(NC(=O)Nc2ccc(Nc3ccc(C)nn3)cc2)cc1	25295	6692_34
1485	6692	35	r6692: [c25296] (10µM)	0	COc1cc(Cl)c(S(=O)(=O)NCC2CCCO2)cc1Cl	25296	6692_35
1486	6692	38	r6692: [c25297] (10µM)	0	O=C(O)CCCNc1ncccn1	25297	6692_38
1487	6692	39	r6692: [c25298] (10µM)	0	COc1ccc(NC(=O)N2CCN(c3cc(C)nc(N4CCCCC4)n3)CC2)cc1OC	25298	6692_39
1488	6692	40	r6692: [c25299] (10µM)	0	CN1CCN(S(=O)(=O)c2cccc(C(=O)NCc3ccco3)c2)CC1	25299	6692_40
1489	6692	41	r6692: [c25300] (10µM)	0	COC(=O)c1ccc(O)c(CN)c1	25300	6692_41
1490	6692	42	r6692: [c25301] (10µM)	0	Cc1cc(C)c(S(=O)(=O)N2CCN(c3ccc(Nc4ccncc4)nn3)CC2)c(C)c1	25301	6692_42
1491	6692	43	r6692: [c25302] (10µM)	0	COc1ccccc1NC(=O)N1CCN(c2cc(N3CCCCC3)nc(C)n2)CC1	25302	6692_43
1492	6692	44	r6692: [c25303] (10µM)	0	COc1c(C)cccc1C(=O)Nc1ccccc1C(=O)N1CCCCC1	25303	6692_44
1493	6692	45	r6692: [c25304] (10µM)	0	O=C(c1ccccc1C(F)(F)F)N1CCN(c2ccc(-n3cccn3)nn2)CC1	25304	6692_45
1494	6692	46	r6692: [c25305] (10µM)	0	Cc1cc(N2CCCCC2)nc(N2CCN(S(=O)(=O)c3cc(F)ccc3C)CC2)n1	25305	6692_46
1495	6692	47	r6692: [c25306] (10µM)	0	CCOc1cccc(C2CC(=O)Nc3c2c(C)nn3-c2ccc3nncn3n2)c1	25306	6692_47
1496	6692	50	r6692: [c25307] (10µM)	0	Cc1ccc(=O)n(CC(=O)Nc2ccccc2C(C)C)n1	25307	6692_50
1497	6692	51	r6692: [c25308] (10µM)	0	Cc1cc(C)n(-c2ccc(N3CCN(C(=O)c4ccc(F)cc4)CC3)nn2)n1	25308	6692_51
1498	6692	52	r6692: [c25309] (10µM)	0	COc1ccc(S(=O)(=O)NCc2ccc(N3CCN(C)CC3)cc2)cc1C	25309	6692_52
1499	6692	53	r6692: [c25310] (10µM)	0	CC(O)CNS(=O)(=O)c1ccc(Br)c2ccccc12	25310	6692_53
1500	6692	54	r6692: [c25311] (10µM)	0	Oc1ccc2c(c1)Oc1ncn3nc(-c4ccccn4)nc3c1C2c1cccnc1	25311	6692_54
1501	6692	55	r6692: [c25312] (10µM)	0	CC(C)n1cnc2cc(C(F)(F)F)ccc21	25312	6692_55
1502	6692	56	r6692: [c25313] (10µM)	0	Cc1nc(N2CCCC2)cc(N2CCN(C(=O)c3sc(C)nc3C)CC2)n1	25313	6692_56
1503	6692	57	r6692: [c25314] (10µM)	0	CCOc1ccc(C(=O)N2CCN(c3ccc(-n4cccn4)nn3)CC2)cc1	25314	6692_57
1504	6692	58	r6692: [c25315] (10µM)	0	COc1ccc(NC(=O)N2CCCC2c2ccc(C)cc2)cc1OC	25315	6692_58
1505	6692	59	r6692: [c25316] (10µM)	0	Cc1nc2cc(N)ccc2n1CCc1ccccc1	25316	6692_59
1506	6692	62	r6692: [c25317] (10µM)	0	CNc1cc(C)nc2c(C)c(-c3cccc(C)c3)nn12	25317	6692_62
1507	6692	63	r6692: [c25318] (10µM)	0	CC(=O)N1CCN(c2cc(C)nc(N3CCCCC3)n2)CC1	25318	6692_63
1508	6692	64	r6692: [c25319] (10µM)	0	Cc1nn2c(ncc3c(=O)n(-c4ccccc4F)ccc32)c1-c1ccc(Cl)cc1	25319	6692_64
1509	6692	65	r6692: [c25320] (10µM)	0	Cc1ccc(N2CCN(C(=O)c3ccc(C)c(C)c3)CC2)nn1	25320	6692_65
1510	6692	66	r6692: [c25321] (10µM)	0	CCc1ccc(NC(=O)N2CCCC2c2cc(C)no2)cc1	25321	6692_66
1511	6692	67	r6692: [c25322] (10µM)	0	CCOc1ccc(C2CC(=O)Nc3c2c(C)nn3-c2ccc(N3CCCC3)nn2)cc1	25322	6692_67
1512	6692	68	r6692: [c25323] (10µM)	0	CS(=O)(=O)N1CCC(C(=O)Nc2ccccc2C(=O)N2CCCCCC2)CC1	25323	6692_68
1513	6692	69	r6692: [c25324] (10µM)	0	Cc1ccc(NC(=O)N2CCN(c3ccc(-n4nc(C)cc4C)nn3)CC2)c(Cl)c1	25324	6692_69
1514	6692	70	r6692: [c25325] (10µM)	0	CC(=O)Nc1ccc(C(N)=O)cc1Br	25325	6692_70
1515	6692	71	r6692: [c25326] (10µM)	0	COc1ccc(Cl)cc1C(=O)N1CCN(c2cc(N3CCN(C)CC3)nc(C)n2)CC1	25326	6692_71
1516	6692	74	r6692: [c25327] (10µM)	0	C=CCNC(=O)c1cc(-c2cccc(O)c2)on1	25327	6692_74
1517	6692	75	r6692: [c25328] (10µM)	0	CCCOc1ccc(C2CC(=O)Nc3c2c(C)nn3-c2ccc(N3CCCC3)nn2)cc1	25328	6692_75
1518	6692	76	r6692: [c25329] (10µM)	0	CCNc1cc(N2CCN(S(=O)(=O)c3ccc(F)cc3)CC2)nc(C)n1	25329	6692_76
1519	6692	77	r6692: [c25330] (10µM)	0	O=C(Nc1cccc(C(F)(F)F)c1)N1CCN(c2cc(-n3cccn3)ncn2)CC1	25330	6692_77
1520	6692	78	r6692: [c25331] (10µM)	0	Cc1cc(N2CCN(C(=O)c3sc(C)nc3C)CC2)nc(N2CCOCC2)n1	25331	6692_78
1521	6692	79	r6692: [c25332] (10µM)	0	Cc1nc(N2CCN(S(=O)(=O)c3ccccc3F)CC2)cc(-n2cccn2)n1	25332	6692_79
1522	6692	80	r6692: [c25333] (10µM)	0	CC(C(=O)N1CCN(c2ccc(F)cc2)CC1)n1cnc2ccccc2c1=O	25333	6692_80
1523	6692	81	r6692: [c25334] (10µM)	0	Cc1ccc(C)c(NC(=O)N2CCCCCC2c2cccs2)c1	25334	6692_81
1524	6692	82	r6692: [c25335] (10µM)	0	CC(=O)c1sc2nc(C)cc(C(F)(F)F)c2c1N	25335	6692_82
1525	6692	83	r6692: [c25336] (10µM)	0	Cc1ccc(CC(=O)Nc2ccc(OC3CCN(C)CC3)cc2)cc1C	25336	6692_83
1526	6692	86	r6692: [c25337] (10µM)	0	Cc1ccc(S(=O)(=O)N(C)Cc2ccc(C(=O)NC3CCN(C)CC3)cc2)cc1	25337	6692_86
1527	6692	87	r6692: [c25338] (10µM)	0	Cc1cc(N2CCN(C(=O)c3ccc(F)cc3)CC2)nc(N2CCOCC2)n1	25338	6692_87
1528	6692	88	r6692: [c25339] (10µM)	0	O=C1CCCC2=C1C(c1c[nH]c3ccccc13)n1c(nc3ccccc31)N2	25339	6692_88
1529	6692	89	r6692: [c25340] (10µM)	0	Cc1nn(Cc2ccccc2)c(C)c1NC(=O)c1cc(CC(C)C)on1	25340	6692_89
1530	6692	90	r6692: [c25341] (10µM)	0	CN1CCN(c2ccc(NC(=O)c3ccc(N(C)S(C)(=O)=O)cc3Cl)cc2)CC1	25341	6692_90
1531	6692	91	r6692: [c25342] (10µM)	0	O=C(c1ccccc1)N1CCN(c2ccc(-n3cccn3)nn2)CC1	25342	6692_91
1532	6692	92	r6692: [c25343] (10µM)	0	Cc1c(C)n(Cc2ccco2)c2ncn3nc(Cc4ccccc4)nc3c12	25343	6692_92
1533	6692	93	r6692: [c25344] (10µM)	0	Cc1c2c(cc3c4c(c(=O)oc13)CCC4)C(O)CC1(CCCC(C)C1)O2	25344	6692_93
1534	6692	94	r6692: [c25345] (10µM)	0	O=C(Nc1ccc2c(c1)OCCO2)c1ccc(CN2CCCCC2)cc1	25345	6692_94
1535	6692	95	r6692: [c25346] (10µM)	0	Cc1ccc(NC(=O)N2CCN(c3ccc(-n4cccn4)nn3)CC2)cc1	25346	6692_95
1536	6701	1	r6701: solvent (-): DMSO [c2] (10µM)	solvent (-)	CS(=O)C	2	6701_1
1537	6701	12	r6701: solvent (-): DMSO [c2] (10µM)	solvent (-)	CS(=O)C	2	6701_12
1538	6701	13	r6701: solvent (-): DMSO [c2] (10µM)	solvent (-)	CS(=O)C	2	6701_13
1539	6701	24	r6701: solvent (-): DMSO [c2] (10µM)	solvent (-)	CS(=O)C	2	6701_24
1540	6701	25	r6701: solvent (-): DMSO [c2] (10µM)	solvent (-)	CS(=O)C	2	6701_25
1541	6701	36	r6701: solvent (-): DMSO [c2] (10µM)	solvent (-)	CS(=O)C	2	6701_36
1542	6701	37	r6701: solvent (-): DMSO [c2] (10µM)	solvent (-)	CS(=O)C	2	6701_37
1543	6701	48	r6701: solvent (-): DMSO [c2] (10µM)	solvent (-)	CS(=O)C	2	6701_48
1544	6701	49	r6701: solvent (-): DMSO [c2] (10µM)	solvent (-)	CS(=O)C	2	6701_49
1545	6701	60	r6701: solvent (-): DMSO [c2] (10µM)	solvent (-)	CS(=O)C	2	6701_60
1546	6701	61	r6701: solvent (-): DMSO [c2] (10µM)	solvent (-)	CS(=O)C	2	6701_61
1547	6701	72	r6701: solvent (-): DMSO [c2] (10µM)	solvent (-)	CS(=O)C	2	6701_72
1548	6701	73	r6701: solvent (-): DMSO [c2] (10µM)	solvent (-)	CS(=O)C	2	6701_73
1549	6701	84	r6701: solvent (-): DMSO [c2] (10µM)	solvent (-)	CS(=O)C	2	6701_84
1550	6701	85	r6701: solvent (-): DMSO [c2] (10µM)	solvent (-)	CS(=O)C	2	6701_85
1551	6701	96	r6701: solvent (-): DMSO [c2] (10µM)	solvent (-)	CS(=O)C	2	6701_96
1552	6701	2	r6701: [c25347] (10µM)	0	Cc1ccc(S(=O)(=O)N2CCN(c3cc(-n4ccnc4)ncn3)CC2)cc1C	25347	6701_2
1553	6701	3	r6701: [c25348] (10µM)	0	CCOc1ccc(NC(=O)N2CCCC2c2cc(C)no2)cc1	25348	6701_3
1554	6701	4	r6701: [c25349] (10µM)	0	CCc1ccccc1NC(=O)N1CCCC1c1ccc(F)cc1	25349	6701_4
1555	6701	5	r6701: [c25350] (10µM)	0	CN(CC(=O)Nc1ccc(Cl)c(C(F)(F)F)c1)S(C)(=O)=O	25350	6701_5
1556	6701	6	r6701: [c25351] (10µM)	0	Cc1cc(Br)c(S(=O)(=O)n2cccn2)cc1C	25351	6701_6
1557	6701	7	r6701: [c25352] (10µM)	0	COc1ccc(S(=O)(=O)N2CCN(c3ccc(C)nn3)CC2)c(OC)c1	25352	6701_7
1558	6701	8	r6701: [c25353] (10µM)	0	NC(=O)c1c(SCc2ccccc2Cl)sc2c(O)cc(=O)[nH]c12	25353	6701_8
1559	6701	9	r6701: [c25354] (10µM)	0	O=C1CC(c2ccccc2)c2ncn(-c3cccc(Cl)c3)c2N1	25354	6701_9
1560	6701	10	r6701: [c25355] (10µM)	0	COc1ccc(-c2cc(C(=O)NCC(C)C)no2)cc1	25355	6701_10
1561	6701	11	r6701: [c25356] (10µM)	0	O=C(Nc1ccc(Nc2ccc(-n3cccn3)nn2)cc1)Nc1ccccc1Cl	25356	6701_11
1562	6701	14	r6701: [c25357] (10µM)	0	Cc1cc(NC(=O)NC2CCCCC2)ccc1NC(=O)c1ccccc1	25357	6701_14
1563	6701	15	r6701: [c25358] (10µM)	0	COc1ccc(F)cc1S(=O)(=O)NCc1ccc(N2CCN(C)CC2)cc1	25358	6701_15
1564	6701	16	r6701: [c25359] (10µM)	0	Cc1nc2c(c(C)nn2-c2ccccc2)c(C)c1CCC(=O)O	25359	6701_16
1565	6701	17	r6701: [c25360] (10µM)	0	O=C(Cc1csc(-n2cccc2)n1)NCc1cccnc1	25360	6701_17
1566	6701	18	r6701: [c25361] (10µM)	0	COc1cccc(C2CC(=O)Nc3c2c(C)nn3-c2ccc(N3CCCCC3)nn2)c1OC	25361	6701_18
1567	6701	19	r6701: [c25362] (10µM)	0	O=c1c2cc3c(=O)n(-c4cc(Cl)cc(Cl)c4)ccc3nc2ccn1CCO	25362	6701_19
1568	6701	20	r6701: [c25363] (10µM)	0	CCCc1cc(C(=O)OCC)no1	25363	6701_20
1569	6701	21	r6701: [c25364] (10µM)	0	Cc1nc(C(N)=O)co1	25364	6701_21
1570	6701	22	r6701: [c25365] (10µM)	0	COc1ccc(NC(=O)N2CCCCCC2c2ccccc2Cl)cc1OC	25365	6701_22
1571	6701	23	r6701: [c25366] (10µM)	0	COc1ccc(Nc2ccnc3ccc(F)cc23)cc1	25366	6701_23
1572	6701	26	r6701: [c25367] (10µM)	0	NC(=O)C1=C(NC(=O)C2(c3ccccc3)CCCC2)SC2CCCC12	25367	6701_26
1573	6701	27	r6701: [c25368] (10µM)	0	Cc1nccn1-c1cc(N2CCN(C(=O)c3ccc(Cl)cc3)CC2)ncn1	25368	6701_27
1574	6701	28	r6701: [c25369] (10µM)	0	CNS(=O)(=O)c1ccc2c(c1)CCN2C(C)=O	25369	6701_28
1575	6701	29	r6701: [c25370] (10µM)	0	Cc1cc(C)n(-c2ccc(N3CCN(C(=O)Nc4ccc(Cl)c(C(F)(F)F)c4)CC3)nn2)n1	25370	6701_29
1576	6701	30	r6701: [c25371] (10µM)	0	O=C1CC(c2ccccc2)c2ncn(-c3ccc(Cl)cc3)c2N1	25371	6701_30
1577	6701	31	r6701: [c25372] (10µM)	0	Cc1cc(S(N)(=O)=O)ccc1Cl	25372	6701_31
1578	6701	32	r6701: [c25373] (10µM)	0	COc1ccc(OC)c(C(=O)c2oc3ccc(N)cc3c2C)c1	25373	6701_32
1579	6701	33	r6701: [c25374] (10µM)	0	CN1CCN(Cc2c(O)ccc3c(-c4ccccc4)cc(=O)oc23)CC1	25374	6701_33
1580	6701	34	r6701: [c25375] (10µM)	0	COc1ccc(NC(=O)N2CCN(c3cc(-n4cccn4)ncn3)CC2)cc1	25375	6701_34
1581	6701	35	r6701: [c25376] (10µM)	0	O=c1c2nnc3c(-c4ccc(F)cc4)cnn3c2ccn1C1CCCCCC1	25376	6701_35
1582	6701	38	r6701: [c25377] (10µM)	0	Cc1ccc(C2CCCN2C(=O)c2cc(-c3ccco3)on2)cc1	25377	6701_38
1583	6701	39	r6701: [c25378] (10µM)	0	Cc1cc(C(=O)NCc2ccc(N3CCN(C)CC3)cc2)ccc1N(C)S(C)(=O)=O	25378	6701_39
1584	6701	40	r6701: [c25379] (10µM)	0	Cc1ccc(C2CC(=O)Nc3c2c(C)nn3-c2ccc3nnc(C)n3n2)cc1C	25379	6701_40
1585	6701	41	r6701: [c25380] (10µM)	0	CN1CCN(S(=O)(=O)c2cccc(C(=O)Nc3ccccc3C(=O)N3CCCC3)c2)CC1	25380	6701_41
1586	6701	42	r6701: [c25381] (10µM)	0	COc1ccc(-c2nc3c4c(C)c(C)n(Cc5ccncc5)c4ncn3n2)cc1	25381	6701_42
1587	6701	43	r6701: [c25382] (10µM)	0	Cc1ccc(-c2cc(C(=O)N3CCCCC3)no2)cc1	25382	6701_43
1588	6701	44	r6701: [c25383] (10µM)	0	CC(C)(C)OC(=O)N1CCN(c2ncccc2C(N)=O)CC1	25383	6701_44
1589	6701	45	r6701: [c25384] (10µM)	0	Cc1ccc(Nc2nc(-c3cnc(N4CCN(C)CC4)nc3C)cc(=O)[nH]2)cc1	25384	6701_45
1590	6701	46	r6701: [c25385] (10µM)	0	CCS(=O)(=O)N1CCCC(C(=O)NC(C)c2ccc(N3CCCC3)cc2)C1	25385	6701_46
1591	6701	47	r6701: [c25386] (10µM)	0	O=C(O)CCCn1c(=O)[nH]c2ccccc2c1=O	25386	6701_47
1592	6701	50	r6701: [c25387] (10µM)	0	Cc1nc(N(C)C)cc(N2CCN(C(=O)Nc3cccc(Cl)c3C)CC2)n1	25387	6701_50
1593	6701	51	r6701: [c25388] (10µM)	0	CCOc1ccccc1C1CC(=O)Nc2c1c(C)nn2-c1ccc(N2CCCC2)nn1	25388	6701_51
1594	6701	52	r6701: [c25389] (10µM)	0	Cc1cc(C)cc(NC(=O)N2CCCC2c2c(C)noc2C)c1	25389	6701_52
1595	6701	53	r6701: [c25390] (10µM)	0	COc1ccccc1NC(=O)N1CCN(c2ccc(-n3cccn3)nn2)CC1	25390	6701_53
1596	6701	54	r6701: [c25391] (10µM)	0	COCCNC(=O)c1cccc(N(C)S(C)(=O)=O)c1	25391	6701_54
1597	6701	55	r6701: [c25392] (10µM)	0	Cc1nn(-c2ccc(N3CCOCC3)nn2)c2c1C(c1ccccc1Cl)CC(=O)N2	25392	6701_55
1598	6701	56	r6701: [c25393] (10µM)	0	COCCNc1ncnc2c1cnn2-c1ccc(F)c(F)c1	25393	6701_56
1599	6701	57	r6701: [c25394] (10µM)	0	CC(C)C(=O)NCCN1CCN(c2ncccn2)CC1	25394	6701_57
1600	6701	58	r6701: [c25395] (10µM)	0	CN1CCC(NC(=O)c2cccc(OCc3ccccc3)c2)CC1	25395	6701_58
1601	6701	59	r6701: [c25396] (10µM)	0	CCCc1cc(C2CCCN2C(=O)Nc2ccc(F)c(Cl)c2)no1	25396	6701_59
1602	6701	62	r6701: [c25397] (10µM)	0	CCc1ccc(Nc2nc(-c3cnc(N4CCCCC4)nc3C)cc(=O)[nH]2)cc1	25397	6701_62
1603	6701	63	r6701: [c25398] (10µM)	0	Cc1nc(N(C)C)cc(N2CCN(C(=O)c3ccc(S(=O)(=O)N(C)C)cc3)CC2)n1	25398	6701_63
1604	6701	64	r6701: [c25399] (10µM)	0	COc1ccc(NC(=O)N2CCN(c3cc(C)nc(N4CCCCC4)n3)CC2)cc1Cl	25399	6701_64
1605	6701	65	r6701: [c25400] (10µM)	0	CNc1ncnc2scc(-c3ccc(Cl)cc3)c12	25400	6701_65
1606	6701	66	r6701: [c25401] (10µM)	0	COc1cccc(NC(=O)N2CCN(c3ccc(-n4nc(C)cc4C)nn3)CC2)c1	25401	6701_66
1607	6701	67	r6701: [c25402] (10µM)	0	Cc1nc(N2CCCCC2)cc(N2CCN(S(=O)(=O)c3cccs3)CC2)n1	25402	6701_67
1608	6701	68	r6701: [c25403] (10µM)	0	Cc1ccc2c(c1)C(NC(=O)C1CCN(S(C)(=O)=O)CC1)CC(C)(C)O2	25403	6701_68
1609	6701	69	r6701: [c25404] (10µM)	0	O=C(Nc1ccc(Cl)cc1)N1CCN(c2ccc(-n3cccn3)nn2)CC1	25404	6701_69
1610	6701	70	r6701: [c25405] (10µM)	0	CN1CCN(C(=O)c2ccc(CN(c3ccccc3F)S(C)(=O)=O)cc2)CC1	25405	6701_70
1611	6701	71	r6701: [c25406] (10µM)	0	O=c1c2cc3c(=O)n(-c4nc(SCc5ccccc5)n[nH]4)ccc3nc2ccn1Cc1ccccc1	25406	6701_71
1612	6701	74	r6701: [c25407] (10µM)	0	CNC(=O)Cc1ccc(NC(=O)C2CC2)cc1	25407	6701_74
1613	6701	75	r6701: [c25408] (10µM)	0	Cc1c(C(=O)c2ccc(Cl)cc2)oc2ccc(N)cc12	25408	6701_75
1614	6701	76	r6701: [c25409] (10µM)	0	O=C(Nc1ccc(F)cc1F)c1cc(-c2ccccc2O)on1	25409	6701_76
1615	6701	77	r6701: [c25410] (10µM)	0	COCc1nn2c(nnc3c(=O)n(CCO)ccc32)c1-c1ccccc1	25410	6701_77
1616	6701	78	r6701: [c25411] (10µM)	0	C=CCOc1ccc(C2CC(=O)Nc3c2c(C)nn3-c2ccc(N3CCCC3)nn2)cc1OC	25411	6701_78
1617	6701	79	r6701: [c25412] (10µM)	0	CCOc1ccccc1C1CC(=O)Nc2[nH]nc(C)c21	25412	6701_79
1618	6701	80	r6701: [c25413] (10µM)	0	COc1ccccc1NC(=O)N1CCN(c2nc(C)cc(N3CCOCC3)n2)CC1	25413	6701_80
1619	6701	81	r6701: [c25414] (10µM)	0	CCNc1cc(N2CCN(C(=O)C(C)C)CC2)nc(C)n1	25414	6701_81
1620	6701	82	r6701: [c25415] (10µM)	0	COc1ccccc1C1CC(=O)Nc2c1cnn2-c1ccccc1	25415	6701_82
1621	6701	83	r6701: [c25416] (10µM)	0	Cc1c(C)n(-c2ccc(Br)cn2)c2ncnc(NCCCO)c12	25416	6701_83
1622	6701	86	r6701: [c25417] (10µM)	0	CC(=O)N1CCN(c2cc(Nc3ccc(C)cc3)nc(C)n2)CC1	25417	6701_86
1623	6701	87	r6701: [c25418] (10µM)	0	CCCOc1cccc(C2CC(=O)Nc3c2c(C)nn3-c2ccc3nncn3n2)c1	25418	6701_87
1624	6701	88	r6701: [c25419] (10µM)	0	Cc1ccc(N2CCN(C(=O)Nc3ccc(Cl)cc3)CC2)nn1	25419	6701_88
1625	6701	89	r6701: [c25420] (10µM)	0	Cc1nc(N2CCCCC2)cc(N2CCN(C(=O)c3ccc(C(F)(F)F)cc3)CC2)n1	25420	6701_89
1626	6701	90	r6701: [c25421] (10µM)	0	O=C(Nc1ccccc1C(=O)N1CCOCC1)c1cc(Cl)ccc1Cl	25421	6701_90
1627	6701	91	r6701: [c25422] (10µM)	0	COCCn1ccc2c(nnc3c(-c4ccc(F)cc4)c(COC)nn32)c1=O	25422	6701_91
1628	6701	92	r6701: [c25423] (10µM)	0	CNc1nc(N2CCCC(C)C2)nc2ccccc12	25423	6701_92
1629	6701	93	r6701: [c25424] (10µM)	0	O=C(c1ccccc1)N1CCN(c2cc(-n3cccn3)ncn2)CC1	25424	6701_93
1630	6701	94	r6701: [c25425] (10µM)	0	CCOc1ccc(C2CC(=O)Nc3c2c(C)nn3-c2ccc(N3CCOCC3)nn2)cc1	25425	6701_94
1631	6701	95	r6701: [c25426] (10µM)	0	Cc1nn(-c2ccccc2)c2c1C(c1ccc(O)cc1)CC(=O)N2	25426	6701_95
1632	6695	1	r6695: solvent (-): DMSO [c2] (10µM)	solvent (-)	CS(=O)C	2	6695_1
1633	6695	12	r6695: solvent (-): DMSO [c2] (10µM)	solvent (-)	CS(=O)C	2	6695_12
1634	6695	13	r6695: solvent (-): DMSO [c2] (10µM)	solvent (-)	CS(=O)C	2	6695_13
1635	6695	24	r6695: solvent (-): DMSO [c2] (10µM)	solvent (-)	CS(=O)C	2	6695_24
1636	6695	25	r6695: solvent (-): DMSO [c2] (10µM)	solvent (-)	CS(=O)C	2	6695_25
1637	6695	36	r6695: solvent (-): DMSO [c2] (10µM)	solvent (-)	CS(=O)C	2	6695_36
1638	6695	37	r6695: solvent (-): DMSO [c2] (10µM)	solvent (-)	CS(=O)C	2	6695_37
1639	6695	48	r6695: solvent (-): DMSO [c2] (10µM)	solvent (-)	CS(=O)C	2	6695_48
1640	6695	49	r6695: solvent (-): DMSO [c2] (10µM)	solvent (-)	CS(=O)C	2	6695_49
1641	6695	60	r6695: solvent (-): DMSO [c2] (10µM)	solvent (-)	CS(=O)C	2	6695_60
1642	6695	61	r6695: solvent (-): DMSO [c2] (10µM)	solvent (-)	CS(=O)C	2	6695_61
1643	6695	72	r6695: solvent (-): DMSO [c2] (10µM)	solvent (-)	CS(=O)C	2	6695_72
1644	6695	73	r6695: solvent (-): DMSO [c2] (10µM)	solvent (-)	CS(=O)C	2	6695_73
1645	6695	84	r6695: solvent (-): DMSO [c2] (10µM)	solvent (-)	CS(=O)C	2	6695_84
1646	6695	85	r6695: solvent (-): DMSO [c2] (10µM)	solvent (-)	CS(=O)C	2	6695_85
1647	6695	96	r6695: solvent (-): DMSO [c2] (10µM)	solvent (-)	CS(=O)C	2	6695_96
1648	6695	2	r6695: [c25427] (10µM)	0	COc1ccc(NC(=O)CN(C)S(C)(=O)=O)cc1OC	25427	6695_2
1649	6695	3	r6695: [c25428] (10µM)	0	C#CCOc1ccc(C2CC(=O)Nc3c2c(C)nn3-c2ccc3nnc(C)n3n2)cc1	25428	6695_3
1650	6695	4	r6695: [c25429] (10µM)	0	CC1=C(C(=O)Nc2ccccc2)C(c2cccnc2)n2c(nc3ccccc32)N1	25429	6695_4
1651	6695	5	r6695: [c25430] (10µM)	0	Cc1ccc(C(=O)N2CCN(c3cc(-n4ccnc4)nc(C)n3)CC2)c(C)c1	25430	6695_5
1652	6695	6	r6695: [c25431] (10µM)	0	Cc1ccc2oc(=O)cc(CN3CCN(c4ccccn4)CC3)c2c1	25431	6695_6
1653	6695	7	r6695: [c25432] (10µM)	0	CCCCC(=O)N1CCN(c2cc(-n3cccn3)ncn2)CC1	25432	6695_7
1654	6695	8	r6695: [c25433] (10µM)	0	CCC(C)(C)NS(=O)(=O)c1ccc2c(c1)CCN2C(C)=O	25433	6695_8
1655	6695	9	r6695: [c25434] (10µM)	0	CCC12OC3C(O)C4CC3C1C4C(=O)N2c1ccccc1OC	25434	6695_9
1656	6695	10	r6695: [c25435] (10µM)	0	CCC(C(N)=O)N(c1cc(Cl)ccc1OC)S(C)(=O)=O	25435	6695_10
1657	6695	11	r6695: [c25436] (10µM)	0	Cc1ccc(NC(=O)N2CCN(c3cc(C)nc(N4CCOCC4)n3)CC2)c(C)c1	25436	6695_11
1658	6695	14	r6695: [c25437] (10µM)	0	c1ccc(CCNC2CCOCC2)cc1	25437	6695_14
1659	6695	15	r6695: [c25438] (10µM)	0	CSc1cccc(NC(=O)N2CCN(c3cc(N4CCOCC4)nc(C)n3)CC2)c1	25438	6695_15
1660	6695	16	r6695: [c25439] (10µM)	0	Cc1cc(N2CCN(C(=O)Nc3cccc(F)c3C)CC2)nc(N2CCCCC2)n1	25439	6695_16
1661	6695	17	r6695: [c25440] (10µM)	0	Cc1nc(N2CCCC2)cc(N2CCN(C(=O)Nc3cc(F)cc(F)c3)CC2)n1	25440	6695_17
1662	6695	18	r6695: [c25441] (10µM)	0	Cc1cc(C)cc(NC(=O)N2CCCC2c2ccc(Cl)cc2)c1	25441	6695_18
1663	6695	19	r6695: [c25442] (10µM)	0	COC(=O)c1sccc1S(N)(=O)=O	25442	6695_19
1664	6695	20	r6695: [c25443] (10µM)	0	Cc1c(C)n(CCCN2CCOCC2)c2ncn3nc(-c4ccco4)nc3c12	25443	6695_20
1665	6695	21	r6695: [c25444] (10µM)	0	CC(C)c1cc(-c2nn3c(-c4ccco4)nnc3s2)[nH]n1	25444	6695_21
1666	6695	22	r6695: [c25445] (10µM)	0	CC(NC(=O)c1ccc(N(C)S(C)(=O)=O)cc1Cl)c1ccccc1	25445	6695_22
1667	6695	23	r6695: [c25446] (10µM)	0	CCNc1cc(N2CCN(C(=O)Nc3ccccc3OCC)CC2)nc(C)n1	25446	6695_23
1668	6695	26	r6695: [c25447] (10µM)	0	Cc1ccc2c(c1)C(NC(=O)C1CCN(S(=O)(=O)N(C)C)CC1)CC(C)(C)O2	25447	6695_26
1669	6695	27	r6695: [c25448] (10µM)	0	Cc1c(C)n(CCN(C)C)c2ncn3nc(-c4cccs4)nc3c12	25448	6695_27
1670	6695	28	r6695: [c25449] (10µM)	0	NC(=O)c1ccc(Nc2ccnc3c(F)cccc23)cc1	25449	6695_28
1671	6695	29	r6695: [c25450] (10µM)	0	CCNc1nc(C)cc(N2CCN(C(=O)c3ccc(C(F)(F)F)cc3)CC2)n1	25450	6695_29
1672	6695	30	r6695: [c25451] (10µM)	0	Cc1c2c(=O)n(-c3ccccc3)n(Cc3ccc(Cl)cc3)c2cc(=O)n1CCc1c[nH]cn1	25451	6695_30
1673	6695	31	r6695: [c25452] (10µM)	0	CCNC(=O)N1CCC(NC(=O)OC(C)(C)C)CC1	25452	6695_31
1674	6695	32	r6695: [c25453] (10µM)	0	CC(C)c1cc(C2CCCN2S(=O)(=O)c2ccc(F)c(Cl)c2)no1	25453	6695_32
1675	6695	33	r6695: [c25454] (10µM)	0	COc1ccc(CN2CCC(NC(=O)OC(C)(C)C)CC2)cc1	25454	6695_33
1676	6695	34	r6695: [c25455] (10µM)	0	Cc1nn2c(nnc3c(=O)n(CC4CCCO4)ccc32)c1-c1ccc(Cl)cc1	25455	6695_34
1677	6695	35	r6695: [c25456] (10µM)	0	NC(=O)c1ccccc1NC(=O)COc1ccc(F)cc1	25456	6695_35
1678	6695	38	r6695: [c25457] (10µM)	0	O=C(Nc1ccc2c(c1)OCCO2)N1CCN(c2ccc(-n3cccn3)nn2)CC1	25457	6695_38
1679	6695	39	r6695: [c25458] (10µM)	0	COc1ccc(NC(=O)N2CCN(c3ccc(-n4cccn4)nn3)CC2)c(OC)c1	25458	6695_39
1680	6695	40	r6695: [c25459] (10µM)	0	OCCNc1nc(N2CCN(c3ccccc3Cl)CC2)nc2ccccc12	25459	6695_40
1681	6695	41	r6695: [c25460] (10µM)	0	Cc1c(-c2ccnc(N3CCC(C)CC3)n2)cnc2nc(-c3ccncc3)nn12	25460	6695_41
1682	6695	42	r6695: [c25461] (10µM)	0	OCC1CCN(Cc2cccs2)CC1	25461	6695_42
1683	6695	43	r6695: [c25462] (10µM)	0	Cc1c(C)n(Cc2ccncc2)c2ncn3nc(-c4ccncc4)nc3c12	25462	6695_43
1684	6695	44	r6695: [c25463] (10µM)	0	COc1ccc(-c2cc(C(=O)N3CCN(c4ccccc4OC)CC3)no2)cc1	25463	6695_44
1685	6695	45	r6695: [c25464] (10µM)	0	CCNc1cc(N2CCN(S(=O)(=O)c3cc(F)ccc3F)CC2)nc(C)n1	25464	6695_45
1686	6695	46	r6695: [c25465] (10µM)	0	COc1ccccc1NC(=O)N1CCN(c2cc(-n3nc(C)cc3C)ncn2)CC1	25465	6695_46
1687	6695	47	r6695: [c25466] (10µM)	0	COCCn1ccc2nc3nc(C)nn3c(-c3cccc(Cl)c3)c2c1=O	25466	6695_47
1688	6695	50	r6695: [c25467] (10µM)	0	Cc1nnsc1C(=O)N1CCN(c2cc(-n3cccn3)ncn2)CC1	25467	6695_50
1689	6695	51	r6695: [c25468] (10µM)	0	Cc1ccc(C(=O)N2CCN(c3cc(-n4nc(C)cc4C)ncn3)CC2)cc1	25468	6695_51
1690	6695	52	r6695: [c25469] (10µM)	0	FC(F)(F)c1cc(-c2ccccc2)nc2nc(-c3cccnc3)nn12	25469	6695_52
1691	6695	53	r6695: [c25470] (10µM)	0	CSc1cccc(NC(=O)N2CCN(c3cc(N4CCN(C)CC4)nc(C)n3)CC2)c1	25470	6695_53
1692	6695	54	r6695: [c25471] (10µM)	0	Cc1ccc(Nc2ccc(NC(=O)Nc3ccc4c(c3)OCCO4)cc2)nn1	25471	6695_54
1693	6695	55	r6695: [c25472] (10µM)	0	O=C(O)c1cccnc1Nc1ccc(Cl)cc1	25472	6695_55
1694	6695	56	r6695: [c25473] (10µM)	0	CN1CCC(Oc2ccc(NC(=O)c3ccc(F)cc3)cc2)CC1	25473	6695_56
1695	6695	57	r6695: [c25474] (10µM)	0	COC(=O)CC1C(=O)N(c2ccccc2)N=C1C	25474	6695_57
1696	6695	58	r6695: [c25475] (10µM)	0	O=C1CC(c2ccccc2)c2ncn(-c3cccnc3)c2N1	25475	6695_58
1697	6695	59	r6695: [c25476] (10µM)	0	Nc1cc(-n2cnnc2)ccc1NCCO	25476	6695_59
1698	6695	62	r6695: [c25477] (10µM)	0	COc1cccc(C2CC(=O)Nc3c2c(C)nn3-c2ccc3nnc(C)n3n2)c1	25477	6695_62
1699	6695	63	r6695: [c25478] (10µM)	0	Cc1nc(N2CCN(C(=O)Nc3ccc(C)c(C)c3)CC2)cc(-n2ccnc2)n1	25478	6695_63
1700	6695	64	r6695: [c25479] (10µM)	0	O=c1c2cc3c(=O)n(Cc4ccco4)ccc3nc2ccn1CCN1CCOCC1	25479	6695_64
1701	6695	65	r6695: [c25480] (10µM)	0	Cc1cc(-c2nnc3sc(-c4ccc(C)c(C)c4)nn23)[nH]n1	25480	6695_65
1702	6695	66	r6695: [c25481] (10µM)	0	CCNc1nc(C)cc(N2CCN(C(=O)Cc3ccccc3)CC2)n1	25481	6695_66
1703	6695	67	r6695: [c25482] (10µM)	0	Cc1cc(N2CCN(C(=O)c3cccc(F)c3)CC2)nc(N2CCOCC2)n1	25482	6695_67
1704	6695	68	r6695: [c25483] (10µM)	0	O=C1CC(c2ccsc2)c2ncn(-c3cccc(F)c3)c2N1	25483	6695_68
1705	6695	69	r6695: [c25484] (10µM)	0	CC1CCCCN1C(=O)c1cc(-c2ccc(Cl)cc2)on1	25484	6695_69
1706	6695	70	r6695: [c25485] (10µM)	0	COC(=O)c1cc(N)c(O)c(OC)c1	25485	6695_70
1707	6695	71	r6695: [c25486] (10µM)	0	Cc1c(-c2ccnc(N3CCC(C)CC3)n2)cnc2ncnn12	25486	6695_71
1708	6695	74	r6695: [c25487] (10µM)	0	Nc1ccccc1C(=O)NC1CCCCCC1	25487	6695_74
1709	6695	75	r6695: [c25488] (10µM)	0	Cc1nn(-c2ccc(Nc3ccc(NC(=O)C(C)C)cc3)nn2)c(C)c1C	25488	6695_75
1710	6695	76	r6695: [c25489] (10µM)	0	O=C(O)CCn1ccc2ccc(Br)cc21	25489	6695_76
1711	6695	77	r6695: [c25490] (10µM)	0	CN1CCN(C(=O)c2ccc(CN(C)S(=O)(=O)c3ccccc3)cc2)CC1	25490	6695_77
1712	6695	78	r6695: [c25491] (10µM)	0	COCCCn1ccc2nc3ccn(-c4ccccc4OC)c(=O)c3cc2c1=O	25491	6695_78
1713	6695	79	r6695: [c25492] (10µM)	0	Cc1nn(-c2ccc(N3CCOCC3)nn2)c2c1C(c1ccccc1F)CC(=O)N2	25492	6695_79
1714	6695	80	r6695: [c25493] (10µM)	0	Cc1c(C)n(-c2nccs2)c2ncnc(NCCCN(C)C)c12	25493	6695_80
1715	6695	81	r6695: [c25494] (10µM)	0	CCCCNC(=O)c1cc(-c2ccccc2O)on1	25494	6695_81
1716	6695	82	r6695: [c25495] (10µM)	0	COc1ccc(Cc2nc3c4c(C)c(C)n(CCN(C)C)c4ncn3n2)cc1	25495	6695_82
1717	6695	83	r6695: [c25496] (10µM)	0	Cc1cc(N2CCN(S(=O)(=O)c3ccc(F)cc3F)CC2)nc(N2CCOCC2)n1	25496	6695_83
1718	6695	86	r6695: [c25497] (10µM)	0	Cc1ccc(C)c(NC(=O)N2CCCC2c2ccc(F)cc2)c1	25497	6695_86
1719	6695	87	r6695: [c25498] (10µM)	0	Cc1c(C)n(CCCN2CCOCC2)c2ncn3nc(-c4cccs4)nc3c12	25498	6695_87
1720	6695	88	r6695: [c25499] (10µM)	0	CCOC(=O)c1c(C)oc2c1C(=O)CCC2	25499	6695_88
1721	6695	89	r6695: [c25500] (10µM)	0	O=C(NCc1ccccc1)c1c[nH]c2ccccc12	25500	6695_89
1722	6695	90	r6695: [c25501] (10µM)	0	CCOc1ccccc1C1CC(=O)Nc2c1c(C)nn2-c1ccc(N2CCCCC2)nn1	25501	6695_90
1723	6695	91	r6695: [c25502] (10µM)	0	CC(C)c1ccc(-c2ccc(=O)n(-c3ccccc3)n2)cc1	25502	6695_91
1724	6695	92	r6695: [c25503] (10µM)	0	CC(C)C(=O)N(c1ccc(F)cc1)C1C=CS(=O)(=O)C1	25503	6695_92
1725	6695	93	r6695: [c25504] (10µM)	0	CCOc1ccc(C2CC(=O)Nc3c2c(C)nn3-c2ccc(N3CCCC3)nn2)cc1OC	25504	6695_93
1726	6695	94	r6695: [c25505] (10µM)	0	Cc1ccc(C)c(C(C)NC(=O)Nc2ccccc2)c1	25505	6695_94
1727	6695	95	r6695: [c25506] (10µM)	0	Cc1ccc(S(=O)(=O)NCc2ccc(N3CCN(C)CC3)cc2)cc1	25506	6695_95
1728	6698	1	r6698: solvent (-): DMSO [c2] (10µM)	solvent (-)	CS(=O)C	2	6698_1
1729	6698	12	r6698: solvent (-): DMSO [c2] (10µM)	solvent (-)	CS(=O)C	2	6698_12
1730	6698	13	r6698: solvent (-): DMSO [c2] (10µM)	solvent (-)	CS(=O)C	2	6698_13
1731	6698	24	r6698: solvent (-): DMSO [c2] (10µM)	solvent (-)	CS(=O)C	2	6698_24
1732	6698	25	r6698: solvent (-): DMSO [c2] (10µM)	solvent (-)	CS(=O)C	2	6698_25
1733	6698	36	r6698: solvent (-): DMSO [c2] (10µM)	solvent (-)	CS(=O)C	2	6698_36
1734	6698	37	r6698: solvent (-): DMSO [c2] (10µM)	solvent (-)	CS(=O)C	2	6698_37
1735	6698	48	r6698: solvent (-): DMSO [c2] (10µM)	solvent (-)	CS(=O)C	2	6698_48
1736	6698	49	r6698: solvent (-): DMSO [c2] (10µM)	solvent (-)	CS(=O)C	2	6698_49
1737	6698	60	r6698: solvent (-): DMSO [c2] (10µM)	solvent (-)	CS(=O)C	2	6698_60
1738	6698	61	r6698: solvent (-): DMSO [c2] (10µM)	solvent (-)	CS(=O)C	2	6698_61
1739	6698	72	r6698: solvent (-): DMSO [c2] (10µM)	solvent (-)	CS(=O)C	2	6698_72
1740	6698	73	r6698: solvent (-): DMSO [c2] (10µM)	solvent (-)	CS(=O)C	2	6698_73
1741	6698	84	r6698: solvent (-): DMSO [c2] (10µM)	solvent (-)	CS(=O)C	2	6698_84
1742	6698	85	r6698: solvent (-): DMSO [c2] (10µM)	solvent (-)	CS(=O)C	2	6698_85
1743	6698	96	r6698: solvent (-): DMSO [c2] (10µM)	solvent (-)	CS(=O)C	2	6698_96
1744	6698	2	r6698: [c25507] (10µM)	0	O=C(O)CCNC(=O)N1CCC(c2nc3ccccc3o2)CC1	25507	6698_2
1745	6698	3	r6698: [c25508] (10µM)	0	O=c1c2nnc3c(-c4ccc(Cl)cc4)cnn3c2ccn1CC1CCCO1	25508	6698_3
1746	6698	4	r6698: [c25509] (10µM)	0	CCc1ccc(NC(=O)N2CCCC2c2cc(C(C)C)no2)cc1	25509	6698_4
1747	6698	5	r6698: [c25510] (10µM)	0	O=C(COc1ccc(Cl)cc1)N1CCN(c2ccc(-n3cccn3)nn2)CC1	25510	6698_5
1748	6698	6	r6698: [c25511] (10µM)	0	Cc1cccc(C2CC(=O)Nc3c2c(C)nn3-c2ccc(N3CCCCC3)nn2)c1	25511	6698_6
1749	6698	7	r6698: [c25512] (10µM)	0	CC(C)NC(=O)c1ccc(N2CCCCS2(=O)=O)cc1	25512	6698_7
1750	6698	8	r6698: [c25513] (10µM)	0	Cc1cc(N2CCN(C(=O)Nc3cccc(Cl)c3)CC2)nc(N2CCOCC2)n1	25513	6698_8
1751	6698	9	r6698: [c25514] (10µM)	0	CCc1cccc(CC)c1NC(=O)CN(C)S(C)(=O)=O	25514	6698_9
1752	6698	10	r6698: [c25515] (10µM)	0	OCCNc1nc(N2CCN(C(c3ccccc3)c3ccccc3)CC2)nc2ccccc12	25515	6698_10
1753	6698	11	r6698: [c25516] (10µM)	0	O=C(c1cc(-c2ccco2)on1)N1CCCC1c1ccc(F)cc1	25516	6698_11
1754	6698	14	r6698: [c25517] (10µM)	0	O=C(NCCCN1CCCC1=O)c1cc2n(n1)C(C(F)(F)F)CC(c1ccco1)N2	25517	6698_14
1755	6698	15	r6698: [c25518] (10µM)	0	Cc1nn(-c2ccc3nnc(C)n3n2)c2c1C(c1ccc(F)cc1)CC(=O)N2	25518	6698_15
1756	6698	16	r6698: [c25519] (10µM)	0	O=C(c1cc(-c2ccccc2F)no1)N1CCCC1c1ccco1	25519	6698_16
1757	6698	17	r6698: [c25520] (10µM)	0	COc1cccc(NC(=O)N2CCCCCC2c2ccc(C)s2)c1	25520	6698_17
1758	6698	18	r6698: [c25521] (10µM)	0	CCC(=O)Nc1ccc(Nc2cc(N(C)C)nc(C)n2)cc1	25521	6698_18
1759	6698	19	r6698: [c25522] (10µM)	0	CCNc1nc(C)cc(N2CCN(C(=O)Nc3ccc(C)c(Cl)c3)CC2)n1	25522	6698_19
1760	6698	20	r6698: [c25523] (10µM)	0	Cc1nn(-c2ccc3nnc(C)n3n2)c2c1C(c1cccc(C(F)(F)F)c1)CC(=O)N2	25523	6698_20
1761	6698	21	r6698: [c25524] (10µM)	0	O=c1c2cc3c(=O)n(-c4ccccc4Cl)ccc3nc2ccn1CCN1CCOCC1	25524	6698_21
1762	6698	22	r6698: [c25525] (10µM)	0	Cc1ccc(Nc2ccc(NC(=O)Nc3cccc(C)c3C)cc2)nn1	25525	6698_22
1763	6698	23	r6698: [c25526] (10µM)	0	CCN1CCN(c2ncc(-c3cc(=O)[nH]c(N4c5ccccc5CC4C)n3)c(C)n2)CC1	25526	6698_23
1764	6698	26	r6698: [c25527] (10µM)	0	COc1ccccc1NC(=O)Nc1ccc(Nc2ccc(C)nn2)cc1	25527	6698_26
1765	6698	27	r6698: [c25528] (10µM)	0	CN(c1ccc(F)cc1)S(=O)(=O)c1cccc(C(=O)N2CCCC2)c1	25528	6698_27
1766	6698	28	r6698: [c25529] (10µM)	0	CCc1nn2c(ncc3c(=O)n(CCCOC)ccc32)c1-c1ccc(Cl)cc1	25529	6698_28
1767	6698	29	r6698: [c25530] (10µM)	0	CC(C(=O)Nc1ccc(F)cc1)n1ncc2ccccc2c1=O	25530	6698_29
1768	6698	30	r6698: [c25531] (10µM)	0	COc1ccccc1NC(=O)N1CCN(c2cc(C)nc(N3CCOCC3)n2)CC1	25531	6698_30
1769	6698	31	r6698: [c25532] (10µM)	0	Cc1ccc(NC(=O)N2CCN(c3cc(-n4cccn4)ncn3)CC2)cc1Cl	25532	6698_31
1770	6698	32	r6698: [c25533] (10µM)	0	COc1ccc(NC(=O)N2CCN(c3cc(Nc4ccc(C)cc4)nc(C)n3)CC2)c(OC)c1	25533	6698_32
1771	6698	33	r6698: [c25534] (10µM)	0	Cc1cc(C)n(-c2cc(N3CCN(S(=O)(=O)c4ccc(F)cc4)CC3)ncn2)n1	25534	6698_33
1772	6698	34	r6698: [c25535] (10µM)	0	Cc1c(C(=O)NCCN2CCOCC2)cccc1N(C)S(C)(=O)=O	25535	6698_34
1773	6698	35	r6698: [c25536] (10µM)	0	Clc1cccc(C2NCCc3nc[nH]c32)c1Cl	25536	6698_35
1774	6698	38	r6698: [c25537] (10µM)	0	CCNc1cc(N2CCN(S(=O)(=O)c3ccc(F)c(F)c3)CC2)nc(C)n1	25537	6698_38
1775	6698	39	r6698: [c25538] (10µM)	0	CN1CCN(c2ccc(CNC(=O)C3CCN(S(=O)(=O)N(C)C)CC3)cc2)CC1	25538	6698_39
1776	6698	40	r6698: [c25539] (10µM)	0	CN1CCC(NC(=O)CN(c2cccc(Br)c2)S(C)(=O)=O)CC1	25539	6698_40
1777	6698	41	r6698: [c25540] (10µM)	0	Cc1nc(N2CCC(C)CC2)ncc1-c1cc(=O)[nH]c(N2CCN(c3ccccc3)CC2)n1	25540	6698_41
1778	6698	42	r6698: [c25541] (10µM)	0	CC1CCCCN1S(=O)(=O)c1ccc2oc(=O)ccc2c1	25541	6698_42
1779	6698	43	r6698: [c25542] (10µM)	0	Cc1cc(C)c(S(=O)(=O)N2CCN(c3ccc(-n4nc(C)cc4C)nn3)CC2)c(C)c1	25542	6698_43
1780	6698	44	r6698: [c25543] (10µM)	0	CN(C)S(=O)(=O)N1CCC(C(=O)NC2CC(C)(C)Oc3ccccc32)CC1	25543	6698_44
1781	6698	45	r6698: [c25544] (10µM)	0	CCNc1cc(N2CCN(C(=O)Nc3cccc(Cl)c3)CC2)nc(C)n1	25544	6698_45
1782	6698	46	r6698: [c25545] (10µM)	0	CCc1cc(C2CCCN2C(=O)Nc2ccc(Cl)cc2)on1	25545	6698_46
1783	6698	47	r6698: [c25546] (10µM)	0	O=C(c1cc2ccccc2[nH]1)N1CCN(C(=O)C2COc3ccccc3O2)CC1	25546	6698_47
1784	6698	50	r6698: [c25547] (10µM)	0	Cc1cc(C(F)F)c2c(N)c(C(=O)Nc3cc(C)on3)sc2n1	25547	6698_50
1785	6698	51	r6698: [c25548] (10µM)	0	Cc1cc(C)c2c(CN3CC4CC(C3)c3cccc(=O)n3C4)cc(=O)oc2c1	25548	6698_51
1786	6698	52	r6698: [c25549] (10µM)	0	O=C1CC(c2ccc(F)c(F)c2)c2ncn(-c3cccnc3)c2N1	25549	6698_52
1787	6698	53	r6698: [c25550] (10µM)	0	Cc1ccc2oc(=O)cc(CSc3ccccn3)c2c1	25550	6698_53
1788	6698	54	r6698: [c25551] (10µM)	0	Cc1ccc(C2CC(=O)Nc3c2c(C)nn3-c2ccc(N3CCOCC3)nn2)cc1C	25551	6698_54
1789	6698	55	r6698: [c25552] (10µM)	0	Cc1nn2c(nnc3c(=O)n(CCc4ccccc4)ccc32)c1-c1ccc(F)cc1	25552	6698_55
1790	6698	56	r6698: [c25553] (10µM)	0	CCc1ccc(NC(=O)N2CCN(c3cc(C)nc(N4CCCC4)n3)CC2)cc1	25553	6698_56
1791	6698	57	r6698: [c25554] (10µM)	0	Cc1cc(C)c2oc(=O)cc(CN3CCN(c4ccccn4)CC3)c2c1	25554	6698_57
1792	6698	58	r6698: [c25555] (10µM)	0	COc1ccc(C)cc1NC(=O)N1CCCC1c1c(C)noc1C	25555	6698_58
1793	6698	59	r6698: [c25556] (10µM)	0	CCn1ccc2c(cnc3c(-c4ccccc4)cnn32)c1=O	25556	6698_59
1794	6698	62	r6698: [c25557] (10µM)	0	O=C(c1cc(-c2ccccc2F)no1)N1CCN(c2cccc(Cl)c2)CC1	25557	6698_62
1795	6698	63	r6698: [c25558] (10µM)	0	CN(CC(=O)Nc1ccc(Br)cc1F)S(C)(=O)=O	25558	6698_63
1796	6698	64	r6698: [c25559] (10µM)	0	Cc1ccc(S(=O)(=O)NCC2CCC(C(=O)O)CC2)cc1	25559	6698_64
1797	6698	65	r6698: [c25560] (10µM)	0	CN(C)C(=O)CCc1ccc(NC(=O)C(C)(C)C)cc1	25560	6698_65
1798	6698	66	r6698: [c25561] (10µM)	0	CCn1nccc1C1CCCN1C(=O)Nc1ccc(C)c(C)c1	25561	6698_66
1799	6698	67	r6698: [c25562] (10µM)	0	Cc1c(NC(=O)C2CC2)cccc1NC(=O)C(C)(C)C	25562	6698_67
1800	6698	68	r6698: [c25563] (10µM)	0	COc1ccc(Cl)cc1NC(=O)N1CCN(c2cc(N(C)C)nc(C)n2)CC1	25563	6698_68
1801	6698	69	r6698: [c25564] (10µM)	0	O=C(Nc1ccc(OC2CCCC2)cc1)C1CCN(Cc2ccccc2)CC1	25564	6698_69
1802	6698	70	r6698: [c25565] (10µM)	0	Cc1ccc(N2CCN(S(=O)(=O)c3cccc(Cl)c3)CC2)nn1	25565	6698_70
1803	6698	71	r6698: [c25566] (10µM)	0	COc1ccc(-c2cc(C(=O)NCc3ccco3)no2)cc1	25566	6698_71
1804	6698	74	r6698: [c25567] (10µM)	0	NC(=O)COc1ccc(C2CC(=O)Nc3c2ncn3-c2ccccc2)cc1	25567	6698_74
1805	6698	75	r6698: [c25568] (10µM)	0	CC(=O)c1sc2nc(-c3cccnc3)cc(C(F)(F)F)c2c1N	25568	6698_75
1806	6698	76	r6698: [c25569] (10µM)	0	CC(C)c1cc(C2CCCN2C(=O)Nc2ccc(F)c(Cl)c2)on1	25569	6698_76
1807	6698	77	r6698: [c25570] (10µM)	0	CCCn1ccc2c(nnc3c(-c4ccccc4)c(CC)nn32)c1=O	25570	6698_77
1808	6698	78	r6698: [c25571] (10µM)	0	COC(=O)CNC(=O)N1CCC(c2nc3ccccc3[nH]2)CC1	25571	6698_78
1809	6698	79	r6698: [c25572] (10µM)	0	CCOc1cc(S(=O)(=O)NCc2cccnc2)ccc1Br	25572	6698_79
1810	6698	80	r6698: [c25573] (10µM)	0	CS(=O)(=O)N1CCC(C(=O)Nc2ccc(N3CCCC3=O)cc2)CC1	25573	6698_80
1811	6698	81	r6698: [c25574] (10µM)	0	Cc1ccc(N2CCN(C(=O)Nc3ccc4ccccc4c3)CC2)nn1	25574	6698_81
1812	6698	82	r6698: [c25575] (10µM)	0	Cc1cc(C)n(-c2cc(N3CCN(C(=O)c4ccc(F)cc4)CC3)nc(C)n2)n1	25575	6698_82
1813	6698	83	r6698: [c25576] (10µM)	0	O=C(COc1ccccc1)N1CCN(c2cc(-n3cccn3)ncn2)CC1	25576	6698_83
1814	6698	86	r6698: [c25577] (10µM)	0	O=S(=O)(c1ccc(C(F)(F)F)cc1)N1CCN(c2ccc(Nc3ccncc3)nn2)CC1	25577	6698_86
1815	6698	87	r6698: [c25578] (10µM)	0	COc1cccc2cc(C(=O)Nc3ccc(Cn4cncn4)cc3)oc12	25578	6698_87
1816	6698	88	r6698: [c25579] (10µM)	0	CN(C)C(=O)CCc1ccc(NC(=O)c2cccnc2)cc1	25579	6698_88
1817	6698	89	r6698: [c25580] (10µM)	0	COCc1nn2c(nnc3c(=O)n(CCc4ccccc4)ccc32)c1-c1ccccc1	25580	6698_89
1818	6698	90	r6698: [c25581] (10µM)	0	Cc1c(C)n(CC(C)C)c2ncn3nc(-c4ccncc4)nc3c12	25581	6698_90
1819	6698	91	r6698: [c25582] (10µM)	0	CCN1CCN(c2ncnc3c2cnn3Cc2ccc(C)cc2)CC1	25582	6698_91
1820	6698	92	r6698: [c25583] (10µM)	0	CCC(C)NC(=O)c1ccc(N2CCCCS2(=O)=O)cc1	25583	6698_92
1821	6698	93	r6698: [c25584] (10µM)	0	CCc1cccc(NC(=O)N2CCN(c3cc(N4CCCCC4)nc(C)n3)CC2)c1	25584	6698_93
1822	6698	94	r6698: [c25585] (10µM)	0	Cc1cccc(C2CC(=O)Nc3c2c(C)nn3-c2ccc(N3CCOCC3)nn2)c1	25585	6698_94
1823	6698	95	r6698: [c25586] (10µM)	0	CS(=O)(=O)N1CCC(C(=O)N2CCN(S(=O)(=O)c3ccccc3)CC2)CC1	25586	6698_95
1824	6703	1	r6703: solvent (-): DMSO [c2] (10µM)	solvent (-)	CS(=O)C	2	6703_1
1825	6703	12	r6703: solvent (-): DMSO [c2] (10µM)	solvent (-)	CS(=O)C	2	6703_12
1826	6703	13	r6703: solvent (-): DMSO [c2] (10µM)	solvent (-)	CS(=O)C	2	6703_13
1827	6703	24	r6703: solvent (-): DMSO [c2] (10µM)	solvent (-)	CS(=O)C	2	6703_24
1828	6703	25	r6703: solvent (-): DMSO [c2] (10µM)	solvent (-)	CS(=O)C	2	6703_25
1829	6703	36	r6703: solvent (-): DMSO [c2] (10µM)	solvent (-)	CS(=O)C	2	6703_36
1830	6703	37	r6703: solvent (-): DMSO [c2] (10µM)	solvent (-)	CS(=O)C	2	6703_37
1831	6703	48	r6703: solvent (-): DMSO [c2] (10µM)	solvent (-)	CS(=O)C	2	6703_48
1832	6703	49	r6703: solvent (-): DMSO [c2] (10µM)	solvent (-)	CS(=O)C	2	6703_49
1833	6703	60	r6703: solvent (-): DMSO [c2] (10µM)	solvent (-)	CS(=O)C	2	6703_60
1834	6703	61	r6703: solvent (-): DMSO [c2] (10µM)	solvent (-)	CS(=O)C	2	6703_61
1835	6703	72	r6703: solvent (-): DMSO [c2] (10µM)	solvent (-)	CS(=O)C	2	6703_72
1836	6703	73	r6703: solvent (-): DMSO [c2] (10µM)	solvent (-)	CS(=O)C	2	6703_73
1837	6703	84	r6703: solvent (-): DMSO [c2] (10µM)	solvent (-)	CS(=O)C	2	6703_84
1838	6703	85	r6703: solvent (-): DMSO [c2] (10µM)	solvent (-)	CS(=O)C	2	6703_85
1839	6703	96	r6703: solvent (-): DMSO [c2] (10µM)	solvent (-)	CS(=O)C	2	6703_96
1840	6703	2	r6703: [c25667] (10µM)	0	Cc1ccc(C2CC(=O)Nc3c2cnn3-c2ccccc2)cc1C	25667	6703_2
1841	6703	3	r6703: [c25668] (10µM)	0	CCNc1nc(C)cc(N2CCN(C(=O)Nc3cccc(F)c3C)CC2)n1	25668	6703_3
1842	6703	4	r6703: [c25669] (10µM)	0	Cc1cc(C)cc(NC(=O)Nc2ccc(Nc3ccc(C)nn3)cc2)c1	25669	6703_4
1843	6703	5	r6703: [c25670] (10µM)	0	COc1ccc2c(c1)C(NC(=O)C1CCN(S(=O)(=O)N(C)C)CC1)CC(C)(C)O2	25670	6703_5
1844	6703	6	r6703: [c25671] (10µM)	0	Cc1cc(C)n(-c2ccc(N3CCN(C(=O)c4ccc(C(F)(F)F)cc4)CC3)nn2)n1	25671	6703_6
1845	6703	7	r6703: [c25672] (10µM)	0	Cc1cc(C)n(-c2cc(N3CCN(C(=O)C(C)Oc4ccccc4)CC3)ncn2)n1	25672	6703_7
1846	6703	8	r6703: [c25673] (10µM)	0	COc1ccc(NC(=O)c2cccc(-n3cnnn3)c2)cc1Cl	25673	6703_8
1847	6703	9	r6703: [c25674] (10µM)	0	CCOc1ccc(C(=O)N2CCN(c3cc(N4CCCC4)nc(C)n3)CC2)cc1	25674	6703_9
1848	6703	10	r6703: [c25675] (10µM)	0	COc1ccc(OC)c(NC(=O)N2CCCC2c2ccc(Cl)cc2)c1	25675	6703_10
1849	6703	11	r6703: [c25676] (10µM)	0	Cc1nccn1-c1ccc(CNC(=O)C2CCN(S(C)(=O)=O)CC2)cc1	25676	6703_11
1850	6703	14	r6703: [c25677] (10µM)	0	CCc1nn2c(nnc3c(=O)n(CC4CCCO4)ccc32)c1-c1ccccc1	25677	6703_14
1851	6703	15	r6703: [c25678] (10µM)	0	Oc1ccc2oc3ccccc3c2c1CN1CCOCC1	25678	6703_15
1852	6703	16	r6703: [c25679] (10µM)	0	COCc1nn2c(ncc3c(=O)n(Cc4ccccc4)ccc32)c1-c1ccccc1	25679	6703_16
1853	6703	17	r6703: [c25680] (10µM)	0	CCOc1ccc(S(=O)(=O)Nc2ccc(N3CCN(C)CC3)cc2)cc1	25680	6703_17
1854	6703	18	r6703: [c25681] (10µM)	0	Cc1ccc(C)c(S(=O)(=O)NCc2ccc(OC3CCN(C)CC3)cc2)c1	25681	6703_18
1855	6703	19	r6703: [c25682] (10µM)	0	CCNc1cc(N2CCN(C(=O)c3ccc(CC)cc3)CC2)nc(C)n1	25682	6703_19
1856	6703	20	r6703: [c25683] (10µM)	0	CCCCC(=O)N1CCN(c2cc(-n3ccnc3C)ncn2)CC1	25683	6703_20
1857	6703	21	r6703: [c25684] (10µM)	0	O=S(=O)(c1ccc(OC(F)(F)F)cc1)N1CCN(c2cc(-n3ccnc3)ncn2)CC1	25684	6703_21
1858	6703	22	r6703: [c25685] (10µM)	0	Cc1nc(N2CCOCC2)cc(N2CCN(C(=O)Nc3cccc(C(F)(F)F)c3)CC2)n1	25685	6703_22
1859	6703	23	r6703: [c25686] (10µM)	0	CC(C)c1cc(C2CCCN2C(=O)Nc2ccc(Cl)cc2)no1	25686	6703_23
1860	6703	26	r6703: [c25687] (10µM)	0	COc1ccc(-c2ccnc3nc(N4CCN(C)CC4)[nH]c(=O)c23)cc1	25687	6703_26
1861	6703	27	r6703: [c25688] (10µM)	0	CCC12OC3C(O)C4CC3C1C4C(=O)N2c1ccc(C)cc1C	25688	6703_27
1862	6703	28	r6703: [c25689] (10µM)	0	Clc1cccc(-c2nn3c(CN4CCCC4)nnc3s2)c1	25689	6703_28
1863	6703	29	r6703: [c25690] (10µM)	0	Cc1nc2nc3ccn(Cc4ccncc4)c(=O)c3c(-c3cccc(Cl)c3)n2n1	25690	6703_29
1864	6703	30	r6703: [c25691] (10µM)	0	O=S(=O)(c1ccc(Cl)cc1)N1CCN(c2ccc(-n3cccn3)nn2)CC1	25691	6703_30
1865	6703	31	r6703: [c25692] (10µM)	0	Cc1ccc(CCC(=O)Nc2ccc(N3CCN(C)CC3)cc2)cc1	25692	6703_31
1866	6703	32	r6703: [c25693] (10µM)	0	CCOc1ccc(OCC)c(S(=O)(=O)N2CCN(c3ccc(C)nn3)CC2)c1	25693	6703_32
1867	6703	33	r6703: [c25694] (10µM)	0	NC(=O)CCc1cccc2ccccc12	25694	6703_33
1868	6703	34	r6703: [c25695] (10µM)	0	NC(=O)c1c(SCc2ccccc2Cl)sc2c1NC(=O)C1CCCN1C2=O	25695	6703_34
1869	6703	35	r6703: [c25696] (10µM)	0	Cc1cc(C)nc(NCCc2cccs2)n1	25696	6703_35
1870	6703	38	r6703: [c25697] (10µM)	0	O=S(=O)(NCc1ccc(N2CCCC2)cc1)c1cccs1	25697	6703_38
1871	6703	39	r6703: [c25698] (10µM)	0	CCc1nn2c(O)cc(C)nc2c1-c1ccc(F)cc1	25698	6703_39
1872	6703	40	r6703: [c25699] (10µM)	0	O=C(c1ccc(CNS(=O)(=O)c2ccc(F)cc2)cc1)N1CCN(c2ccccn2)CC1	25699	6703_40
1873	6703	41	r6703: [c25700] (10µM)	0	CCc1onc(C)c1C1CCCN1C(=O)c1cc(-c2ccc(F)cc2)no1	25700	6703_41
1874	6703	42	r6703: [c25701] (10µM)	0	Cc1cc(S(=O)(=O)n2cnc3ccccc32)ccc1F	25701	6703_42
1875	6703	43	r6703: [c25702] (10µM)	0	CCSc1nc2ncc3c(=O)n(-c4ccccc4)ccc3n2n1	25702	6703_43
1876	6703	44	r6703: [c25703] (10µM)	0	COc1ccc(-c2nn3c(NCCN4CCOCC4)cc(C)nc3c2C)cc1	25703	6703_44
1877	6703	45	r6703: [c25704] (10µM)	0	Cc1c(C)n(-c2cccnc2)c2ncn3nc(-c4ccc(F)cc4)nc3c12	25704	6703_45
1878	6703	46	r6703: [c25705] (10µM)	0	CN1CCC(Oc2ccc(NS(=O)(=O)c3ccc4ccccc4c3)cc2)CC1	25705	6703_46
1879	6703	47	r6703: [c25706] (10µM)	0	CS(=O)(=O)N1CCC(C(=O)N2CCCc3ccccc32)CC1	25706	6703_47
1880	6703	50	r6703: [c25707] (10µM)	0	CSc1sc2c(O)cc(=O)[nH]c2c1C(=O)NCc1ccccc1	25707	6703_50
1881	6703	51	r6703: [c25708] (10µM)	0	Cc1cc(N2CCN(C(=O)Nc3ccccc3Cl)CC2)nc(N2CCCC2)n1	25708	6703_51
1882	6703	52	r6703: [c25709] (10µM)	0	CCN(CC)CCn1c(C)c(C)c2c1ncn1nc(-c3cccs3)nc21	25709	6703_52
1883	6703	53	r6703: [c25710] (10µM)	0	CC(C)CCc1cc(=O)[nH]c(N2CCN(c3ccccn3)CC2)n1	25710	6703_53
1884	6703	54	r6703: [c25711] (10µM)	0	CC(C)(C)NC(=O)CCc1ccccc1Cl	25711	6703_54
1885	6703	55	r6703: [c25712] (10µM)	0	Cc1cc(N2CCN(S(=O)(=O)c3ccccc3)CC2)nc(N2CCCCC2)n1	25712	6703_55
1886	6703	56	r6703: [c25713] (10µM)	0	CCc1nn2c(ncc3c(=O)n(CCc4cnc[nH]4)ccc32)c1-c1ccc(Cl)cc1	25713	6703_56
1887	6703	57	r6703: [c25714] (10µM)	0	CN(c1ccc(C(=O)NCCCN2CCOCC2)c(Cl)c1)S(C)(=O)=O	25714	6703_57
1888	6703	58	r6703: [c25715] (10µM)	0	Cc1ccc(Cn2ncc3c(-n4nc(C)cc4C)ncnc32)cc1	25715	6703_58
1889	6703	59	r6703: [c25716] (10µM)	0	COCc1nn2c(ncc3c(=O)n(CC(=O)O)ccc32)c1-c1ccc(F)cc1	25716	6703_59
1890	6703	62	r6703: [c25717] (10µM)	0	O=c1c2cnc3nc4ccccc4n3c2ccn1-c1cccc(F)c1	25717	6703_62
1891	6703	63	r6703: [c25718] (10µM)	0	Cc1ccc(N2CCN(S(=O)(=O)c3cccc(Br)c3)CC2)nn1	25718	6703_63
1892	6703	64	r6703: [c25719] (10µM)	0	COc1ccc(-n2c(C)c(C)c3c2ncn2ncnc32)cc1	25719	6703_64
1893	6703	65	r6703: [c25720] (10µM)	0	Cc1ccccc1C1CCCN1C(=O)c1cc(-c2ccc(F)cc2)on1	25720	6703_65
1894	6703	66	r6703: [c25721] (10µM)	0	Cc1ccc(NC(=O)N2CCN(c3cc(C)nc(N4CCOCC4)n3)CC2)c(Cl)c1	25721	6703_66
1895	6703	67	r6703: [c25722] (10µM)	0	O=c1c2cnc3c(-c4ccc(Cl)cc4)cnn3c2ccn1CCO	25722	6703_67
1896	6703	68	r6703: [c25723] (10µM)	0	Cc1cc(N2CCN(C(=O)Nc3ccccc3F)CC2)nc(N2CCCCC2)n1	25723	6703_68
1897	6703	69	r6703: [c25724] (10µM)	0	CC1CCCCN1C(=O)c1cc(-c2cccc(Cl)c2)on1	25724	6703_69
1898	6703	70	r6703: [c25725] (10µM)	0	CCn1nccc1C1CCCN1C(=O)Nc1ccc(OC)c(OC)c1	25725	6703_70
1899	6703	71	r6703: [c25726] (10µM)	0	CC1CCCCC1n1ccc2c(nnc3c(-c4ccccc4)cnn32)c1=O	25726	6703_71
1900	6703	74	r6703: [c25727] (10µM)	0	CN1CCN(S(=O)(=O)Cc2ccc(C(=O)N3CCCCCC3)cc2)CC1	25727	6703_74
1901	6703	75	r6703: [c25728] (10µM)	0	CN1CCC(Oc2ccc(NC(=O)c3ccc(Cl)cc3Cl)cc2)CC1	25728	6703_75
1902	6703	76	r6703: [c25729] (10µM)	0	COc1ccc(-c2cc(C(=O)N3CCCC3c3cc(C)on3)no2)cc1	25729	6703_76
1903	6703	77	r6703: [c25730] (10µM)	0	CCc1nc(N2CCN(CCO)CC2)c2cc(C)sc2n1	25730	6703_77
1904	6703	78	r6703: [c25731] (10µM)	0	CCS(=O)(=O)N1CCCC(C(=O)NCc2ccc(-n3ccnc3C)cc2)C1	25731	6703_78
1905	6703	79	r6703: [c25732] (10µM)	0	CCNc1cc(C)nc(N2CCN(C(=O)Cc3ccc(F)cc3)CC2)n1	25732	6703_79
1906	6703	80	r6703: [c25733] (10µM)	0	Cc1ccc(C(=O)Nc2ccc(N3CCN(C)CC3)cc2)cc1N(C)S(C)(=O)=O	25733	6703_80
1907	6703	81	r6703: [c25734] (10µM)	0	Cc1ccc(-c2nn3c(N4CCOCC4)cc(C)nc3c2C)cc1	25734	6703_81
1908	6703	82	r6703: [c25735] (10µM)	0	Cc1ccc(C(=O)N2CCN(c3ccc(-n4cccn4)nn3)CC2)cc1C	25735	6703_82
1909	6703	83	r6703: [c25736] (10µM)	0	CS(=O)(=O)N1CCCC(C(=O)N2CCCc3ccccc32)C1	25736	6703_83
1910	6703	86	r6703: [c25737] (10µM)	0	O=c1c2c(-c3ccccc3)n3ncnc3nc2ccn1-c1ccc(Cl)cc1	25737	6703_86
1911	6703	87	r6703: [c25738] (10µM)	0	COc1ccc(C)cc1NC(=O)N1CCN(c2cc(C)nc(N3CCCC3)n2)CC1	25738	6703_87
1912	6703	88	r6703: [c25739] (10µM)	0	Cc1ccc(Cl)cc1NC(=O)c1sc2nc3c(cc2c1N)N1CCC3CC1	25739	6703_88
1913	6703	89	r6703: [c25740] (10µM)	0	O=C(c1cc(=O)[nH]c2ccccc12)N1CCN(c2ccc(F)cc2)CC1	25740	6703_89
1914	6703	90	r6703: [c25741] (10µM)	0	Cc1nn(-c2ccc(N3CCCC3)nn2)c2c1C(c1ccccc1C(F)(F)F)CC(=O)N2	25741	6703_90
1915	6703	91	r6703: [c25742] (10µM)	0	Nc1nc2c(s1)C(c1cccc(Cl)c1Cl)CC(=O)N2	25742	6703_91
1916	6703	92	r6703: [c25743] (10µM)	0	CCC(=O)N1CCN(c2cc(N3CCCC3)nc(C)n2)CC1	25743	6703_92
1917	6703	93	r6703: [c25744] (10µM)	0	COc1ccccc1N1CCN(C(=O)c2cc(-c3cccc(Cl)c3)on2)CC1	25744	6703_93
1918	6703	94	r6703: [c25745] (10µM)	0	CCc1nnc2c(Oc3cccc(N)c3)nc3ccccc3n12	25745	6703_94
1919	6703	95	r6703: [c25746] (10µM)	0	COC(=O)CSc1n[nH]c(N)n1	25746	6703_95
1920	6705	1	r6705: solvent (-): DMSO [c2] (10µM)	solvent (-)	CS(=O)C	2	6705_1
1921	6705	12	r6705: solvent (-): DMSO [c2] (10µM)	solvent (-)	CS(=O)C	2	6705_12
1922	6705	13	r6705: solvent (-): DMSO [c2] (10µM)	solvent (-)	CS(=O)C	2	6705_13
1923	6705	24	r6705: solvent (-): DMSO [c2] (10µM)	solvent (-)	CS(=O)C	2	6705_24
1924	6705	25	r6705: solvent (-): DMSO [c2] (10µM)	solvent (-)	CS(=O)C	2	6705_25
1925	6705	36	r6705: solvent (-): DMSO [c2] (10µM)	solvent (-)	CS(=O)C	2	6705_36
1926	6705	37	r6705: solvent (-): DMSO [c2] (10µM)	solvent (-)	CS(=O)C	2	6705_37
1927	6705	48	r6705: solvent (-): DMSO [c2] (10µM)	solvent (-)	CS(=O)C	2	6705_48
1928	6705	49	r6705: solvent (-): DMSO [c2] (10µM)	solvent (-)	CS(=O)C	2	6705_49
1929	6705	60	r6705: solvent (-): DMSO [c2] (10µM)	solvent (-)	CS(=O)C	2	6705_60
1930	6705	61	r6705: solvent (-): DMSO [c2] (10µM)	solvent (-)	CS(=O)C	2	6705_61
1931	6705	72	r6705: solvent (-): DMSO [c2] (10µM)	solvent (-)	CS(=O)C	2	6705_72
1932	6705	73	r6705: solvent (-): DMSO [c2] (10µM)	solvent (-)	CS(=O)C	2	6705_73
1933	6705	84	r6705: solvent (-): DMSO [c2] (10µM)	solvent (-)	CS(=O)C	2	6705_84
1934	6705	85	r6705: solvent (-): DMSO [c2] (10µM)	solvent (-)	CS(=O)C	2	6705_85
1935	6705	96	r6705: solvent (-): DMSO [c2] (10µM)	solvent (-)	CS(=O)C	2	6705_96
1936	6705	46	r6705: [c23703] (10µM)	0	O=c1cc(O)c2sc(Nc3ccccc3)nc2[nH]1	23703	6705_46
1937	6705	2	r6705: [c25747] (10µM)	0	NC(=O)COc1ccc(C2CC(=O)Nc3c2ncn3-c2cccc(F)c2)cc1	25747	6705_2
1938	6705	3	r6705: [c25748] (10µM)	0	CN(CC(=O)Nc1ccc2c(c1)OCCO2)S(C)(=O)=O	25748	6705_3
1939	6705	4	r6705: [c25749] (10µM)	0	Cc1c(C)n(Cc2ccccc2)c2ncn3nc(-c4cccnc4)nc3c12	25749	6705_4
1940	6705	5	r6705: [c25750] (10µM)	0	O=C(NCCN1CCNCC1)c1cccc2cccnc12	25750	6705_5
1941	6705	6	r6705: [c25751] (10µM)	0	CCC12OC3C(O)C4CC3C1C4C(=O)N2c1c(C)cccc1C	25751	6705_6
1942	6705	7	r6705: [c25752] (10µM)	0	OCCNc1nc(NCc2ccccc2Cl)nc2ccccc12	25752	6705_7
1943	6705	8	r6705: [c25753] (10µM)	0	Cc1ccc(N2CCN(S(=O)(=O)c3ccc(Oc4ccccc4)cc3)CC2)nn1	25753	6705_8
1944	6705	9	r6705: [c25754] (10µM)	0	COc1cccc(C2CC(=O)Nc3[nH]nc(C)c32)c1OC	25754	6705_9
1945	6705	10	r6705: [c25755] (10µM)	0	Cc1cc(C)n(-c2ccc(N3CCN(C(=O)Nc4ccc(F)cc4F)CC3)nn2)n1	25755	6705_10
1946	6705	11	r6705: [c25756] (10µM)	0	CCc1ccc(NC(=O)N2CCN(c3cc(C)nc(N4CCOCC4)n3)CC2)cc1	25756	6705_11
1947	6705	14	r6705: [c25757] (10µM)	0	Cc1cc(C)n(-c2cc(N3CCN(C(=O)Nc4cccc(Cl)c4)CC3)nc(C)n2)n1	25757	6705_14
1948	6705	15	r6705: [c25758] (10µM)	0	Cc1ccc(CC(=O)NCc2ccc(N3CCN(C)CC3)cc2)cc1C	25758	6705_15
1949	6705	16	r6705: [c25759] (10µM)	0	COc1ccc(CCn2ccc3nc4ncnn4c(-c4ccccc4)c3c2=O)cc1	25759	6705_16
1950	6705	17	r6705: [c25760] (10µM)	0	COc1ccc(-n2ccc3c(cnc4c(-c5ccccc5)c(C)nn43)c2=O)c(OC)c1	25760	6705_17
1951	6705	18	r6705: [c25761] (10µM)	0	CC(CN)Cc1cc(Cl)ccc1Cl	25761	6705_18
1952	6705	19	r6705: [c25762] (10µM)	0	COc1ccc(-c2c3c(=O)n(Cc4cccnc4)ccc3nc3ncnn23)cc1	25762	6705_19
1953	6705	20	r6705: [c25763] (10µM)	0	CN1CCN(c2ccc(NC(=O)c3ccc(N(C)S(C)(=O)=O)cc3)cc2)CC1	25763	6705_20
1954	6705	21	r6705: [c25764] (10µM)	0	O=c1[nH]c2cc(Cl)cc(Cl)c2o1	25764	6705_21
1955	6705	22	r6705: [c25765] (10µM)	0	Cc1n[nH]c(-n2ccc3nc4ccn(CCC(C)C)c(=O)c4cc3c2=O)n1	25765	6705_22
1956	6705	23	r6705: [c25766] (10µM)	0	Cc1cc(N2CCN(C(=O)COc3ccccc3)CC2)nc(N2CCCCC2)n1	25766	6705_23
1957	6705	26	r6705: [c25767] (10µM)	0	Cc1nc(N2CCOCC2)cc(N2CCN(C(=O)c3ccc(Cl)cc3)CC2)n1	25767	6705_26
1958	6705	27	r6705: [c25768] (10µM)	0	COc1ccc2c(c1)CCCC2NC(=O)C1CCCN(S(C)(=O)=O)C1	25768	6705_27
1959	6705	28	r6705: [c25769] (10µM)	0	COCc1nn2c(nnc3c(=O)n(Cc4cccnc4)ccc32)c1-c1ccc(F)cc1	25769	6705_28
1960	6705	29	r6705: [c25770] (10µM)	0	Cc1ccccc1NC(=O)Nc1ccc(Nc2ccc(-n3nc(C)c(C)c3C)nn2)cc1	25770	6705_29
1961	6705	30	r6705: [c25771] (10µM)	0	COc1ccc2c(C)c(CC(=O)N3CCOCC3)c(=O)oc2c1	25771	6705_30
1962	6705	31	r6705: [c25772] (10µM)	0	Cc1ccccc1CN1CCC(C(=O)NC2CC(C)(C)Oc3ccccc32)CC1	25772	6705_31
1963	6705	32	r6705: [c25773] (10µM)	0	CN1CCN(c2ccc(NC(=O)C3CCN(Cc4ccc(Cl)cc4)CC3)cc2)CC1	25773	6705_32
1964	6705	33	r6705: [c25774] (10µM)	0	O=C(Nc1ccc2ccccc2c1)N1CCN(c2cc(-n3ccnc3)ncn2)CC1	25774	6705_33
1965	6705	34	r6705: [c25775] (10µM)	0	CC(C)c1nnc2sc(Cc3ccc(Cl)cc3)nn12	25775	6705_34
1966	6705	35	r6705: [c25776] (10µM)	0	Cc1cc(C2CCCN2C(=O)c2cc(-c3ccccc3F)no2)on1	25776	6705_35
1967	6705	38	r6705: [c25777] (10µM)	0	CCNc1cc(C)nc(N2CCN(C(=O)c3sc(-c4ccccc4)nc3C)CC2)n1	25777	6705_38
1968	6705	39	r6705: [c25778] (10µM)	0	COc1ccc(NC(=O)N2CCN(c3cc(N(C)C)nc(C)n3)CC2)cc1Cl	25778	6705_39
1969	6705	40	r6705: [c25779] (10µM)	0	CN(C)C(=O)Cc1ccc(NC(=O)C2CCCCC2)cc1	25779	6705_40
1970	6705	41	r6705: [c25780] (10µM)	0	Cc1nccn1-c1ncnc2c1cnn2Cc1ccccc1	25780	6705_41
1971	6705	42	r6705: [c25781] (10µM)	0	Cc1cc(C)nc(-n2nc(C)c3c2NC(=O)CC3c2ccc(O)cc2)n1	25781	6705_42
1972	6705	43	r6705: [c25782] (10µM)	0	Cc1cc(N2CCN(C(=O)c3sc(C)nc3C)CC2)nc(N2CCCCC2)n1	25782	6705_43
1973	6705	44	r6705: [c25783] (10µM)	0	Cn1c(=O)[nH]c(=O)c2c1n1c(-c3ccccc3)nnc1n2C	25783	6705_44
1974	6705	45	r6705: [c25784] (10µM)	0	Cc1cc(N2CCN(C(=O)Nc3ccc(F)c(Cl)c3)CC2)nc(N2CCCC2)n1	25784	6705_45
1975	6705	47	r6705: [c25785] (10µM)	0	CCNC(=O)CCc1ccccc1Cl	25785	6705_47
1976	6705	50	r6705: [c25786] (10µM)	0	Oc1ccc2c(c1)Oc1ncn3nc(-c4ccncc4)nc3c1C2c1ccco1	25786	6705_50
1977	6705	51	r6705: [c25787] (10µM)	0	CN(C)c1nc(N(C)C)c2ccccc2n1	25787	6705_51
1978	6705	52	r6705: [c25788] (10µM)	0	CN1CCC(Oc2ccc(NC(=O)COc3ccccc3F)cc2)CC1	25788	6705_52
1979	6705	53	r6705: [c25789] (10µM)	0	C=CCOc1c(OC)cccc1C1CC(=O)Nc2c1c(C)nn2-c1ccc(N2CCCC2)nn1	25789	6705_53
1980	6705	54	r6705: [c25790] (10µM)	0	Cc1cc(C)nc(-n2nc(C)c3c2NC(=O)CC3c2cccs2)n1	25790	6705_54
1981	6705	55	r6705: [c25791] (10µM)	0	CN1CCN(c2ccc(NC(=O)C3CCCN3S(=O)(=O)c3ccc(Cl)cc3)cc2)CC1	25791	6705_55
1982	6705	56	r6705: [c25792] (10µM)	0	CN(C)c1ccc(CNS(=O)(=O)c2ccccc2)cc1	25792	6705_56
1983	6705	57	r6705: [c25793] (10µM)	0	CN1CCN(c2ccc(NC(=O)c3ccc(CN4CCCCCC4)cc3)cc2)CC1	25793	6705_57
1984	6705	58	r6705: [c25794] (10µM)	0	CCOc1ccc(-n2c(C)c(C)c3c2ncn2nc(-c4cccnc4)nc32)cc1	25794	6705_58
1985	6705	59	r6705: [c25795] (10µM)	0	Cc1ccccc1C1CCCN1C(=O)c1cc(-c2ccccc2F)no1	25795	6705_59
1986	6705	62	r6705: [c25796] (10µM)	0	COCc1nn2c(ncc3c(=O)n(C4CC4)ccc32)c1-c1ccccc1	25796	6705_62
1987	6705	63	r6705: [c25797] (10µM)	0	Cc1nc(N2CCN(S(=O)(=O)c3cccs3)CC2)cc(-n2ccnc2)n1	25797	6705_63
1988	6705	64	r6705: [c25798] (10µM)	0	CCSc1nc2ncc3c(=O)n(-c4cccc(F)c4)ccc3n2n1	25798	6705_64
1989	6705	65	r6705: [c25799] (10µM)	0	CCSc1n[nH]c(-n2ccc3nc4ccn(Cc5ccccc5)c(=O)c4cc3c2=O)n1	25799	6705_65
1990	6705	66	r6705: [c25800] (10µM)	0	CC(C)c1cc(-c2nn3c(-c4cnccn4)nnc3s2)[nH]n1	25800	6705_66
1991	6705	67	r6705: [c25801] (10µM)	0	COc1ccc(-c2c(C)nn3c2ncc2c(=O)n(-c4ccccc4OC)ccc23)cc1	25801	6705_67
1992	6705	68	r6705: [c25802] (10µM)	0	Cc1nc(N2CCOCC2)cc(N2CCN(C(=O)Nc3ccc(Cl)cc3)CC2)n1	25802	6705_68
1993	6705	69	r6705: [c25803] (10µM)	0	O=S(=O)(c1cc(F)ccc1F)N1CCN(c2ccc(-n3cccn3)nn2)CC1	25803	6705_69
1994	6705	70	r6705: [c25804] (10µM)	0	Cc1cc2oc(=O)cc(C)c2c(O)c1CN1CCCCCC1	25804	6705_70
1995	6705	71	r6705: [c25805] (10µM)	0	O=c1nc(O)c2sc3nc(-c4ccccc4)cc(C(F)(F)F)c3c2[nH]1	25805	6705_71
1996	6705	74	r6705: [c25806] (10µM)	0	Cn1c(=O)n(-c2cccc(Cl)c2)c(=O)c2ccccc21	25806	6705_74
1997	6705	75	r6705: [c25807] (10µM)	0	CCOc1ccccc1C1CC(=O)Nc2c1c(C)nn2-c1ccc(N2CCOCC2)nn1	25807	6705_75
1998	6705	76	r6705: [c25808] (10µM)	0	CC(=O)c1sc2nc(-c3cccnc3)cc(C(F)F)c2c1N	25808	6705_76
[truncated: 10,097 more rows]
