# Supplementary material for: Deep phenotypic profiling of neuroactive drugs in larval zebrafish
Source: Nat Commun. 2024 Nov 17;15:9955. doi: 10.1038/s41467-024-54375-y (PMC11570628; doi:10.1038/s41467-024-54375-y)
Supplement: Supplementary file 6 — Source Data [file 41467_2024_54375_MOESM6_ESM.zip]

Archive with 63 entries (63 files):
- Figure_Source_Data/Supplementary/Fig_S17_legend.csv
- Figure_Source_Data/Supplementary/Fig_S8_5-HT2C Summary.csv
- Figure_Source_Data/Main/Fig_6c_Secondary-8-Hydroxy-DPAT.csv
- Figure_Source_Data/Supplementary/Fig_S16.csv
- Figure_Source_Data/Supplementary/Fig_S10_D2 Summary.csv
- Figure_Source_Data/Supplementary/Fig_S11_H3 Summary.csv
- Figure_Source_Data/Supplementary/Fig_S9_5-HT7A Summary.csv
- Figure_Source_Data/Main/Fig_6d_H3.csv
- Figure_Source_Data/Main/Fig_6b_Primary-Corynanthine.csv
- Figure_Source_Data/Supplementary/Fig_S7_5-HT2B Summary.csv
- Figure_Source_Data/Supplementary/Fig_S6_5-HT2A Summary.csv
- Figure_Source_Data/Supplementary/Fig_S12_H4 Summary.csv
- Figure_Source_Data/Main/Fig_6b_Primary-Imetit.csv
- Figure_Source_Data/Supplementary/Fig_S15.csv
- Figure_Source_Data/Main/Fig_6c_Secondary-Corynanthine.csv
- Figure_Source_Data/Main/Fig_6c_Secondary-Imetit.csv
- Figure_Source_Data/Supplementary/Fig_S5_5-HT1A Summary.csv
- Figure_Source_Data/Main/Fig_6b_Primary-8-Hydroxy-DPAT.csv
- Figure_Source_Data/Supplementary/Fig_S14.csv
- Figure_Source_Data/Supplementary/Fig_S13_α2C Summary.csv
- Figure_Source_Data/Supplementary/Fig_S4a.csv
- Figure_Source_Data/Supplementary/Fig_S4b.csv
- Figure_Source_Data/Main/Fig_4.csv
- Figure_Source_Data/Main/Fig_3d.csv
- Figure_Source_Data/Supplementary/Fig_S17_all.csv
- Figure_Source_Data/Supplementary/Fig_S2/random_labels/dists_pos_epoch_20.csv
- Figure_Source_Data/Supplementary/Fig_S2/random_labels/dists_neg_epoch_20.csv
- Figure_Source_Data/Main/Fig_2b.csv
- Figure_Source_Data/Main/Fig_2c.csv
- Figure_Source_Data/Supplementary/Fig_S3.csv
- Figure_Source_Data/Main/Fig_5b.csv
- Figure_Source_Data/Main/Fig_6b_Primary-Antipsychotics.csv
- Figure_Source_Data/Supplementary/Fig_S2/welldist_2.0/training.csv
- Figure_Source_Data/Main/Fig_3a.csv
- Figure_Source_Data/Main/Fig_2e.csv
- Figure_Source_Data/Main/Fig_6d_5HT2B.csv
- Figure_Source_Data/Supplementary/Fig_S2/random_labels/training.csv
- Figure_Source_Data/Supplementary/Fig_S2/welldist_2.0/dists_pos_epoch_20.csv
- Figure_Source_Data/Supplementary/Fig_S2/random_labels/roc_auc_epoch_20.csv
- Figure_Source_Data/Supplementary/Fig_S2/welldist_2.0/dists_neg_epoch_20.csv
- Figure_Source_Data/Main/Fig_1e.csv
- Figure_Source_Data/Supplementary/Fig_S2/welldist_2.0/roc_auc_epoch_20.csv
- Figure_Source_Data/Supplementary/Fig_S2/random_features/training.csv
- Figure_Source_Data/Supplementary/Fig_S2/welldist_5.2/training.csv
- Figure_Source_Data/Main/Fig_2a.csv
- Figure_Source_Data/Main/Fig_5c.csv
- Figure_Source_Data/Main/Fig_3c.csv
- Figure_Source_Data/Main/Fig_7_time_series.csv
- Figure_Source_Data/Main/Fig_6c_Secondary-Antipsychotics.csv
- Figure_Source_Data/Supplementary/Fig_S2/welldist_5.2/dists_neg_epoch_20.csv
- Figure_Source_Data/Supplementary/Fig_S2/welldist_5.2/roc_auc_epoch_20.csv
- Figure_Source_Data/Main/Fig_2d.csv
- Figure_Source_Data/Supplementary/Fig_S2/random_features/dists_pos_neg_epoch_20.csv
- Figure_Source_Data/Supplementary/Fig_S1a.csv
- Figure_Source_Data/Main/Fig_5a.csv
- Figure_Source_Data/Main/Fig_3b.csv
- Figure_Source_Data/Supplementary/Fig_S2/random_features/roc_auc_epoch_20.csv
- Figure_Source_Data/Main/Fig_1d.csv
- Figure_Source_Data/Main/Fig_7_scatterplot.csv
- Figure_Source_Data/Main/Fig_6a.csv
- Figure_Source_Data/Supplementary/Fig_S1c.csv
- Figure_Source_Data/Supplementary/Fig_S2/welldist_5.2/dists_pos_epoch_20.csv
- Figure_Source_Data/Supplementary/Fig_S1b.csv
