# Supplementary material for: Deep phenotypic profiling of neuroactive drugs in larval zebrafish
Source: Nat Commun. 2024 Nov 17;15:9955. doi: 10.1038/s41467-024-54375-y (PMC11570628; doi:10.1038/s41467-024-54375-y)
Supplement: Supplementary file 6 — Source Data [file 41467_2024_54375_MOESM6_ESM.zip › Figure_Source_Data/Supplementary/Fig_S17_legend.csv]

x	y	names	label_idx
-2.1851925794035196	1.9888831228017807	(±)-Isoproterenol HCl	1
-1.5391686707735062	5.292281627655029	(±)-PD 128,907 HCl	2
1.3097292582194011	1.3236738046010335	8-Hydroxy-DPAT HBr	3
-6.026506529914008	2.178340752919515	Chlorpromazine HCl	4
-6.805891692638397	1.7477632462978363	Clomipramine HCl	5
2.931373051234654	1.0978515999657767	Corynanthine	6
1.9986054136197708	-3.33529855649698	DMSO	7
1.9175909981131554	1.5120494421571493	IMETIT 2HBr	8
-2.6782034635543823	2.7884634137153625	Lisuride maleate	9
-4.859934628009796	2.88059002161026	Loxapine succinate	10
-4.69617680140904	2.843360526221139	Mianserin HCl	11
3.0416326324144998	-0.1646865208943685	Pancuronium dibromide	12
-3.373485114839342	0.6118743022282919	Paroxetine HCl	13
3.6743876338005066	0.17388005554676056	Pindolol	14
-2.4349250263637967	-0.031658179230160184	Venlafaxine HCl	15
