# Supplementary material for: Deep phenotypic profiling of neuroactive drugs in larval zebrafish
Source: Nat Commun. 2024 Nov 17;15:9955. doi: 10.1038/s41467-024-54375-y (PMC11570628; doi:10.1038/s41467-024-54375-y)
Supplement: Supplementary file 6 — Source Data [file 41467_2024_54375_MOESM6_ESM.zip › Figure_Source_Data/Supplementary/Fig_S8_5-HT2C Summary.csv]

Log[Drug]	Ritanserin	Ritanserin	Ritanserin	Ritanserin	Ritanserin	Ritanserin	Ritanserin	Ritanserin	Ritanserin	58018	58018	58018	58018	58018	58018	58018	58018	58018	58026	58026	58026	58026	58026	58026	58026	58026	58026
-11.00	121.52	100.37	123.53	74.04	79.94	105.18	116.33	106.32	105.98	121.52	138.14	137.13	78.63	102.56	114.03	106.66	98.96	80.66	112.96	125.05	105.40	79.29	103.87	135.34	110.68	90.84	91.09
-10.00	100.87	105.40	84.75	56.02	85.19	111.08	106.32	115.99	103.24	134.11	102.88	112.96	83.22	107.48	127.80	101.10	109.31	38.32	137.64	135.62	126.56	94.36	115.01	113.38	131.64	110.00	89.64
-9.52	62.09	139.15	75.69	57.98	91.09	79.62	101.53	90.32	70.65	88.78	94.83	81.23	78.30	98.95	128.78	109.83	105.81	81.51	123.03	97.34	125.05	93.71	109.44	103.87	122.57	123.60	100.50
-9.00	40.93	29.35	37.41	34.38	53.07	66.83	79.03	81.00	72.88	110.94	79.21	60.07	87.15	100.92	112.39	87.84	105.81	78.52	95.83	85.26	111.45	84.20	84.53	85.52	128.64	118.38	82.20
-8.52	49.49	23.30	71.66	28.81	37.01	52.41	43.45	39.86	44.65	57.05	62.59	89.28	84.20	102.23	116.32	83.91	104.78	62.44	94.32	105.40	91.30	90.10	102.23	83.22	130.18	117.52	88.36
-8.00	10.21	-2.38	24.81	3.90	2.92	15.70	6.84	11.80	17.28	53.02	76.69	73.67	85.52	112.39	123.54	110.51	118.81	82.80	98.35	80.22	84.75	88.14	117.96	80.93	118.21	118.89	91.35
-7.52	2.65	-5.91	9.20	-5.60	-2.98	12.42	0.34	0.94	3.16	78.71	71.15	96.34	106.82	97.31	104.85	105.21	88.96	65.18	95.83	89.28	98.35	102.89	99.61	80.93	123.17	124.71	72.70
-7.00	17.76	4.67	9.70	10.46	-4.62	13.08	-1.28	-1.71	-0.51	99.36	63.60	101.88	91.09	103.87	125.50	103.75	75.61	61.93	86.77	64.10	92.31	89.12	92.07	77.65	94.09	115.30	46.27
-6.52	5.17	4.16	15.24	0.95	1.28	4.23	5.30	6.07	13.17	81.23	71.15	100.37	89.12	96.33	94.69	82.88	69.97	73.13	50.00	65.11	75.69	56.67	74.04	82.24	71.76	80.83	73.47
-6.00	-14.47	-9.44	1.14	-7.90	-2.98	1.61	-0.17	-3.68	0.85	47.98	27.84	77.70	53.07	63.23	94.36	75.27	68.34	64.06	48.49	19.27	61.08	28.16	39.96	38.97	55.60	51.92	40.88
-5.52	-3.39	-4.90	-0.87	2.26	-0.69	8.49	-2.23	-2.48	2.31	39.42	39.92	56.55	40.28	65.85	55.03	58.85	55.25	41.74	30.35	14.24	23.30	6.52	11.11	8.16	31.13	25.83	31.22
-5.00	-14.47	-11.95	-2.38	-7.90	0.95	6.52	-1.80	-3.68	-0.26	31.36	7.69	23.81	20.29	22.26	20.29	32.59	23.44	26.86	-14.98	-3.39	-4.90	3.25	2.26	6.85	12.66	9.41	15.65
