# Supplementary material for: Deep phenotypic profiling of neuroactive drugs in larval zebrafish
Source: Nat Commun. 2024 Nov 17;15:9955. doi: 10.1038/s41467-024-54375-y (PMC11570628; doi:10.1038/s41467-024-54375-y)
Supplement: Supplementary file 6 — Source Data [file 41467_2024_54375_MOESM6_ESM.zip › Figure_Source_Data/Main/Fig_6c_Secondary-8-Hydroxy-DPAT.csv]

CID	PDSP_ID	5-HT1A	5-HT7A	D2
c32314	58031	0.0	0.0	0
c24681	58032	-6.21	0.0	0
c33331	58033	0.0	-5.67	0
c30141	58034	0.0	0.0	0
c26283	58035	0.0	0.0	0
