# Supplementary material for: Deep phenotypic profiling of neuroactive drugs in larval zebrafish
Source: Nat Commun. 2024 Nov 17;15:9955. doi: 10.1038/s41467-024-54375-y (PMC11570628; doi:10.1038/s41467-024-54375-y)
Supplement: Supplementary file 6 — Source Data [file 41467_2024_54375_MOESM6_ESM.zip › Figure_Source_Data/Supplementary/Fig_S16.csv]

UMAP0	UMAP1	class
6.459691524505615	-1.8890517950057983	Adrenergic Ligands
5.33602237701416	2.7452898025512695	Adrenergic Ligands
6.995293140411377	0.017713509500026703	Adrenergic Ligands
0.921711802482605	2.6252613067626953	Adrenergic Ligands
6.781301021575928	-0.22585436701774597	Adrenergic Ligands
6.7486348152160645	-1.9308853149414062	Adrenergic Ligands
4.353635787963867	-3.8094053268432617	Adrenergic Ligands
4.37665319442749	3.176910877227783	Adrenergic Ligands
2.507866144180298	1.5043895244598389	Adrenergic Ligands
1.4017060995101929	-2.7618660926818848	Adrenergic Ligands
3.6732161045074463	-1.0685644149780273	Adrenergic Ligands
2.1177868843078613	-3.071460723876953	Adrenergic Ligands
-0.07265090197324753	4.564643859863281	Adrenergic Ligands
0.5190946459770203	2.7978060245513916	Adrenergic Ligands
2.956517219543457	-1.017767310142517	Adrenergic Ligands
4.955606460571289	-1.6352792978286743	Adrenergic Ligands
4.116492748260498	2.0967094898223877	Adrenergic Ligands
6.340025424957275	-3.0100455284118652	Adrenergic Ligands
0.020255429670214653	5.05727481842041	Adrenergic Ligands
1.626550316810608	-3.7973406314849854	Adrenergic Ligands
2.6994993686676025	-2.876542091369629	Adrenergic Ligands
4.304261207580566	2.7993040084838867	Adrenergic Ligands
0.7888107895851135	2.4280521869659424	Adrenergic Ligands
1.3807188272476196	0.8805000185966492	Adrenergic Ligands
5.437307357788086	-1.910339593887329	Adrenergic Ligands
2.929892063140869	0.7892735004425049	Adrenergic Ligands
1.783368468284607	-2.785829782485962	Adrenergic Ligands
-0.6515083312988281	3.1038334369659424	Adrenergic Ligands
7.383514404296875	-1.639314889907837	Adrenergic Ligands
4.071615695953369	-3.5910258293151855	Adrenergic Ligands
5.3959245681762695	1.7456438541412354	Adrenergic Ligands
1.3635598421096802	-3.2529542446136475	Adrenergic Ligands
4.67204475402832	2.309044122695923	Adrenergic Ligands
5.641888618469238	1.7190802097320557	Adrenergic Ligands
4.005051612854004	-1.0226967334747314	Adrenergic Ligands
6.792543888092041	-2.432842254638672	Adrenergic Ligands
3.794029951095581	3.1625726222991943	Adrenergic Ligands
-0.2395966798067093	3.017879009246826	Adrenergic Ligands
0.46292853355407715	2.930013656616211	Adrenergic Ligands
0.3303101658821106	1.7147550582885742	Adrenergic Ligands
3.598930597305298	2.8237218856811523	Adrenergic Ligands
0.2629891335964203	3.240135431289673	Adrenergic Ligands
3.5586910247802734	-1.1770323514938354	Adrenergic Ligands
1.2223119735717773	0.6451038718223572	Adrenergic Ligands
5.1686859130859375	3.1474075317382812	Adrenergic Ligands
6.733093738555908	-2.726442337036133	Adrenergic Ligands
5.256699085235596	-2.2177884578704834	Adrenergic Ligands
3.021965265274048	1.401736855506897	Adrenergic Ligands
-0.13247451186180115	4.837294101715088	Adrenergic Ligands
3.05749249458313	-3.2931644916534424	Dopaminergic Ligands
-1.7499089241027832	-0.18270032107830048	Dopaminergic Ligands
-2.153374433517456	2.9882006645202637	Dopaminergic Ligands
-1.6261603832244873	3.004922866821289	Dopaminergic Ligands
-1.940840721130371	0.3204885721206665	Dopaminergic Ligands
-0.8334092497825623	0.1914050132036209	Dopaminergic Ligands
7.404682159423828	3.285954713821411	Dopaminergic Ligands
4.664017677307129	-1.4139785766601562	Dopaminergic Ligands
4.811588764190674	-1.48064386844635	Dopaminergic Ligands
1.2124255895614624	2.005537986755371	Dopaminergic Ligands
-0.36337053775787354	5.043746471405029	Dopaminergic Ligands
1.3995583057403564	-0.19662967324256897	Dopaminergic Ligands
-0.9361742734909058	5.312066078186035	Dopaminergic Ligands
-0.5183680057525635	5.3220133781433105	Dopaminergic Ligands
5.4232611656188965	0.9991956949234009	Dopaminergic Ligands
0.2803713083267212	3.596632242202759	Dopaminergic Ligands
0.515041172504425	2.683000326156616	Dopaminergic Ligands
0.11320190876722336	4.150628566741943	Dopaminergic Ligands
-1.4376577138900757	0.19009917974472046	Dopaminergic Ligands
4.97840690612793	2.0488502979278564	Dopaminergic Ligands
3.826817512512207	-3.0919816493988037	Dopaminergic Ligands
0.3984338343143463	2.2060983180999756	Dopaminergic Ligands
6.925168037414551	-1.500404953956604	Dopaminergic Ligands
7.195237159729004	0.13417555391788483	Dopaminergic Ligands
1.885758876800537	2.072577714920044	Dopaminergic Ligands
2.095235824584961	1.0002307891845703	Dopaminergic Ligands
-0.659404456615448	0.2606583535671234	Dopaminergic Ligands
2.7260358333587646	0.23407293856143951	Dopaminergic Ligands
1.4760206937789917	3.437845230102539	Dopaminergic Ligands
7.226053237915039	0.11458191275596619	Dopaminergic Ligands
-1.341599941253662	-0.6911094784736633	Dopaminergic Ligands
-0.9003427028656006	-0.7302775382995605	Dopaminergic Ligands
5.543748378753662	2.8553266525268555	Dopaminergic Ligands
-2.0449678897857666	3.043717622756958	Dopaminergic Ligands
-0.2792412340641022	0.2130904346704483	Dopaminergic Ligands
7.604196071624756	-1.433302402496338	Dopaminergic Ligands
4.312945365905762	0.934224009513855	Dopaminergic Ligands
1.1635076999664307	-3.1997439861297607	Dopaminergic Ligands
7.829094409942627	-0.398860901594162	Dopaminergic Ligands
0.8837385177612305	-0.12515366077423096	Dopaminergic Ligands
5.703972816467285	2.448513984680176	Dopaminergic Ligands
-0.22765254974365234	4.783540725708008	Dopaminergic Ligands
-0.4809049069881439	0.08530346304178238	Dopaminergic Ligands
0.4628470838069916	4.5090861320495605	Dopaminergic Ligands
-2.3462493419647217	2.849661111831665	Dopaminergic Ligands
-0.6407113075256348	-0.7773013114929199	Dopaminergic Ligands
3.9300756454467773	-2.354964256286621	Dopaminergic Ligands
-0.8798739314079285	-0.8475291728973389	Dopaminergic Ligands
3.7363345623016357	1.1520942449569702	Dopaminergic Ligands
6.013513088226318	1.4279245138168335	Dopaminergic Ligands
1.9345130920410156	-3.1884891986846924	Dopaminergic Ligands
4.323069095611572	1.6492316722869873	Dopaminergic Ligands
2.4527509212493896	-3.2151412963867188	Dopaminergic Ligands
-1.5738754272460938	-0.32537078857421875	Dopaminergic Ligands
0.4386858642101288	-0.15681135654449463	Dopaminergic Ligands
-1.294967770576477	-1.0059159994125366	Dopaminergic Ligands
-0.9388911128044128	2.9845941066741943	Dopaminergic Ligands
3.762634754180908	2.7848927974700928	Serononergic Ligands
1.241498351097107	-3.347280740737915	Serononergic Ligands
-0.21797367930412292	0.12318804115056992	Serononergic Ligands
0.2573041617870331	0.46954381465911865	Serononergic Ligands
3.051786184310913	-2.39858078956604	Serononergic Ligands
4.230992317199707	0.8865280747413635	Serononergic Ligands
-2.31874680519104	2.7092080116271973	Serononergic Ligands
-0.9219059944152832	5.4279985427856445	Serononergic Ligands
2.2251980304718018	1.4511616230010986	Serononergic Ligands
5.9662089347839355	2.950730323791504	Serononergic Ligands
3.476452350616455	-1.2006908655166626	Serononergic Ligands
5.98814058303833	1.9960302114486694	Serononergic Ligands
1.1736265420913696	0.11197449266910553	Serononergic Ligands
-1.0691298246383667	-0.912956953048706	Serononergic Ligands
-0.5822705626487732	3.0414810180664062	Serononergic Ligands
-0.9137012958526611	0.2856622636318207	Serononergic Ligands
2.05147123336792	1.3109992742538452	Serononergic Ligands
1.9475442171096802	-3.914672374725342	Serononergic Ligands
-0.007071689236909151	4.508661270141602	Serononergic Ligands
5.3784074783325195	-2.171599864959717	Serononergic Ligands
1.3212629556655884	-3.5507404804229736	Serononergic Ligands
1.6229016780853271	-3.492316722869873	Serononergic Ligands
0.43731462955474854	0.21107883751392365	Serononergic Ligands
5.069372653961182	-1.3454279899597168	Serononergic Ligands
6.272533893585205	-2.92561674118042	Serononergic Ligands
4.3192596435546875	-0.925128698348999	Serononergic Ligands
-0.6901292204856873	5.373162269592285	Serononergic Ligands
5.6615309715271	2.0130069255828857	Serononergic Ligands
5.180590629577637	0.7724865674972534	Serononergic Ligands
7.4844279289245605	3.1054134368896484	Serononergic Ligands
6.977877140045166	-2.298187017440796	Serononergic Ligands
0.23199330270290375	1.8166099786758423	Serononergic Ligands
6.425376892089844	-0.1311742514371872	Serononergic Ligands
3.6358461380004883	-2.255850315093994	Serononergic Ligands
-1.999215006828308	0.6026804447174072	Serononergic Ligands
0.9569372534751892	2.8454387187957764	Serononergic Ligands
-0.779273271560669	5.3939924240112305	Serononergic Ligands
-2.1189310550689697	2.9117393493652344	Serononergic Ligands
3.6764752864837646	1.2011343240737915	Serononergic Ligands
6.666179656982422	-0.7636076807975769	Serononergic Ligands
3.780364513397217	1.6131603717803955	Serononergic Ligands
-0.06179806962609291	1.4405344724655151	Serononergic Ligands
1.5337510108947754	0.19862625002861023	Serononergic Ligands
0.8517192602157593	0.07757459580898285	Serononergic Ligands
7.386262893676758	-1.795884132385254	Serononergic Ligands
3.996947765350342	1.116709589958191	Serononergic Ligands
2.2311573028564453	-0.5506641864776611	Serononergic Ligands
-0.4579802453517914	5.180329322814941	Serononergic Ligands
-0.7427154779434204	3.1254708766937256	Serononergic Ligands
5.929895401000977	-1.3858972787857056	Serononergic Ligands
3.5086660385131836	-3.1624748706817627	Serononergic Ligands
5.0078606605529785	0.48315274715423584	Serononergic Ligands
0.8183630108833313	1.243333339691162	Serononergic Ligands
-1.9683551788330078	2.9118707180023193	Serononergic Ligands
3.3945343494415283	2.610485792160034	Serononergic Ligands
3.3186278343200684	-3.1166555881500244	Serononergic Ligands
1.3231176137924194	-0.006914318073540926	Opiods
1.8313417434692383	0.7546706795692444	Opiods
2.5535824298858643	1.4603811502456665	Opiods
3.798671245574951	1.5498605966567993	Opiods
5.3718767166137695	3.0869505405426025	Opiods
-0.16480211913585663	-0.019820960238575935	Opiods
5.8546037673950195	-1.7332676649093628	Opiods
6.164803981781006	-3.120990514755249	Opiods
1.1515883207321167	0.506307065486908	Opiods
5.747722625732422	2.2292110919952393	Opiods
1.5477595329284668	-2.9013848304748535	Opiods
5.69231653213501	2.613281488418579	Opiods
7.218743801116943	2.945528030395508	Opiods
5.091487407684326	2.837780237197876	Opiods
2.8336527347564697	-1.277996301651001	Opiods
-0.3021027445793152	5.278505802154541	Opiods
5.794406890869141	0.8861381411552429	Opiods
5.050824165344238	0.7315531373023987	Opiods
1.8088665008544922	1.1828588247299194	Opiods
0.12927542626857758	4.756052494049072	Opiods
-0.035239242017269135	3.2255496978759766	Opiods
2.1615312099456787	1.346575140953064	Opiods
5.115721225738525	-1.3045352697372437	Opiods
6.737778186798096	0.48947975039482117	Opiod Peptides
-1.1750692129135132	-0.9694077968597412	Opiod Peptides
7.496084213256836	-0.7510213851928711	Opiod Peptides
6.996358394622803	2.7094922065734863	Opiod Peptides
4.137813091278076	2.1876425743103027	Opiod Peptides
3.581573724746704	-3.937837839126587	Opiod Peptides
7.211480140686035	-0.1769421398639679	Opiod Peptides
7.418323040008545	-0.3515617549419403	Sigma Receptor Peptides
7.692412853240967	-0.9120421409606934	Sigma Receptor Peptides
1.0045944452285767	2.1276023387908936	Sigma Receptor Peptides
1.5691006183624268	-3.591855525970459	Sigma Receptor Peptides
-0.6457553505897522	3.097222328186035	Sigma Receptor Peptides
0.33743569254875183	1.7352943420410156	Sigma Receptor Peptides
0.3879430890083313	3.1479876041412354	Sigma Receptor Peptides
0.9266309142112732	0.7960235476493835	Sigma Receptor Peptides
-0.18224844336509705	0.2512490749359131	Sigma Receptor Peptides
4.7027974128723145	0.404572069644928	Sigma Receptor Peptides
3.7875683307647705	1.9827227592468262	Sigma Receptor Peptides
1.6023608446121216	-0.12142442911863327	Sigma Receptor Peptides
4.179922580718994	-1.3977595567703247	Sigma Receptor Peptides
2.220888137817383	-2.7986748218536377	Sigma Receptor Peptides
1.5001627206802368	2.019116163253784	Sigma Receptor Peptides
6.509654521942139	3.3046677112579346	Cholinergic Ligands
4.589203834533691	-2.4950637817382812	Cholinergic Ligands
4.64882755279541	-2.2914838790893555	Cholinergic Ligands
5.381629467010498	-1.0874210596084595	Cholinergic Ligands
5.067348480224609	-2.5439767837524414	Cholinergic Ligands
5.343093395233154	1.6533674001693726	Cholinergic Ligands
6.421345233917236	-2.869138479232788	Cholinergic Ligands
-1.6586071252822876	0.07847405225038528	Cholinergic Ligands
-1.7770018577575684	-0.0017294458812102675	Cholinergic Ligands
7.0572357177734375	3.487987756729126	Cholinergic Ligands
6.33011531829834	-1.9857531785964966	Cholinergic Ligands
1.56027090549469	-2.876100540161133	Cholinergic Ligands
4.249050140380859	2.999974489212036	Cholinergic Ligands
7.2574238777160645	-0.5283277034759521	Cholinergic Ligands
7.593761444091797	-0.07062853872776031	Cholinergic Ligands
4.548977375030518	2.1201107501983643	Cholinergic Ligands
7.374299049377441	-1.5745493173599243	Cholinergic Ligands
3.1711573600769043	-1.261293888092041	Cholinergic Ligands
3.943309783935547	3.1412596702575684	Cholinergic Ligands
3.802044153213501	2.3741085529327393	Cholinergic Ligands
5.343080997467041	2.4542646408081055	Cholinergic Ligands
5.3721723556518555	2.082268238067627	Cholinergic Ligands
5.325305461883545	1.3564889430999756	Cholinergic Ligands
6.523682117462158	-1.7723819017410278	Cholinergic Ligands
0.5661339163780212	4.509314060211182	Cholinergic Ligands
5.946998596191406	2.377362012863159	Cholinergic Ligands
5.904422283172607	-2.06591534614563	Cholinergic Ligands
-0.35277804732322693	3.1868183612823486	Cholinergic Ligands
1.3306013345718384	-3.573498010635376	Cholinergic Ligands
4.912787914276123	2.941256046295166	Cholinergic Ligands
1.0154943466186523	-2.8084614276885986	Cholinergic Ligands
3.125372886657715	-3.7616798877716064	Cholinergic Ligands
5.387508392333984	0.2731093764305115	Cholinergic Ligands
-0.9237159490585327	0.24516133964061737	Cholinergic Ligands
4.1017842292785645	0.9132882356643677	Cholinergic Ligands
4.68595552444458	-3.0656731128692627	Cholinergic Ligands
-1.9600353240966797	0.3108450174331665	Cholinergic Ligands
2.3817317485809326	1.548980474472046	Cholinergic Ligands
7.663143157958984	-0.4707391858100891	Cholinergic Ligands
4.3563551902771	-3.5603244304656982	Cholinergic Ligands
6.813938140869141	0.4769362509250641	Histaminergic and Melatonin Ligands
2.994562864303589	-0.7857200503349304	Histaminergic and Melatonin Ligands
1.7199796438217163	1.5079970359802246	Histaminergic and Melatonin Ligands
7.383759498596191	3.022501230239868	Histaminergic and Melatonin Ligands
5.570428371429443	3.08551287651062	Histaminergic and Melatonin Ligands
2.5738959312438965	-0.5594721436500549	Histaminergic and Melatonin Ligands
4.1542181968688965	0.8451340794563293	Histaminergic and Melatonin Ligands
4.0539116859436035	-3.981130361557007	Histaminergic and Melatonin Ligands
0.0366041474044323	-0.15394699573516846	Histaminergic and Melatonin Ligands
3.862887382507324	0.9766198992729187	Histaminergic and Melatonin Ligands
7.207207679748535	-2.202378749847412	Histaminergic and Melatonin Ligands
4.9697394371032715	2.843580722808838	Histaminergic and Melatonin Ligands
1.6089595556259155	-3.6908843517303467	Histaminergic and Melatonin Ligands
-1.0605392456054688	0.2459421008825302	Histaminergic and Melatonin Ligands
2.920314311981201	-3.3904972076416016	Histaminergic and Melatonin Ligands
3.952059745788574	-0.8263595700263977	Histaminergic and Melatonin Ligands
7.225584983825684	3.060098648071289	Histaminergic and Melatonin Ligands
-0.16877345740795135	1.3251484632492065	Melatonin Receptor Ligands
3.830740451812744	-3.780061960220337	Ionotropic Glutamate Ligands
7.397297382354736	-1.389779806137085	Ionotropic Glutamate Ligands
5.684662818908691	-1.4939513206481934	Ionotropic Glutamate Ligands
7.533205032348633	-0.9626750946044922	Ionotropic Glutamate Ligands
1.3856629133224487	3.2540042400360107	Ionotropic Glutamate Ligands
0.3361971080303192	1.5995327234268188	Ionotropic Glutamate Ligands
3.5656344890594482	-0.4301677644252777	Ionotropic Glutamate Ligands
3.0793979167938232	1.9112402200698853	Ionotropic Glutamate Ligands
7.11016845703125	-0.1051376536488533	Ionotropic Glutamate Ligands
6.097654342651367	0.4181216359138489	Ionotropic Glutamate Ligands
1.2533776760101318	3.497951030731201	Ionotropic Glutamate Ligands
0.10702423006296158	1.635221242904663	Ionotropic Glutamate Ligands
0.42726558446884155	4.213057518005371	Ionotropic Glutamate Ligands
0.13062988221645355	4.652640342712402	Ionotropic Glutamate Ligands
0.2139766365289688	-0.3212447762489319	Ionotropic Glutamate Ligands
2.517603874206543	-2.8406848907470703	Ionotropic Glutamate Ligands
5.175120830535889	-0.028148990124464035	Ionotropic Glutamate Ligands
3.7490592002868652	-4.105116367340088	Ionotropic Glutamate Ligands
7.441949367523193	-0.4433317184448242	Ionotropic Glutamate Ligands
3.910383701324463	-2.9640491008758545	Metabotropic Glutamate Ligands
6.5049920082092285	-2.6837587356567383	Metabotropic Glutamate Ligands
3.4165892601013184	-3.4183356761932373	Metabotropic Glutamate Ligands
7.596376895904541	-0.9497747421264648	Metabotropic Glutamate Ligands
7.2996697425842285	3.2636921405792236	Metabotropic Glutamate Ligands
5.7717132568359375	-1.7320421934127808	Metabotropic Glutamate Ligands
6.100281238555908	-1.9356098175048828	Metabotropic Glutamate Ligands
6.832606315612793	-3.0501255989074707	Metabotropic Glutamate Ligands
6.0604753494262695	-0.2657701373100281	Metabotropic Glutamate Ligands
7.101924419403076	3.4278523921966553	Metabotropic Glutamate Ligands
0.005461401771754026	5.098377227783203	Metabotropic Glutamate Ligands
-1.4984480142593384	-0.7744827270507812	Metabotropic Glutamate Ligands
-0.29566505551338196	1.5273329019546509	Metabotropic Glutamate Ligands
6.764845848083496	-1.0591901540756226	GABAergic Ligands
3.9615871906280518	-3.932882785797119	GABAergic Ligands
3.949707269668579	-3.869095802307129	GABAergic Ligands
4.02846622467041	-3.527214765548706	GABAergic Ligands
7.00727653503418	-2.889636993408203	GABAergic Ligands
4.835745811462402	-1.0289204120635986	GABAergic Ligands
6.766984462738037	-0.29412001371383667	GABAergic Ligands
1.1456620693206787	3.126526117324829	GABAergic Ligands
0.4418235421180725	4.617543697357178	GABAergic Ligands
3.5620973110198975	-3.9074654579162598	GABAergic Ligands
-0.19657887518405914	4.97386360168457	GABAergic Ligands
-1.3166539669036865	-0.9260951280593872	GABAergic Ligands
6.8435378074646	-2.926414966583252	GABAergic Ligands
0.9948058128356934	3.911611557006836	GABAergic Ligands
6.527543544769287	-1.3270834684371948	GABAergic Ligands
7.30336856842041	3.3751025199890137	GABAergic Ligands
1.645443081855774	-0.0931994616985321	GABAergic Ligands
3.445546865463257	-1.1382068395614624	GABAergic Ligands
7.034078121185303	-2.5611255168914795	GABAergic Ligands
3.5047097206115723	-3.908923387527466	Adenosines
5.314226150512695	2.7714736461639404	Adenosines
2.6458842754364014	-3.000831127166748	Adenosines
7.208352565765381	3.353334665298462	Adenosines
7.01906156539917	-2.2930657863616943	Adenosines
4.248262882232666	-3.7608160972595215	Adenosines
6.8296284675598145	2.765920877456665	Adenosines
-1.36768639087677	0.18405455350875854	Purines
7.624465465545654	-1.297309398651123	Purines
