# Supplementary material for: Deep phenotypic profiling of neuroactive drugs in larval zebrafish
Source: Nat Commun. 2024 Nov 17;15:9955. doi: 10.1038/s41467-024-54375-y (PMC11570628; doi:10.1038/s41467-024-54375-y)
Supplement: Supplementary file 6 — Source Data [file 41467_2024_54375_MOESM6_ESM.zip › Figure_Source_Data/Supplementary/Fig_S10_D2 Summary.csv]

Log[Drug]	Haloperidol	Haloperidol	Haloperidol	Haloperidol	Haloperidol	Haloperidol	Haloperidol	Haloperidol	Haloperidol	58026	58026	58026	58026	58026	58026	58026	58026	58026
-11.00	98.99		70.62	77.29	103.51	101.68	113.63	108.22	114.55	95.97	91.77	98.67	118.51	107.07	86.57	102.47	113.51	102.01
-10.00	101.04	91.12	88.10	101.35	101.57	101.68	95.68	113.51	100.97	83.57	102.99	72.13	115.27	103.62	92.50	92.11	113.97	88.09
-9.52	94.79	79.58	82.60	90.24	89.16	87.00	109.14	79.69	78.42	102.99	106.55	110.32	118.51	116.68	104.05	100.86	117.19	99.71
-9.00	106.11	94.68	69.00	76.10	83.65	91.10	109.37	108.33	94.41	113.88	122.51	123.59	127.47	107.72	99.84	91.65	87.40	94.41
-8.52	89.39	94.57	78.06	82.25	71.67	75.56	75.20	75.89	63.01	103.31	98.35	96.94	105.45	100.27	81.28	107.87	97.06	91.77
-8.00	71.70	72.67	73.43	67.47	65.96	54.73	50.93	50.35	46.67	99.86	125.86	104.93	101.57	103.19	101.03	97.86	101.89	100.05
-7.52	53.04	50.88	54.87	37.25	38.00	31.53	42.87	41.61	34.93	104.50	110.86	106.33	106.21	108.58	100.49	91.19	102.70	109.94
-7.00	28.76	32.00	32.32	16.75	21.82	30.02	32.40	33.67	32.06	99.86	101.58	110.00	97.14	92.93	103.19	77.27	104.08	89.01
-6.52	18.94	19.81	23.58	8.65	18.26	10.27	16.87	21.13	20.78	80.22	101.91	114.21	78.47	101.68	97.57	82.45	90.16	95.91
-6.00	8.91	11.61	6.97	0.56	4.01	-0.41	-2.57	-7.29	-9.01	81.73	113.67	92.74	72.54	85.16	80.31	74.40	85.44	84.40
-5.52	-1.88	-1.99	18.08	-5.38	-3.65	-1.60	-11.66	-3.38	-1.99	54.98	78.82	79.25	61.85	55.49	58.40	61.51	69.10	66.23
-5.00	-6.84	-14.50	-17.74	-12.07	-12.39	-12.72	-10.39	-7.52	-13.15	20.67	15.49	22.40	48.36	62.61	32.50	10.43	20.09	21.13
