# Supplementary material for: Deep phenotypic profiling of neuroactive drugs in larval zebrafish
Source: Nat Commun. 2024 Nov 17;15:9955. doi: 10.1038/s41467-024-54375-y (PMC11570628; doi:10.1038/s41467-024-54375-y)
Supplement: Supplementary file 6 — Source Data [file 41467_2024_54375_MOESM6_ESM.zip › Figure_Source_Data/Supplementary/Fig_S11_H3 Summary.csv]

Log[Drug]	Histamine	Histamine	Histamine	Histamine	Histamine	Histamine	Histamine	Histamine	Histamine	58037	58037	58037	58037	58037	58037	58037	58037	58037	58038	58038	58038	58038	58038	58038	58038	58038	58038	58040	58040	58040	58040	58040	58040	58040	58040	58040
-11.00	93.18	105.78	126.18	101.79	104.90	110.20	114.32	99.78	111.04	100.48	121.90	119.13	95.96	94.82	102.93	117.80	93.23	107.56	87.64	109.81	98.97	108.85	103.24	103.24	127.42	95.48	106.54	91.92	90.41	85.87	108.23	104.28	101.47	120.46	97.74	109.40
-10.00	99.73	104.77	105.27	110.10	116.44	106.98	117.18	98.56	103.67	119.63	114.59	89.15	95.44	84.22	98.15	131.92	98.76	111.66	121.90	100.99	116.36	106.67	110.00	111.56	124.96	110.84	99.58	113.33	98.22	91.67	111.04	102.41	121.43	110.63	91.19	92.62
-9.52	88.14	102.75	99.22	105.74	113.64	101.37	117.18	89.34	75.22	107.29	105.02	54.88	96.59	92.22	96.90	121.69	87.30	107.15	107.03	102.25	105.52	107.40	106.88	109.89	106.54	142.98	88.32	98.47	96.96	82.85	102.51	107.29	105.42	95.08	31.21	101.01
-9.00	77.81	88.64	114.34	99.08	106.25	95.24	115.34	93.85	79.31	108.04	120.64	49.59	86.92	84.11	93.05	102.44	73.58	77.68	106.78	111.07	58.91	94.51	102.20	102.30	114.11	113.09	92.82	97.46	94.19	91.67	98.98	112.08	112.49	91.19	108.79	84.02
-8.52	82.60	85.87	125.68	83.80	86.51	82.56	93.03	87.30	58.64	107.54	130.72	78.31	79.64	90.97	91.91	115.95	76.86	74.81	83.35	91.41	84.11	100.43	93.89	103.86	124.96	121.28	104.49	127.44	106.78	92.93	94.82	102.93	114.05	106.33	124.35	103.67
-8.00	59.92	62.19	65.21	70.29	73.41	64.88	66.62	56.18	40.21	73.02	120.89	49.34	87.75	94.20	100.33	107.97	76.24	66.42	107.54	116.86	90.91	93.47	98.87	105.01	100.81	83.41	76.04	104.77	106.53	118.37	93.26	103.34	102.62	111.45	108.38	92.41
-7.52	33.22	22.38	26.41	40.98	40.87	41.39	31.41	37.55	22.20	111.07	116.86	62.44	92.01	89.83	93.99	102.65	82.38	64.57	114.34	106.03	98.22	95.13	105.63	111.14	103.67	103.26	92.62	110.81	96.96	85.37	102.30	105.94	106.36	105.11	108.59	84.23
-7.00	30.19	31.45	18.60	16.45	13.02	18.52	15.04	11.35	9.10	95.19	108.29	68.74	89.10	105.94	82.66	111.04	76.04	83.61	96.20	93.18	78.82	90.14	83.28	90.97	93.85	88.73	82.59	86.63	61.94	66.47	96.59	102.51	100.95	87.30	107.77	82.38
-6.52	20.37	25.66	22.63	4.60	5.63	6.88	6.23	11.76	2.34	116.10	128.70	102.00	82.04	91.91	78.92	103.67	65.80	93.85	86.88	71.26	62.95	82.04	84.63	88.06	81.97	91.60	71.12	65.72	59.92	59.67	83.59	86.19	91.49	84.64	87.71	76.86
-6.00	-2.81	1.98	0.72	1.27	-0.81	-0.71	-3.39	4.60	2.14	84.61	99.48	87.89	81.41	83.07	65.61	85.04	79.11	75.42	58.66	59.42	53.37	63.95	71.85	80.68	58.23	57.00	61.71	64.20	65.21	38.26	64.16	74.24	82.35	60.69	64.17	55.36
-5.52	-11.38	7.77	-8.35	1.37	-0.81	-3.30	-2.16	-0.52	-1.34	62.44	67.48	47.32	72.99	71.74	57.82	62.53	52.29	51.68	39.26	43.29	38.51	46.69	45.76	53.87	48.20	46.15	41.44	34.22	35.23	46.07	50.12	55.63	56.36	38.58	46.15	29.77
-5.00	-4.32	-1.55	-21.45	-1.85	-2.78	-3.93	-4.41	-5.43	-6.05	19.61	16.34	7.52	49.50	52.20	47.73	38.58	33.46	35.51	6.76	21.12	16.59	21.64	27.67	27.05	17.90	11.56	9.10	-1.05	-1.30	-9.61	35.57	33.60	30.58	19.13	9.92	7.26
