# Supplementary material for: Deep phenotypic profiling of neuroactive drugs in larval zebrafish
Source: Nat Commun. 2024 Nov 17;15:9955. doi: 10.1038/s41467-024-54375-y (PMC11570628; doi:10.1038/s41467-024-54375-y)
Supplement: Supplementary file 6 — Source Data [file 41467_2024_54375_MOESM6_ESM.zip › Figure_Source_Data/Supplementary/Fig_S9_5-HT7A Summary.csv]

Log[Drug]	Clozapine	Clozapine	Clozapine	Clozapine	Clozapine	Clozapine	Clozapine	Clozapine	Clozapine	58033	58033	58033	58033	58033	58033	58033	58033	58033
-11.00	108.16	101.83	111.33	95.18	96.93	106.36	97.37	104.22	104.53	89.63	92.56	91.39	100.70	114.79	106.22	131.25	108.46	101.40
-10.00	106.87	103.12	87.99	104.77	105.93	98.23	93.33	95.05	93.23	95.61	106.05	107.69	98.23	110.57	102.30	101.20	100.19	108.26
-9.52	110.63	104.76	111.68	89.52	90.97	95.18	86.68	86.78	96.06	96.67	106.87	109.80	100.70	106.07	91.26	97.16	92.53	97.47
-9.00	96.55	91.63	97.14	88.21	89.81	88.07	93.33	89.10	88.49	103.35	93.97	92.68	103.61	103.61	90.54	95.45	89.90	99.48
-8.52	96.43	88.58	95.73	57.58	72.39	67.89	91.82	78.41	80.32	88.11	105.35	97.26	98.38	90.25	95.04	93.13	94.04	106.44
-8.00	68.99	68.64	73.45	38.27	48.72	52.79	68.32	63.79	60.16	88.34	95.14	101.59	106.65	97.22	97.36	101.20	104.22	100.19
-7.52	53.16	48.47	56.09	25.05	21.72	24.47	45.23	34.85	35.45	91.39	97.49	91.86	106.07	94.46	85.02	101.80	99.28	104.22
-7.00	19.15	23.48	27.47	5.16	8.79	10.83	19.62	23.15	19.92	104.76	98.55	109.45	119.14	90.54	109.12	93.63	91.82	117.74
-6.52	13.16	12.58	8.24	5.89	5.02	9.66	8.93	7.32	10.85	95.26	99.37	88.93	60.05	81.68	105.78	96.46	93.94	112.39
-6.00	0.97	1.44	1.20	-4.86	-5.00	-0.06	1.37	2.78	1.77	69.93	68.99	81.66	63.82	75.29	84.15	88.09	86.58	90.91
-5.52	4.02	-0.44	1.44	0.08	2.69	-1.37	-0.14	-2.56	-0.24	60.31	65.24	54.56	59.47	53.80	39.57	72.96	63.28	72.16
-5.00	-1.26	-3.14	-2.08	-5.15	-6.16	-3.84	-4.28	-3.07	-4.98	29.11	38.14	31.58	27.23	24.91	25.64	37.47	38.28	37.67
