# Supplementary material for: Deep phenotypic profiling of neuroactive drugs in larval zebrafish
Source: Nat Commun. 2024 Nov 17;15:9955. doi: 10.1038/s41467-024-54375-y (PMC11570628; doi:10.1038/s41467-024-54375-y)
Supplement: Supplementary file 6 — Source Data [file 41467_2024_54375_MOESM6_ESM.zip › Figure_Source_Data/Main/Fig_6b_Primary-Corynanthine.csv]

CID	PDSP_ID	Alpha1A	Alpha2C
c26167	58046	3.88	17.78
c32103	58047	-0.2	17.16
c33329	58048	14.17	41.07
c28262	58049	0.91	63.58
c27280	58050	11.95	38.2
