# Supplementary material for: Deep phenotypic profiling of neuroactive drugs in larval zebrafish
Source: Nat Commun. 2024 Nov 17;15:9955. doi: 10.1038/s41467-024-54375-y (PMC11570628; doi:10.1038/s41467-024-54375-y)
Supplement: Supplementary file 6 — Source Data [file 41467_2024_54375_MOESM6_ESM.zip › Figure_Source_Data/Supplementary/Fig_S7_5-HT2B Summary.csv]

Log[Drug]	SB206553	SB206553	SB206553	SB206553	SB206553	SB206553	SB206553	SB206553	SB206553	SB206553	SB206553	SB206553	58015	58015	58015	58015	58015	58015	58015	58015	58015	58015	58015	58015	58018	58018	58018	58018	58018	58018	58018	58018	58018	58018	58018	58018	58020	58020	58020	58020	58020	58020	58020	58020	58020	58020	58020	58020	58024
-11.00	76.57	79.39	99.94	105.36	88.67	103.97	101.71	108.20	88.46	83.48	94.84	86.65	85.58	83.33	89.81	76.86	90.09	97.97	92.66	96.37	101.29				94.31	101.91	103.04	70.03	104.80	91.73	86.76	85.23	95.17				78.83	81.64	96.00	90.20	101.78	87.45	92.77	91.13	100.96				85.61
-10.00	81.36	81.08	107.54	99.52	108.14	83.66	106.31	106.31	108.47	88.83	98.78	85.12	92.90	86.43	86.71	112.33	99.10	112.89	96.37	91.02	96.70				97.41	99.10	111.76	93.95	97.29	115.65	88.51	98.12	101.40				88.68	81.36	103.04	97.10	114.74	93.24	87.74	109.16	91.35				101.19
-9.52	93.47	86.15	101.35	97.01	105.08	93.95	103.33	100.63	92.79	82.39	92.00	87.09	86.15	91.78	101.63	113.17	100.22	117.68	99.21	104.79	116.26				92.90	97.97	104.16	112.31	87.28	95.06	98.56	113.20	97.36				97.97	83.61	103.32	100.40	107.57	128.80	85.45	97.46	91.13				107.31
-9.00	79.11	91.78	92.06	103.13	100.91	99.24	93.06	101.44	96.30	83.15	96.26	86.43	92.06	103.60	92.34	121.62	106.42	116.27	99.32	91.24	82.50				116.55	97.13	112.05	73.09	76.70	93.12	88.07	112.98	104.89				101.63	97.97	101.63	89.10	96.82	101.78	65.67	110.36	96.81				98.96
-8.52	84.74	92.34	87.55	83.94	108.14	98.40	86.56	102.79	101.71	84.57	91.46	70.59	85.02	85.30	91.21	103.32	104.44	104.73	100.74	101.94	95.39				92.34	104.16	118.80	76.70	73.64	94.23	100.41	102.71	105.99				92.34	104.16	98.25	96.54	101.51	113.64	95.28	113.42	110.58				93.67
-8.00	68.41	70.38	72.63	79.76	80.60	88.11	67.36	68.17	71.15	64.80	73.43	54.20	103.60	100.78	101.35	112.33	102.47	113.45	97.03	108.06	102.71				93.75	111.20	96.00	73.64	81.99	114.82	84.24	97.90	83.15				106.13	105.85	101.07	101.51	99.58	104.81	88.29	117.24	88.51				77.26
-7.52	35.75	43.07	31.25	32.75	31.36	42.21	33.82	37.07	44.64	36.28	40.10	32.35	91.78	97.13	92.06	101.63	122.74	97.97	86.76	106.21	97.79				98.81	98.81	100.78	86.44	80.32	105.91	81.29	100.41	91.89				103.60	104.16	105.85	93.79	104.54	101.78	100.74	115.93	111.56				100.63
-7.00	12.11	12.39	4.50	10.77	7.15	17.73	11.10	8.94	18.40	9.18	12.03	6.67	84.18	99.10	91.78	97.97	108.39	106.70	99.98	105.99	99.43				72.35	91.49	72.91	66.69	69.47	82.27	69.17	78.45	72.01				112.33	115.71	124.15	84.41	95.17	100.96	96.92	118.77	101.51				94.79
-6.52	-1.41	9.01	-0.84	-6.48	4.93	7.71	2.17	6.23	4.88	0.01	7.22	-0.10	76.86	93.18	93.75	105.01	106.98	92.06	108.28	114.62	98.01				46.17	52.36	52.36	50.55	52.78	56.67	45.02	56.06	47.53				95.44	98.53	95.44	77.25	81.93	96.82	85.56	103.47	113.64				91.45
-6.00	6.19	-1.13	-1.13	-4.81	-3.42	2.98	-1.34	3.80	-2.97	-2.40	5.58	1.43	59.40	68.69	67.00	75.17	62.78	73.76	98.23	95.94	85.77				36.32	33.22	34.63	31.36	35.81	36.64	32.89	30.38	35.84				78.26	65.88	72.63	66.22	67.32	77.25	88.40	91.89	93.53				77.82
-5.52	7.04	5.63	3.66	7.71	2.70	8.27	4.07	7.85	3.80	-0.32	1.97	3.39	33.78	48.14	39.98	36.60	43.64	43.92	62.39	57.37	60.32				19.99	20.83	23.65	19.12	19.67	27.46	17.49	17.82	19.35				38.29	39.13	39.69	39.48	57.67	50.78	58.24	58.68	56.06				55.28
-5.00	-4.79	-2.81	-3.94	-11.49	-5.36	-4.25	-2.42	3.80	8.67	-5.35	0.44	0.01	19.14	17.17	15.20	23.37	17.74	24.77	29.51	27.98	32.24				7.60	12.39	13.23	1.59	-2.03	-0.08	9.40	11.59	14.32				11.26	8.73	9.01	-4.08	10.53	12.74	17.71	18.80	23.06				24.12
[truncated: 35 more columns]
