# Supplementary material for: Deep phenotypic profiling of neuroactive drugs in larval zebrafish
Source: Nat Commun. 2024 Nov 17;15:9955. doi: 10.1038/s41467-024-54375-y (PMC11570628; doi:10.1038/s41467-024-54375-y)
Supplement: Supplementary file 6 — Source Data [file 41467_2024_54375_MOESM6_ESM.zip › Figure_Source_Data/Supplementary/Fig_S6_5-HT2A Summary.csv]

Log[Drug]	Clozapine	Clozapine	Clozapine	Clozapine	Clozapine	Clozapine	Clozapine	Clozapine	Clozapine	Clozapine	Clozapine	Clozapine	58018	58018	58018	58018	58018	58018	58018	58018	58018	58018	58018	58018	58026	58026	58026	58026	58026	58026	58026	58026	58026	58026	58026	58026
-11.00	101.12	96.48	98.22	90.62	89.16	101.36	102.46	101.40	86.16	96.27	91.04	92.40	93.00	100.98	96.91	89.02	82.79	82.65	95.99	107.52	85.17				93.54	89.95	91.15	86.62	96.06	105.36	105.16	66.04	97.28
-10.00	83.27	94.59	108.09	91.68	100.57	110.92	107.49	95.45	91.80	103.44	88.32	96.85	77.90	109.25	101.56	104.28	98.05	91.81	99.14	93.69	89.97				116.63	114.90	101.63	86.62	95.45	87.68	88.68	128.51	104.94
-9.52	81.68	85.01	101.56	93.14	91.28	103.62	92.86	84.03	81.28	103.80	95.63	101.14	92.71	113.02	105.19	98.45	103.62	94.73	97.71	99.35	95.27				111.58	106.27	104.42	105.66	98.04	112.37	95.20	109.96	106.66
-9.00	87.92	88.35	86.03	105.88	92.87	93.40	84.94	88.14	71.07	101.57	85.89	100.64	90.67	111.43	97.06	92.87	101.76	97.25	95.06	91.12	96.13				106.81	108.66	99.24	105.05	92.86	111.61	107.23	103.87	93.48
-8.52	77.90	71.52	70.79	81.19	80.80	82.79	59.34	52.33	57.06	90.47	95.77	77.93	92.71	111.28	103.15	97.38	97.25	89.42	99.93	96.56	102.15				102.16	99.37	89.95	88.75	93.32	118.62	98.06	74.06	105.23
-8.00	47.57	46.85	43.22	61.42	60.49	51.07	48.52	40.60	42.12	70.55	63.96	76.00	101.27	109.25	93.58	89.42	101.76	96.99	106.09	93.41	99.28				105.74	103.62	103.22	85.70	94.85	99.72	105.73	111.17	88.46
-7.52	18.99	20.00	16.37	32.09	31.56	29.04	28.71	25.82	24.75	37.31	33.16	42.33	114.18	104.31	100.98	94.07	98.45	89.55	103.65	95.20	98.64				124.32	115.56	109.06	126.39	105.51	106.12	98.78	138.04	100.64
-7.00	10.28	6.36	7.67	12.32	14.58	15.37	7.23	5.40	4.18	14.75	16.90	19.40	108.52	105.91	90.24	84.78	88.09	100.44	91.04	104.73	98.42				102.29	109.33	91.54		111.61	105.21	92.76	116.33	95.13
-6.52	3.17	4.76	4.04	3.56	3.96	4.36	2.96	0.68	4.03	6.36	4.93	6.36	96.19	94.01	87.63	75.09	101.36	92.61	104.73	96.42	92.40				89.95	90.35	84.91	99.26	87.84	105.97	92.19	93.91	83.23
-6.00	1.86	-1.04	-0.46	1.84	2.50	3.83	0.53	-2.52	0.98	3.28	4.79	5.08	88.79	77.61	71.95	68.06	83.32	74.82	79.37	83.95	74.21				63.41	64.87	54.92	79.00	60.10	66.81	71.41	68.98	67.76
-5.52	-0.61	-0.61	-2.06	1.57	0.91	2.90	-1.76	-3.74	-1.91	2.42	2.14	2.71	51.78	49.46	45.98	35.41	57.57	49.61	56.73	54.29	48.63				37.14	40.85	29.84	40.75	33.44	35.27	35.31	31.87	28.93
-5.00	-1.77	0.85	-2.78	0.78	1.31	1.17	-1.91	-4.50	-2.52	2.35	1.35	1.56	36.98	32.05	29.29	16.17	23.73	20.02	25.49	27.64	30.87				10.33	10.46	10.33	23.23	12.26	11.50	10.73	14.39	12.10
