# Supplementary material for: Deep phenotypic profiling of neuroactive drugs in larval zebrafish
Source: Nat Commun. 2024 Nov 17;15:9955. doi: 10.1038/s41467-024-54375-y (PMC11570628; doi:10.1038/s41467-024-54375-y)
Supplement: Supplementary file 6 — Source Data [file 41467_2024_54375_MOESM6_ESM.zip › Figure_Source_Data/Supplementary/Fig_S12_H4 Summary.csv]

Log[Drug]	Clozapine	Clozapine	Clozapine	Clozapine	Clozapine	Clozapine	Clozapine	Clozapine	Clozapine	58040	58040	58040	58040	58040	58040	58040	58040	58040
-11.00	100.72	94.37	97.54	71.89	90.98	100.44	117.63	127.69	112.32	105.09	98.54	95.76	78.25	102.33	101.64	128.26	113.27	121.24
-10.00	120.97	102.70	112.04	59.68	78.25	98.20	108.34	112.32	114.22	106.87	107.27	102.51	100.44	123.31	112.65	95.05	119.15	133.38
-9.52	114.62	110.84	79.48	64.32	83.93	72.75	116.49	96.00	107.58	109.06	101.71	121.76	77.56	137.59	123.48	83.29	110.42	116.49
-9.00	105.48	101.91	65.38	76.19	84.44	80.32	91.26	104.35	105.49	117.99	100.72	128.91	91.15	121.94	112.82	74.94	100.75	102.64
-8.52	94.37	98.93	58.03	55.55	73.44	74.81	89.36	76.84	73.24	82.85	84.04	115.01	87.71	116.60	92.18	93.35	127.31	116.49
-8.00	109.26	89.20	67.56	58.13	81.86	76.53	68.87	55.59	69.25	102.31	85.63	112.83	123.65	141.89	150.48	89.93	99.04	95.05
-7.52	96.75	90.40	64.19	69.31	85.99	79.80	76.27	73.99	63.56	111.84	106.87	113.82	105.42	120.04	132.60	133.00	81.77	83.10
-7.00	82.45	73.12	77.09	49.19	62.26	55.03	68.11	64.32	53.69	99.13	93.77	102.51	109.21	137.07	130.19	108.53	77.98	57.87
-6.52	64.98	58.43	53.86	57.44	57.79	51.25	50.28	50.66	42.50	82.25	95.95	91.78	103.36	130.36	112.13	102.26	102.07	56.54
-6.00	21.11	26.27	27.26	52.11	45.92	48.67	19.73	22.58	30.55	102.70	89.20	87.02	106.97	133.63	119.70	99.80	95.81	62.04
-5.52	4.83	8.80	10.58	40.76	34.74	6.36	9.68	11.19	10.44	99.73	89.01	76.30	109.38	115.06	96.83	89.17	87.28	49.14
-5.00	2.44	5.22	6.22	-7.40	8.26	-1.03	0.38	3.42	-3.98	83.84	64.78	58.43	27.17	54.69	36.29	27.32	59.39	38.33
