# Supplementary material for: Deep phenotypic profiling of neuroactive drugs in larval zebrafish
Source: Nat Commun. 2024 Nov 17;15:9955. doi: 10.1038/s41467-024-54375-y (PMC11570628; doi:10.1038/s41467-024-54375-y)
Supplement: Supplementary file 6 — Source Data [file 41467_2024_54375_MOESM6_ESM.zip › Figure_Source_Data/Supplementary/Fig_S15.csv]

drug_name	sim
8-Hydroxy-DPAT HBr	0.3870192307692308
8-Hydroxy-DPAT HBr	0.3491271820448878
8-Hydroxy-DPAT HBr	0.38797169811320753
8-Hydroxy-DPAT HBr	0.31550068587105623
8-Hydroxy-DPAT HBr	0.3392612859097127
IMETIT 2HBr	0.28732394366197184
IMETIT 2HBr	0.29411764705882354
IMETIT 2HBr	0.3263598326359833
IMETIT 2HBr	0.34513274336283184
IMETIT 2HBr	0.27034120734908135
Fluoxetine HCl	0.3695198329853862
Fluoxetine HCl	0.3756503642039542
Fluoxetine HCl	0.344640434192673
Fluoxetine HCl	0.36618257261410786
Fluoxetine HCl	0.3423312883435583
Lisuride maleate	0.3015446608462055
Lisuride maleate	0.3022284122562674
Lisuride maleate	0.41334250343878953
Lisuride maleate	0.42035130224106604
Lisuride maleate	0.3773462783171521
(±)-PD 128,907 HCl	0.39641203703703703
(±)-PD 128,907 HCl	0.3917288914417002
(±)-PD 128,907 HCl	0.40369088811995385
(±)-PD 128,907 HCl	0.2797992471769134
(±)-PD 128,907 HCl	0.2783123612139156
Clomipramine HCl	0.2190745986779981
Clomipramine HCl	0.24679703304113285
Clomipramine HCl	0.25383435582822084
Clomipramine HCl	0.26705370101596515
Clomipramine HCl	0.2863636363636364
Chlorpromazine HCl	0.26109215017064846
Chlorpromazine HCl	0.2626362735381566
Chlorpromazine HCl	0.2653362897265336
Chlorpromazine HCl	0.24411508282476024
Chlorpromazine HCl	0.2540913006029285
(±)-Isoproterenol HCl	0.4515463917525773
(±)-Isoproterenol HCl	0.45286885245901637
(±)-Isoproterenol HCl	0.47884187082405344
(±)-Isoproterenol HCl	0.4785276073619632
(±)-Isoproterenol HCl	0.47291666666666665
Paroxetine HCl	0.3655514250309789
Paroxetine HCl	0.47113163972286376
Paroxetine HCl	0.49074074074074076
Paroxetine HCl	0.4441687344913151
Paroxetine HCl	0.3643410852713178
Mianserin HCl	0.39718482252141984
Mianserin HCl	0.38840188806473364
Mianserin HCl	0.3888541014402004
Mianserin HCl	0.31061192873741283
Mianserin HCl	0.3333333333333333
Loxapine succinate	0.3056957462148522
Loxapine succinate	0.37349397590361444
Loxapine succinate	0.37095709570957097
Loxapine succinate	0.3499671700590939
Loxapine succinate	0.37066831683168316
Corynanthine	0.4619750283768445
Corynanthine	0.4495249406175772
Corynanthine	0.2956698240866035
Corynanthine	0.37258687258687256
Corynanthine	0.29863945578231293
