# Supplementary material for: Deep phenotypic profiling of neuroactive drugs in larval zebrafish
Source: Nat Commun. 2024 Nov 17;15:9955. doi: 10.1038/s41467-024-54375-y (PMC11570628; doi:10.1038/s41467-024-54375-y)
Supplement: Supplementary file 6 — Source Data [file 41467_2024_54375_MOESM6_ESM.zip › Figure_Source_Data/Main/Fig_6c_Secondary-Corynanthine.csv]

CID	PDSP_ID	Alpha1A	Alpha2C
c26167	58046	0	0.0
c32103	58047	0	0.0
c33329	58048	0	0.0
c28262	58049	0	-5.69
c27280	58050	0	0.0
