# Supplementary material for: Deep phenotypic profiling of neuroactive drugs in larval zebrafish
Source: Nat Commun. 2024 Nov 17;15:9955. doi: 10.1038/s41467-024-54375-y (PMC11570628; doi:10.1038/s41467-024-54375-y)
Supplement: Supplementary file 6 — Source Data [file 41467_2024_54375_MOESM6_ESM.zip › Figure_Source_Data/Main/Fig_6c_Secondary-Imetit.csv]

CID	PDSP_ID	H3	H4
c24969	58036	0.0	0.0
c32339	58037	-5.57	0.0
c31000	58038	-6.02	-5.28
c25173	58039	0.0	0.0
c25237	58040	-6.23	0.0
