# Supplementary material for: Deep phenotypic profiling of neuroactive drugs in larval zebrafish
Source: Nat Commun. 2024 Nov 17;15:9955. doi: 10.1038/s41467-024-54375-y (PMC11570628; doi:10.1038/s41467-024-54375-y)
Supplement: Supplementary file 6 — Source Data [file 41467_2024_54375_MOESM6_ESM.zip › Figure_Source_Data/Supplementary/Fig_S5_5-HT1A Summary.csv]

Log[Drug]	8-OH-DPAT	8-OH-DPAT	8-OH-DPAT	8-OH-DPAT	8-OH-DPAT	8-OH-DPAT	8-OH-DPAT	8-OH-DPAT	8-OH-DPAT	58032	58032	58032	58032	58032	58032	58032	58032	58032
-11.52	114.12	112.82	110.22	93.55	103.62	96.69	116.93	106.19	102.31
-11.00	107.61	120.78	100.09	93.55	118.41	98.65	115.69	117.54	107.31
-10.52	91.12	109.20	97.20	116.32	105.46	98.52	104.67	116.59	101.41	114.27	104.72	101.54	97.87	92.90	89.62	106.86	107.65	91.46
-10.00	99.08	107.47	105.01	81.91	101.53	99.96	109.79	110.01	100.01	113.40	91.41	107.47	110.30	110.69	107.55	98.71	104.22	91.40
-9.52	83.75	84.33	89.10	71.44	84.13	78.11	96.13	95.00	90.84	111.09	80.86	88.23	120.37	128.35	115.40	104.11	79.99	101.30
-9.00	68.56	69.28	70.15	57.05	61.36	58.75	67.74	75.38	65.94	99.51	89.39	88.38	101.79	112.13	93.68	96.46	90.00	93.20
-8.52	39.63	39.20	45.13	40.56	43.44	38.99	54.25	50.76	49.92	95.32	84.91	81.14	90.41	91.85	96.82	101.92	109.62	77.46
-8.00	26.04	34.14	27.77	26.56	31.40	33.23	37.72	36.48	32.72	99.08	80.71	110.36	103.76	99.18	88.97	102.54	115.52	98.60
-7.52	17.36	13.16	21.99	25.25	18.58	19.76	29.96	28.78	29.46	132.20	93.58	90.69	90.67	87.92	87.53	95.79	90.22	75.89
-7.00	8.39	10.85	13.60	7.85	9.42	10.47	19.73	18.16	16.70	96.77	88.23	98.94	88.19	90.93	87.66	91.69	93.09	81.57
-6.52	2.60	6.22	6.36	1.96	2.36	2.49	11.69	8.71	8.21	83.46	62.34	74.64	77.20	79.29	74.19	94.27	101.64	87.47
-6.00	0.14	1.30	-1.59	-0.92	0.26	0.65	6.91	5.79	4.44	61.18	63.93	54.10	51.81	51.81	57.70	72.07	79.49	74.88
-5.52										58.00	52.79	27.05	33.89	43.83	32.97	54.70	45.48	51.83
-5.00										25.17	22.71	24.01	22.24	21.59	19.89	34.74	34.57	26.93
