# Supplementary material for: Deep phenotypic profiling of neuroactive drugs in larval zebrafish
Source: Nat Commun. 2024 Nov 17;15:9955. doi: 10.1038/s41467-024-54375-y (PMC11570628; doi:10.1038/s41467-024-54375-y)
Supplement: Supplementary file 6 — Source Data [file 41467_2024_54375_MOESM6_ESM.zip › Figure_Source_Data/Main/Fig_6b_Primary-8-Hydroxy-DPAT.csv]

CID	PDSP_ID	5-HT1A	5-HT7A	D2
c32314	58031	4.54	40.03	16.15
c24681	58032	63.5	40.97	16.91
c33331	58033	11.69	51.18	19.7
c30141	58034	-2.36	39.83	1.06
c26283	58035	-4.38	28.38	38.05
