# Supplementary material for: Deep phenotypic profiling of neuroactive drugs in larval zebrafish
Source: Nat Commun. 2024 Nov 17;15:9955. doi: 10.1038/s41467-024-54375-y (PMC11570628; doi:10.1038/s41467-024-54375-y)
Supplement: Supplementary file 6 — Source Data [file 41467_2024_54375_MOESM6_ESM.zip › Figure_Source_Data/Supplementary/Fig_S14.csv]

Tanimoto_Similarity
0.2615936978258392
0.23061819415950643
0.3413147216978944
0.3318227773902646
0.294402749312169
0.3397323732083574
0.31426208359163105
0.2568395300941199
0.23921779278555405
0.29869459393249836
0.25637960660624126
0.27913655068943233
0.2949454790051941
0.2192082765418542
0.2385290365379548
0.2120341610523254
0.3810424834666333
0.30657159647134496
0.3730961535529969
0.3436282832750194
0.2752143333392677
0.4221367836494496
0.2966533750541853
0.3236425876227306
0.3829699442468387
0.36653338132592056
0.2454709200883134
0.357322794465874
0.256543900158413
0.31258160337924046
0.299590439679063
0.42638927335579496
0.35513533546570186
0.23942258392186339
0.20557550194258448
0.29336796637115875
0.2886907222647881
0.42081385843312324
0.28944012557430704
0.29885226732157927
0.3310884571673116
0.29920220872331993
0.23532407375957887
0.24686394914277407
0.2516586878464096
0.3574527954025257
0.30747735507381063
0.3484426562476011
0.3045669546524571
0.3196402705443542
0.2038305813993427
0.3409708085885817
0.33271748310862664
0.36693559864698116
0.2563106775662795
0.424391019423102
0.2928089273297053
0.2745663460883332
0.3440947738214085
0.23960195768149745
0.2385592716650382
0.29875008064340675
0.44841089238245746
0.3193625262571812
0.30903027763300306
0.3160971355960969
0.34549220123927143
0.3217770713414209
0.35508027695248595
0.32751769690327825
0.35503506864390816
0.309587174423146
0.3959779124854257
0.28959299131939664
0.25014172914686056
0.35954861111111114
0.34349704703671535
0.3047493515757961
0.4290910474763265
0.27844284729561025
0.3050106646090466
0.2606080192698986
0.3118001810305205
0.33527216533653376
0.3039959867524616
0.34517262305264984
0.37160538034481194
0.35946682482139214
0.4746723178137652
0.3092891387963871
0.3438156010304562
0.23172223594532507
0.2601535950416826
0.2661245588204254
0.2902539786291409
0.3960011872930897
0.362719407240142
0.3452495443134233
0.24671185766647824
0.2234732560900912
0.33821189608614544
0.3104903871085003
0.2640562447535929
0.3386092370213516
0.29588960523882635
0.27733855534608787
0.2740866466582267
0.2797806652078794
0.25089682539682534
0.29451274578484204
0.39450014566258823
0.36135888410291966
0.2082914172552701
0.36671067735810114
0.24726177742737238
0.2271964880747374
0.32319857870982033
0.2925141629744491
0.29485008476428964
0.28871549629270155
0.3014371120363094
0.3558875710364818
0.28986606621940497
0.27872549085564485
0.31358632840876133
0.2521093460331177
0.3825772092128675
0.33443341139893357
0.3096849974724693
0.24969792900378043
0.38487141135403796
0.24518123365127462
0.3488863496699922
0.35227601355488203
0.3462362858947891
0.2657746799108181
0.4114814100009659
0.22476127846265115
0.20411767413838675
0.24350191613661573
0.3676160861006913
0.26462364969964214
0.3348687647792377
0.22772282278059175
0.3562290393126559
0.3035644206732234
0.27866138842305593
0.2642172844541549
0.38785830320867576
0.23256734478491833
0.29213064125479854
0.2665168662863769
0.3796869086641225
0.26857580689212
0.36758124420611826
0.25147755901378566
0.28651459713439087
0.27301556667952903
0.279297821418537
0.21343375907055737
0.23264957762276314
0.2529360414442767
0.37989765363426675
0.22060639245297622
0.29178690586714084
0.20452247067165602
0.22880809045884412
0.26150390380822924
0.3965715351565954
0.28682654624603293
0.26784133058313037
0.34420460821222315
0.3210045016274243
0.38454532722779367
0.24815337071422508
0.24810380754359562
0.30514505186988766
0.3387027523193764
0.2655414167560219
0.34395114950533207
0.31083028342474234
0.2811966643089701
0.261488884688473
0.3435221573303329
0.3858593058644513
0.25430347792279273
0.3317759783229879
0.291000049439582
0.30003035698538677
0.33272228065161547
0.3843250901348238
0.3221979872627334
0.24060348527436026
0.2576898846252297
0.3244818634290343
0.2644805700087109
0.31925600082604033
0.29509467472284007
0.44960686637500386
0.28804125715752005
0.2949151978755527
0.2968289039389308
0.3160800097405562
0.35396524975164373
0.2548708889827928
0.24808161079848579
0.286371155820888
0.35913633260809646
0.24626269575476104
0.3180176775536173
0.23731589120742375
0.31946634094988097
0.2762549311856874
0.3045537042047149
0.3179775023583165
0.26273429388930913
0.32174993480793035
0.3653984365856154
0.26261523572413753
0.284336158860213
0.4010190079134709
0.3187966049043244
0.4067344355397457
0.3260220193293023
0.3675853872949131
0.24001386009522827
0.21644901224676139
0.3368825402181983
0.4289002128768729
0.35161466917138584
0.34015402578637205
0.2980854074011626
0.20801471909440294
0.3029148482475954
0.38835993880840397
0.3349528979129298
0.2474849575413777
0.27448074757302104
0.2227512984722825
0.2456886680160022
0.2598616248304884
0.27888955433789403
0.28666610628661293
0.3623325548512619
0.25183269530059804
0.2969697361829127
0.21022917133200558
0.27495305163084327
0.34798681165708745
0.3026008213184259
0.3140748708781496
0.31684101243513574
0.3678233837388062
0.3316271894611857
0.3188466656199636
0.3214344936705696
0.2746979345860511
0.3103711461379735
0.3575306956030763
0.3139280700535091
0.33648530875571575
0.3147199649423587
0.35317664359147793
0.3193705662667748
0.30152870494219935
0.384888182048878
0.2965384857270481
0.3338836978496949
0.27651711954385283
0.3690596399889134
0.3161099383024623
0.26130929863987085
0.3219302425730986
0.26964773136733305
0.2956915804916855
0.346778497814264
0.2930881973864654
0.2632148298150282
0.3347523765922052
0.31649856526814407
0.3285936245138174
0.28749247021324326
0.36549531581318656
0.2913858971207644
0.2682621916485509
0.31683239694792176
0.25092948040133334
0.23797675707981686
0.2774522582547717
0.3530444313617061
0.28605085030769806
0.36751114653753886
0.26259739159231726
0.27299453339243174
0.2548962483549352
0.3865953495503001
0.338802809954473
0.337692024470496
0.2837958626126062
0.3598136339740461
0.2711628526826532
0.26019784277723657
0.26894531935694377
0.32219921828441295
0.2551313542406748
0.3426505897516561
0.41620055444684334
0.35551188835010833
0.3337333627558994
0.26207414810243984
0.23915686467715053
0.2544168601162437
0.26915145370014515
0.26798622471966305
0.2972382709707929
0.4344816597789075
0.3369268309717107
0.2868355278880732
0.24736103143352547
0.28256012961105387
0.3409171532968257
0.3067711229776686
0.30624344566832284
0.2452724384253107
0.2345706477895285
0.30766517115945413
0.2630758680927787
0.356866131971183
0.3218683102926543
0.36331630943221177
0.2819876312597097
0.2639266249743196
0.2432872713144001
0.2853856048031765
0.2854096426227778
0.31178619267803837
0.2850273635266791
0.28790755000746854
0.38277911170733986
0.28029675365576323
0.3942415216383896
0.3462069983131007
0.3351348697289692
0.32453003542541
0.3205407615552422
0.36963126510986294
0.2837705093796917
0.29397491756123556
0.3544356570936793
0.3306599981630944
0.23259671292655418
0.3044070935632691
0.2322698288655594
0.26628920159250136
0.28330124515695987
0.3298314982178465
0.30798495217960575
0.31219712886461104
0.307192617875336
0.3436375091809913
0.26762178242208373
0.32739305976413774
0.34529375080828906
0.25172646492646344
0.26698581394757903
0.3659380511034405
0.3047524234818579
0.26555354730787584
0.36842485409756925
0.28832164724494364
0.252292585652071
0.28466026307154424
0.25862225519294635
0.45747893513238597
0.4636311446440148
0.27211264523507045
0.28739539726245444
0.445439505783026
0.23142687973010412
0.2272516391146302
0.2964907452484887
0.29856360862562625
0.35012514245703835
0.3024085886766862
0.34819639975189465
0.32838183378482566
0.2124095164398884
0.3005115844466161
0.30408737947945413
0.25269767468704707
0.23533742652241915
0.3744525899808439
0.25586521450974153
0.3772182898943451
0.3555837944393246
0.228877288937653
0.3807398552945408
0.3400637090275258
0.3330357463076581
0.4062002682049703
0.2547382471802754
0.2724363234645939
0.26926955141763653
0.37395869247289215
0.3300654830320381
0.3206610341536139
0.3983259120262685
0.32115635019025257
0.25730687079531545
0.2519194454502739
0.3499680863221099
0.22920018134664466
0.27147237735115426
0.4049949023809497
0.2619526567121024
0.24251090282218407
0.2758983843950261
0.3361905542337442
0.33685989955994744
0.26272256782724057
0.32217934717837776
0.3309157260627582
0.3053266831233446
0.286673657505966
0.33356086531249113
0.3513969435333803
0.27120583654644786
0.404533519542842
0.39479036697488007
0.390759923074951
0.32911862940040315
0.30989806251149365
0.26930803894735933
0.30726163069223295
0.368868188143782
0.4879081211832282
0.28689484665950604
0.3259656292529806
0.352563256853012
0.3002178080005308
0.249265953589659
0.24614516425293004
0.2748006347412662
0.3642794788520525
0.28994854753446225
0.36251047660808383
0.3959540558695124
0.4218458228435979
0.3133118278190718
0.26343901198379477
0.3769332836893733
0.30353554839060576
0.30555436443937645
0.3072812630453693
0.34442381525943105
0.350834654786575
0.2924144138105422
0.3455662929230413
0.367990739104284
0.2975061420989077
0.23698256000306014
0.25144209075105484
0.2911441506496559
0.2667921108419966
0.20943509983278644
0.3511689162310634
0.27831214765556284
0.3004840861908513
0.2479341651091113
0.2825791549717107
0.2714603027187277
0.32693798126200574
0.3285931334080376
0.37619897179111866
0.4040521348168685
0.2855016761457714
0.2489024364161774
0.26828954638807034
0.24414237573701386
0.2443800820048184
0.43068613910991965
0.3006164767073398
0.24768907922556432
0.29897525801485936
0.3340916225149521
0.3034784601848445
0.3246813112179297
0.3595640017333038
0.2854743631049966
0.19241626127313008
0.33575200632898367
0.43008626984989606
0.33718136364880974
0.3124225148361195
0.35906538070501093
0.32298753821923115
0.3446959075400644
0.3149003925786835
0.2588494812856902
0.2625485141588497
0.2956611790115745
0.3138538140492245
0.2955869927487791
0.4230856025179444
0.29017988245678006
0.28357688048896795
0.296294107516025
0.2692039806093411
0.3761724526702855
0.260876238940488
0.25430141292102065
0.21147452141264586
0.35023176854924853
0.23858851671560583
0.27994949959844495
0.25309064171204004
0.30977189366350255
0.3708178785401352
0.39404304095344195
0.2224780118124436
0.28436819687873743
0.3203499223545411
0.3681134519294045
0.36567618594424955
0.2985021121960867
0.3341934696921648
0.32174742276373375
0.34594778101258006
0.37726349544669924
0.24241564897787263
0.26516269179595137
0.29066070871538036
0.3416581178369117
0.40014412604832705
0.23884623310120146
0.26202933555413993
0.332355095068329
0.3235395568765924
0.2547791798776321
0.28333838597863203
0.2822449682007788
0.4701691964295692
0.2815625028980831
0.3101769321638565
0.22970958800475455
0.39160106769631114
0.3172958278217747
0.29314713503608
0.2692850724757665
0.32595820039491485
0.25132740921733554
0.21507738008502691
0.2670464094991418
0.2508211088535307
0.26220200183193404
0.2485659279323221
0.40478726967982437
0.2539142146571572
0.340799841242941
0.29398353085891993
0.23368067047407362
0.30734428854951806
0.2393067442454904
0.21824897166273266
0.2572372237358668
0.2572774526348317
0.29878214705701095
0.27547021438060054
0.2704442934405674
0.3459930083067569
0.20448752556420427
0.36529026819140675
0.26104849646793243
0.2746198228729262
0.24849638397466361
0.2823581800281782
0.44562156399062175
0.29924336307047394
0.3008291900834494
0.31244189560217306
0.24506934250567106
0.3240011989523401
0.3006452291819111
0.37927457746866844
0.3527768910995686
0.3778912608916704
0.36301576564954835
0.3181384966020546
0.3727051802562846
0.44449535679892416
0.298617178439404
0.38693834325293985
0.33350402329958334
0.25619934964818813
0.3582219645637393
0.23060075730804033
0.37668273478690395
0.2871229749254718
0.35544088641320754
0.3139534971965965
0.3125647669667313
0.2671596556146832
0.3061669015450543
0.2602956081081081
0.2979178100294254
0.2802446424345359
0.38696886013455134
0.3574199558633092
0.2881350282287456
0.25649709747676863
0.312708738055756
0.291861316057368
0.3164821143455178
0.3819052566029357
0.3050817587323076
0.337167395052983
0.22840521869949915
0.2791677692460025
0.26689401497354664
0.29169375036352
0.3098415040488677
0.3205073071757522
0.46265979243079336
0.2718446987782487
0.2928821707063392
0.3293628995460539
0.23421585381439805
0.3260088269702187
0.287943428687829
0.30050777989101046
0.3690919252560505
0.29976311713321957
0.2767331567395985
0.29866090811675244
0.2873688743412616
0.3188652985659674
0.33421189675449414
0.30030855838550286
0.26051253769311894
0.2921384705849641
0.36205575548081825
0.22880257850740654
0.3481907148292962
0.29313715880248337
0.3024375913455692
0.3727434328249543
0.4065818992041587
0.2981937733918217
0.251014427577907
0.27782519668758054
0.26281206472031593
0.3788834954377878
