# Supplementary material for: Deep phenotypic profiling of neuroactive drugs in larval zebrafish
Source: Nat Commun. 2024 Nov 17;15:9955. doi: 10.1038/s41467-024-54375-y (PMC11570628; doi:10.1038/s41467-024-54375-y)
Supplement: Supplementary file 6 — Source Data [file 41467_2024_54375_MOESM6_ESM.zip › Figure_Source_Data/Supplementary/Fig_S13_α2C Summary.csv]

Log[Drug]	Oxymetazoline	Oxymetazoline	Oxymetazoline	Oxymetazoline	Oxymetazoline	Oxymetazoline	Oxymetazoline	Oxymetazoline	Oxymetazoline	58049	58049	58049	58049	58049	58049	58049	58049	58049
-11.00	99.63	88.01	96.19	79.44	98.64	101.16	77.13	107.56	112.50	103.02	105.66	94.14	99.72	112.12	94.68	90.46	89.47	95.31
-10.00	92.80	96.40	98.07	92.09	101.42	100.28	103.70	97.94	123.36	94.52	99.42	112.22	114.83	115.96	108.34	108.14	103.94	104.52
-9.52	88.22	95.33	104.42	86.93	84.03	89.58	93.42	94.98	120.31	92.47	108.72	107.33	84.79	116.59	101.42	106.17	100.82	102.88
-9.00	96.03	94.68	99.68	88.13	97.13	95.43	94.07	100.00	120.56	101.46	105.50	105.33	80.38	103.24	99.97	91.36	92.26	91.85
-8.52	102.00	93.93	91.99	87.06	101.60	93.73	102.22	97.28	111.84	99.25	99.52	99.58	95.31	103.93	106.14	90.29	107.65	98.76
-8.00	91.34	88.98	88.98	82.46	85.67	84.54	99.50	84.70	99.09	100.71	94.84	95.97	82.96	110.99	105.70	85.03	102.05	100.74
-7.52	80.74	85.59	86.45	82.71	65.01	68.35	86.51	79.27	88.40	103.13	106.30	98.55	105.70	109.79	118.55	98.76	100.74	80.34
-7.00	59.81	67.51	63.96	65.71	64.45	55.13	65.70	58.71	67.26	108.94	104.20	110.77	103.56	114.58	98.90	106.58	97.69	88.40
-6.52	32.10	40.44	36.51	34.59	40.77	44.86	31.07	30.08	36.42	93.01	99.90	95.97	99.53	111.87	106.58	88.73	94.49	81.49
-6.00	14.56	17.09	15.48	15.07	14.38	18.53	13.06	13.38	17.17	74.45	79.08	70.31	93.23	88.19	89.89	76.80	76.64	66.52
-5.52	5.04	5.47	5.04	6.88	6.69	6.19	3.76	3.68	7.13	47.60	61.32	50.77	63.63	65.01	65.27	54.92	53.03	56.24
-5.00	0.79	1.76	0.73	-1.56	-1.81	-2.37	0.14	1.13	1.29	25.70	25.00	25.11	26.16	24.33	25.15	30.82	25.89	25.56
