# Supplementary material for: Deep phenotypic profiling of neuroactive drugs in larval zebrafish
Source: Nat Commun. 2024 Nov 17;15:9955. doi: 10.1038/s41467-024-54375-y (PMC11570628; doi:10.1038/s41467-024-54375-y)
Supplement: Supplementary file 6 — Source Data [file 41467_2024_54375_MOESM6_ESM.zip › Figure_Source_Data/Supplementary/Fig_S4a.csv]

rf_score	num_dmso_sia
0.43000000000000005	35.0
0.30000000000000004	8.0
0.44999999999999996	0.0
0.45999999999999996	28.0
0.35	4.0
0.38	40.0
0.54	41.0
0.69	43.0
0.43999999999999995	9.0
0.43999999999999995	40.0
0.53	1.0
0.55	34.0
0.6	22.0
0.55	1.0
0.5900000000000001	31.0
0.39	7.0
0.5700000000000001	21.0
0.44999999999999996	7.0
0.33999999999999997	27.0
0.56	16.0
0.32999999999999996	3.0
0.6599999999999999	28.0
0.51	0.0
0.38	4.0
0.65	36.0
0.55	27.0
0.5700000000000001	36.0
0.5800000000000001	37.0
0.43000000000000005	45.0
0.7	34.0
0.32999999999999996	33.0
0.43999999999999995	26.0
0.5700000000000001	37.0
0.45999999999999996	25.0
0.36	48.0
0.5700000000000001	17.0
0.92	0.0
0.18000000000000005	16.0
0.32999999999999996	7.0
0.53	32.0
0.56	31.0
0.5	26.0
0.43000000000000005	28.0
0.5800000000000001	32.0
0.43999999999999995	13.0
0.98	0.0
0.5900000000000001	28.0
0.36	8.0
0.49	13.0
0.39	0.0
0.49	4.0
0.47	25.0
0.41000000000000003	21.0
0.5800000000000001	37.0
0.52	28.0
0.5900000000000001	0.0
0.5900000000000001	29.0
0.5900000000000001	0.0
0.53	5.0
0.45999999999999996	32.0
0.4	1.0
0.5	21.0
0.4	18.0
0.55	0.0
1.0	0.0
0.43000000000000005	13.0
0.47	33.0
0.41000000000000003	36.0
0.51	38.0
0.5	0.0
0.5800000000000001	30.0
0.38	13.0
0.62	25.0
0.5800000000000001	25.0
0.31000000000000005	21.0
0.79	0.0
0.99	0.0
0.35	42.0
0.43999999999999995	34.0
0.39	35.0
0.56	27.0
0.45999999999999996	25.0
0.89	0.0
0.48	21.0
0.63	40.0
0.5	0.0
0.53	34.0
0.51	33.0
0.5	35.0
0.41000000000000003	25.0
0.75	0.0
0.31999999999999995	7.0
0.45999999999999996	43.0
0.37	12.0
0.49	13.0
0.41000000000000003	27.0
0.5	30.0
0.38	11.0
0.43000000000000005	16.0
0.31999999999999995	13.0
0.43000000000000005	28.0
0.48	2.0
0.55	16.0
0.31000000000000005	18.0
0.42000000000000004	3.0
0.48	51.0
0.36	8.0
0.35	40.0
0.5	18.0
0.5	27.0
0.56	34.0
0.51	38.0
0.47	37.0
0.56	3.0
0.44999999999999996	32.0
0.49	22.0
0.33999999999999997	8.0
0.38	5.0
0.55	11.0
0.37	8.0
0.30000000000000004	17.0
0.44999999999999996	25.0
0.39	49.0
0.5900000000000001	24.0
0.5700000000000001	32.0
0.37	8.0
0.41000000000000003	30.0
0.38	35.0
0.52	31.0
0.56	10.0
0.98	0.0
0.6	3.0
0.49	20.0
0.43999999999999995	42.0
0.5700000000000001	37.0
0.6	1.0
0.45999999999999996	49.0
0.63	18.0
0.98	0.0
0.29000000000000004	33.0
0.63	39.0
0.45999999999999996	25.0
0.45999999999999996	1.0
0.53	12.0
0.54	32.0
0.64	35.0
0.31999999999999995	5.0
0.32999999999999996	19.0
0.6	28.0
0.41000000000000003	7.0
0.37	32.0
0.5700000000000001	26.0
0.56	50.0
0.45999999999999996	40.0
0.63	0.0
0.14	29.0
0.5900000000000001	0.0
0.37	2.0
0.32999999999999996	25.0
0.6799999999999999	15.0
0.5800000000000001	33.0
0.41000000000000003	19.0
0.99	1.0
0.45999999999999996	34.0
0.5700000000000001	37.0
0.54	39.0
0.33999999999999997	0.0
0.5	0.0
0.31000000000000005	7.0
0.44999999999999996	30.0
0.44999999999999996	65.0
0.39	5.0
0.32999999999999996	7.0
0.4	14.0
0.51	51.0
0.53	41.0
0.54	27.0
0.49	29.0
0.44999999999999996	45.0
0.41000000000000003	35.0
0.45999999999999996	4.0
0.69	39.0
0.77	0.0
0.31999999999999995	8.0
0.33999999999999997	4.0
0.48	20.0
0.31000000000000005	5.0
0.52	34.0
0.4	39.0
0.53	2.0
0.42000000000000004	11.0
0.39	1.0
0.43000000000000005	6.0
0.38	12.0
0.43000000000000005	47.0
0.4	0.0
0.33999999999999997	5.0
0.45999999999999996	30.0
0.31000000000000005	14.0
0.49	29.0
0.53	35.0
0.49	7.0
0.48	12.0
0.43000000000000005	10.0
0.47	16.0
0.31000000000000005	4.0
0.5700000000000001	26.0
0.65	0.0
0.6	33.0
0.6599999999999999	5.0
0.61	3.0
0.55	30.0
0.44999999999999996	4.0
0.64	26.0
0.45999999999999996	32.0
0.64	17.0
0.28	20.0
0.45999999999999996	6.0
0.51	43.0
0.44999999999999996	32.0
0.5900000000000001	36.0
0.55	0.0
0.52	0.0
0.7	17.0
0.31000000000000005	16.0
0.51	20.0
0.13	12.0
0.52	27.0
0.4	8.0
0.5	0.0
0.39	6.0
0.48	13.0
0.43999999999999995	45.0
0.6	10.0
0.56	0.0
0.53	27.0
0.39	3.0
0.33999999999999997	38.0
0.30000000000000004	7.0
0.5700000000000001	26.0
0.52	32.0
0.52	45.0
0.44999999999999996	38.0
0.39	7.0
0.45999999999999996	42.0
0.39	8.0
0.29000000000000004	9.0
0.6699999999999999	36.0
0.51	37.0
0.49	0.0
0.62	22.0
0.63	27.0
0.5800000000000001	1.0
0.38	3.0
0.52	32.0
0.44999999999999996	11.0
0.56	33.0
0.62	2.0
0.48	0.0
0.5800000000000001	34.0
0.45999999999999996	34.0
0.39	35.0
0.4	39.0
0.5900000000000001	1.0
0.63	32.0
0.91	0.0
0.44999999999999996	2.0
0.47	8.0
0.44999999999999996	36.0
0.30000000000000004	24.0
0.4	21.0
0.48	30.0
0.55	31.0
0.36	9.0
0.51	47.0
0.55	23.0
0.54	1.0
0.51	43.0
0.4	0.0
0.51	35.0
0.52	0.0
0.36	11.0
0.39	26.0
0.30000000000000004	0.0
0.48	45.0
0.5700000000000001	13.0
0.48	14.0
0.56	28.0
0.47	41.0
0.62	18.0
0.27	10.0
0.52	34.0
0.52	2.0
0.52	44.0
0.48	35.0
0.56	1.0
0.5700000000000001	34.0
0.28	6.0
0.42000000000000004	14.0
0.56	38.0
0.56	0.0
0.47	27.0
0.33999999999999997	6.0
0.44999999999999996	8.0
0.6	36.0
0.5900000000000001	1.0
0.44999999999999996	29.0
0.5	27.0
0.38	32.0
0.55	40.0
0.53	35.0
0.47	40.0
0.55	38.0
0.5700000000000001	33.0
0.78	0.0
0.75	8.0
0.17000000000000004	17.0
0.52	2.0
0.97	0.0
0.49	6.0
0.41000000000000003	13.0
0.55	36.0
0.41000000000000003	24.0
0.38	12.0
0.37	2.0
0.5700000000000001	31.0
0.8	0.0
0.48	44.0
0.45999999999999996	27.0
0.49	27.0
0.33999999999999997	4.0
0.51	5.0
0.98	0.0
0.55	29.0
0.5	46.0
0.76	0.0
0.47	20.0
0.31000000000000005	32.0
0.41000000000000003	31.0
0.54	2.0
0.55	27.0
0.56	20.0
0.53	36.0
0.47	44.0
0.37	1.0
0.41000000000000003	42.0
0.4	7.0
0.5	28.0
0.63	29.0
0.41000000000000003	27.0
0.4	31.0
0.31000000000000005	16.0
0.48	12.0
0.42000000000000004	6.0
0.56	44.0
0.36	34.0
0.65	25.0
0.5	31.0
0.39	5.0
0.4	20.0
0.39	47.0
1.0	0.0
0.41000000000000003	9.0
0.54	0.0
0.55	14.0
0.49	10.0
0.54	39.0
0.45999999999999996	5.0
0.43999999999999995	8.0
0.51	39.0
0.33999999999999997	6.0
0.42000000000000004	32.0
0.78	0.0
0.43999999999999995	2.0
0.43999999999999995	30.0
0.6	31.0
0.48	38.0
0.54	28.0
0.4	43.0
0.5800000000000001	16.0
0.53	30.0
0.48	0.0
0.5800000000000001	2.0
0.62	0.0
0.42000000000000004	1.0
0.52	7.0
0.4	14.0
0.36	4.0
0.4	0.0
0.37	10.0
0.5700000000000001	18.0
0.52	11.0
0.47	48.0
0.6	9.0
0.51	5.0
0.33999999999999997	6.0
0.5	41.0
0.6	39.0
0.42000000000000004	11.0
0.55	23.0
0.5800000000000001	31.0
0.36	34.0
0.61	23.0
0.78	0.0
0.37	8.0
0.44999999999999996	33.0
0.48	42.0
0.31999999999999995	7.0
0.43000000000000005	9.0
0.54	25.0
0.4	39.0
0.48	38.0
0.5	57.0
0.61	26.0
0.56	38.0
0.78	0.0
0.43999999999999995	6.0
0.48	23.0
0.44999999999999996	9.0
0.54	45.0
0.14	26.0
0.31000000000000005	6.0
0.37	25.0
0.44999999999999996	35.0
0.31999999999999995	4.0
0.54	59.0
0.6	2.0
0.4	6.0
0.55	24.0
0.55	27.0
0.31999999999999995	28.0
0.39	6.0
0.43000000000000005	31.0
0.49	16.0
0.39	27.0
0.39	0.0
0.52	9.0
0.95	0.0
0.4	7.0
0.65	21.0
0.5700000000000001	12.0
0.54	34.0
0.44999999999999996	32.0
0.53	33.0
0.32999999999999996	33.0
0.5	32.0
0.54	12.0
0.38	3.0
0.43000000000000005	35.0
0.5	12.0
0.65	35.0
0.5800000000000001	32.0
0.77	25.0
0.4	14.0
0.5800000000000001	50.0
0.55	34.0
0.61	28.0
0.37	9.0
0.56	32.0
0.61	0.0
0.5800000000000001	30.0
0.39	6.0
0.5	4.0
0.19999999999999996	45.0
0.54	21.0
0.32999999999999996	32.0
0.48	35.0
0.42000000000000004	17.0
0.51	19.0
0.44999999999999996	2.0
0.53	0.0
0.52	34.0
0.45999999999999996	34.0
0.5	4.0
0.47	35.0
0.43000000000000005	9.0
0.43999999999999995	26.0
0.5	24.0
0.45999999999999996	24.0
0.53	17.0
0.14	49.0
0.6699999999999999	30.0
0.38	11.0
0.14	37.0
0.52	29.0
0.41000000000000003	25.0
0.43999999999999995	7.0
0.31999999999999995	18.0
0.55	38.0
0.35	45.0
0.45999999999999996	2.0
