# Supplementary material for: Deep phenotypic profiling of neuroactive drugs in larval zebrafish
Source: Nat Commun. 2024 Nov 17;15:9955. doi: 10.1038/s41467-024-54375-y (PMC11570628; doi:10.1038/s41467-024-54375-y)
Supplement: Supplementary file 6 — Source Data [file 41467_2024_54375_MOESM6_ESM.zip › Figure_Source_Data/Supplementary/Fig_S4b.csv]

rf_score	num_dmso_corr
0.43000000000000005	61.0
0.30000000000000004	61.0
0.44999999999999996	54.0
0.45999999999999996	50.0
0.35	48.0
0.38	64.0
0.54	56.0
0.69	52.0
0.43999999999999995	10.0
0.43999999999999995	59.0
0.53	67.0
0.55	53.0
0.6	64.0
0.55	52.0
0.5900000000000001	44.0
0.39	20.0
0.5700000000000001	41.0
0.44999999999999996	56.0
0.33999999999999997	45.0
0.56	44.0
0.32999999999999996	53.0
0.6599999999999999	53.0
0.51	0.0
0.38	68.0
0.65	57.0
0.55	47.0
0.5700000000000001	46.0
0.5800000000000001	44.0
0.43000000000000005	64.0
0.7	51.0
0.32999999999999996	42.0
0.43999999999999995	31.0
0.5700000000000001	51.0
0.45999999999999996	58.0
0.36	66.0
0.5700000000000001	14.0
0.92	0.0
0.18000000000000005	68.0
0.32999999999999996	55.0
0.53	60.0
0.56	54.0
0.5	51.0
0.43000000000000005	59.0
0.5800000000000001	51.0
0.43999999999999995	54.0
0.98	0.0
0.5900000000000001	53.0
0.36	44.0
0.49	35.0
0.39	0.0
0.49	59.0
0.47	49.0
0.41000000000000003	49.0
0.5800000000000001	42.0
0.52	50.0
0.5900000000000001	69.0
0.5900000000000001	46.0
0.5900000000000001	0.0
0.53	66.0
0.45999999999999996	52.0
0.4	51.0
0.5	66.0
0.4	49.0
0.55	2.0
1.0	0.0
0.43000000000000005	46.0
0.47	52.0
0.41000000000000003	48.0
0.51	60.0
0.5	8.0
0.5800000000000001	46.0
0.38	51.0
0.62	55.0
0.5800000000000001	43.0
0.31000000000000005	56.0
0.79	20.0
0.99	0.0
0.35	60.0
0.43999999999999995	43.0
0.39	29.0
0.56	48.0
0.45999999999999996	59.0
0.89	0.0
0.48	68.0
0.63	48.0
0.5	66.0
0.53	50.0
0.51	35.0
0.5	62.0
0.41000000000000003	50.0
0.75	0.0
0.31999999999999995	30.0
0.45999999999999996	43.0
0.37	58.0
0.49	48.0
0.41000000000000003	46.0
0.5	63.0
0.38	55.0
0.43000000000000005	56.0
0.31999999999999995	52.0
0.43000000000000005	52.0
0.48	45.0
0.55	38.0
0.31000000000000005	17.0
0.42000000000000004	71.0
0.48	59.0
0.36	60.0
0.35	57.0
0.5	49.0
0.5	19.0
0.56	56.0
0.51	46.0
0.47	47.0
0.56	54.0
0.44999999999999996	61.0
0.49	52.0
0.33999999999999997	48.0
0.38	44.0
0.55	25.0
0.37	17.0
0.30000000000000004	47.0
0.44999999999999996	45.0
0.39	52.0
0.5900000000000001	72.0
0.5700000000000001	63.0
0.37	41.0
0.41000000000000003	47.0
0.38	50.0
0.52	44.0
0.56	66.0
0.98	0.0
0.6	69.0
0.49	69.0
0.43999999999999995	74.0
0.5700000000000001	56.0
0.6	53.0
0.45999999999999996	65.0
0.63	58.0
0.98	0.0
0.29000000000000004	52.0
0.63	50.0
0.45999999999999996	61.0
0.45999999999999996	7.0
0.53	41.0
0.54	58.0
0.64	52.0
0.31999999999999995	7.0
0.32999999999999996	46.0
0.6	42.0
0.41000000000000003	37.0
0.37	39.0
0.5700000000000001	45.0
0.56	49.0
0.45999999999999996	51.0
0.63	67.0
0.14	52.0
0.5900000000000001	16.0
0.37	0.0
0.32999999999999996	52.0
0.6799999999999999	55.0
0.5800000000000001	9.0
0.41000000000000003	45.0
0.99	35.0
0.45999999999999996	59.0
0.5700000000000001	66.0
0.54	41.0
0.33999999999999997	52.0
0.5	0.0
0.31000000000000005	38.0
0.44999999999999996	51.0
0.44999999999999996	44.0
0.39	58.0
0.32999999999999996	32.0
0.4	15.0
0.51	49.0
0.53	50.0
0.54	38.0
0.49	49.0
0.44999999999999996	25.0
0.41000000000000003	60.0
0.45999999999999996	70.0
0.69	59.0
0.77	1.0
0.31999999999999995	39.0
0.33999999999999997	52.0
0.48	51.0
0.31000000000000005	67.0
0.52	49.0
0.4	58.0
0.53	2.0
0.42000000000000004	40.0
0.39	45.0
0.43000000000000005	48.0
0.38	50.0
0.43000000000000005	48.0
0.4	19.0
0.33999999999999997	71.0
0.45999999999999996	50.0
0.31000000000000005	39.0
0.49	43.0
0.53	53.0
0.49	34.0
0.48	47.0
0.43000000000000005	25.0
0.47	67.0
0.31000000000000005	38.0
0.5700000000000001	60.0
0.65	39.0
0.6	23.0
0.6599999999999999	53.0
0.61	74.0
0.55	49.0
0.44999999999999996	52.0
0.64	44.0
0.45999999999999996	60.0
0.64	57.0
0.28	46.0
0.45999999999999996	59.0
0.51	68.0
0.44999999999999996	46.0
0.5900000000000001	43.0
0.55	46.0
0.52	67.0
0.7	44.0
0.31000000000000005	61.0
0.51	27.0
0.13	63.0
0.52	50.0
0.4	38.0
0.5	0.0
0.39	54.0
0.48	57.0
0.43999999999999995	46.0
0.6	36.0
0.56	49.0
0.53	58.0
0.39	37.0
0.33999999999999997	49.0
0.30000000000000004	8.0
0.5700000000000001	56.0
0.52	55.0
0.52	65.0
0.44999999999999996	55.0
0.39	49.0
0.45999999999999996	53.0
0.39	55.0
0.29000000000000004	23.0
0.6699999999999999	55.0
0.51	59.0
0.49	65.0
0.62	50.0
0.63	54.0
0.5800000000000001	41.0
0.38	32.0
0.52	48.0
0.44999999999999996	36.0
0.56	39.0
0.62	49.0
0.48	67.0
0.5800000000000001	51.0
0.45999999999999996	64.0
0.39	54.0
0.4	52.0
0.5900000000000001	65.0
0.63	64.0
0.91	0.0
0.44999999999999996	60.0
0.47	10.0
0.44999999999999996	30.0
0.30000000000000004	50.0
0.4	53.0
0.48	43.0
0.55	73.0
0.36	54.0
0.51	60.0
0.55	63.0
0.54	63.0
0.51	57.0
0.4	8.0
0.51	67.0
0.52	62.0
0.36	47.0
0.39	52.0
0.30000000000000004	8.0
0.48	47.0
0.5700000000000001	57.0
0.48	52.0
0.56	51.0
0.47	63.0
0.62	65.0
0.27	59.0
0.52	55.0
0.52	3.0
0.52	60.0
0.48	62.0
0.56	72.0
0.5700000000000001	56.0
0.28	11.0
0.42000000000000004	62.0
0.56	61.0
0.56	21.0
0.47	62.0
0.33999999999999997	57.0
0.44999999999999996	46.0
0.6	55.0
0.5900000000000001	55.0
0.44999999999999996	62.0
0.5	66.0
0.38	70.0
0.55	64.0
0.53	49.0
0.47	55.0
0.55	50.0
0.5700000000000001	46.0
0.78	0.0
0.75	30.0
0.17000000000000004	61.0
0.52	49.0
0.97	0.0
0.49	65.0
0.41000000000000003	55.0
0.55	57.0
0.41000000000000003	56.0
0.38	55.0
0.37	33.0
0.5700000000000001	52.0
0.8	0.0
0.48	58.0
0.45999999999999996	65.0
0.49	49.0
0.33999999999999997	43.0
0.51	15.0
0.98	2.0
0.55	55.0
0.5	51.0
0.76	12.0
0.47	61.0
0.31000000000000005	40.0
0.41000000000000003	51.0
0.54	0.0
0.55	47.0
0.56	55.0
0.53	57.0
0.47	60.0
0.37	59.0
0.41000000000000003	61.0
0.4	33.0
0.5	65.0
0.63	60.0
0.41000000000000003	54.0
0.4	36.0
0.31000000000000005	47.0
0.48	56.0
0.42000000000000004	61.0
0.56	50.0
0.36	62.0
0.65	54.0
0.5	47.0
0.39	11.0
0.4	43.0
0.39	57.0
1.0	0.0
0.41000000000000003	50.0
0.54	1.0
0.55	47.0
0.49	48.0
0.54	60.0
0.45999999999999996	58.0
0.43999999999999995	16.0
0.51	54.0
0.33999999999999997	21.0
0.42000000000000004	52.0
0.78	0.0
0.43999999999999995	64.0
0.43999999999999995	56.0
0.6	54.0
0.48	57.0
0.54	58.0
0.4	47.0
0.5800000000000001	63.0
0.53	52.0
0.48	38.0
0.5800000000000001	47.0
0.62	71.0
0.42000000000000004	56.0
0.52	0.0
0.4	52.0
0.36	61.0
0.4	0.0
0.37	50.0
0.5700000000000001	50.0
0.52	51.0
0.47	51.0
0.6	68.0
0.51	45.0
0.33999999999999997	62.0
0.5	46.0
0.6	59.0
0.42000000000000004	57.0
0.55	43.0
0.5800000000000001	48.0
0.36	57.0
0.61	49.0
0.78	2.0
0.37	49.0
0.44999999999999996	51.0
0.48	62.0
0.31999999999999995	45.0
0.43000000000000005	33.0
0.54	40.0
0.4	57.0
0.48	45.0
0.5	56.0
0.61	48.0
0.56	38.0
0.78	0.0
0.43999999999999995	34.0
0.48	52.0
0.44999999999999996	36.0
0.54	43.0
0.14	45.0
0.31000000000000005	27.0
0.37	42.0
0.44999999999999996	49.0
0.31999999999999995	55.0
0.54	47.0
0.6	58.0
0.4	57.0
0.55	52.0
0.55	58.0
0.31999999999999995	46.0
0.39	51.0
0.43000000000000005	45.0
0.49	40.0
0.39	63.0
0.39	36.0
0.52	43.0
0.95	15.0
0.4	61.0
0.65	24.0
0.5700000000000001	59.0
0.54	63.0
0.44999999999999996	55.0
0.53	56.0
0.32999999999999996	41.0
0.5	45.0
0.54	55.0
0.38	49.0
0.43000000000000005	54.0
0.5	30.0
0.65	55.0
0.5800000000000001	46.0
0.77	51.0
0.4	46.0
0.5800000000000001	74.0
0.55	55.0
0.61	45.0
0.37	67.0
0.56	57.0
0.61	62.0
0.5800000000000001	50.0
0.39	62.0
0.5	55.0
0.19999999999999996	60.0
0.54	46.0
0.32999999999999996	52.0
0.48	50.0
0.42000000000000004	48.0
0.51	40.0
0.44999999999999996	50.0
0.53	2.0
0.52	59.0
0.45999999999999996	53.0
0.5	56.0
0.47	50.0
0.43000000000000005	32.0
0.43999999999999995	66.0
0.5	49.0
0.45999999999999996	61.0
0.53	61.0
0.14	52.0
0.6699999999999999	52.0
0.38	50.0
0.14	44.0
0.52	48.0
0.41000000000000003	48.0
0.43999999999999995	56.0
0.31999999999999995	65.0
0.55	56.0
0.35	47.0
0.45999999999999996	11.0
