# Supplementary material for: Deep phenotypic profiling of neuroactive drugs in larval zebrafish
Source: Nat Commun. 2024 Nov 17;15:9955. doi: 10.1038/s41467-024-54375-y (PMC11570628; doi:10.1038/s41467-024-54375-y)
Supplement: Supplementary file 6 — Source Data [file 41467_2024_54375_MOESM6_ESM.zip › Figure_Source_Data/Main/Fig_4.csv]

Name	UMAP1	UMAP2	Number-of-hit-cmpds	Pheno-Strength
(RS)-alpha-Methyl-4-carboxyphenylglycine	3.873557	3.9326839999999996	1.0	0.9668863154947758
Spiroxatrine	-1.5403632999999999	-1.360482	6.0	0.5814223289489746
Mianserin HCl	-4.5002837	0.5108902	6.0	0.2971470355987549
Adenosine amine congener	4.181058999999999	1.0716153	0.0	0.9048991575837136
U-54494A HCl	0.5282604999999999	-1.5005298999999999	2.0	0.6157658100128174
R(-)-2,10,11-Trihydroxy-N-propyl-noraporphine HBr	0.09348088	-1.1770892	1.0	0.6675942540168762
Caffeine	2.0249577000000003	1.4042832	1.0	0.90251374989748
(+)-AJ-76 HCl	5.1846190000000005	2.420748	1.0	0.9092472270131112
Ropinirole HCl	-3.643575	-1.8710678	5.0	0.3925235867500305
Metoclopramide HCl	2.224593	0.9227017	0.0	0.8974840119481087
NNC 63-0532	-3.9050937000000006	0.3020535	0.0	0.41329079866409296
Oxymetazoline HCl	1.7600433999999998	1.595119	1.0	0.8816095069050789
(+)-SK&F 10047·HCl	-0.71039206	-1.3407582	1.0	0.5557657182216644
6-Nitroquipazine maleate	-3.4953312999999993	0.26899382	3.0	0.3826060891151428
2-PMDQ	0.9199276	1.373248	0.0	0.8155581653118134
(+)-PD 128907	-3.3945534	-2.2250313999999998	2.0	0.3915545344352722
PD 168077 maleate	1.6941484	2.304818	1.0	0.8626596331596375
Yohimbine HCl	-1.4026464	-1.3708314	2.0	0.471208393573761
RU 24969 hemisuccinate	1.3888435	2.8245883	3.0	0.7932113409042358
Amthamine·2HBr	0.40518525	0.26245826	3.0	0.6826328933238983
(±)-N-allylnormetazocine HCl	-1.6727538	-1.4083955	3.0	0.5219079852104187
CGP 35348	3.1410777999999997	3.7135754	0.0	0.9455729201436044
Ethyl-β-carboline-3-carboxylate	-4.266264	1.4141244	1.0	0.5279110372066498
7-Hydroxy-DPAT HBr	-3.9077057999999996	-1.6664884999999998	1.0	0.3659828305244446
Ibotenic acid	4.9436480000000005	1.8917008999999998	0.0	0.959382090717554
α,β-Methyleneadenosine-5'-diphosphate·Na	4.5901065	1.1874888000000001	0.0	0.9352224841713904
IMMEPIP 2HBr	1.5322474	3.1830826	0.0	0.8080693632364273
5-Iodotubericidin	5.1934648	2.1728522999999997	0.0	0.9576594680547714
Naloxone HCl	0.86137253	1.3643103	0.0	0.8235743641853333
Morphiceptin	5.148234400000001	2.9272654	1.0	0.9600968286395072
6,7-dichloroquinoxaline-2,3-dione	4.5615387	0.505794	0.0	0.8860738575458527
BNTX maleate	1.4029871	2.8469539	0.0	0.8177606761455536
2-Methylthioadenosine triphosphate	4.9396553	1.8051072	0.0	0.9506628885865211
(2S,1'S,2'S)-2-(Carboxycyclopropyl)glycine	4.980339	2.5573752	3.0	0.950824584811926
RJR 2403 oxalate	4.1733756	1.5772674999999998	1.0	0.9306723251938821
BMY 7378 2HCl	3.111557	1.2724378	0.0	0.878364197909832
GBR-12909 2HCl	-5.4262	2.458007	7.0	0.4817233681678772
GR 55562 2HCl	1.1681834	-1.455188	3.0	0.6840936243534088
N,N-diethyl-2-[4-(phenylmethyl)phenoxy]ethanamine fumarate	-3.7660906	-1.8428688999999998	1.0	0.3906170725822449
3-MPPI	1.3910028	0.41538563	3.0	0.6382226943969727
Homoquinolinic acid	4.665531	4.120698	0.0	0.9416990131139756
Sotalol HCl	3.0315917000000003	2.7871182	0.0	0.9426844641566277
Endomorphin-2	2.0282955	1.1521736	0.0	0.8708669990301132
P1,P4-DI(adenosine-5')tetraphosphate ammonium salt	4.2317142	2.3895720000000003	0.0	0.9547791257500648
1-(3-trifluoromethyl) phenylpiperazine HCl	1.0919813999999999	0.899892	3.0	0.7390269041061401
GBR 13069 2HCl	-5.2770634	2.6326137000000003	0.0	0.4849939346313477
Pirenzepine·2HCl	4.391833	2.2387479999999997	1.0	0.9472472593188286
3-(4-Allylpiperazin-1-yl)-2-quinoxalinecarbonitrile maleate	-2.9195472999999996	-1.7740456999999998	2.0	0.4286453723907471
Dipydridamole	1.3126556	-0.51442987	1.0	0.7616976648569107
Loratidine	-4.794392	2.411393	4.0	0.5035692751407623
2-Phenylmelatonin	-3.7698064	-1.4691843	1.0	0.4794036149978638
Nalbuphine HCl dihydrate	1.1759077	1.0239216999999998	0.0	0.7073004543781279
Phentolamine mesylate	0.6869504	-0.73594016	4.0	0.7118248343467712
FGIN-1-43	3.3375885000000003	2.574604	0.0	0.9433989375829696
Pyridoxal-5'-phosphate-6-(2'-naphthylazo-6'-nitro-4',8'-disulfonate)·4Na (PPNDS)	5.016866	3.9154322	0.0	0.9523551650345324
Paroxetine HCl	-3.5084932	1.2388879	7.0	0.5586131513118744
LY 367385	3.2032618999999998	3.4379246	0.0	0.9439654834568499
Methiothepin maleate	-5.149436	1.8418775	4.0	0.38632482290267933
Spiroxatrine	-2.0976603	-1.1480496999999998	3.0	0.5357572138309479
Hydroxytacrine maleate	3.0061857999999995	1.4928814	1.0	0.9076520279049872
Ranitidine·HCl	0.31054005	-1.626849	4.0	0.5424262881278992
5'-N-Ethylcarboxamidoadenosine	3.1966465	0.6410964	1.0	0.8592637330293655
(+)-Tubocurarine chloride	1.2005793	-1.3773956	1.0	0.7288056910037994
ARC 239 2HCl	-5.2789993	2.7436001	0.0	0.4953947067260742
3α,21-Dihydroxy-5α-pregnan-20-one	-5.276782	2.671008	0.0	0.4918127059936523
Spermine·4HCl	0.8706222	-0.7874443	0.0	0.7680024504661559
Neostigmine bromide	4.0750594	2.9166217	1.0	0.960946161299944
SNC 80	5.07655	1.7668691000000003	0.0	0.9477309100329876
Serotonin HCl	1.9671276999999998	2.7774153	6.0	0.8929354548454285
Chlorpromazine HCl	-5.0357957	1.7258883999999999	14.0	0.3644299507141113
1,1-Dimethyl-4-phenylpiperazinium iodide	4.9362984	3.6379442	0.0	0.9747142810374498
BD 1008·2HBr	-2.0960984000000003	-1.426504	2.0	0.507553368806839
5-Methylfurmethiodide	2.9933572	3.4092224	0.0	0.9393914341926576
(±)-Erythro-9-(2-hydroxy-3-nonyl)adenine·HCl	5.4268894	3.3622574999999997	0.0	0.9534461162984372
Dipropyldopamine HBr	1.8365898	-1.5841819	0.0	0.6500136852264404
Clomipramine HCl	-5.0359989999999994	2.0359225	4.0	0.4277394413948059
L-741,742 HCl	-5.3219213	2.524461	4.0	0.4884893894195557
Carbamylcholine chloride	0.60981864	1.0855721	0.0	0.7830274254083633
Methyllycaconitine citrate	2.9093966	3.2015130000000003	0.0	0.9272860288619996
Olanzapine	4.713404	0.7406986999999999	3.0	0.916440151631832
Glycine	3.0070867999999997	3.4878702000000006	0.0	0.9170992150902748
NNC-711·HCl	1.4255978999999999	3.058996	0.0	0.713392823934555
2-Methyl-6-(phenylethynyl)pyridine.HCl	-5.3201203	2.6480255	6.0	0.4893707633018494
Gallamine triiodide	2.2094132999999996	-1.8635334	0.0	0.6264971196651459
(S)-(-)-HA-966	4.7671695	2.6180152999999997	0.0	0.97153096832335
Quipazine dimaleate	-3.6535888	1.3884395	3.0	0.5592947900295258
L(+)-2-amino-4-phosphonobutanoic acid	5.320176	3.3617766000000002	3.0	0.961797010153532
Memantine·HCl	4.4979115	1.3348271999999999	0.0	0.9381123073399068
5-Methoxytryptamine HCl	3.3023024	0.34273583	0.0	0.7848127037286758
(+)-Muscarine chloride	5.218108999999999	3.6109583	0.0	0.9729792214930058
(+)-Butaclamol HCl	-5.265956	2.2865187999999996	4.0	0.461104691028595
1-(4-iodophenyl)-3-(1-Aadamantyl)-guanidine	1.2140379	-1.536783	0.0	0.7432193458080292
5-Methylurapidil	3.2659545	2.9909992	1.0	0.8000680953264236
Naltriben mesylate	0.3688039	-0.13449985	1.0	0.6467674672603607
5'-(N-Cyclopropyl)carboximidoadenosine	2.5827036	-0.37950959999999995	2.0	0.7661774456501007
1,3-Di-(2-tolyl)guanidine	0.6327638000000001	1.1101778	0.0	0.7351988554000854
(-)-Quinpirole HCl	0.37158470000000005	0.5325675999999999	7.0	0.672395795583725
Promethazine·HCl	-0.07470073599999999	-0.26694545	1.0	0.5728239417076111
U-54494A·HCl	-0.9944447	-1.2637844999999999	1.0	0.5552091598510742
Oxymetazoline HCl	-1.4494791999999999	-0.975233	5.0	0.497149646282196
Naphazoline	4.809465	3.83273	1.0	0.9328938126564026
Nisoxetine HCl	-3.2825072	0.55079126	1.0	0.4508153796195984
7-Chlorokynurenic acid	3.2869800000000002	3.9174237	0.0	0.9446676671504974
MK 212 HCl	2.3229653999999997	0.30323163	6.0	0.8086450397968292
1-(1-Naphthyl)piperazine HCl	-3.5417974	-2.3070597999999998	3.0	0.4410039782524109
Mecamylamine hydrochloride	1.5816035	0.8007154000000001	1.0	0.7986690551042557
BRL-52537 HCl	-2.0958593	-1.4135168	0.0	0.6042266488075256
2-Methylserotonin HCl	2.0061522000000003	-1.6612744	3.0	0.6355987787246704
(2S,1'S,2'R)-2-(Carboxycyclopropyl)glycine	1.340167	0.06708483400000001	3.0	0.7525258809328079
Carbetapentane citrate	5.1349764	3.4893943999999997	1.0	0.8429771810770035
Acetylcholine chloride	4.1232489999999995	3.7607331	0.0	0.9703611526638268
1-Allyl-3,7-dimethyl-8-phenylxanthine	5.262041	1.8536240000000002	0.0	0.9231457263231276
Pyridoxalphosphate-6-azophenyl-2',4'-disulfonic acid·4Na	5.4952345000000005	3.2930584	0.0	0.9435835890471936
PRE-084·HCl	-2.9066951000000003	-0.32442802	1.0	0.482212245464325
SNC-162	3.6842997000000004	3.521757	0.0	0.9414962455630302
L-anti-endo-3,4-Methanopyrroldinedicarboxylic acid	4.8366169999999995	3.995011	1.0	0.946035124361515
BD 1063·2HCl	-2.7672255	-1.7688519	1.0	0.4121120572090149
RS 23597-190 HCl	0.1864129	-1.5117593	2.0	0.6228018999099731
Corynanthine	2.4189334	-1.8935751	8.0	0.5414827764034271
Mesoridazine besylate	3.4376947999999996	-1.3666265	2.0	0.6124251186847687
DIPPA HCl	2.2485892999999995	-1.8532525000000002	0.0	0.5883636176586151
Cimaterol	1.3470383	-1.1362354	0.0	0.7237260937690735
trans-4-Aminocrotonic acid	4.1979485	2.6657857999999997	0.0	0.9652698114514352
Tramadol HCl	2.3211749	0.035119027000000004	0.0	0.7894236892461777
Adenosine	4.8112926	1.5097593999999999	0.0	0.9428893625736235
Dihydroergotamine mesylate	0.5985173	-1.172706	2.0	0.6629754900932312
RO 04-6790	4.575431299999999	0.6854719	0.0	0.8889251574873924
N6-(4-Aminobenzyl)-N-methylcarboxamidoadenosine	4.1365843	4.283189	0.0	0.9502100758254528
VU 0155041	3.1060244999999997	3.4059144999999997	1.0	0.9288290664553642
2-Chloro-N6-cyclopentyladenosine	1.0575321000000002	-0.09385779	3.0	0.7690748870372772
CGS 12066B dimaleate	-5.423591	2.3763394	2.0	0.4711282849311829
8-Hydroxy-DPAT HBr	-1.2669336000000002	-1.4233837999999999	15.0	0.5549429059028625
Iodophenpropit·2HBr	1.4191363000000001	-1.3354886000000001	6.0	0.7830206453800201
7-(Hydroxyimino)cyclopropa[b]chromen-1a-carboxylate ethyl ester	1.0803771999999998	1.5699458	0.0	0.8485901206731796
4-Hydroxyphenethylamine HCl	3.5373544999999997	3.7921777000000003	0.0	0.9536157026886941
4-Phenyl-1,2,3,4-tetrahydroisoquinoline HCl	-2.5203227999999998	-1.6731348000000001	1.0	0.5282774567604065
(2S,4S)-4-Methylglutamic acid	5.156379	1.9997485000000002	0.0	0.9442039243876934
(S)-4-Carboxyphenylglycine	4.6841919999999995	1.8462508999999998	0.0	0.9109880179166794
Riluzole·HCl	-5.2094903	2.6344519	0.0	0.4955105781555176
3-MPPI	3.9600449999999996	0.79399306	0.0	0.7865075469017029
4,5,6,7-Tetrahydroisoxazolo[5,4-c]pyridin-3-ol·HCl	4.126714	2.1095924	0.0	0.9505166336894036
(S)-α-amino-3-hydroxy-5-methyl-4-isoxazolepropionic acid	4.7775826	1.6567659	0.0	0.9446279481053352
Phenoxybenzamine HCl	-3.8761352999999996	0.49112472	4.0	0.4787799119949341
Isamoltane hemifumarate	3.4353304	-1.2932632	2.0	0.67702317237854
(1R,3R,4S)-1-aminocyclopentane-1,3,4-tricarboxylic acid	2.8174808	1.5169799	2.0	0.9198405891656876
(RS)-3,5-Dihydroxyphenylglycine	3.8696911	3.1735577999999998	0.0	0.9517955631017684
Bromocriptine mesylate	-3.8307480000000003	-1.8147422999999998	2.0	0.3867278695106505
RS 56812 HCl	-0.27512828	-1.4428543	2.0	0.5981843173503876
Zilpaterol HCl	1.1318761999999998	1.3609245	0.0	0.7358526289463043
AMI-193	-0.60765994	-1.1744714	4.0	0.5983018279075623
Dopamine HCl	4.636414	0.8449409999999999	2.0	0.9258318692445756
N-Acetyltryptamine	4.593871	0.8557632	0.0	0.9147028923034668
MRS 1220	1.8419241000000002	2.8373663	1.0	0.8705363571643829
DSLET	4.058674	3.8439553	0.0	0.9595985114574432
(±)-Vesamicol·HCl	-3.8372998	1.6253695	1.0	0.6046561598777771
(+)-N6-(2-Phenylisopropyl)adenosine	3.6591632000000005	2.8863194	1.0	0.9583164751529694
L-750,667 3HCl	-4.3121047	1.6669688000000003	2.0	0.5054780840873718
Loxapine succinate	-4.6866856	0.70686644	7.0	0.2872912883758545
4-Diphenylacetoxy-N-methylpiperidine iodide	2.1276808	2.4244144	0.0	0.9089417904615402
5,7-dichlorokynurenic acid	4.860992400000001	3.663754	0.0	0.9353032559156418
Tropanyl-2-(4-bromophenyl)propionate maleate	4.2532309999999995	0.47382385	0.0	0.8044164627790451
Betaxolol HCl	3.5439830000000003	4.027304	0.0	0.9410817474126816
Pentamidine	-4.0616193	1.3816571000000002	2.0	0.5456466972827911
N-methyl-D-aspartic acid (NMDA)	4.479046	3.2034008999999997	0.0	0.9775107614696026
Cirazoline HCl	3.8691318	2.5720674999999997	2.0	0.8668867349624634
Alprenolol HCl	2.145556	1.1212986	1.0	0.8984242603182793
Pindolol	1.7793831000000002	-2.116562	10.0	0.5847668945789337
alpha-ERGOCRYPTINE	-3.299055	1.2265204	0.0	0.6401630043983461
Prazosin	0.6604313	-0.8745533000000001	8.0	0.7369972467422485
(2S,2'R,3'R)-2-(2',3'-Dicarboxycyclopropyl)glycine	3.3430172999999996	0.97123325	0.0	0.9004713371396065
AF-DX 116	3.6993067	4.038775	1.0	0.8711315095424652
L-693,403 maleate	-1.6768797999999998	-1.2128633999999998	2.0	0.5070893466472626
Ketotifen fumarate	3.310036	-1.4335066	2.0	0.6103608012199402
BMY 7378 2HCl	-2.7788877	-0.26382202	0.0	0.5846381187438965
(S)-3,4-Dicarboxyphenylglycine	1.7318718000000002	0.94902676	1.0	0.8573284745216371
BRL 37344 sodium salt	4.3150496	2.5249557	0.0	0.9520951732993126
Procaterol HCl	4.539211	3.1209227999999998	0.0	0.9580511413514614
L-689,560	4.921293	3.2661047	0.0	0.9757105372846128
Buspirone HCl	1.727195	1.0211171	2.0	0.795560210943222
3-Deazaadenosine	4.705764299999999	1.5760896	0.0	0.9430424533784391
(+)-MK 801 maleate	-2.790018	-1.784686	1.0	0.5062906742095947
Dermorphin	4.4243298	3.1578402999999997	0.0	0.9521688483655452
Thioridazine HCl	-5.170563	2.094252	2.0	0.4298967123031616
(±)-Tropanyl-2-(4-chlorophenoxy)butanoate maleate	1.5467207	-1.9220827	0.0	0.6401448249816895
Tropisetron HCl	0.65437126	-1.1565956	5.0	0.6655201017856598
Uridine-5'-triphosphate·3Na	4.84025	4.0597305	0.0	0.8473708927631378
B-HT 920 2HCl	-3.257269	-1.7325283999999999	2.0	0.3893214464187622
(R)-(-)-α-methylhistamine·2HBr	4.007332	2.0218616000000003	0.0	0.9381681494414806
Carbamyl-β-methylcholine chloride	2.529578	0.7536619000000001	0.0	0.8878496661782265
Clothiapine	-4.6356673	0.61090297	2.0	0.31683969497680664
CGP 20712A 2HCl	2.2902298	-1.8875586	2.0	0.6359871327877045
Ziprasidone HCl H2O	-3.9008803	0.17170474	7.0	0.3414855599403381
IMETIT 2HBr	0.26169610000000004	-1.6330236	15.0	0.5877074003219604
(±)-U-50488 HCl	2.3335707	-1.9045492	1.0	0.6052903831005096
(3RS,4RS)-1-Aminocyclopentane-1,3,4-tricarboxylic acid	5.3662353	3.4705547999999995	1.0	0.9502425603568554
WB 4101 HCl	-3.6175578	0.2024295	7.0	0.458124577999115
trans-7-Hydroxy-PIPAT maleate	-3.6756712999999994	-1.8474181	1.0	0.4006649255752564
ICI-118,551 HCl	2.0677414	0.41027692	0.0	0.8245526701211929
U-62066 mesylate	-0.48455673	-1.3593023000000002	0.0	0.5543884336948395
O-Phospho-L-serine	5.065186	3.550701	1.0	0.9459535740315914
Propentofylline	5.184560299999999	2.1902835	1.0	0.9379622600972652
N-Desmethylclozapine	-1.659086	-0.59362704	0.0	0.5600933730602264
1-Aminocyclobutane-trans-1,3-dicarboxylic acid	4.521387	3.6125846	0.0	0.8989187553524971
3_-Bis-(4-fluorophenyl)methoxytropane HCl	5.399739	2.5018458	1.0	0.7998494952917099
(S)-(-)-Pindolol	1.0908725000000001	-1.414801	7.0	0.7223673462867737
Nitrocaramiphen·HCl	3.7903538	-0.6992416	0.0	0.7762097269296646
Mepyramine maleate	2.757635	0.43178868	1.0	0.842507541179657
Dextromethorphan	-4.753556	2.07444	2.0	0.473048210144043
Rilmenidine hemifumarate	4.5520572999999995	3.8561373	1.0	0.9173426553606988
(-)-Epinephrine bitartrate	0.16535683	-1.5765285	12.0	0.5578996539115906
Cinanserin HCl	-3.1336117000000003	0.3232427	6.0	0.5443044006824493
Aminobenztropine	1.9529275000000001	3.0086657999999997	0.0	0.8729668259620667
N-(N-benzylpiperidin-4-yl)-4-iodobenzamide	0.82310426	-1.1768465	5.0	0.6757647097110748
Salvinorin A	2.0247933999999996	2.6616104	0.0	0.8922994360327721
UPF 523	3.458073	3.2808788	1.0	0.9230386540293694
Clenbuterol	1.6092218999999999	-1.0775996	0.0	0.731205940246582
m-Chlorophenylbiguanide HCl	0.9387535	-1.0601366	0.0	0.7613918483257294
(±)-2-(N-phenylethyl-N-propyl)amino-5-hydroxytetralin HCl	-3.4895856	-2.0629556	2.0	0.5217584371566772
(2R,4R)-4-Aminopyrrolidone-2,4-dicarboxylate	3.6782133999999997	3.9574122000000003	0.0	0.9434622637927532
Thioperamide maleate	4.5009203	0.9075877	0.0	0.8866888657212257
Dihydro-β-erythroidine·HBr	3.7391523999999996	3.7764769	1.0	0.9293752908706664
Pergolide mesylate	-4.117624	0.90976685	5.0	0.4744230508804321
cis-(±)-N-methyl-N-[2-(3,4-dichlorophenyl)ETHYL]-2-(1-pyrrolidinyl)cyclohexamine	-3.8582492	0.26553340000000003	0.0	0.3809326887130737
GR 103691	1.3270198	2.4194775	3.0	0.7257804572582245
(+)-UH 232 maleate	2.584551	-1.7971636000000002	1.0	0.6230140626430511
A 68930 HCl	4.7756953	2.9062490000000003	2.0	0.8735832870006561
Amperozide HCl	-2.8608887000000003	-1.7639924	1.0	0.4997782707214356
Tizanidine HCl	1.6071678	2.3013673	0.0	0.8464019745588303
Lobeline·HCl	0.27182037	0.30636729999999995	0.0	0.6666812598705292
(±)-Epibatidine	-4.480015799999999	1.7242563000000002	0.0	0.5021666586399078
R(-)-2,11-dihydroxy-10-methoxyapomorphine HCl	0.14264995	-1.6109056000000002	0.0	0.5460980236530304
Guanfacine HCl	-1.594455	-0.7466736999999999	0.0	0.5408788621425629
Spiperone HCl	1.9843316999999998	0.44215536	9.0	0.800011545419693
UK 14,304	3.1267652999999997	1.044353	4.0	0.8820589035749435
GR 89696.fumarate	-4.863951	2.25462	1.0	0.4878933429718018
(1,2,5,6-Tetrahydropyridin-4-yl)methylphosphinic acid	1.9778771000000002	2.6229403	0.0	0.8925992250442505
Domperidone	0.8393128000000001	-1.5429542	2.0	0.6359634101390839
Idazoxan HCl	4.49731	1.1004356000000002	3.0	0.9259425774216652
R(-)-Propylnorapomorphine HCl	-3.4508312000000005	-2.2192252	0.0	0.4841837882995606
CGP 12177 HCl	1.5151611999999999	3.0187743	0.0	0.8566441982984543
S-(4-Nitrobenzyl)-6-thioinosine	3.7972906	4.249752	0.0	0.9313051253557204
N6-Cyclopentyladenosine	2.1368	0.5356831	1.0	0.8430062830448151
Aceclidine·HCl	2.1775055	3.201395	0.0	0.8506646454334259
Tropanyl 3,5-dimethylbenzoate	-1.9680846	-1.4966117	0.0	0.5910893976688385
SYM 2081	5.4652886	3.0402174	0.0	0.8859122842550278
Haloperidol HCl	-1.6631272000000001	-1.3099631999999999	6.0	0.5243576765060425
R(+)-6-BROMO-APB HBr	-3.4734415999999997	-2.265241	2.0	0.4912599921226502
S-Adenosyl-L-homocysteine	4.248749	1.0544043	0.0	0.8894849270582199
Flumazenil	4.692928	0.9976577	0.0	0.9180312678217888
Clozapine	-4.052539299999999	0.31967828	10.0	0.3620885610580444
Isoniazid	1.5326036	3.1356642000000003	0.0	0.7947332859039307
trans-Triprolidine·HCl	4.766707	0.7101703	0.0	0.8880776986479759
2-MPMDQ	0.31614816	0.7341191	6.0	0.6530445516109467
NAN-190 HBr	-2.2628255	-1.0860257	3.0	0.5435682833194733
D(-)-2-amino-5-phosponovaleric acid	1.8977827	1.4005237	1.0	0.7899388521909714
A-77636 HCl H2O	0.50040317	0.9700158999999999	1.0	0.7261094152927399
L(+)-2-amino-5-phosponovaleric acid	4.6888094	3.4490947999999997	1.0	0.962399061769247
Fluoxetine HCl	-3.3588440000000004	0.80878586	8.0	0.5136272609233856
Clozapine	-4.2560296	0.37107047	10.0	0.3235583305358887
L-(-)-Norepinephrine bitartrate monohydrate	5.086646	2.0009297999999998	0.0	0.9565646797418594
cis-4-Aminocrotonic acid	4.56193	1.1153045	0.0	0.9223733767867088
(-)-Cytisine	1.6704713	2.7833897999999997	0.0	0.7586550414562225
Kynurenic acid	4.6707273	1.2489367	1.0	0.9109941273927687
Fluvoxamine maleate	-3.3216472	1.2296198999999999	3.0	0.5779892802238464
8-Methoxy-2-proprionamidotetralin	1.5634726	2.4106975	0.0	0.8444886207580566
GBR 12935 2HCl	-5.2973847	2.5740428	2.0	0.4817478060722351
Fluperlapine	-4.556661	0.45052874	0.0	0.2744292020797729
WAY-100635 maleate	1.4925966999999998	-1.9298236	11.0	0.6777330040931702
8-(3-Chlorostyryl)caffeine	1.7329606	2.3729708	2.0	0.8715019375085831
(-)-Huperzine A	2.0876358	0.39332399999999995	1.0	0.8528907895088196
Imiloxan HCl	0.7553251999999999	0.29066762	0.0	0.7504529505968094
3,7-Dimethyl-1-propargylxanthine	2.8994882	3.6784887000000004	0.0	0.9306447431445122
CGP 46381	3.9763824999999997	3.7400084000000002	0.0	0.9541421644389628
(+)-U-50488 HCl	0.40682736	-1.3965851	4.0	0.6379519402980804
R-(+)-Propranolol HCl	1.0786153	2.0314226000000004	1.0	0.798777773976326
6,7-ADTN HBr	1.8684357	0.49364135	1.0	0.8424204885959625
Lisuride maleate	-3.3488998	-1.6191407	2.0	0.4350671768188477
β,γ-Methyleneadenosine 5'-triphosphate·2Na	2.9679482000000004	2.784495	0.0	0.9214481487870216
Flupentixol	-4.2294817	0.8119729	3.0	0.4554808139801026
2,3-dioco-6-nitro-1,2,3,4-tetrahydrobenzo[F]quinoxaline-7-sulfonamide disodium salt	5.2805467	3.281889	0.0	0.9731228612363338
(±)-Isoproterenol HCl	-3.3606211999999998	0.043511695999999996	9.0	0.5098583698272705
(±)-SKF-82958 HBr	-3.3868989999999997	-2.2212925	2.0	0.4603474736213684
2-[1-(4-PIPERONYL)PIPERAZINYL]BENZOTHIAZOLE	1.8030493000000003	3.3430513999999993	0.0	0.8646202832460403
4-phenyl-1-(4-phenylbutyl)piperidine maleate	-3.7761106	0.29217434	3.0	0.4988167881965637
(±)-4-Amino-3-(5-chloro-2-thienyl)-butanoic acid	1.6601535	2.4872335999999997	0.0	0.8625058531761169
PNU 22394 HCl	-2.7560854	1.4750448	2.0	0.7662096619606018
L-745,870 3HCl	4.6948724	3.7710144999999997	2.0	0.8710894584655762
DL-2-amino-5-phosponovaleric acid	4.9509845	3.8728618999999997	1.0	0.8396121263504028
(±)-Baclofen	1.5643798	0.80481124	0.0	0.7209392786026001
Naltrexone HCl	1.0639086000000002	0.37158823	1.0	0.7252566814422607
R(-)-2,10,11-Trihydroxyaporphine HBr	0.8565417	-1.256199	3.0	0.6980171799659729
Galanthamine·HBr	4.46339	2.080362	0.0	0.966330774128437
Fluphenazine 2HCl	-3.8103182	0.29456064	3.0	0.4670198559761048
L-Quisqualic acid	4.2854333	3.0437229	0.0	0.9703326560556887
2-Iodomelatonin	1.3219966	0.28443688	1.0	0.7782452702522278
(-)-N6-(2-Phenylisopropyl)adenosine	0.5928809	-0.097098045	4.0	0.6939306557178497
Efaroxan HCl	1.6255594	2.9350598	3.0	0.7949858605861664
MDL 72832 HCl	-2.983258	-0.27083093	1.0	0.4839186668395996
SB 203186 HCl	-0.04243644	0.03683173	0.0	0.5730137526988983
D(-)-2-amino-4-phosphonobutanoic acid	4.6807523	2.5271537	1.0	0.9578501619398594
Imipramine HCl	-4.9423227	2.2581449	4.0	0.4857189655303955
Propranolol HCl	1.950954	0.45667043	1.0	0.8428454250097275
SDZ SER 082 fumarate	0.016214047	-1.5592443999999999	0.0	0.5466755330562592
Naltrindole HCl	1.4382754999999998	-2.0355011999999997	0.0	0.5613403618335724
DADLE	3.8938012000000004	2.0885959	0.0	0.9493357464671136
CGS 19755	-2.9255682999999997	1.5091469	1.0	0.7344873547554016
Agmatine sulfate	2.3790853	1.9296807	0.0	0.8714002072811127
N-MPPP HCl	1.3305479	-1.4493913999999999	0.0	0.6920835077762604
Dobutamine HCl	1.9747837	-1.7185423	1.0	0.5794554352760315
(RS)-(±)-sulpiride	3.6843602999999994	4.1112804	2.0	0.9564382210373878
N6-Methyladenosine	4.763616000000001	4.2446804	0.0	0.95580093562603
3-Hydroxyphenethylamine HCl	3.0948033	3.1590857999999997	0.0	0.9452657215297222
(R)-(+)-HA-966	4.4871	4.0337987	0.0	0.9289412125945092
Furafylline	4.2638169999999995	2.5804138	0.0	0.949341271072626
Naftopidil HCl	-5.1990943	2.3090745999999998	1.0	0.4667829871177673
8-Cyclopentyl-1,3-dipropylxanthine	4.315921	0.5083186	1.0	0.8437202125787735
3-_-[(4-chlorophenyl)phenylmethoxy]tropane HCl	0.8854706	-0.41500023	1.0	0.7058798372745514
Ambenonium chloride	1.8621868000000001	-2.0483762999999997	0.0	0.5951176881790161
Propofol	-5.26602	2.5911812999999997	0.0	0.4924514889717102
Ticlopidine·HCl	-2.6218915000000003	-0.6410068	0.0	0.5853992402553558
Ifenprodil hemitartrate	0.5183108000000001	-1.431943	4.0	0.6712871491909027
(±)-1-aminocyclopentane-trans-1,3-dicarboxylic acid	2.1309958	2.591385	0.0	0.912649303674698
S(-)-sulpiride	5.06313	1.9026678	2.0	0.9506190791726112
5-Carboxamidotryptamine maleate	1.3462642	-1.4343019	8.0	0.7593324780464172
N-Chlorophenyl-N-hexylpiperazine	-2.5845119999999997	-1.4817027	3.0	0.4765810370445252
( R )-α-amino-3-hydroxy-5-methyl-4-isoxazolepropionic acid	2.9497757	1.1575083000000002	0.0	0.9097392410039902
PHCCC	-5.112415299999999	2.6145685000000003	2.0	0.5100339353084564
Melatonin	2.7953639999999997	1.3917305	0.0	0.919261395931244
Xylazine	4.8984594	3.0761456000000003	0.0	0.9559816643595695
1,3-Dipropyl-8-phenylxanthine	1.8397926	2.1195892999999995	3.0	0.8768831491470337
Risperidone	0.54900515	-1.4254037	19.0	0.6349951028823853
Cyproheptadine HCl	-3.8939805	-1.7709966000000001	2.0	0.2890165448188782
4-Phenyl-2-proprionamidotetralin	-3.7179889999999998	1.4641104	2.0	0.6018231809139252
(D-Ala2,N-Me-Phe4,glyol5)-Enkephalin	4.0590133999999995	3.5534441	0.0	0.9654585197567941
Adenosine-5'-monophosphate (AMP)	3.7118394	3.7775512000000004	1.0	0.95438102632761
Metergoline phenylmethyl ester	-5.079964599999999	1.9376831	3.0	0.3737716674804688
Diphenhydramine·HCl	2.5321825000000002	-0.5833981	0.0	0.6891873180866241
SDM25N·HCl	5.422194	2.4131486	0.0	0.7958671301603317
(S)-(+)-α-methylhistamine·2HBr	5.045833	2.5574288	0.0	0.9675566181540488
2-Chloro-11-(4-methylpiperazino)dibenz[B,F]oxepin maleate	-4.6661644	0.6964183	5.0	0.29099905490875244
(S)-3,5-Dihydroxyphenylglycine	3.2179982999999996	3.1699808	1.0	0.9481079913675784
Imidazole-4-acetic acid·HCl	4.8633127	4.067982700000001	0.0	0.9469807967543602
Luzindole	3.7223914	4.0281972999999995	1.0	0.9578188546001912
Methoxamine HCl	4.196207	2.066288	0.0	0.9439843073487282
PNU 96415E	-2.9312947	-1.7050922999999998	4.0	0.3847397565841675
Muscimol	4.2578235	2.4241107000000004	0.0	0.960520539432764
Dilazep·HCl	3.0308327999999998	-1.5462004999999999	0.0	0.6315416097640991
6-Chloromelatonin	0.9551558000000001	1.3079666	1.0	0.8135563433170319
6,7-dinitroquinoxaline-2,3-dione	1.906493	1.182086	0.0	0.8718437552452087
Gabazine	3.3600513999999997	2.7173533	0.0	0.9445373825728892
DMCM·HCl	0.8632934000000001	1.3819898000000002	1.0	0.7849496901035309
(-)-U-50488 HCl	2.283716	-1.9350468999999997	0.0	0.6387106478214264
(S)-(-)-Propranolol HCl	0.5020007000000001	0.97015125	4.0	0.6546964049339294
Arecoline·HBr	-3.9272226999999997	-1.9580631000000002	1.0	0.3321981430053711
A 61603 HBr	2.1969285	2.1562822	0.0	0.9103160873055458
Pronathelol HCl	0.4892643	0.94372725	0.0	0.6605190336704254
Deltorphin II	4.0734196	3.3408482000000004	0.0	0.9545795060694218
Methyl-β-carboline-3-carboxylate	1.4983411	2.403822	0.0	0.8691679984331131
(±)-PD 128,907 HCl	-3.4825108	-2.2258223999999998	1.0	0.3260281682014465
AH 11110A HCl	2.475314	-1.775742	1.0	0.606867790222168
Cyanopidolol hemifumarate	2.0256639	-1.5786065	0.0	0.6226319968700409
(3α,5β)-3-Hydroxy-pregnan-20-one	-5.398753	2.6380103	0.0	0.4910382628440857
nor-Binaltorphimine 2HCl	3.2769597000000004	-1.4346459999999999	0.0	0.6407551765441895
PK-11195	-4.7910542000000005	2.4034482999999995	0.0	0.516586422920227
Ketanserin	2.6053330000000003	-1.5349077	7.0	0.6421797275543213
_-methyl 5-hydroxytryptamine maleate	1.4994115	-1.6107533	6.0	0.7050500512123108
S-(-)-Atenolol	2.7953212000000005	1.2589549	0.0	0.8983947858214378
Hemicholinium-3·2HBr	2.232526	-1.9388999	0.0	0.6306256651878357
(R)-(-)-Apomorphine HCl	-3.2147617000000004	-2.190518	5.0	0.562066525220871
ICI 204,448 HCl	4.7401376	2.4186704	0.0	0.9598762802779676
L-701,252	-2.867061	-0.325489	0.0	0.5208552181720734
MM 77 2HCl	1.4246024	2.6183357000000003	0.0	0.806127592921257
5-Nonyloxytryptamine oxalate	-5.060482	2.370592	4.0	0.4926895499229431
L-701,324	-2.9828490000000003	-0.2788777	0.0	0.4457336068153381
FGIN-1-27	3.1843692999999997	3.6894432999999998	0.0	0.9406300373375416
ZM 241385	4.442108	1.8719348000000002	0.0	0.9414538629353046
SR 57227 HCl	2.5150490000000003	1.2094798999999998	1.0	0.8893416002392769
5-methoxy-N-cyclopropanoyltryptamine	2.9746213	2.9770324	0.0	0.9366421401500702
Mirtazepine	2.5588632000000002	3.0051737000000003	2.0	0.8944192305207253
S(-)-raclopride tartrate	1.0408469999999999	-0.7875189	3.0	0.6866321265697479
(S)-alpha-Methyl-4-carboxyphenylglycine	4.758642	2.2652487999999997	0.0	0.9560689218342304
CL 218872	-3.4738445	1.4601271	0.0	0.6498907208442688
MDL-72222	0.25824293	0.65748286	6.0	0.6063551008701324
Venlafaxine HCl	-3.380669	1.4497225	1.0	0.6395906209945679
5-[(DIMETHYLAMINO)METHYL]-3-(1-METHYL-1H-INDOL-3-YL)-1,2,4-OXADIAZOLE	-2.925837	-0.3551038	1.0	0.4576724767684937
Clopidogrel sulfate	-3.8286805	-2.0034094	0.0	0.435585081577301
Hexamethylene-bis-[dimethyl-(3-phthalimidopropyl)ammonium] dibromide	2.0123212	-1.7057723999999999	0.0	0.6394959092140198
Arecaidine propargyl ester tosylate	-3.8162230000000004	-2.0449538	0.0	0.3568966388702393
RS 17053 HCl	-4.8941345	1.9830141	1.0	0.4622937440872192
Etonitazenyl isothiocyanate	-2.7506557000000003	-1.73333	0.0	0.4630439281463623
ATP disodium salt	4.860344	4.0614233	1.0	0.9448940232396126
Orphenadrine citrate	-3.1333134	1.399361	0.0	0.7095971107482909
Decamethonium bromide	4.5486197	1.1003891000000001	1.0	0.9307267293334008
Citalopram HBr	-3.1831985	1.3477838	1.0	0.661994606256485
3-Hydroxymethyl-β-carboline	0.41936140000000005	0.81155807	0.0	0.7118702828884125
SCH 23390 HCl	-1.6318382	-1.2314317	8.0	0.42859208583831787
1-Aminocyclobutane-cis-1,3-dicarboxylic acid	3.4150987	0.93095726	0.0	0.9018265530467032
1,3-Dipropyl-7-methylxanthine	2.3366444	1.4164424999999998	0.0	0.9196479097008704
α,β-Methyleneadenosine 5'-triphosphate	1.9251599999999998	2.0936081000000004	1.0	0.8860617578029633
1-Deoxy-1-[6-[[(3-iodophenyl)methyl]amino]-9H-purin-9-yl]-N-methyl-β-D-ribofuranuronamide	3.3917885	1.6528918999999997	1.0	0.9394132755696774
SKF 89976A	1.3863261999999998	3.009122	2.0	0.7034360468387604
(-)-Nicotine	0.64104176	1.1087815	1.0	0.7452544271945953
D-serine	3.525979	1.2576716000000001	0.0	0.9342564269900322
ICI 199,441 HCl	-5.343952	2.303611	1.0	0.44089704751968384
Butylscopolammonium bromide	0.6261625	-1.3348571000000002	0.0	0.6669773459434509
Telenzepine·2HCl	2.5714798	2.868185	0.0	0.9181055054068564
1-Aminocyclopropanecarboxylic acid	5.056006	1.9273631999999998	0.0	0.9469276629388332
BD 1047·2HBr	-1.9427714	-1.4656328	1.0	0.4773221015930176
Desloratidine	1.5460848	-1.8285102999999998	1.0	0.6663087010383606
Methysergide maleate	1.6294170000000001	2.3352911	2.0	0.8495351672172546
(±)-Atenolol	3.6762307	4.1091013	0.0	0.9561702571809292
(±)-Anatoxin A fumarate	3.8245335	4.1158695	0.0	0.8988299295306206
Doxorubicin·HCl	1.8224122999999999	0.8432395	0.0	0.8330051749944687
(RS)-(tetrazol-5-YL)glycine	4.5429926	0.67071587	0.0	0.9082442075014114
Ipratropium bromide	4.7853665	3.9002335	1.0	0.815214067697525
Propyl-β-carboline-3-carboxylate	-4.102428	1.2869426000000002	0.0	0.5568829774856567
L-741,626	-1.22007	-1.3702446000000001	5.0	0.5678462088108063
Theophylline	4.547701	1.3802104	2.0	0.943291373550892
Pizotifen maleate	-3.7331865	-1.8902619999999999	0.0	0.3858950734138489
GR 135531	5.2269835	2.8409020000000003	1.0	0.9722958747297524
(RS)-4-Phosphonophenylglycine	1.9436301999999999	3.0001830000000003	1.0	0.8810580894351006
IPAG	0.5630159	-0.99335176	0.0	0.6981232762336731
1-Phenylbiguanide HCl	3.8140857000000006	0.8897360999999999	0.0	0.8929257988929749
2-Chloroadenosine	4.673691000000001	3.197444	0.0	0.9748628865927458
Levallorphan tartrate	-1.106792	-1.3730568	1.0	0.5158954560756683
Endomorphin-1	1.9310738	-1.2294538000000002	0.0	0.7543442547321321
Methylergometrine maleate	-2.7967857999999994	-0.39308885	0.0	0.5858635604381561
Fenoldopam HCl	3.4448202000000006	-1.0980026000000003	3.0	0.7308961749076843
Isoguvacine·HCl	4.785881	1.3928928	0.0	0.8037737160921097
Uridine-5'-diphosphate	3.1789026000000002	3.5734642	0.0	0.9093738496303558
Spermidine·3HCl	0.63225293	0.058042317999999996	0.0	0.7400222420692444
Tacrine HCl	0.42917135	-1.6030451000000001	7.0	0.5372521877288818
Histamine	1.9800468999999998	0.5720225999999999	2.0	0.8650346994400024
U-69593	2.616636	-1.1144371000000002	0.0	0.6789941787719727
SDZ 205-557 HCl	1.8390601999999998	1.488947	0.0	0.8819564804434776
ICI 89406	1.6617819	-2.0520449	1.0	0.6183149516582489
Terfenadine	3.3610847	-1.3888976999999998	1.0	0.6725467443466187
3'-Fluorobenzylspiperone maleate	-3.7555242	1.560469	1.0	0.5934349894523621
Arecaidine but-2-ynyl ester tosylate	-3.817444	-2.0438994999999998	0.0	0.3827813863754273
(9-Chloro-2-(2-furyl)(1,2,4)triazolo(1,5-C)quinazolin-5-amine)	2.8026934	1.1563982	0.0	0.8877836167812347
Arcaine sulfate	1.1935409	-0.60450816	0.0	0.703246682882309
N6-Cyclohexyladenosine	1.928922	0.62826854	0.0	0.8449289798736572
Dimaprit·2HCl	3.3377755	0.8475101	0.0	0.882826641201973
N6-2-(4-Aminophenyl)ethyladenosine	3.2639997000000003	0.9553828999999999	0.0	0.905324138700962
Clobenpropit·2HBr	2.3061748	-1.8293037	2.0	0.6188629865646362
(1S,3R,4S)-1-Aminocyclopentane-1,3,4-tricarboxylic acid	5.1796017	3.7040002	2.0	0.9640858210623264
1-(3-Chlorophenyl)piperazine HCl	2.3941445	0.24362037	3.0	0.7911235392093658
AMI-193	-1.5216208	-1.3973808	3.0	0.4610098004341126
U-99194A maleate	0.8980604	1.4674934	2.0	0.847820907831192
1-[2-Chloro-6-[[(3-iodophenyl)methyl]amino]-9H-purin-9-yl]-1-deoxy-N-methyl-β-D-ribofuranuronamide	2.731036	-1.5995765	2.0	0.5646151602268219
McN A-343	2.6364717	1.4108551999999999	0.0	0.9008772149682044
Ondansetron	1.0371131	1.2042656999999999	2.0	0.7566560357809067
3-n-Propylxanthine	4.581201	3.2495275	0.0	0.947299562394619
SIB 1757	-3.5861216000000002	-2.2167494	0.0	0.4743106961250305
GABA	5.083113	3.0439324	4.0	0.877646803855896
(S)-Timolol maleate	1.8129693	2.8497117000000003	2.0	0.8898276463150978
(RS)-(±)-Sulpiride	3.8737828999999997	3.9346735	7.0	0.9441810958087444
Maprotiline HCl	-1.7835504	-0.50074446	3.0	0.4622010588645935
M-6434	3.7069104	4.174301600000001	1.0	0.9460875317454338
1-[1-(2-Benzo[b]thienyl)cyclohexyl)]piperidine maleate	-4.001911600000001	0.6845996999999999	2.0	0.4818555116653442
S-(4-Nitrobenzyl)-6-thioguanosine	3.8963745000000003	3.1912005	0.0	0.9595019929111004
LY-163,502 2HCl	-3.595592	-1.8595678	2.0	0.4131386280059815
(±)-Cyanopidolol hemifumarate	-2.8323467	-0.38005194	0.0	0.5548633933067322
SKF 97541	5.3541594	3.5227559	0.0	0.9485093131661416
Karakoline	3.0438959999999997	0.97456217	0.0	0.9004330039024353
Remoxipride HCl	0.79716134	1.1538309	4.0	0.7107239663600922
ICI 215,001 HCl	4.1740949999999994	2.091632	0.0	0.9063966944813728
Pilocarpine·HCl	4.404380000000001	0.47832894	2.0	0.778070330619812
Alloxazine	3.4002893	-1.3189656	1.0	0.7225818336009979
Butyl-β-carboline-3-carboxylate	-2.780129	1.5600631999999999	0.0	0.7525805532932281
Trifluoperazine 2HCl	-4.121318	1.4784194	4.0	0.5198856890201569
R-(+)-Atenolol	4.4440193	3.1014035	0.0	0.971211552619934
cis-2, 3-Piperidine dicarboxylic acid	5.168727	1.9607868000000002	0.0	0.8165230005979538
Astemizole	-1.5638461000000001	-1.3224083	11.0	0.4952725172042847
(-)-Bicuculline methobromide	4.3185067	3.8178306000000006	0.0	0.9697435460984708
MG 624	2.4420118	-2.0070672	0.0	0.5321990847587585
N6-P-Sulfophenyladenosine sodium salt	4.9060593	2.9555502000000002	0.0	0.9406862072646618
LE 300	1.0958164	-1.5538001000000001	5.0	0.6814832389354706
SKF 38393 HBr	3.3520807999999995	-0.7939341999999999	0.0	0.7008000314235687
N-Methylquipazine dimaleate	-1.5638646999999999	-0.89694494	2.0	0.4682554602622986
(Phe4)-dermorphin (1-4) amide	4.474789	1.1947393	1.0	0.9205125346779824
Cyclothiazide	4.635688	2.8142118	0.0	0.975403044372797
Pancuronium dibromide	2.3482722999999996	-1.9182583999999998	0.0	0.5837853848934174
Guvacine·HCl	4.479756	2.081808	1.0	0.9574992805719376
Adenosine-5'-diphosphate (ADP)	5.054543	3.7450223	1.0	0.968529623001814
Mesulergine HCl	0.758159	-0.14916728	6.0	0.6573385298252106
Naloxnazine.2HCl	-1.2822306	-1.4092193000000002	0.0	0.5563016533851624
Rauwolscine HCl	-1.8960706000000003	-1.3728957	1.0	0.5234772861003876
Kainic acid	4.3214755	1.1524205	1.0	0.9192491322755814
_-Funaltrexamine HCl	1.7718029999999998	0.8786364999999999	0.0	0.7798147648572922
SIB 1893	-3.9194744	-1.4147279	0.0	0.4488877058029175
