# Supplementary material for: Deep phenotypic profiling of neuroactive drugs in larval zebrafish
Source: Nat Commun. 2024 Nov 17;15:9955. doi: 10.1038/s41467-024-54375-y (PMC11570628; doi:10.1038/s41467-024-54375-y)
Supplement: Supplementary file 6 — Source Data [file 41467_2024_54375_MOESM6_ESM.zip › Figure_Source_Data/Main/Fig_3d.csv]

num_rep_identified	sia	corr
0	65	65
1	116	107
2	137	114
3	146	115
4	151	116
5	154	117
6	157	118
7	159	118
8	160	118
