# Supplementary material for: Deep phenotypic profiling of neuroactive drugs in larval zebrafish
Source: Nat Commun. 2024 Nov 17;15:9955. doi: 10.1038/s41467-024-54375-y (PMC11570628; doi:10.1038/s41467-024-54375-y)
Supplement: Supplementary file 6 — Source Data [file 41467_2024_54375_MOESM6_ESM.zip › Figure_Source_Data/Supplementary/Fig_S17_all.csv]

x	y	classes
1.504540205001831	-5.416651725769043	NT-650
0.2601137161254883	-4.697052955627441	NT-650
2.079695224761963	0.7815279960632324	NT-650
3.0067310333251953	-5.544506549835205	NT-650
1.568442940711975	1.9128473997116089	NT-650
-0.1746217906475067	-3.5235865116119385	NT-650
-4.707622051239014	2.849015712738037	NT-650
2.8779025077819824	-0.6058980822563171	NT-650
0.23253464698791504	-1.2121148109436035	NT-650
2.2389276027679443	-2.327681541442871	NT-650
-8.837006568908691	2.736652135848999	NT-650
2.9142227172851562	1.6116303205490112	NT-650
1.4146331548690796	0.7531081438064575	NT-650
3.3240890502929688	-3.650036334991455	NT-650
0.506270170211792	-4.221649169921875	NT-650
1.4225618839263916	-2.987177848815918	NT-650
1.8233736753463745	-2.0047342777252197	NT-650
1.5226399898529053	-5.6202521324157715	NT-650
2.3851730823516846	-1.9831265211105347	NT-650
-1.895616054534912	4.909273624420166	NT-650
-0.177690327167511	-3.5205490589141846	NT-650
-3.7293190956115723	1.7026420831680298	NT-650
0.7429835200309753	-4.032171249389648	NT-650
1.3411246538162231	1.2596174478530884	NT-650
-3.3638663291931152	1.5652821063995361	NT-650
0.1984444260597229	-1.6308560371398926	NT-650
-1.4782830476760864	5.28703498840332	NT-650
-4.03359317779541	1.463477611541748	NT-650
0.45000892877578735	2.210482597351074	NT-650
-0.7355930805206299	-3.580026388168335	NT-650
1.932128667831421	-5.627853870391846	NT-650
-0.10891680419445038	1.1113382577896118	NT-650
2.1576175689697266	-5.110013961791992	NT-650
0.44470223784446716	2.319230556488037	NT-650
-0.002807667013257742	-2.7681052684783936	NT-650
-0.5625962018966675	-2.8898415565490723	NT-650
-8.070409774780273	1.6667462587356567	NT-650
-2.956265926361084	4.1778883934021	NT-650
2.70509934425354	-3.250537872314453	NT-650
1.5610694885253906	1.05998694896698	NT-650
1.6350306272506714	-4.461626052856445	NT-650
-0.20920488238334656	-4.527748107910156	NT-650
-6.362371921539307	2.0459887981414795	NT-650
3.003575086593628	-6.158484935760498	NT-650
-0.2593954801559448	-2.7834689617156982	NT-650
0.8969225287437439	0.8225786089897156	NT-650
1.0115301609039307	-3.729536533355713	NT-650
3.925121307373047	-2.466836929321289	NT-650
-0.5645081996917725	-3.3699207305908203	NT-650
-0.04066583886742592	-2.1491315364837646	NT-650
-0.1868058294057846	-4.351991653442383	NT-650
-0.7152280807495117	-3.425130605697632	NT-650
3.5868422985076904	-4.3021745681762695	NT-650
3.634552478790283	-4.617432117462158	NT-650
2.8145086765289307	1.647195816040039	NT-650
0.9075868725776672	-3.8530960083007812	NT-650
2.7938499450683594	0.8441281914710999	NT-650
0.9708217978477478	-4.160948753356934	NT-650
3.973687171936035	-2.014346122741699	NT-650
1.7592110633850098	-1.0446399450302124	NT-650
-8.594508171081543	2.7585957050323486	NT-650
3.5688915252685547	0.7470707297325134	NT-650
2.631176233291626	-5.8450212478637695	NT-650
2.985393762588501	-1.902697205543518	NT-650
-2.62984037399292	4.21702766418457	NT-650
1.8374223709106445	-0.13242504000663757	NT-650
2.462894916534424	-4.0215840339660645	NT-650
0.9922519326210022	-5.074497699737549	NT-650
0.6162528395652771	-1.5896666049957275	NT-650
0.12304487824440002	-1.4497950077056885	NT-650
2.767669916152954	-2.378251552581787	NT-650
-0.2868412733078003	1.7823388576507568	NT-650
-8.976500511169434	2.5461673736572266	NT-650
1.3674412965774536	-5.160086154937744	NT-650
-1.861912727355957	3.866222620010376	NT-650
1.4240211248397827	-4.642946720123291	NT-650
1.3338658809661865	-5.265448093414307	NT-650
-8.78644847869873	2.1308939456939697	NT-650
-1.9966708421707153	1.7815004587173462	NT-650
0.4013901352882385	-4.168181896209717	NT-650
-9.444687843322754	1.8532748222351074	NT-650
2.278014898300171	-2.0482373237609863	NT-650
-3.134979248046875	1.6644774675369263	NT-650
-0.40088143944740295	-2.8291115760803223	NT-650
2.0540096759796143	-5.614158630371094	NT-650
3.0503652095794678	-6.199281692504883	NT-650
2.70302152633667	-4.331664562225342	NT-650
1.0462746620178223	-3.881553888320923	NT-650
1.862892746925354	-5.0068678855896	NT-650
-4.407102108001709	1.5855944156646729	NT-650
2.139514684677124	-5.750067710876465	NT-650
-6.161696910858154	2.1461358070373535	NT-650
0.09489453583955765	-3.593832492828369	NT-650
-3.395747184753418	2.2045705318450928	NT-650
0.3407481014728546	-0.6228891015052795	NT-650
1.1431231498718262	-5.033751487731934	NT-650
2.2956674098968506	1.9003010988235474	NT-650
2.106302261352539	-5.800690174102783	NT-650
1.4475247859954834	-4.385155200958252	NT-650
1.673649549484253	-0.04929764196276665	NT-650
2.81493878364563	1.2587473392486572	NT-650
-9.63709831237793	1.7468316555023193	NT-650
-8.659490585327148	2.759019374847412	NT-650
-2.2372958660125732	0.3847821056842804	NT-650
1.9830098152160645	1.2508267164230347	NT-650
0.5812691450119019	-1.9343823194503784	NT-650
1.903469443321228	-5.0203776359558105	NT-650
1.578738808631897	0.21240392327308655	NT-650
-2.3220489025115967	0.08029930293560028	NT-650
-5.844318389892578	2.3198676109313965	NT-650
2.8578803539276123	-2.5695841312408447	NT-650
2.4133777618408203	-4.62261438369751	NT-650
-2.0322091579437256	3.457888603210449	NT-650
2.9283270835876465	-3.56441330909729	NT-650
1.6945723295211792	-1.3663225173950195	NT-650
2.063483238220215	-0.43963921070098877	NT-650
3.167189836502075	-4.734391212463379	NT-650
3.111767053604126	-2.493457555770874	NT-650
3.085836410522461	0.2962478995323181	NT-650
-0.9200630187988281	4.981821060180664	NT-650
-8.852838516235352	2.5056018829345703	NT-650
-7.335719108581543	1.4945536851882935	NT-650
-8.82055950164795	2.438478708267212	NT-650
2.045869827270508	-4.8634934425354	NT-650
4.160284996032715	-1.193491816520691	NT-650
1.2737971544265747	-3.3753159046173096	NT-650
2.883878707885742	-4.657468795776367	NT-650
2.486086130142212	-2.568448781967163	NT-650
3.022780656814575	-1.8950262069702148	NT-650
-0.6751754879951477	-3.714775323867798	NT-650
-9.442275047302246	1.6092891693115234	NT-650
2.9882285594940186	0.7627875208854675	NT-650
-0.04376648738980293	-3.6998817920684814	NT-650
-3.020321846008301	1.2033933401107788	NT-650
1.289107084274292	-1.8251185417175293	NT-650
3.9966015815734863	-4.579432010650635	NT-650
3.2725934982299805	-5.738584041595459	NT-650
-2.2901835441589355	1.5132170915603638	NT-650
2.4050235748291016	-1.5974527597427368	NT-650
4.157354831695557	-2.25791597366333	NT-650
-8.911152839660645	2.3778486251831055	NT-650
3.2112796306610107	-3.656059503555298	NT-650
-8.387535095214844	1.5004459619522095	NT-650
3.401658773422241	-5.391722679138184	NT-650
1.6300896406173706	-3.520200490951538	NT-650
2.799832820892334	-5.421664714813232	NT-650
3.8520874977111816	-3.998851776123047	NT-650
3.004591703414917	-0.6398037672042847	NT-650
1.257775068283081	-3.0701425075531006	NT-650
-0.01886385679244995	1.12601637840271	NT-650
4.064888000488281	-2.2838311195373535	NT-650
0.05199765786528587	-0.7626859545707703	NT-650
0.027037065476179123	-1.9338982105255127	NT-650
0.08179770410060883	1.215095043182373	NT-650
1.5176736116409302	1.4661028385162354	NT-650
-8.547937393188477	2.8297154903411865	NT-650
1.0969680547714233	1.7955968379974365	NT-650
2.8626577854156494	-1.6637731790542603	NT-650
3.663918972015381	-3.6401970386505127	NT-650
-3.2644870281219482	1.5209907293319702	NT-650
1.6208258867263794	-4.1983771324157715	NT-650
2.7257909774780273	-5.002884864807129	NT-650
1.3803486824035645	-1.1032754182815552	NT-650
2.5421242713928223	-2.911799669265747	NT-650
1.4220346212387085	-2.621328830718994	NT-650
2.107571601867676	-0.4208458364009857	NT-650
2.144313335418701	-5.4189300537109375	NT-650
-0.8221691846847534	1.8697961568832397	NT-650
3.2779476642608643	0.7735181450843811	NT-650
1.13848078250885	-1.0792161226272583	NT-650
3.807460069656372	-1.9975297451019287	NT-650
3.794260025024414	-4.677955150604248	NT-650
4.125912666320801	-2.005599021911621	NT-650
3.110461711883545	-6.020656108856201	NT-650
4.0457024574279785	-4.4614458084106445	NT-650
-3.1034836769104004	1.1792622804641724	NT-650
2.3096084594726562	-3.2163987159729004	NT-650
3.0135715007781982	-5.812108039855957	NT-650
1.4501914978027344	-1.0361318588256836	NT-650
3.3401594161987305	-3.7266101837158203	NT-650
-1.9430159330368042	3.8582711219787598	NT-650
2.305850028991699	1.6015347242355347	NT-650
2.7782907485961914	1.2588850259780884	NT-650
1.5230607986450195	-0.5841644406318665	NT-650
4.800394058227539	-1.222370982170105	NT-650
3.0949182510375977	0.9635635614395142	NT-650
2.717386245727539	-1.243229866027832	NT-650
3.586275815963745	-3.7941184043884277	NT-650
1.4499818086624146	0.2376261204481125	NT-650
2.920337677001953	-2.6134941577911377	NT-650
0.525083601474762	2.070561170578003	NT-650
3.137911319732666	-3.847710132598877	NT-650
1.6584320068359375	-5.6270246505737305	NT-650
0.17496702075004578	-3.36384654045105	NT-650
1.9961941242218018	-2.2083916664123535	NT-650
1.285517692565918	-4.189512252807617	NT-650
-3.2380144596099854	2.032801389694214	NT-650
1.5647437572479248	-2.7049882411956787	NT-650
-0.237914577126503	-2.687145948410034	NT-650
3.417522668838501	-3.304429769515991	NT-650
3.646109104156494	-4.518743515014648	NT-650
-8.03359603881836	1.660766839981079	NT-650
1.6685820817947388	1.8879717588424683	NT-650
3.080435276031494	0.39406588673591614	NT-650
-0.02666626125574112	-2.530625581741333	NT-650
2.7439873218536377	-5.776956081390381	NT-650
0.6651315093040466	-2.4230244159698486	NT-650
2.8376593589782715	-4.826138496398926	NT-650
1.1736735105514526	0.4949691891670227	NT-650
-0.3375453054904938	-3.454936981201172	NT-650
1.0646463632583618	-1.714624285697937	NT-650
2.100729465484619	-2.7666828632354736	NT-650
3.9155492782592773	-1.7268712520599365	NT-650
-8.642127990722656	2.7833008766174316	NT-650
2.9625861644744873	-1.853956699371338	NT-650
0.7661341428756714	-4.991111755371094	NT-650
1.6036388874053955	-3.935922861099243	NT-650
2.8330307006835938	-0.35955774784088135	NT-650
2.8348388671875	-4.914549827575684	NT-650
-4.257976055145264	2.012004852294922	NT-650
4.794151306152344	-1.2432461977005005	NT-650
-5.6290507316589355	1.9660807847976685	NT-650
1.5313407182693481	-1.2007936239242554	NT-650
3.138544797897339	-2.649233818054199	NT-650
1.8693344593048096	-1.0662269592285156	NT-650
1.7068284749984741	-5.169354438781738	NT-650
2.804091215133667	-5.98221492767334	NT-650
2.455091953277588	-3.841214418411255	NT-650
-8.052882194519043	1.5689212083816528	NT-650
-2.518728733062744	4.698814392089844	NT-650
0.2345777302980423	0.772824227809906	NT-650
3.143007278442383	-5.456737041473389	NT-650
1.829271674156189	1.2770915031433105	NT-650
1.7109073400497437	-4.873525619506836	NT-650
1.7853106260299683	-1.7052717208862305	NT-650
0.7084880471229553	1.7290282249450684	NT-650
4.877590656280518	-1.368127465248108	NT-650
3.406306266784668	-3.4220564365386963	NT-650
2.8203446865081787	-2.793973922729492	NT-650
3.054377317428589	-4.971922874450684	NT-650
2.646188974380493	-3.0812973976135254	NT-650
3.214341640472412	-5.320914268493652	NT-650
3.963470220565796	-3.53041410446167	NT-650
2.922874689102173	-2.6393418312072754	NT-650
2.30906343460083	-2.90944504737854	NT-650
3.0751876831054688	-5.757460117340088	NT-650
-5.864054203033447	1.5749506950378418	NT-650
3.242537021636963	-4.379299640655518	NT-650
-5.936546802520752	1.7092126607894897	NT-650
-4.903018474578857	2.8747026920318604	NT-650
3.58181095123291	-3.9374637603759766	NT-650
-2.9626550674438477	1.5367465019226074	NT-650
2.3372273445129395	-5.355743885040283	NT-650
2.8940343856811523	0.5984073281288147	NT-650
2.5855789184570312	-4.6110382080078125	NT-650
1.6583020687103271	-2.8724570274353027	NT-650
2.0911381244659424	-4.533348083496094	NT-650
2.9125583171844482	-4.430461883544922	NT-650
-2.4721333980560303	1.0651042461395264	NT-650
3.427027463912964	-2.241243839263916	NT-650
2.1319568157196045	-1.21161687374115	NT-650
1.4957671165466309	-3.4434304237365723	NT-650
2.021761417388916	-0.711991012096405	NT-650
3.749763011932373	0.8001706004142761	NT-650
-8.647096633911133	2.7162013053894043	NT-650
-8.58552074432373	1.766337513923645	NT-650
1.330546259880066	1.4213802814483643	NT-650
3.044879913330078	-4.08913516998291	NT-650
3.035468339920044	-4.3934478759765625	NT-650
3.7324068546295166	-4.398159503936768	NT-650
1.3578927516937256	-0.5306190252304077	NT-650
2.670579671859741	-6.040796279907227	NT-650
-2.500898599624634	4.003418445587158	NT-650
0.5019786357879639	2.3655288219451904	NT-650
4.642204761505127	-1.0879056453704834	NT-650
1.0818759202957153	-4.451064109802246	NT-650
-0.792685866355896	-3.279860734939575	NT-650
-1.8451205492019653	1.0260076522827148	NT-650
1.560370922088623	-2.814511299133301	NT-650
3.383066415786743	-4.37025785446167	NT-650
1.557771921157837	-5.059183120727539	NT-650
3.0196611881256104	-4.110853672027588	NT-650
3.979475975036621	-0.7935336232185364	NT-650
0.9788318276405334	-2.376878261566162	NT-650
-9.462577819824219	1.310502529144287	NT-650
2.5797312259674072	1.7040934562683105	NT-650
3.6121509075164795	-1.6426517963409424	NT-650
2.811492681503296	-3.1920697689056396	NT-650
-1.4661788940429688	3.89890193939209	NT-650
1.0315660238265991	-2.5759224891662598	NT-650
3.2609949111938477	-5.093750953674316	NT-650
-7.330628395080566	1.5530297756195068	NT-650
2.132412910461426	0.2053830474615097	NT-650
-1.0313719511032104	-3.1196558475494385	NT-650
2.799772024154663	1.629599928855896	NT-650
2.0970919132232666	-5.2628068923950195	NT-650
-2.116260051727295	3.5586109161376953	NT-650
2.477041244506836	-4.989006519317627	NT-650
1.285976767539978	-2.9153358936309814	NT-650
0.5207194685935974	1.4380501508712769	NT-650
-4.888448238372803	2.860733985900879	NT-650
3.5371615886688232	-4.239404678344727	NT-650
0.7286100387573242	-0.2549246847629547	NT-650
3.842019557952881	-4.105998992919922	NT-650
-3.324763059616089	2.1614041328430176	NT-650
-0.9876077771186829	-0.15439577400684357	NT-650
-3.577869176864624	0.9152138233184814	NT-650
3.5654594898223877	-4.234133720397949	NT-650
3.318077564239502	0.7846744060516357	NT-650
2.4726414680480957	-5.847893238067627	NT-650
3.2949349880218506	-5.684952259063721	NT-650
-7.713532447814941	1.610373854637146	NT-650
-2.85970401763916	3.7997500896453857	NT-650
3.040323495864868	-4.7648749351501465	NT-650
-0.3310019373893738	1.2336586713790894	NT-650
1.2292486429214478	1.319830060005188	NT-650
3.5084168910980225	-4.420164108276367	NT-650
1.3716261386871338	-1.4105795621871948	NT-650
3.8585565090179443	-4.879680633544922	NT-650
1.4552397727966309	-4.378584384918213	NT-650
3.4071805477142334	-4.643162727355957	NT-650
3.1840078830718994	-4.198697566986084	NT-650
3.358630657196045	-1.130279779434204	NT-650
-3.111604928970337	1.354954481124878	NT-650
3.602773904800415	-4.217012405395508	NT-650
0.4830045998096466	-0.5181267857551575	NT-650
3.3720290660858154	-4.360273361206055	NT-650
4.228816032409668	-3.877713918685913	NT-650
2.7477664947509766	-0.19232697784900665	NT-650
4.381962776184082	-2.7905993461608887	NT-650
3.1749637126922607	-3.4192054271698	NT-650
-8.875443458557129	2.6343564987182617	NT-650
-5.4444732666015625	1.6318351030349731	NT-650
1.0254565477371216	-3.4374828338623047	NT-650
-8.533289909362793	2.9185540676116943	NT-650
2.2022483348846436	1.748344898223877	NT-650
-3.0757715702056885	1.5649224519729614	NT-650
2.547278642654419	-3.915036201477051	NT-650
0.9136510491371155	0.3993679881095886	NT-650
2.6742959022521973	1.6040045022964478	NT-650
2.9420437812805176	-5.860342502593994	NT-650
2.1250522136688232	-5.383370399475098	NT-650
1.4481865167617798	-2.4810335636138916	NT-650
2.242443799972534	1.8323129415512085	NT-650
3.1443448066711426	0.2098865807056427	NT-650
3.2735345363616943	-2.0340888500213623	NT-650
4.237119674682617	-3.5747017860412598	NT-650
-2.5099880695343018	4.629074573516846	NT-650
2.4454219341278076	-2.6100199222564697	NT-650
1.2258051633834839	-0.021523240953683853	NT-650
2.7408878803253174	-4.7520222663879395	NT-650
4.335628986358643	-1.2983248233795166	NT-650
-4.613447189331055	1.9501947164535522	NT-650
-3.6073813438415527	2.299687385559082	NT-650
-0.47509488463401794	-1.7201515436172485	NT-650
3.620459794998169	0.8445941209793091	NT-650
3.496156930923462	0.6834093928337097	NT-650
1.8749734163284302	-5.782229423522949	NT-650
3.3686716556549072	-3.296135187149048	NT-650
-2.526986837387085	4.012646198272705	NT-650
2.3205974102020264	-2.061074733734131	NT-650
0.0002635584387462586	2.541616201400757	NT-650
-7.601945877075195	2.545544385910034	NT-650
2.2696921825408936	1.7680326700210571	NT-650
4.055112838745117	-3.281240701675415	NT-650
1.174007773399353	1.637945294380188	NT-650
0.5021561980247498	-1.8650126457214355	NT-650
0.8951728343963623	-0.5192039012908936	NT-650
-2.1849520206451416	0.1984236091375351	NT-650
2.296841621398926	0.17770150303840637	NT-650
2.4480297565460205	-2.9148197174072266	NT-650
-8.478926658630371	1.8877369165420532	NT-650
2.3957085609436035	-4.839481353759766	NT-650
2.967813491821289	1.5682460069656372	NT-650
-0.030973078683018684	-1.2558552026748657	NT-650
4.127218723297119	-3.738279342651367	NT-650
-0.8534997701644897	4.905074596405029	NT-650
1.1841996908187866	-4.382188320159912	NT-650
1.5749762058258057	-0.9908518195152283	NT-650
0.28458431363105774	-3.598273515701294	NT-650
0.3471238315105438	-3.7639236450195312	NT-650
2.804373025894165	-1.36449134349823	NT-650
0.07513250410556793	-4.360809803009033	NT-650
1.3193732500076294	-0.30190664529800415	NT-650
-0.3387715816497803	1.8026511669158936	NT-650
2.702191114425659	-4.289072513580322	NT-650
3.888429880142212	-4.8294572830200195	NT-650
-1.9588886499404907	1.9755901098251343	NT-650
-1.4348496198654175	4.828399181365967	NT-650
2.95499324798584	-0.6160534024238586	NT-650
2.1200876235961914	-5.346899032592773	NT-650
0.09420885890722275	-0.04542744904756546	NT-650
-0.08165156841278076	-4.264736175537109	NT-650
2.8083834648132324	-2.7493348121643066	NT-650
3.074585437774658	-1.5559749603271484	NT-650
-3.7760236263275146	2.0274274349212646	NT-650
2.945075035095215	-2.5356369018554688	NT-650
3.117199659347534	-6.020681381225586	NT-650
-0.4936732053756714	-4.3385910987854	NT-650
1.5237329006195068	0.11109448969364166	NT-650
-0.4587002694606781	2.909045696258545	NT-650
3.69669246673584	-3.4052317142486572	NT-650
-9.501272201538086	1.2008919715881348	NT-650
1.9302928447723389	-1.6612324714660645	NT-650
-1.2904750108718872	1.9906026124954224	NT-650
0.5571247339248657	-1.6050666570663452	NT-650
3.008607864379883	0.8976374864578247	NT-650
1.75890052318573	-0.9639813303947449	NT-650
2.909423351287842	-2.7359890937805176	NT-650
-3.7169814109802246	1.599361777305603	NT-650
-9.104799270629883	2.0752859115600586	NT-650
-4.29256534576416	2.778294563293457	NT-650
0.3939330577850342	2.0706257820129395	NT-650
-0.15812289714813232	-2.2746191024780273	NT-650
-0.5732672214508057	-0.32141435146331787	NT-650
2.7369003295898438	-2.8681154251098633	NT-650
-0.3576580584049225	-2.396419048309326	NT-650
1.3014963865280151	-2.921727180480957	NT-650
-0.6873461008071899	-3.3217270374298096	NT-650
2.231328248977661	-2.7396180629730225	NT-650
-3.8425800800323486	1.6451612710952759	NT-650
-3.20283842086792	2.292449951171875	NT-650
-7.60738468170166	2.2000622749328613	NT-650
-4.750008583068848	2.886657238006592	NT-650
1.4225136041641235	1.1805399656295776	NT-650
1.6884771585464478	-3.099780797958374	NT-650
1.520932674407959	-0.5797416567802429	NT-650
-0.8219813108444214	2.586777925491333	NT-650
2.4806571006774902	-3.048204183578491	NT-650
2.0350067615509033	-5.38574743270874	NT-650
0.8812504410743713	1.2800891399383545	NT-650
-0.1558530479669571	-3.2198030948638916	NT-650
0.9414081573486328	0.7348820567131042	NT-650
-2.07155179977417	3.026401996612549	NT-650
2.102581739425659	1.4892317056655884	NT-650
1.2716326713562012	-1.8862721920013428	NT-650
-6.391567230224609	1.9503463506698608	NT-650
-3.6049351692199707	0.9812111854553223	NT-650
3.3104498386383057	-2.2705321311950684	NT-650
2.509131908416748	-5.281334400177002	NT-650
-3.0334272384643555	3.362407684326172	NT-650
-0.9546167254447937	3.25480580329895	NT-650
-1.4045206308364868	5.2431230545043945	NT-650
0.05700111761689186	-4.720667362213135	NT-650
-5.532310485839844	1.7123159170150757	NT-650
2.070915699005127	-5.258383274078369	NT-650
1.7049235105514526	-2.1541459560394287	NT-650
-2.946448802947998	1.1320583820343018	NT-650
1.8885520696640015	-5.174384117126465	NT-650
2.592069387435913	-4.26433801651001	NT-650
0.8434563875198364	0.6163161396980286	NT-650
-0.4921712279319763	2.650648355484009	NT-650
0.18580810725688934	2.06255841255188	NT-650
2.1151068210601807	-0.4646269679069519	NT-650
1.6381120681762695	-0.6597328782081604	NT-650
-2.5752158164978027	4.037979602813721	NT-650
2.77646541595459	-4.651615619659424	NT-650
-1.5970221757888794	0.15282659232616425	NT-650
-1.760291576385498	2.7242443561553955	NT-650
-0.43162012100219727	-3.163682222366333	NT-650
-9.004351615905762	2.4617807865142822	NT-650
-2.4773757457733154	1.3396281003952026	NT-650
-0.4621052145957947	3.0847764015197754	NT-650
3.466564893722534	-1.7399885654449463	NT-650
2.8250370025634766	-1.5362719297409058	NT-650
-9.459721565246582	2.0173592567443848	NT-650
0.8999349474906921	-2.337052583694458	NT-650
2.6841189861297607	-1.5493638515472412	NT-650
2.6399247646331787	-0.9881079792976379	NT-650
0.7710650563240051	2.0524182319641113	NT-650
-1.938636302947998	1.8276121616363525	NT-650
3.117866039276123	-1.9617321491241455	NT-650
3.6301326751708984	-5.258833885192871	NT-650
-3.2608444690704346	0.9340457916259766	NT-650
2.7282462120056152	-0.5510226488113403	NT-650
1.6883991956710815	-1.9446420669555664	NT-650
2.877326011657715	0.08058607578277588	NT-650
-3.342662811279297	1.5215587615966797	NT-650
2.9220499992370605	0.9567707180976868	NT-650
0.32964640855789185	-1.8971734046936035	NT-650
2.3786792755126953	-4.1938018798828125	NT-650
2.5063047409057617	-4.938482761383057	NT-650
1.65873122215271	-5.651960849761963	NT-650
-8.955404281616211	2.1033709049224854	NT-650
1.1030704975128174	-4.50547456741333	NT-650
2.970306634902954	-5.610581398010254	NT-650
-8.270034790039062	1.2706353664398193	NT-650
2.1973979473114014	-5.556358337402344	NT-650
0.36754897236824036	-3.4587507247924805	NT-650
-0.14548751711845398	-4.27971076965332	NT-650
2.542510509490967	-5.815473556518555	NT-650
-0.7086861729621887	1.8818883895874023	NT-650
-9.184935569763184	2.2776355743408203	NT-650
1.2343041896820068	0.21778203547000885	NT-650
2.1227376461029053	-5.049521446228027	NT-650
3.037402391433716	-5.999088287353516	NT-650
3.1612067222595215	-6.133521556854248	NT-650
1.7973369359970093	-5.602869987487793	NT-650
1.1422001123428345	-0.9821532368659973	NT-650
0.5152110457420349	0.8885629773139954	NT-650
2.1163675785064697	-1.7490657567977905	NT-650
-9.376241683959961	1.8264621496200562	NT-650
2.4413812160491943	0.5213109850883484	NT-650
-0.7077240943908691	2.449906587600708	NT-650
-2.483429431915283	3.346226930618286	NT-650
-8.24998950958252	2.296236991882324	NT-650
0.4594144821166992	2.1740834712982178	NT-650
0.3023819923400879	-2.177229881286621	NT-650
-0.40961432456970215	-0.6051002740859985	NT-650
1.8680003881454468	-5.2834858894348145	NT-650
0.7498459815979004	1.6233806610107422	NT-650
-1.7716474533081055	2.7455546855926514	NT-650
2.764723062515259	-4.303061485290527	NT-650
2.5637564659118652	-4.25297212600708	NT-650
-9.477417945861816	2.04034423828125	NT-650
2.547346830368042	-5.449179172515869	NT-650
2.1032509803771973	-4.611044406890869	NT-650
2.4560582637786865	-5.401434421539307	NT-650
3.0777034759521484	-5.272815704345703	NT-650
2.094255208969116	-5.087130546569824	NT-650
-5.323050498962402	1.9213006496429443	NT-650
2.4622061252593994	1.2890704870224	NT-650
3.40317702293396	-5.608335971832275	NT-650
-0.13724161684513092	-2.578033447265625	NT-650
2.526252508163452	-5.4735636711120605	NT-650
-2.8201560974121094	4.361141204833984	NT-650
-9.480159759521484	1.6487524509429932	NT-650
0.859641969203949	-5.1973676681518555	NT-650
2.6065280437469482	-5.125927448272705	NT-650
-6.481517314910889	1.8525997400283813	NT-650
0.05209270492196083	0.5134235620498657	NT-650
1.9400099515914917	-5.336300373077393	NT-650
0.06085968390107155	-4.116796016693115	NT-650
3.1467251777648926	-3.5216400623321533	NT-650
3.233569860458374	-6.004157066345215	NT-650
3.4903485774993896	-0.058263253420591354	NT-650
3.7811903953552246	-2.800140380859375	NT-650
2.764625310897827	-5.118650436401367	NT-650
-4.939422607421875	2.8509252071380615	NT-650
-0.5915136933326721	0.22896219789981842	NT-650
0.6335912942886353	-5.031443119049072	NT-650
-3.504410982131958	1.8681360483169556	NT-650
2.219620704650879	-1.9254075288772583	NT-650
3.4208645820617676	-5.7737250328063965	NT-650
-2.009813070297241	3.099247932434082	NT-650
2.1577394008636475	-5.869907855987549	NT-650
3.0053980350494385	-6.048015117645264	NT-650
-2.1122703552246094	1.2434366941452026	NT-650
0.5987802743911743	-0.8147945404052734	NT-650
2.7739295959472656	-4.997209072113037	NT-650
2.388645887374878	-4.337303161621094	NT-650
-2.1983864307403564	0.44559651613235474	NT-650
3.0181522369384766	-5.570292949676514	NT-650
-7.496363639831543	2.015371561050415	NT-650
3.339904308319092	0.6918221116065979	NT-650
3.9553017616271973	-3.521055221557617	NT-650
-0.2932142913341522	0.6009998321533203	NT-650
-2.573076009750366	4.584852695465088	NT-650
3.527574300765991	-5.570855140686035	NT-650
2.0042784214019775	-4.844222068786621	NT-650
-0.13683083653450012	-4.096304416656494	NT-650
1.9198392629623413	-3.7205891609191895	NT-650
2.41203236579895	-5.944113731384277	NT-650
1.0793818235397339	-5.083134651184082	NT-650
0.2933374047279358	0.41945675015449524	NT-650
2.797151565551758	-6.02540922164917	NT-650
1.6043565273284912	-5.278626918792725	NT-650
1.7028849124908447	-4.426624774932861	NT-650
-1.5730671882629395	5.3568196296691895	NT-650
1.753729224205017	-0.6512299180030823	NT-650
-0.9264311194419861	-0.074959896504879	NT-650
1.5016038417816162	-2.0314011573791504	NT-650
3.5742580890655518	-5.572876453399658	NT-650
2.9171836376190186	-1.0022697448730469	NT-650
-9.144397735595703	2.360053539276123	NT-650
4.572183132171631	-1.256274700164795	NT-650
-8.765398025512695	2.792029857635498	NT-650
3.6341469287872314	0.18764932453632355	NT-650
1.4932630062103271	1.6050776243209839	NT-650
1.8369381427764893	-3.9232308864593506	NT-650
3.601219415664673	0.7821335792541504	NT-650
-0.7866611480712891	3.649902105331421	NT-650
0.11758587509393692	-4.482605457305908	NT-650
-0.8284091949462891	2.944997787475586	NT-650
0.5546815991401672	0.291281133890152	NT-650
-2.490987777709961	1.503401517868042	NT-650
-0.1553044319152832	-2.3203370571136475	NT-650
-9.489694595336914	1.189753770828247	NT-650
-2.5124425888061523	1.5892724990844727	NT-650
0.899276614189148	-3.1542563438415527	NT-650
1.5633450746536255	-4.033024787902832	NT-650
0.5277271270751953	-3.9785618782043457	NT-650
0.9220572710037231	-2.807779312133789	NT-650
-2.856990098953247	0.9413663148880005	NT-650
2.5854203701019287	-2.4360485076904297	NT-650
-0.14351452887058258	0.5852261781692505	NT-650
-5.0711894035339355	1.366869568824768	NT-650
-0.5756872892379761	-3.0397324562072754	NT-650
1.6206828355789185	-5.594587326049805	NT-650
1.0277438163757324	-4.433993816375732	NT-650
-1.122178316116333	2.394129753112793	NT-650
1.2506704330444336	-3.3802108764648438	NT-650
-0.016367245465517044	1.4359424114227295	NT-650
0.7278695106506348	-5.200511932373047	NT-650
1.7788547277450562	-4.217006683349609	NT-650
-8.279248237609863	2.791734457015991	NT-650
-0.4221660792827606	2.9723007678985596	NT-650
-8.752371788024902	2.767611503601074	NT-650
-3.3402414321899414	0.6929574608802795	NT-650
0.4802636206150055	0.9634534120559692	NT-650
-2.4758756160736084	1.8707243204116821	NT-650
-1.9966933727264404	4.899785041809082	NT-650
-3.078549861907959	1.2690283060073853	NT-650
-2.121640205383301	5.043338298797607	NT-650
0.33054548501968384	-1.7049446105957031	NT-650
-8.430912017822266	1.7844271659851074	NT-650
-1.9662586450576782	3.856520414352417	NT-650
3.2046892642974854	-5.680861473083496	NT-650
-2.7844061851501465	0.6750408411026001	NT-650
-1.5108089447021484	5.25830078125	NT-650
3.0698375701904297	-5.886092662811279	NT-650
0.16372473537921906	-4.049555778503418	NT-650
1.348494529724121	-5.148723125457764	NT-650
-2.8427467346191406	0.8146805763244629	NT-650
0.48710787296295166	-4.322556018829346	NT-650
0.39972546696662903	2.3859026432037354	NT-650
-2.2869648933410645	0.2620354890823364	NT-650
-0.8230050206184387	2.247972249984741	NT-650
-1.9465429782867432	1.1087417602539062	NT-650
1.58421790599823	-3.3046376705169678	NT-650
-0.6057042479515076	-3.7266685962677	NT-650
0.2301318347454071	-1.9972020387649536	NT-650
1.9646713733673096	-5.439952373504639	NT-650
-8.333541870117188	1.280574083328247	NT-650
1.8650521039962769	-5.86190128326416	NT-650
2.090208053588867	1.415604829788208	NT-650
1.461222529411316	-3.434797525405884	NT-650
3.1374988555908203	-6.000155925750732	NT-650
0.20419193804264069	2.3910162448883057	NT-650
-0.5952129364013672	-3.50262713432312	NT-650
2.647219181060791	0.496935099363327	NT-650
-0.03432266041636467	-1.9024337530136108	NT-650
1.3019441366195679	0.4251035749912262	NT-650
0.41481029987335205	-4.584386348724365	NT-650
2.387821912765503	-5.926173686981201	NT-650
0.18161387741565704	-4.403406620025635	NT-650
1.4595768451690674	-2.525503396987915	NT-650
-8.418590545654297	2.8610470294952393	NT-650
-0.276401162147522	-4.026805400848389	NT-650
-0.7178186178207397	2.206350088119507	NT-650
1.4275004863739014	-2.331521511077881	NT-650
2.5956082344055176	-3.9175119400024414	NT-650
1.13489830493927	-4.715427875518799	NT-650
0.1742006540298462	-4.388723850250244	NT-650
0.21305623650550842	-3.044388771057129	NT-650
-0.5384613275527954	1.684435486793518	NT-650
-8.613587379455566	2.1924915313720703	NT-650
-0.2570161521434784	2.7251529693603516	NT-650
0.5697224736213684	2.1770710945129395	NT-650
0.9961400628089905	-0.12280021607875824	NT-650
-3.1809606552124023	3.396934747695923	NT-650
1.7371882200241089	1.3404314517974854	NT-650
1.507473111152649	-4.611138820648193	NT-650
0.11701560765504837	-3.972517490386963	NT-650
3.4156768321990967	-3.165733814239502	NT-650
-1.7286263704299927	0.589556872844696	NT-650
-0.04680381342768669	2.0282585620880127	NT-650
1.9076812267303467	-1.6973921060562134	NT-650
1.6636924743652344	-4.145318984985352	NT-650
0.7452544569969177	2.171499729156494	NT-650
4.152716636657715	-3.043253183364868	NT-650
1.6845474243164062	-5.642301559448242	NT-650
-3.7094454765319824	0.8080403804779053	NT-650
1.3101598024368286	1.2441190481185913	NT-650
-2.4453141689300537	1.3957982063293457	NT-650
-8.935075759887695	1.9226802587509155	NT-650
-0.09996870160102844	-3.1026182174682617	NT-650
-0.15928153693675995	-3.768604278564453	NT-650
3.14589524269104	-0.7054934501647949	NT-650
4.541043758392334	-1.0405793190002441	NT-650
1.8704242706298828	-2.860703468322754	NT-650
-3.822993755340576	2.455374240875244	NT-650
-3.2871320247650146	1.6440181732177734	NT-650
1.004355788230896	-1.3670321702957153	NT-650
1.6641032695770264	-4.574689865112305	NT-650
-4.843183994293213	2.8983542919158936	NT-650
0.233675017952919	-4.250946521759033	NT-650
-8.127063751220703	1.9840329885482788	NT-650
-6.271538257598877	1.9188286066055298	NT-650
1.4127788543701172	-4.585231304168701	NT-650
-4.868233680725098	2.8917577266693115	NT-650
1.8525270223617554	-2.4819130897521973	NT-650
1.5821365118026733	-5.510812759399414	NT-650
-9.06692123413086	2.456726312637329	NT-650
3.1684343814849854	-6.085014343261719	NT-650
-1.9946328401565552	1.8426183462142944	NT-650
-2.5576767921447754	1.9421405792236328	NT-650
1.4397612810134888	1.2817822694778442	NT-650
0.22610484063625336	0.041231684386730194	NT-650
-3.4048526287078857	0.6914275884628296	NT-650
2.665060043334961	0.9851073026657104	NT-650
0.8754386901855469	-3.475358009338379	NT-650
0.8690382838249207	-4.7411274909973145	NT-650
-0.7430346012115479	-3.4039833545684814	NT-650
4.07030725479126	-2.150277614593506	NT-650
-4.984719276428223	1.7570216655731201	NT-650
-9.200946807861328	1.4129465818405151	NT-650
2.9406704902648926	-4.865444660186768	NT-650
2.4741547107696533	-4.629127502441406	NT-650
-3.123627185821533	1.1377198696136475	NT-650
0.21173638105392456	0.5919060111045837	NT-650
-3.021735906600952	1.3705557584762573	NT-650
3.5811374187469482	-0.3833369016647339	NT-650
1.393325686454773	1.5288288593292236	NT-650
3.087925672531128	-5.329014301300049	NT-650
0.835881769657135	-4.748459815979004	NT-650
3.705759048461914	-1.1013286113739014	NT-650
-3.2764878273010254	0.929976224899292	NT-650
-6.505381107330322	1.8486223220825195	NT-650
3.8220229148864746	-1.6430789232254028	NT-650
1.7514259815216064	-5.221205234527588	NT-650
-0.2142370045185089	-2.573927402496338	NT-650
0.1381283551454544	-1.1072371006011963	NT-650
2.7541282176971436	-4.848377227783203	NT-650
0.6048710942268372	1.6553893089294434	NT-650
2.3129963874816895	-5.189871788024902	NT-650
0.4183451533317566	2.440171718597412	NT-650
2.3421545028686523	1.8460602760314941	NT-650
0.4091724157333374	1.1220588684082031	NT-650
0.6321879029273987	-2.3479979038238525	NT-650
1.443343162536621	-4.934742450714111	NT-650
0.6108738780021667	0.48188459873199463	NT-650
3.153172492980957	-4.721241474151611	NT-650
2.2923552989959717	-3.796119213104248	NT-650
-3.2524712085723877	1.505164623260498	NT-650
0.4266812205314636	-3.114264726638794	NT-650
0.6280623078346252	-5.041954517364502	NT-650
-5.973397254943848	1.8488945960998535	NT-650
1.2786316871643066	-0.5644128918647766	NT-650
3.5723352432250977	-5.381874084472656	NT-650
3.5024211406707764	-0.7305413484573364	NT-650
2.4050796031951904	-4.528890132904053	NT-650
0.08322050422430038	-2.853986978530884	NT-650
2.3130104541778564	-5.825875759124756	NT-650
3.133303165435791	-5.213067531585693	NT-650
4.010879993438721	-1.1460466384887695	NT-650
-8.907281875610352	2.228741407394409	NT-650
2.9460179805755615	0.8961767554283142	NT-650
-9.148497581481934	2.2801108360290527	NT-650
4.104452610015869	-3.687285900115967	NT-650
4.718016147613525	-1.561470866203308	NT-650
2.3768112659454346	-4.115254878997803	NT-650
2.0966031551361084	-5.716210842132568	NT-650
-4.958116054534912	1.440009593963623	NT-650
3.5915169715881348	0.23481450974941254	NT-650
0.5890087485313416	1.1300992965698242	NT-650
1.5031037330627441	0.9068272113800049	NT-650
-2.1318578720092773	5.018918037414551	NT-650
-1.5343064069747925	3.941862106323242	NT-650
2.4750659465789795	-5.170144557952881	NT-650
3.330883264541626	-5.123137950897217	NT-650
-3.3276312351226807	1.6068404912948608	NT-650
2.2233834266662598	1.7450344562530518	NT-650
-2.478555202484131	1.5085985660552979	NT-650
4.8684515953063965	-1.2682390213012695	NT-650
2.149500846862793	-2.3378961086273193	NT-650
-1.504178524017334	5.309145450592041	NT-650
3.2526299953460693	0.6833688020706177	NT-650
-1.2663705348968506	2.456066370010376	NT-650
4.628087520599365	-1.5978457927703857	NT-650
1.657949447631836	-5.2729291915893555	NT-650
3.6512250900268555	-4.601780891418457	NT-650
-0.0006011280347593129	-1.6095037460327148	NT-650
1.477985143661499	-3.1568045616149902	NT-650
3.1912662982940674	-2.269639253616333	NT-650
-0.5250266790390015	1.618985652923584	NT-650
0.1477256715297699	-3.6578149795532227	NT-650
1.8611118793487549	-1.3399256467819214	NT-650
3.954667329788208	-1.3836934566497803	NT-650
2.6948888301849365	0.8362008929252625	NT-650
3.1791462898254395	-5.090684413909912	NT-650
-5.479131698608398	1.580091953277588	NT-650
-6.906947612762451	1.5721855163574219	NT-650
0.1041826456785202	-0.808235228061676	NT-650
1.8058409690856934	-5.530533790588379	NT-650
1.2356780767440796	-1.2434837818145752	NT-650
3.715811252593994	-4.444104194641113	NT-650
2.8203210830688477	-3.8371598720550537	NT-650
3.7803869247436523	-4.15028190612793	NT-650
-9.270844459533691	1.7318629026412964	NT-650
-8.373884201049805	1.592883825302124	NT-650
3.7196249961853027	-4.425868988037109	NT-650
0.05493985116481781	1.3429572582244873	NT-650
3.0284998416900635	-5.67035436630249	NT-650
0.05828629434108734	-1.9947178363800049	NT-650
2.9677047729492188	-4.895414352416992	NT-650
-0.39610397815704346	-0.09997198730707169	NT-650
-9.460939407348633	2.1691129207611084	NT-650
2.7255778312683105	-4.692526817321777	NT-650
-2.0361833572387695	5.065946102142334	NT-650
1.8699824810028076	-4.956608295440674	NT-650
3.398552656173706	-3.5186972618103027	NT-650
4.436939239501953	-1.2142993211746216	NT-650
-1.9793341159820557	1.2972757816314697	NT-650
4.326976776123047	-1.9280658960342407	NT-650
3.588515520095825	0.7893259525299072	NT-650
-1.9613021612167358	0.2817208468914032	NT-650
2.9222216606140137	-5.014629364013672	NT-650
-8.992931365966797	2.3189475536346436	NT-650
1.8715262413024902	-2.015190839767456	NT-650
2.547559976577759	-4.774324893951416	NT-650
-2.3347885608673096	1.4691556692123413	NT-650
3.266049385070801	-5.777722358703613	NT-650
4.071373462677002	-2.9293923377990723	NT-650
-9.262051582336426	1.9670791625976562	NT-650
-2.4313478469848633	4.628844261169434	NT-650
2.6810238361358643	-2.7132568359375	NT-650
2.093648672103882	-5.310325622558594	NT-650
-0.4151754379272461	-3.7087719440460205	NT-650
2.740959644317627	-4.491136074066162	NT-650
-1.8195701837539673	2.705211639404297	NT-650
0.22441913187503815	-1.2954100370407104	NT-650
1.611290454864502	1.470564365386963	NT-650
2.9123528003692627	-5.684741020202637	NT-650
-0.4259328246116638	2.854506015777588	NT-650
2.953348159790039	-5.615983009338379	NT-650
0.4748295545578003	1.9687658548355103	NT-650
3.4746992588043213	0.01124545093625784	NT-650
3.5395748615264893	-5.579873085021973	NT-650
2.000279426574707	-0.5565437078475952	NT-650
1.1127634048461914	-5.410412788391113	NT-650
1.741905689239502	-5.336204528808594	NT-650
-1.545488953590393	5.255990028381348	NT-650
1.078834056854248	-3.4952633380889893	NT-650
1.52820885181427	-2.7384531497955322	NT-650
1.359720230102539	-3.6109304428100586	NT-650
-0.25884369015693665	-3.4693942070007324	NT-650
-0.3611813187599182	-2.2467918395996094	NT-650
3.120330810546875	-5.803713798522949	NT-650
-2.8357152938842773	0.6613345146179199	NT-650
4.098482131958008	-4.2329535484313965	NT-650
2.889801263809204	-1.8801295757293701	NT-650
0.09244859963655472	1.2541731595993042	NT-650
4.006467342376709	-3.593350648880005	NT-650
1.456413984298706	-4.754148960113525	NT-650
-2.614246129989624	3.696140766143799	NT-650
3.41666841506958	-4.742044448852539	NT-650
2.1130530834198	-0.6005201935768127	NT-650
2.816533327102661	0.5048342347145081	NT-650
-2.4312641620635986	1.2945011854171753	NT-650
-8.449307441711426	1.3035950660705566	NT-650
-8.325797080993652	2.741316556930542	NT-650
1.0194385051727295	-3.6695947647094727	NT-650
0.3516632318496704	-4.215217590332031	NT-650
3.276825428009033	-5.870715618133545	NT-650
2.340122699737549	-5.817063808441162	NT-650
3.545344829559326	0.5080230832099915	NT-650
0.29269883036613464	-4.924022674560547	NT-650
2.9707398414611816	-1.4122333526611328	NT-650
-1.8483202457427979	3.0288474559783936	NT-650
-2.1012797355651855	0.2811119556427002	NT-650
1.0316612720489502	-2.339041233062744	NT-650
1.904637336730957	-0.4931236207485199	NT-650
2.2281570434570312	-5.836905002593994	NT-650
-0.8240455985069275	1.891871452331543	NT-650
3.488454580307007	-0.0477178618311882	NT-650
2.7981085777282715	-4.563971042633057	NT-650
-2.491664409637451	0.216460183262825	NT-650
-0.33758360147476196	-3.582172155380249	NT-650
0.08882477879524231	-4.274033069610596	NT-650
2.776106119155884	-1.7591493129730225	NT-650
2.8663434982299805	-1.9033210277557373	NT-650
0.25534507632255554	-0.8366995453834534	NT-650
2.4196975231170654	-5.942997455596924	NT-650
1.1950347423553467	-3.887002468109131	NT-650
0.24727214872837067	2.444694757461548	NT-650
3.2640204429626465	-5.6926445960998535	NT-650
1.5432592630386353	1.0663137435913086	NT-650
2.7850584983825684	1.6719809770584106	NT-650
0.8281591534614563	1.9754552841186523	NT-650
2.7640185356140137	0.010822905227541924	NT-650
3.9443283081054688	-4.367833137512207	NT-650
1.9941364526748657	-4.802395343780518	NT-650
-0.6259275674819946	1.4098771810531616	NT-650
2.8781232833862305	1.6468027830123901	NT-650
-0.44503146409988403	-3.6834168434143066	NT-650
1.6193946599960327	-5.294159412384033	NT-650
-8.608835220336914	1.7835593223571777	NT-650
3.3201255798339844	0.6233699917793274	NT-650
3.5289711952209473	0.723815381526947	NT-650
3.551058053970337	-3.3534035682678223	NT-650
0.7040382027626038	-5.166548728942871	NT-650
0.9958245158195496	-5.113119602203369	NT-650
0.19027329981327057	2.3590142726898193	NT-650
1.692339539527893	-5.60579776763916	NT-650
-0.1142083927989006	-3.848475694656372	NT-650
3.8407504558563232	-4.484991073608398	NT-650
1.8845795392990112	-4.313911437988281	NT-650
1.6534690856933594	-5.337719440460205	NT-650
-8.256484985351562	1.409330129623413	NT-650
1.1716455221176147	-2.6161813735961914	NT-650
3.510302782058716	-0.4494228959083557	NT-650
1.115426778793335	-1.1284558773040771	NT-650
2.8749189376831055	-4.958065032958984	NT-650
-0.8250240087509155	-2.6264641284942627	NT-650
3.679581880569458	0.5648518204689026	NT-650
2.723527431488037	1.6333035230636597	NT-650
1.2658843994140625	-4.960040092468262	NT-650
2.3632490634918213	1.8638622760772705	NT-650
-1.769545316696167	1.7097903490066528	NT-650
0.3325747847557068	-3.5279788970947266	NT-650
0.6403331756591797	-4.265456676483154	NT-650
3.1788995265960693	-6.040895462036133	NT-650
1.9247242212295532	-5.165434837341309	NT-650
3.2794363498687744	-5.816315174102783	NT-650
1.0677932500839233	-4.093576908111572	NT-650
-1.1253074407577515	2.291661024093628	NT-650
3.9612488746643066	-2.794790267944336	NT-650
3.2206132411956787	-1.731940746307373	NT-650
4.156645774841309	-2.9681754112243652	NT-650
2.3855772018432617	0.29057571291923523	NT-650
-3.532660722732544	1.8748390674591064	NT-650
3.2067434787750244	0.6357219219207764	NT-650
-8.934454917907715	2.2545716762542725	NT-650
-2.007869005203247	4.834941387176514	NT-650
2.814462900161743	-6.024827003479004	NT-650
4.87127161026001	-1.3674184083938599	NT-650
-2.459291934967041	1.436899185180664	NT-650
-0.21404652297496796	-3.486234426498413	NT-650
3.1305034160614014	-5.385177135467529	NT-650
1.9923981428146362	-5.835329055786133	NT-650
2.7898354530334473	0.199384406208992	NT-650
-0.292961448431015	-2.4985439777374268	NT-650
-0.5183801651000977	-2.4824371337890625	NT-650
1.6809457540512085	-5.575630187988281	NT-650
2.7263057231903076	-4.358675956726074	NT-650
-3.919661045074463	1.6675713062286377	NT-650
2.2772116661071777	-5.399197578430176	NT-650
-6.299567699432373	1.9444313049316406	NT-650
2.6411142349243164	1.3492746353149414	NT-650
0.7231788039207458	-0.5897424221038818	NT-650
-0.01765132136642933	1.189765453338623	NT-650
2.1155014038085938	-5.76245641708374	NT-650
3.0661723613739014	0.5972548723220825	NT-650
-1.7711881399154663	0.5586572289466858	NT-650
4.1790080070495605	-4.296914577484131	NT-650
-1.2932475805282593	3.4299066066741943	NT-650
-4.734158515930176	2.893719434738159	NT-650
3.2683916091918945	-5.068995952606201	NT-650
3.172180652618408	-6.062451362609863	NT-650
3.4305880069732666	0.4190886318683624	NT-650
-8.88935661315918	2.4351844787597656	NT-650
2.9266061782836914	-4.915728569030762	NT-650
2.434568166732788	-2.008216381072998	NT-650
3.694847822189331	-4.2698564529418945	NT-650
3.0563302040100098	0.901656985282898	NT-650
2.950955867767334	0.6715136766433716	NT-650
1.8995842933654785	-5.470425605773926	NT-650
0.2506922781467438	-3.208315372467041	NT-650
-1.9659779071807861	3.751209259033203	NT-650
-8.970131874084473	1.5961500406265259	NT-650
-2.9255964756011963	4.1433892250061035	NT-650
-2.609769821166992	4.069857597351074	NT-650
-0.768500804901123	4.751092910766602	NT-650
3.80035138130188	-3.8672893047332764	NT-650
2.530658483505249	-4.132040500640869	NT-650
0.36908218264579773	-3.217042922973633	NT-650
4.257653713226318	-3.363309383392334	NT-650
-9.595511436462402	1.8583756685256958	NT-650
2.3123576641082764	-5.575662136077881	NT-650
2.688646078109741	-5.532763481140137	NT-650
-0.28569862246513367	-2.9921815395355225	NT-650
1.9319064617156982	-5.487285137176514	NT-650
2.4998810291290283	-5.528561592102051	NT-650
0.6322700381278992	-4.505533695220947	NT-650
2.1116673946380615	-4.031731128692627	NT-650
1.2917771339416504	-0.5600308775901794	NT-650
3.7289881706237793	-5.046666622161865	NT-650
2.9354400634765625	0.8553268313407898	NT-650
-1.6739860773086548	0.5596112608909607	NT-650
-8.0783109664917	2.9100701808929443	NT-650
1.8240077495574951	1.8713972568511963	NT-650
1.8497710227966309	-5.775119781494141	NT-650
-9.004420280456543	1.8829909563064575	NT-650
-0.32305896282196045	-3.9576187133789062	NT-650
-1.4561917781829834	5.248475074768066	NT-650
2.32585072517395	-4.232507705688477	NT-650
-3.4439454078674316	0.7472578883171082	NT-650
2.540679931640625	-5.0691680908203125	NT-650
-0.5586557388305664	-0.6837104558944702	NT-650
3.1780588626861572	-2.928544759750366	NT-650
2.6676700115203857	-5.960577487945557	NT-650
-3.8695716857910156	1.2649213075637817	NT-650
2.025683641433716	-5.779052734375	NT-650
-1.2593222856521606	1.3904963731765747	NT-650
-2.595904588699341	4.325780868530273	NT-650
-3.445387363433838	0.7333437204360962	NT-650
0.8266267776489258	0.43417268991470337	NT-650
-0.021943410858511925	-1.504089117050171	NT-650
1.3946647644042969	-5.162501811981201	NT-650
3.5771844387054443	0.7616442441940308	NT-650
0.6050445437431335	-4.166242599487305	NT-650
0.9359825849533081	-3.5350513458251953	NT-650
-5.686064720153809	1.9327795505523682	NT-650
1.9115593433380127	-0.14990559220314026	NT-650
3.4361026287078857	-4.184044361114502	NT-650
-2.132335662841797	1.1841892004013062	NT-650
2.318578004837036	1.8290058374404907	NT-650
-1.483587622642517	5.298327445983887	NT-650
2.7689249515533447	-5.168198108673096	NT-650
1.5141009092330933	-4.816041946411133	NT-650
-2.0432636737823486	3.7822694778442383	NT-650
3.7047855854034424	-3.624359130859375	NT-650
1.914810061454773	-5.522780895233154	NT-650
3.8057475090026855	-4.176709175109863	NT-650
2.1296634674072266	1.6036796569824219	NT-650
-3.4092135429382324	2.1799159049987793	NT-650
0.8724426627159119	-4.215651035308838	NT-650
3.2633249759674072	-5.369688987731934	NT-650
2.1415979862213135	-1.0159130096435547	NT-650
-6.901739120483398	1.6488271951675415	NT-650
0.6618641018867493	-4.235658645629883	NT-650
0.6845929622650146	-3.8883304595947266	NT-650
1.6462104320526123	-2.4486641883850098	NT-650
0.9523793458938599	-3.3148274421691895	NT-650
-0.42011362314224243	2.7160284519195557	NT-650
0.1849566102027893	-0.3846065104007721	NT-650
-8.90417766571045	2.7150681018829346	NT-650
2.2146172523498535	-5.410760879516602	NT-650
3.0982770919799805	0.2703692317008972	NT-650
2.032646417617798	-5.490527629852295	NT-650
0.9239652156829834	2.096910238265991	NT-650
4.7686614990234375	-1.221732497215271	NT-650
-2.087557792663574	1.9518303871154785	NT-650
2.908540725708008	-5.9894938468933105	NT-650
0.034913577139377594	-2.9571101665496826	NT-650
-3.224625825881958	2.0300886631011963	NT-650
1.0187500715255737	-4.449971675872803	NT-650
-6.232428550720215	1.7954251766204834	NT-650
-9.266820907592773	2.0983574390411377	NT-650
1.8936305046081543	-4.005465030670166	NT-650
1.7833127975463867	-4.966489791870117	NT-650
3.4924795627593994	-0.8278038501739502	NT-650
1.4401367902755737	-2.10547137260437	NT-650
2.916810989379883	-1.955834984779358	NT-650
1.4257900714874268	-1.5344371795654297	NT-650
2.1349663734436035	-4.802349090576172	NT-650
-8.433046340942383	2.1175482273101807	NT-650
0.43512922525405884	0.5704920887947083	NT-650
0.39350900053977966	-4.440096855163574	NT-650
0.21723926067352295	-3.255209445953369	NT-650
2.260298728942871	-5.480388641357422	NT-650
0.84064781665802	-3.9716732501983643	NT-650
-0.2828139364719391	-4.358094215393066	NT-650
0.4349620044231415	-4.290643215179443	NT-650
3.266977310180664	-5.351539134979248	NT-650
3.7247493267059326	-4.718368053436279	NT-650
1.4654254913330078	-5.0798516273498535	NT-650
0.9760245084762573	-0.42210543155670166	NT-650
3.5005502700805664	0.748598575592041	NT-650
-1.390829086303711	4.6991047859191895	NT-650
1.0452781915664673	-3.994239568710327	NT-650
4.792659759521484	-1.2079753875732422	NT-650
2.250180244445801	-1.9455666542053223	NT-650
-2.324272871017456	4.765153884887695	NT-650
3.1786656379699707	-3.677839994430542	NT-650
-2.3937134742736816	1.436015248298645	NT-650
0.01793612726032734	-3.650560140609741	NT-650
0.3131003677845001	-4.712804794311523	NT-650
4.0099334716796875	-4.7164740562438965	NT-650
3.4461092948913574	-4.1283979415893555	NT-650
3.79296612739563	-2.4510490894317627	NT-650
0.6837244629859924	-5.192883491516113	NT-650
3.262188196182251	-5.878871917724609	NT-650
-2.9820291996002197	0.688566267490387	NT-650
3.2015204429626465	0.8000849485397339	NT-650
-0.22608475387096405	-4.134180068969727	NT-650
2.485933303833008	-0.10942185670137405	NT-650
0.2766498327255249	-3.935620069503784	NT-650
0.7566066980361938	-4.040536880493164	NT-650
-2.199199676513672	1.402212381362915	NT-650
0.5376890897750854	-3.6117167472839355	NT-650
3.276628255844116	-0.29515376687049866	NT-650
0.004953708034008741	-3.0592257976531982	NT-650
0.8184590935707092	-1.79408597946167	NT-650
3.031337261199951	-4.748538494110107	NT-650
1.1691030263900757	-4.2075066566467285	NT-650
0.5434286594390869	-2.5928795337677	NT-650
1.5428993701934814	-3.519681453704834	NT-650
2.499539375305176	-4.242506980895996	NT-650
2.5631933212280273	-3.6386160850524902	NT-650
-9.11493968963623	1.6659947633743286	NT-650
1.6316235065460205	0.9360461831092834	NT-650
-1.858855128288269	3.740112066268921	NT-650
-4.679044723510742	2.8478081226348877	NT-650
1.100131869316101	-4.704968452453613	NT-650
-0.11159870773553848	-4.0952301025390625	NT-650
2.2629294395446777	-3.3640928268432617	NT-650
2.51904296875	-5.54867696762085	NT-650
1.7294623851776123	-2.7737133502960205	NT-650
1.7632595300674438	-1.7293473482131958	NT-650
3.140815019607544	-6.14073371887207	NT-650
-0.6354333162307739	-3.607053279876709	NT-650
3.854048728942871	-4.707616806030273	NT-650
3.3105623722076416	-0.5017507672309875	NT-650
-3.2440476417541504	1.2475440502166748	NT-650
3.5293471813201904	-4.756053447723389	NT-650
2.6027560234069824	1.5817248821258545	NT-650
-3.791470766067505	2.1851603984832764	NT-650
2.3798184394836426	-4.497684001922607	NT-650
0.4365171194076538	-4.876072883605957	NT-650
1.8020861148834229	-3.1409239768981934	NT-650
2.3253419399261475	1.8981600999832153	NT-650
3.935471534729004	-2.365536689758301	NT-650
2.3683831691741943	1.2442545890808105	NT-650
3.760878801345825	-5.062463283538818	NT-650
1.8142809867858887	-4.765201091766357	NT-650
4.844446182250977	-1.3631248474121094	NT-650
-3.367668628692627	2.832651376724243	NT-650
-9.46503734588623	1.8045021295547485	NT-650
2.9774441719055176	-6.072386741638184	NT-650
3.963482618331909	-3.191671848297119	NT-650
-9.32742691040039	1.9826740026474	NT-650
-9.55258560180664	1.2870979309082031	NT-650
-3.832493543624878	1.9829515218734741	NT-650
1.8582606315612793	-4.050658702850342	NT-650
-0.23699486255645752	0.4580437242984772	NT-650
2.3260090351104736	-2.1080386638641357	NT-650
3.2194314002990723	-4.37949275970459	NT-650
-2.7947535514831543	4.4396867752075195	NT-650
3.020690441131592	1.0575352907180786	NT-650
2.7704617977142334	-5.790043830871582	NT-650
-2.6123526096343994	1.7182961702346802	NT-650
0.09937547892332077	-2.8638062477111816	NT-650
-9.252554893493652	2.1288368701934814	NT-650
3.1369166374206543	0.8804947733879089	NT-650
1.0212149620056152	-2.902973175048828	NT-650
-7.734248638153076	2.149364948272705	NT-650
0.46129128336906433	-3.5636816024780273	NT-650
3.1620073318481445	1.0282294750213623	NT-650
-0.05653468146920204	-3.2831919193267822	NT-650
-1.517027735710144	0.5984671711921692	NT-650
2.9541444778442383	-5.926862716674805	NT-650
2.9790055751800537	-0.24407006800174713	NT-650
2.4247496128082275	-4.665146350860596	NT-650
3.5051255226135254	-4.255278587341309	NT-650
-2.3571574687957764	0.7276199460029602	NT-650
2.081465482711792	-5.639835357666016	NT-650
0.12598662078380585	-2.235463857650757	NT-650
3.5977225303649902	0.14580941200256348	NT-650
2.202833890914917	-2.0299816131591797	NT-650
-0.5325149297714233	-3.3108556270599365	NT-650
-2.474386215209961	4.753244876861572	NT-650
-3.405285596847534	2.169144630432129	NT-650
-2.0587878227233887	0.16802993416786194	NT-650
1.6515233516693115	-1.8781297206878662	NT-650
3.933760643005371	-1.9122322797775269	NT-650
-2.1586408615112305	3.70680570602417	NT-650
-6.279516220092773	1.954665184020996	NT-650
1.083810567855835	-3.21950626373291	NT-650
2.1831939220428467	-5.465688228607178	NT-650
0.0002587137569207698	-4.096093654632568	NT-650
0.606449544429779	2.3308897018432617	NT-650
-0.2136804163455963	-1.2557158470153809	NT-650
-1.174190878868103	1.4758644104003906	NT-650
-3.442498207092285	1.4445841312408447	NT-650
3.1936771869659424	-4.112189292907715	NT-650
0.6180766820907593	-4.779992580413818	NT-650
0.986015260219574	0.7469580173492432	NT-650
-8.817832946777344	2.710874557495117	NT-650
-5.8704142570495605	2.2475197315216064	NT-650
1.831255316734314	-0.3824487626552582	NT-650
2.7080674171447754	-4.1919846534729	NT-650
1.0065007209777832	-3.569335699081421	NT-650
3.3686578273773193	-2.9253787994384766	NT-650
1.173991322517395	-2.6506357192993164	NT-650
-8.509028434753418	1.758418321609497	NT-650
2.4029672145843506	-5.027580261230469	NT-650
-8.946181297302246	2.6170237064361572	NT-650
2.4462878704071045	-0.8668466806411743	NT-650
-1.7751126289367676	3.2542190551757812	NT-650
2.605220079421997	-1.3248341083526611	NT-650
1.4021567106246948	-3.068531036376953	NT-650
0.43816521763801575	-3.2917046546936035	NT-650
3.12811017036438	-6.129708290100098	NT-650
3.641922950744629	-2.7227697372436523	NT-650
-0.7805860638618469	-3.1763041019439697	NT-650
1.0003528594970703	0.6044087409973145	NT-650
0.46622636914253235	2.369633674621582	NT-650
-0.37595438957214355	-3.774771213531494	NT-650
-2.404244899749756	0.5120373964309692	NT-650
1.7175796031951904	-5.094288349151611	NT-650
2.724468231201172	-1.9755539894104004	NT-650
3.9142987728118896	-3.885511875152588	NT-650
2.7259480953216553	-0.8531762361526489	NT-650
2.260530471801758	1.6680607795715332	NT-650
-9.656574249267578	1.7449593544006348	NT-650
2.8747737407684326	-5.015059947967529	NT-650
0.3906134068965912	-5.028099060058594	NT-650
-0.4526312053203583	-2.4632441997528076	NT-650
0.31703802943229675	-1.5668904781341553	NT-650
0.24760465323925018	-3.3305723667144775	NT-650
-4.487296104431152	2.694530725479126	NT-650
-0.27815407514572144	-3.2125253677368164	NT-650
3.8306355476379395	-2.498270273208618	NT-650
1.7823166847229004	-4.681434631347656	NT-650
3.1901462078094482	-2.037675380706787	NT-650
1.3363853693008423	-5.347155570983887	NT-650
2.4992330074310303	-5.08202600479126	NT-650
1.7914631366729736	1.29185950756073	NT-650
0.8614242672920227	-4.841598033905029	NT-650
-0.17000672221183777	0.20228563249111176	NT-650
-3.317194700241089	2.0610713958740234	NT-650
-4.305726528167725	2.068164348602295	NT-650
2.179949998855591	1.4262958765029907	NT-650
2.9380884170532227	-4.496606349945068	NT-650
1.139200210571289	1.8119908571243286	NT-650
0.6053889393806458	-3.275236129760742	NT-650
2.379513740539551	1.7469078302383423	NT-650
2.674224376678467	-5.681296348571777	NT-650
1.6173969507217407	-4.460418701171875	NT-650
0.23437564074993134	-3.7613027095794678	NT-650
1.5950977802276611	-3.044471263885498	NT-650
-1.7189974784851074	2.7817318439483643	NT-650
-0.09521236270666122	1.075211763381958	NT-650
-0.20067232847213745	1.566941499710083	NT-650
2.269155979156494	1.7835508584976196	NT-650
2.866206645965576	-3.5806868076324463	NT-650
1.8172242641448975	-3.6067769527435303	NT-650
1.4183586835861206	-4.5337090492248535	NT-650
-9.495074272155762	1.8504486083984375	NT-650
1.5665931701660156	-3.055391311645508	NT-650
3.5737836360931396	-3.9968066215515137	NT-650
1.8618067502975464	-5.803555488586426	NT-650
1.9573568105697632	-0.6848293542861938	NT-650
2.019604206085205	-2.950681209564209	NT-650
-0.6215102076530457	-3.1247308254241943	NT-650
1.117815613746643	-3.570197820663452	NT-650
-8.773935317993164	2.6673998832702637	NT-650
-3.084988832473755	3.3205368518829346	NT-650
2.5563807487487793	-3.8115389347076416	NT-650
3.3155832290649414	-5.8939385414123535	NT-650
-9.137511253356934	1.7467036247253418	NT-650
1.8167662620544434	-2.6113548278808594	NT-650
-0.5562622547149658	1.3217653036117554	NT-650
1.4369230270385742	-3.5612335205078125	NT-650
2.479339122772217	-0.45620912313461304	NT-650
0.8974785208702087	-2.646643877029419	NT-650
3.9558260440826416	-2.502777338027954	NT-650
-0.4077741801738739	2.9971399307250977	NT-650
1.5913599729537964	-5.4416303634643555	NT-650
0.2255607396364212	-3.9095771312713623	NT-650
0.515835165977478	-3.880103826522827	NT-650
-0.28594183921813965	-3.8638625144958496	NT-650
-5.103921890258789	1.8476529121398926	NT-650
1.993361473083496	-5.248152256011963	NT-650
2.0411524772644043	-1.9375213384628296	NT-650
3.5776875019073486	0.5296069979667664	NT-650
2.8033459186553955	1.623071551322937	NT-650
1.2379252910614014	-2.225248336791992	NT-650
0.31948375701904297	-1.97372567653656	NT-650
-3.516683578491211	0.8863015174865723	NT-650
-0.9074838757514954	5.0276899337768555	NT-650
1.2966368198394775	-1.119826078414917	NT-650
-3.3998992443084717	2.155099868774414	NT-650
-0.19338640570640564	2.2200887203216553	NT-650
2.605012893676758	-5.991539001464844	NT-650
-0.6572688221931458	-3.767605781555176	NT-650
2.744302988052368	-2.503113031387329	NT-650
1.116540551185608	1.8018369674682617	NT-650
3.2880935668945312	-2.215684413909912	NT-650
0.5350006222724915	-3.368058919906616	NT-650
2.6551015377044678	-5.9045329093933105	NT-650
-7.006318092346191	1.7504996061325073	NT-650
-2.151546001434326	0.9617434740066528	NT-650
-8.449552536010742	2.6528189182281494	NT-650
-9.395172119140625	1.4041906595230103	NT-650
2.2070415019989014	-5.22965145111084	NT-650
3.2917072772979736	-4.51082706451416	NT-650
3.682128667831421	-4.512744903564453	NT-650
3.385690689086914	-3.733450174331665	NT-650
1.8519097566604614	1.6639254093170166	NT-650
3.1877286434173584	-1.5377957820892334	NT-650
2.5258243083953857	-5.786899566650391	NT-650
0.44997894763946533	-2.1212189197540283	NT-650
-0.29418906569480896	3.08494234085083	NT-650
1.4524741172790527	1.164716124534607	NT-650
-1.9116443395614624	0.3793390691280365	NT-650
0.917536735534668	-4.493828296661377	NT-650
0.32955947518348694	-4.822580337524414	NT-650
4.302672386169434	-3.6786060333251953	NT-650
3.4619650840759277	-5.026403903961182	NT-650
3.67919921875	-2.2887938022613525	NT-650
1.2964470386505127	-4.916281223297119	NT-650
-0.8198226690292358	2.5617175102233887	NT-650
-1.6726758480072021	0.1952122151851654	NT-650
0.19521532952785492	-3.705557107925415	NT-650
2.2315690517425537	-3.7281644344329834	NT-650
-3.053724527359009	3.518427848815918	NT-650
-8.856898307800293	2.045706272125244	NT-650
4.857815742492676	-1.3531626462936401	NT-650
2.9683902263641357	1.5629746913909912	NT-650
-1.0599334239959717	-3.1904184818267822	NT-650
-1.4654868841171265	5.229539394378662	NT-650
3.2357633113861084	-4.441098690032959	NT-650
3.0408997535705566	-6.043773651123047	NT-650
0.3331916928291321	-4.805484294891357	NT-650
-1.6192082166671753	5.200464725494385	NT-650
-0.8598849773406982	2.2410709857940674	NT-650
3.1946897506713867	-1.63141667842865	NT-650
-0.09527859091758728	-4.14485502243042	NT-650
0.41289645433425903	-0.7798042893409729	NT-650
-0.5582993626594543	1.809910535812378	NT-650
0.23427246510982513	1.722998023033142	NT-650
3.48124623298645	-4.5948028564453125	NT-650
2.0989866256713867	1.815727949142456	NT-650
3.7079784870147705	0.6686756610870361	NT-650
1.8758339881896973	-2.2566230297088623	NT-650
1.6134239435195923	-3.5412817001342773	NT-650
0.5930073261260986	-4.112287521362305	NT-650
2.992368698120117	-0.500035285949707	NT-650
3.263671398162842	0.41852593421936035	NT-650
0.6498282551765442	-2.988530397415161	NT-650
3.787693977355957	-2.592162847518921	NT-650
2.608604669570923	-4.2666401863098145	NT-650
1.2775774002075195	-3.9362003803253174	NT-650
1.7260407209396362	-2.9039430618286133	NT-650
1.783085823059082	-0.4397541880607605	NT-650
-1.6733648777008057	3.825683832168579	NT-650
2.0119292736053467	-1.1215418577194214	NT-650
2.4537031650543213	-5.334809303283691	NT-650
2.940793037414551	-0.33819109201431274	NT-650
0.7693628668785095	-2.2106809616088867	NT-650
-0.532105028629303	3.0178046226501465	NT-650
1.8490365743637085	-5.599803447723389	NT-650
3.032780647277832	-1.2721166610717773	NT-650
3.1066014766693115	-2.865626811981201	NT-650
1.7594927549362183	-5.306945323944092	NT-650
0.5820062160491943	-0.19032622873783112	NT-650
1.1586344242095947	-0.8374220132827759	NT-650
0.46259501576423645	-4.833110809326172	NT-650
0.8623075485229492	-1.476751446723938	NT-650
1.1280498504638672	-3.7371816635131836	NT-650
-2.446826457977295	1.4496265649795532	NT-650
1.146173357963562	-3.8250980377197266	NT-650
-4.900046348571777	2.872206687927246	NT-650
-4.122634410858154	2.7314372062683105	NT-650
1.2905298471450806	-4.816317081451416	NT-650
-0.16842283308506012	-2.4520630836486816	NT-650
-0.188191220164299	-4.511368751525879	NT-650
0.15976367890834808	1.0983099937438965	NT-650
1.4739174842834473	-5.542104244232178	NT-650
-0.7966150045394897	-3.026644229888916	NT-650
-0.2710607647895813	-3.4893808364868164	NT-650
-0.020273929461836815	2.5166540145874023	NT-650
4.3421549797058105	-2.7367422580718994	NT-650
-9.591095924377441	1.7974395751953125	NT-650
-0.5542472004890442	2.7336080074310303	NT-650
2.3493590354919434	-3.7282257080078125	NT-650
1.065151333808899	-2.6719062328338623	NT-650
0.18618816137313843	2.0746827125549316	NT-650
0.6819537878036499	-4.941410064697266	NT-650
1.7908570766448975	-1.9609495401382446	NT-650
2.052445650100708	-1.3593302965164185	NT-650
1.2615586519241333	0.7204901576042175	NT-650
3.118180513381958	-6.091598987579346	NT-650
-0.717296838760376	-3.2749435901641846	NT-650
-2.3446438312530518	0.13868491351604462	NT-650
0.2744026482105255	-4.581610679626465	NT-650
1.535498857498169	-2.7589056491851807	NT-650
-5.522751331329346	1.718063473701477	NT-650
-0.22904786467552185	2.6319940090179443	NT-650
2.4503257274627686	-3.524202585220337	NT-650
-4.434406280517578	1.9675891399383545	NT-650
0.9071342945098877	-4.772053241729736	NT-650
-9.208467483520508	2.4042716026306152	NT-650
2.949810266494751	-2.00303316116333	NT-650
1.706785798072815	-5.670297622680664	NT-650
3.0932319164276123	-4.729701995849609	NT-650
-1.8397167921066284	0.630463719367981	NT-650
1.7545000314712524	-5.7212395668029785	NT-650
-0.5181282758712769	1.6189082860946655	NT-650
2.5952634811401367	-5.172995090484619	NT-650
0.05456310510635376	-3.1438164710998535	NT-650
2.6652562618255615	-4.820404052734375	NT-650
-9.052998542785645	2.341641664505005	NT-650
0.295884370803833	-4.666416645050049	NT-650
-1.3582111597061157	1.7814661264419556	NT-650
0.6245626211166382	-5.208332061767578	NT-650
-2.4028267860412598	0.36209601163864136	NT-650
0.496484637260437	-3.8595287799835205	NT-650
0.998160719871521	-4.885921955108643	NT-650
-8.137540817260742	1.5662801265716553	NT-650
-3.3421778678894043	0.8728600740432739	NT-650
4.160478115081787	-1.9213608503341675	NT-650
3.07338285446167	-5.734360218048096	NT-650
3.177546501159668	-4.059417724609375	NT-650
3.223215103149414	-4.069565773010254	NT-650
-0.25654956698417664	1.0594544410705566	NT-650
0.009592796675860882	-0.3224119544029236	NT-650
-3.582519292831421	1.8590439558029175	NT-650
1.4126646518707275	-4.248368263244629	NT-650
-9.054350852966309	2.1962201595306396	NT-650
-0.9304428696632385	1.3937355279922485	NT-650
-0.037684112787246704	-3.447984218597412	NT-650
1.2615820169448853	-5.45700216293335	NT-650
0.8507623076438904	-4.947749137878418	NT-650
-0.6104097366333008	-3.3475565910339355	NT-650
-1.9232124090194702	1.3872947692871094	NT-650
2.2376773357391357	-2.5953731536865234	NT-650
1.6269590854644775	-4.373385429382324	NT-650
4.090567588806152	-1.6938327550888062	NT-650
-0.9075503349304199	-3.052544355392456	NT-650
3.412912130355835	-0.627142608165741	NT-650
1.7577488422393799	-3.839111566543579	NT-650
0.15080459415912628	-3.8691163063049316	NT-650
1.7642033100128174	-5.608633995056152	NT-650
-8.310856819152832	2.0005180835723877	NT-650
1.3500105142593384	-4.300842761993408	NT-650
-0.8902108073234558	5.015791893005371	NT-650
-4.184828758239746	2.002295732498169	NT-650
2.6882498264312744	0.8628126978874207	NT-650
0.9520050883293152	-3.210841178894043	NT-650
3.288221597671509	-3.546339750289917	NT-650
3.8778388500213623	-4.634308815002441	NT-650
-4.024669647216797	1.4734450578689575	NT-650
-0.42557039856910706	-3.419572591781616	NT-650
-8.898630142211914	2.19822096824646	NT-650
-3.9144811630249023	2.4709646701812744	NT-650
0.5026219487190247	-4.513551712036133	NT-650
-0.6118250489234924	0.321652352809906	NT-650
3.0010645389556885	-1.989307165145874	NT-650
-6.382500171661377	1.9749611616134644	NT-650
2.5939953327178955	-3.9314486980438232	NT-650
-0.5449041724205017	-3.0243451595306396	NT-650
-3.5858588218688965	1.490891695022583	NT-650
-0.14833344519138336	-4.110156536102295	NT-650
2.8674824237823486	-4.2152581214904785	NT-650
-9.294393539428711	2.0636050701141357	NT-650
0.2460065484046936	-4.3605732917785645	NT-650
-8.898530960083008	2.6861796379089355	NT-650
-9.320418357849121	2.2169291973114014	NT-650
0.9533385634422302	-2.744811534881592	NT-650
3.44844126701355	-4.627455234527588	NT-650
2.121302843093872	-5.6887383460998535	NT-650
1.9035862684249878	-4.470151424407959	NT-650
2.908475875854492	-6.005782604217529	NT-650
0.32781538367271423	-2.917677164077759	NT-650
0.08241792768239975	-1.5808460712432861	NT-650
3.0867836475372314	-4.7162861824035645	NT-650
3.469108819961548	-2.0747032165527344	NT-650
3.221900224685669	-3.7789418697357178	NT-650
2.212405204772949	-1.6827857494354248	NT-650
1.0584311485290527	-5.009760856628418	NT-650
0.49310919642448425	2.3451952934265137	NT-650
0.8275070786476135	-0.36709919571876526	NT-650
0.2098873257637024	-4.304052829742432	NT-650
0.6722503900527954	-4.802818775177002	NT-650
-9.226582527160645	2.264909029006958	NT-650
0.05524931475520134	-4.439792156219482	NT-650
0.5736621618270874	-0.24799315631389618	NT-650
-9.186470985412598	2.2732200622558594	NT-650
1.7106071710586548	-2.957977533340454	NT-650
1.1359128952026367	-2.6613237857818604	NT-650
-0.22128798067569733	1.894755482673645	NT-650
2.4692189693450928	1.150835394859314	NT-650
3.6465742588043213	0.616593599319458	NT-650
2.6275506019592285	-3.542901039123535	NT-650
-5.1922760009765625	1.9258971214294434	NT-650
-0.42857250571250916	2.9400808811187744	NT-650
3.77559494972229	-4.708674907684326	NT-650
0.2058921903371811	0.608106255531311	NT-650
0.0397617369890213	-3.087503671646118	NT-650
3.563457489013672	0.22353580594062805	NT-650
-5.213050365447998	1.875930905342102	NT-650
-7.84002685546875	2.0198564529418945	NT-650
-2.1552224159240723	4.74989128112793	NT-650
2.18943452835083	-4.429810523986816	NT-650
-2.429448366165161	3.9529318809509277	NT-650
-9.160465240478516	2.2881484031677246	NT-650
-0.8272851705551147	4.823583602905273	NT-650
-1.45879328250885	5.275886058807373	NT-650
1.5080126523971558	0.8285935521125793	NT-650
-3.422321081161499	2.147145986557007	NT-650
3.3269104957580566	-0.8267722129821777	NT-650
2.275601863861084	1.7189544439315796	NT-650
2.7794950008392334	1.6312732696533203	NT-650
0.16229481995105743	2.1175050735473633	NT-650
1.3165415525436401	1.4316421747207642	NT-650
3.3144755363464355	0.726720929145813	NT-650
-8.616209030151367	1.2427948713302612	NT-650
-3.5892584323883057	1.8833568096160889	NT-650
2.716017961502075	-5.265518665313721	NT-650
-1.945085048675537	3.738027572631836	NT-650
2.747058153152466	1.6422322988510132	NT-650
0.17203593254089355	-2.2319281101226807	NT-650
4.782777786254883	-1.444237232208252	NT-650
1.8967289924621582	1.310645341873169	NT-650
1.1109273433685303	-2.1486544609069824	NT-650
1.0596387386322021	-2.594923257827759	NT-650
0.7756924033164978	-4.862985134124756	NT-650
2.8545303344726562	1.6265391111373901	NT-650
3.4021997451782227	-2.9692721366882324	NT-650
-1.7788454294204712	3.782400131225586	NT-650
2.9993090629577637	0.8010497689247131	NT-650
-2.5103604793548584	4.146185874938965	NT-650
1.9948861598968506	-4.865135669708252	NT-650
0.38321179151535034	-0.2841600477695465	NT-650
3.9168524742126465	-2.8408877849578857	NT-650
0.664539635181427	-4.611668586730957	NT-650
0.6635501384735107	-3.251805067062378	NT-650
3.2652127742767334	-5.923770427703857	NT-650
-2.464907646179199	1.4473345279693604	NT-650
2.6968657970428467	-0.737079381942749	NT-650
-2.8832125663757324	0.620634138584137	NT-650
3.1897330284118652	-2.08815336227417	NT-650
2.5801875591278076	-5.159277439117432	NT-650
2.931565999984741	0.014517649076879025	NT-650
3.729281425476074	-3.6877033710479736	NT-650
1.3148431777954102	-4.156867027282715	NT-650
1.5091767311096191	-2.6998395919799805	NT-650
-0.28687965869903564	1.3538682460784912	NT-650
-0.26483142375946045	-3.164022445678711	NT-650
4.195986270904541	-2.2280945777893066	NT-650
1.6649565696716309	-4.014608383178711	NT-650
2.2083323001861572	0.07874343544244766	NT-650
1.721824288368225	-5.333650588989258	NT-650
0.11426827311515808	-3.2939841747283936	NT-650
1.0506057739257812	-2.349580764770508	NT-650
4.4053778648376465	-0.9334504008293152	NT-650
0.23755395412445068	-0.8312624096870422	NT-650
4.228081703186035	-3.6362292766571045	NT-650
2.125762462615967	-4.934846878051758	NT-650
0.8278768658638	-1.9332326650619507	NT-650
0.0787075087428093	-0.5248832106590271	NT-650
2.5414769649505615	-3.9316554069519043	NT-650
-8.766888618469238	2.4953176975250244	NT-650
-9.31757640838623	1.9479999542236328	NT-650
3.374293565750122	-5.743775367736816	NT-650
3.4765069484710693	-5.384082794189453	NT-650
2.4116146564483643	-0.7233026027679443	NT-650
3.280228853225708	-0.2765643000602722	NT-650
1.1386210918426514	1.7099714279174805	NT-650
0.0804797112941742	-2.2352075576782227	NT-650
1.1756047010421753	1.070558786392212	NT-650
2.6648101806640625	-2.7729005813598633	NT-650
1.2613855600357056	-4.80264139175415	NT-650
3.842599868774414	-1.382713794708252	NT-650
3.1716747283935547	-4.727945327758789	NT-650
2.5579092502593994	-3.619703531265259	NT-650
0.21001629531383514	-1.0286788940429688	NT-650
1.6834664344787598	-1.5527832508087158	NT-650
-5.765423774719238	1.75759756565094	NT-650
1.021525263786316	0.5928918719291687	NT-650
1.8496992588043213	-3.996703624725342	NT-650
3.6737520694732666	0.7610892057418823	NT-650
3.69743013381958	-4.505145072937012	NT-650
-0.4750831425189972	-4.107017993927002	NT-650
3.007199764251709	1.5544835329055786	NT-650
-7.175494194030762	1.5754914283752441	NT-650
0.2705751359462738	1.4615206718444824	NT-650
-0.0810621902346611	1.1455090045928955	NT-650
2.207284450531006	-1.204155445098877	NT-650
3.231438398361206	0.7477656006813049	NT-650
0.5882884860038757	-2.3813390731811523	NT-650
-1.210343599319458	4.949450969696045	NT-650
1.5713413953781128	-4.8105268478393555	NT-650
1.0219906568527222	-1.5355308055877686	NT-650
-1.723305106163025	3.794071674346924	NT-650
-8.379703521728516	1.5585588216781616	NT-650
2.7932746410369873	-5.420515060424805	NT-650
2.47027325630188	1.1395392417907715	NT-650
-0.5603935718536377	-3.7171132564544678	NT-650
0.7660818099975586	-2.9812417030334473	NT-650
0.8074206709861755	-1.688342809677124	NT-650
2.242074966430664	1.8129620552062988	NT-650
-4.139604568481445	2.084780693054199	NT-650
1.4372934103012085	-2.6584646701812744	NT-650
2.382835865020752	-1.5342118740081787	NT-650
1.6535189151763916	1.2696130275726318	NT-650
4.799223899841309	-1.223641276359558	NT-650
1.272128939628601	0.7961886525154114	NT-650
2.8626534938812256	1.658929467201233	NT-650
-4.372768878936768	2.116412878036499	NT-650
0.2821024954319	2.3690991401672363	NT-650
-2.983689308166504	0.6392267346382141	NT-650
3.632995843887329	-4.210714817047119	NT-650
2.451422929763794	-1.3124750852584839	NT-650
2.2985117435455322	-5.785421371459961	NT-650
2.9715983867645264	0.9261314272880554	NT-650
2.062000274658203	-3.887284994125366	NT-650
1.2084015607833862	-5.546047687530518	NT-650
0.3051143288612366	-3.226126194000244	NT-650
3.701240062713623	0.7666181325912476	NT-650
-3.853337526321411	2.2989141941070557	NT-650
1.5268170833587646	-2.483482599258423	NT-650
1.3698807954788208	-1.977965235710144	NT-650
3.2675297260284424	-4.628785133361816	NT-650
-0.30417028069496155	-4.5623321533203125	NT-650
-2.048518419265747	1.7217752933502197	NT-650
1.5284730195999146	-0.13321137428283691	NT-650
2.0662906169891357	1.5918097496032715	NT-650
0.1664789766073227	-3.5510478019714355	NT-650
2.211751937866211	-3.441835641860962	NT-650
1.378306269645691	0.23303228616714478	NT-650
2.414473533630371	-4.6602654457092285	NT-650
-2.528968334197998	1.4997111558914185	NT-650
-1.6176011562347412	4.145645618438721	NT-650
0.5331528782844543	-2.8838143348693848	NT-650
0.2803904712200165	0.4701416492462158	NT-650
2.622286558151245	-2.828871250152588	NT-650
3.0746994018554688	-6.1023359298706055	NT-650
0.9770421981811523	-0.2311810851097107	NT-650
1.6470673084259033	-2.9186275005340576	NT-650
3.364490032196045	-2.1957409381866455	NT-650
3.2666895389556885	-3.046008586883545	NT-650
0.7583987712860107	-2.4932713508605957	NT-650
1.5334564447402954	-1.7853384017944336	NT-650
2.3690671920776367	-3.313957929611206	NT-650
-8.758261680603027	2.587155818939209	NT-650
1.2045989036560059	-3.2929930686950684	NT-650
4.851456165313721	-1.345199704170227	NT-650
-0.5390494465827942	3.114267110824585	NT-650
3.1410679817199707	-3.3958358764648438	NT-650
3.0389535427093506	-5.999621391296387	NT-650
-0.03676244243979454	1.1542741060256958	NT-650
1.8447444438934326	-4.634454250335693	NT-650
-0.37491223216056824	-3.8754630088806152	NT-650
2.0470950603485107	-1.7429860830307007	NT-650
0.6367540955543518	-4.264515399932861	NT-650
2.0145657062530518	-2.689990997314453	NT-650
2.4235074520111084	-3.0416462421417236	NT-650
-8.64670467376709	2.75282621383667	NT-650
-9.05368423461914	2.54931640625	NT-650
2.5906667709350586	-1.7171000242233276	NT-650
0.23402199149131775	-0.5040426850318909	NT-650
2.626985788345337	-4.879516124725342	NT-650
3.354316473007202	-5.501131057739258	NT-650
0.9436225891113281	-2.610581636428833	NT-650
4.229736804962158	-2.6411256790161133	NT-650
2.3299965858459473	-5.444159507751465	NT-650
3.336198568344116	-4.172032833099365	NT-650
2.413867473602295	-2.7067618370056152	NT-650
0.17534182965755463	-1.6314183473587036	NT-650
0.7187193632125854	-3.354161500930786	NT-650
-3.546874761581421	1.809531807899475	NT-650
3.0674030780792236	-2.503525733947754	NT-650
1.720973253250122	-2.638828992843628	NT-650
-9.374259948730469	1.53240966796875	NT-650
1.8943268060684204	-1.4980965852737427	NT-650
3.5980470180511475	0.00924342405050993	NT-650
-0.02046557515859604	0.930962860584259	NT-650
0.3933757543563843	-0.51530522108078	NT-650
3.8335251808166504	-2.3453662395477295	NT-650
2.3361129760742188	0.7678219079971313	NT-650
-0.6813782453536987	1.9110392332077026	NT-650
-3.3198506832122803	2.2665374279022217	NT-650
1.2474186420440674	0.6851138472557068	NT-650
0.538731575012207	-3.0175275802612305	NT-650
3.1866111755371094	-2.5903916358947754	NT-650
3.3289434909820557	-0.8148639798164368	NT-650
0.3488374948501587	-0.3179186284542084	NT-650
-0.25380393862724304	2.0608651638031006	NT-650
0.031992897391319275	-2.006699800491333	NT-650
0.2277067005634308	2.570436954498291	NT-650
-0.4626712203025818	-1.544531226158142	NT-650
-9.003602981567383	2.210813522338867	NT-650
3.6137633323669434	0.687251091003418	NT-650
-2.3942556381225586	4.642913341522217	NT-650
1.5401417016983032	-5.14193868637085	NT-650
1.316489338874817	-0.44498971104621887	NT-650
-0.45582735538482666	2.99912691116333	NT-650
-1.5109221935272217	5.247715950012207	NT-650
-3.868382215499878	1.7137643098831177	NT-650
-7.682708263397217	1.3748975992202759	NT-650
-2.45204496383667	1.3823829889297485	NT-650
-0.6958048939704895	0.8025012016296387	NT-650
0.5486302971839905	-3.754091262817383	NT-650
-0.5191014409065247	1.6191500425338745	NT-650
1.0126287937164307	-4.020674228668213	NT-650
3.444153308868408	0.7632821202278137	NT-650
3.2787511348724365	-5.671337127685547	NT-650
-0.1565910428762436	2.4324350357055664	NT-650
2.6991991996765137	-3.4121057987213135	NT-650
3.887298822402954	-2.8679912090301514	NT-650
-3.499990940093994	2.1797118186950684	NT-650
1.3752493858337402	1.3005372285842896	NT-650
-0.1898118257522583	2.5680055618286133	NT-650
0.7337394952774048	-3.2506697177886963	NT-650
2.701036214828491	1.2841391563415527	NT-650
1.3931646347045898	1.115902304649353	NT-650
1.6270079612731934	-2.9153223037719727	NT-650
2.9389803409576416	0.12079180777072906	NT-650
1.2178435325622559	-4.466087341308594	NT-650
0.0527939647436142	-1.6229561567306519	NT-650
4.814809799194336	-1.244192123413086	NT-650
2.2711596488952637	-1.8513529300689697	NT-650
0.9160114526748657	0.47124195098876953	NT-650
0.4472402036190033	0.45779725909233093	NT-650
0.15233327448368073	-1.5317062139511108	NT-650
2.4660491943359375	-5.0403876304626465	NT-650
-0.5180667638778687	-3.0678422451019287	NT-650
1.487621784210205	-2.64811372756958	NT-650
1.4016081094741821	1.5213160514831543	NT-650
3.140760660171509	0.2602614760398865	NT-650
3.3976049423217773	-1.7464966773986816	NT-650
2.5903353691101074	-5.828036308288574	NT-650
3.6425652503967285	-3.996856689453125	NT-650
3.3318607807159424	-4.652865886688232	NT-650
-8.678309440612793	2.622368335723877	NT-650
1.0842193365097046	-2.7577271461486816	NT-650
4.27134895324707	-3.3209855556488037	NT-650
1.0612257719039917	-4.624428749084473	NT-650
0.6013550758361816	-2.366856098175049	NT-650
2.9118402004241943	-4.286180019378662	NT-650
-8.2039213180542	2.289940118789673	NT-650
-8.289754867553711	1.804760456085205	NT-650
-0.22539958357810974	-2.200098752975464	NT-650
-0.684610903263092	2.034959077835083	NT-650
1.9626554250717163	-5.015833377838135	NT-650
-2.2331671714782715	0.21535299718379974	NT-650
-3.749432325363159	1.4310364723205566	NT-650
1.8491336107254028	-0.563341498374939	NT-650
-1.983899712562561	4.801037788391113	NT-650
4.151735305786133	-4.16776704788208	NT-650
2.402024745941162	-3.867112874984741	NT-650
2.9452664852142334	-5.2640767097473145	NT-650
1.9254056215286255	-5.73452091217041	NT-650
-9.269363403320312	2.062046766281128	NT-650
-8.68367862701416	2.725726366043091	NT-650
1.8171916007995605	-5.162797451019287	NT-650
1.094861626625061	-0.9214175343513489	NT-650
3.7547531127929688	-3.992802619934082	NT-650
2.7314679622650146	-2.8796513080596924	NT-650
3.9511027336120605	-3.533585786819458	NT-650
2.870880603790283	-6.12106466293335	NT-650
1.4921798706054688	-4.289745330810547	NT-650
1.358101725578308	-3.229771375656128	NT-650
3.386409044265747	-2.9008870124816895	NT-650
1.6682984828948975	-2.6517653465270996	NT-650
3.0203182697296143	-5.6869072914123535	NT-650
0.5597637295722961	-1.0223406553268433	NT-650
0.5307601690292358	-0.647464394569397	NT-650
-3.771531581878662	2.072338342666626	NT-650
3.3568623065948486	-3.320878267288208	NT-650
2.135694980621338	1.8040838241577148	NT-650
-9.413365364074707	2.181196689605713	NT-650
-0.84532231092453	4.991051197052002	NT-650
-6.236952781677246	2.0514397621154785	NT-650
-9.07439136505127	2.414339542388916	NT-650
0.6192572712898254	-2.3557207584381104	NT-650
4.138427734375	-4.177872180938721	NT-650
1.6191024780273438	-5.664182186126709	NT-650
1.35041081905365	-5.347382545471191	NT-650
3.29229736328125	-2.31784987449646	NT-650
3.15790057182312	-1.952507495880127	NT-650
3.1129660606384277	1.1250938177108765	NT-650
-7.985711574554443	1.463276982307434	NT-650
3.156641721725464	-1.9371789693832397	NT-650
4.029239177703857	-2.2462050914764404	NT-650
1.3889926671981812	0.08619213849306107	NT-650
-0.4232783913612366	-1.9919835329055786	NT-650
1.5718793869018555	-4.974349021911621	NT-650
-1.1429613828659058	2.764364719390869	NT-650
3.6809427738189697	-2.9306182861328125	NT-650
1.0239367485046387	-1.8837730884552002	NT-650
-0.4094233512878418	0.8524904251098633	NT-650
0.6023372411727905	1.6019896268844604	NT-650
3.9921562671661377	-2.228893518447876	NT-650
0.6736356019973755	-3.2227942943573	NT-650
2.360361337661743	1.7051336765289307	NT-650
-1.695885181427002	3.9264309406280518	NT-650
-4.823930740356445	2.9001212120056152	NT-650
-3.0969326496124268	1.2979481220245361	NT-650
-4.718662261962891	2.8771655559539795	NT-650
-2.475153684616089	4.409727096557617	NT-650
2.541857957839966	-1.043652892112732	NT-650
2.6137475967407227	-0.04157494008541107	NT-650
-1.836564064025879	2.796151876449585	NT-650
3.121384859085083	0.8052340745925903	NT-650
-3.113199234008789	0.6977257132530212	NT-650
2.9188523292541504	-6.099299430847168	NT-650
-0.34807828068733215	1.9406201839447021	NT-650
-0.677190899848938	1.8197412490844727	NT-650
2.416713237762451	-4.189518928527832	NT-650
3.0389750003814697	-3.768313407897949	NT-650
4.472074508666992	-1.2315794229507446	NT-650
3.1074254512786865	0.2925453186035156	NT-650
2.6732211112976074	-5.389151573181152	NT-650
3.5204808712005615	-5.0160064697265625	NT-650
-0.008580218069255352	2.4886326789855957	NT-650
0.4403417706489563	2.405977964401245	NT-650
1.7952810525894165	-4.6261444091796875	NT-650
2.593569278717041	1.2625844478607178	NT-650
2.2428061962127686	-0.7325349450111389	NT-650
3.1786715984344482	-5.958891868591309	NT-650
3.9530067443847656	-2.620351552963257	NT-650
2.4021172523498535	-0.2744113504886627	NT-650
4.007417678833008	-4.396842002868652	NT-650
3.1425704956054688	0.35994628071784973	NT-650
1.578667163848877	0.02437393181025982	NT-650
2.683061122894287	-4.169138431549072	NT-650
0.5738328695297241	0.5049018859863281	NT-650
0.22233369946479797	-3.689812421798706	NT-650
3.3407275676727295	-4.9461588859558105	NT-650
3.562795639038086	-4.273166179656982	NT-650
1.712195634841919	-2.9452123641967773	NT-650
4.557610988616943	-1.6234370470046997	NT-650
1.9498615264892578	-3.470520257949829	NT-650
0.5714139938354492	-1.4304635524749756	NT-650
-4.1783881187438965	2.2261769771575928	NT-650
-0.004314531106501818	-3.260042428970337	NT-650
2.37317156791687	-5.070674419403076	NT-650
0.9346266388893127	-4.205633640289307	NT-650
2.4745218753814697	-2.976821184158325	NT-650
-0.9351388216018677	5.004580974578857	NT-650
3.7318501472473145	0.38932645320892334	NT-650
2.87604022026062	0.022540558129549026	NT-650
0.7474343776702881	0.5869508385658264	NT-650
3.71132230758667	-4.25089168548584	NT-650
4.024733066558838	-4.266027450561523	NT-650
3.2854411602020264	-4.101457118988037	NT-650
3.429582357406616	-4.456412315368652	NT-650
0.346833199262619	-4.4143900871276855	NT-650
-8.820277214050293	2.5677173137664795	NT-650
-8.75754165649414	2.7963461875915527	NT-650
2.5666701793670654	-2.2777397632598877	NT-650
2.989367723464966	-3.368666648864746	NT-650
0.31862902641296387	-0.3793538808822632	NT-650
3.4118659496307373	-3.0027873516082764	NT-650
-1.1448595523834229	0.8639904260635376	NT-650
-0.11722122877836227	-1.7311861515045166	NT-650
2.221064805984497	-4.715793132781982	NT-650
0.7969463467597961	-0.2801741659641266	NT-650
2.3375542163848877	-5.648905277252197	NT-650
1.2727994918823242	-4.2599663734436035	NT-650
1.2206162214279175	-3.232921600341797	NT-650
2.2436599731445312	-4.818435192108154	NT-650
1.3844209909439087	-0.6955803632736206	NT-650
-0.7867174744606018	2.4496169090270996	NT-650
1.7904877662658691	-5.559812545776367	NT-650
-0.8925638794898987	1.597887635231018	NT-650
-4.354560852050781	2.4348573684692383	NT-650
-4.328586578369141	1.4031915664672852	NT-650
-2.1338698863983154	3.188920497894287	NT-650
-3.3804433345794678	1.9961518049240112	NT-650
-0.2681199908256531	1.0708948373794556	NT-650
-8.218352317810059	2.118675470352173	NT-650
3.0912041664123535	-1.579962134361267	NT-650
1.589321494102478	-5.60466194152832	NT-650
3.48408579826355	0.7338892221450806	NT-650
-2.277784824371338	2.7968215942382812	NT-650
2.024043083190918	-2.072171211242676	NT-650
-9.610177040100098	1.7760714292526245	NT-650
-0.5091328024864197	2.6361608505249023	NT-650
-0.0825636014342308	0.266362726688385	NT-650
1.964690089225769	0.9823476076126099	NT-650
3.6810643672943115	0.6901610493659973	NT-650
3.1929256916046143	-5.9318671226501465	NT-650
-3.46936297416687	1.775276780128479	NT-650
3.7499289512634277	-4.378050327301025	NT-650
0.5265936255455017	-2.4671742916107178	NT-650
1.0551950931549072	0.2248845100402832	NT-650
-0.4499609172344208	1.8600242137908936	NT-650
1.9061033725738525	-4.565551280975342	NT-650
4.896339416503906	-1.2950239181518555	NT-650
0.4779879152774811	2.393082857131958	NT-650
-5.902349472045898	2.2502593994140625	NT-650
2.7251908779144287	0.3765096664428711	NT-650
-2.161177158355713	1.8093833923339844	NT-650
-9.158370971679688	2.3589091300964355	NT-650
-1.8819797039031982	3.4202961921691895	NT-650
2.8721237182617188	-4.2993340492248535	NT-650
-1.5696674585342407	3.0620288848876953	NT-650
-0.6205772161483765	2.5051827430725098	NT-650
2.055542230606079	1.5731191635131836	NT-650
-3.602750778198242	1.2558057308197021	NT-650
-1.9670401811599731	3.84867787361145	NT-650
3.2791543006896973	0.9581780433654785	NT-650
0.6024286150932312	2.2881481647491455	NT-650
4.206883430480957	-3.2259461879730225	NT-650
1.145395278930664	-4.318130016326904	NT-650
1.4186961650848389	1.5225839614868164	NT-650
3.2707815170288086	-4.089783191680908	NT-650
3.1511220932006836	-0.2605745792388916	NT-650
-1.7192496061325073	2.7021422386169434	NT-650
-2.4388620853424072	1.4489097595214844	NT-650
-0.04549756646156311	-0.9988847374916077	NT-650
1.7429184913635254	-1.3432101011276245	NT-650
4.319815635681152	-3.2950754165649414	NT-650
3.6638293266296387	0.6693122386932373	NT-650
-9.421341896057129	1.8522663116455078	NT-650
2.6582157611846924	-3.790693998336792	NT-650
3.5468039512634277	0.7746514081954956	NT-650
2.0659351348876953	0.709639310836792	NT-650
0.31824296712875366	-0.5978014469146729	NT-650
3.0214014053344727	-4.926084995269775	NT-650
3.73256516456604	-3.5623233318328857	NT-650
2.246107816696167	1.6224408149719238	NT-650
0.6564621329307556	0.9427902102470398	NT-650
-1.987548589706421	0.21016789972782135	NT-650
2.091252088546753	-5.570462703704834	NT-650
2.2813618183135986	-1.3103216886520386	NT-650
0.866054892539978	1.0929964780807495	NT-650
3.846621513366699	-1.5515258312225342	NT-650
0.6971175670623779	0.5234595537185669	NT-650
4.769539833068848	-1.4951125383377075	NT-650
2.0916080474853516	0.9101940393447876	NT-650
0.6618039608001709	-2.3345837593078613	NT-650
-0.6676422357559204	-3.716825246810913	NT-650
-2.7633936405181885	0.5485735535621643	NT-650
1.0185763835906982	-1.9206897020339966	NT-650
1.0357978343963623	-1.1787989139556885	NT-650
1.397607684135437	-0.8779992461204529	NT-650
1.3527392148971558	-4.308513641357422	NT-650
0.27945882081985474	1.4022307395935059	NT-650
3.4513351917266846	-5.301784515380859	NT-650
0.5964487791061401	-3.144310235977173	NT-650
0.3820556402206421	-1.7845650911331177	NT-650
2.295818328857422	-5.1392011642456055	NT-650
-8.853312492370605	2.6720805168151855	NT-650
-8.744678497314453	2.7607526779174805	NT-650
2.413536548614502	-5.1283650398254395	NT-650
1.8638821840286255	-1.3783705234527588	NT-650
2.7948760986328125	-0.4937317669391632	NT-650
3.2032084465026855	-2.7112457752227783	NT-650
2.2939565181732178	-0.28963419795036316	NT-650
0.39369913935661316	-1.876352310180664	NT-650
3.551532030105591	-3.324122428894043	NT-650
2.9871859550476074	-3.5677740573883057	NT-650
1.9923611879348755	-3.1578025817871094	NT-650
3.7719807624816895	-3.418783664703369	NT-650
2.8146026134490967	-0.4806669056415558	NT-650
3.1883158683776855	-2.3775100708007812	NT-650
0.6030686497688293	-2.8953070640563965	NT-650
-1.5176681280136108	3.601362943649292	NT-650
-9.491812705993652	1.5748363733291626	NT-650
-5.1148786544799805	2.006676435470581	NT-650
4.1374735832214355	-4.245070934295654	NT-650
-3.276421070098877	2.0479953289031982	NT-650
1.78050696849823	-5.714509963989258	NT-650
3.0559887886047363	-4.068375587463379	NT-650
0.5533130168914795	1.525728464126587	NT-650
1.314827561378479	-2.979614734649658	NT-650
2.9402999877929688	-4.463086128234863	NT-650
-0.3169133961200714	2.821664333343506	NT-650
0.11900884658098221	-2.9638137817382812	NT-650
-0.2614540755748749	-2.399214029312134	NT-650
2.8800673484802246	-0.4185982644557953	NT-650
-0.5395148396492004	1.5940773487091064	NT-650
0.3003796637058258	-2.245140790939331	NT-650
0.6251296997070312	2.0340800285339355	NT-650
-4.919343948364258	2.8696887493133545	NT-650
-1.8927993774414062	3.2752349376678467	NT-650
2.5401885509490967	1.640688419342041	NT-650
-8.380814552307129	2.5616157054901123	NT-650
-1.8115328550338745	3.7669012546539307	NT-650
2.3480865955352783	1.1634743213653564	NT-650
1.6591811180114746	1.024167776107788	NT-650
-1.6211732625961304	1.1432875394821167	NT-650
-0.5667675733566284	-3.640922784805298	NT-650
0.3504810631275177	0.50772625207901	NT-650
-8.662023544311523	1.585187315940857	NT-650
3.085005283355713	0.8666059970855713	NT-650
0.9189978837966919	1.8189914226531982	NT-650
2.2854959964752197	1.6006534099578857	NT-650
-1.3416050672531128	4.047102928161621	NT-650
-6.8907694816589355	1.6834388971328735	NT-650
0.8267626762390137	-3.0974326133728027	NT-650
-4.0560431480407715	2.6984517574310303	NT-650
0.719590961933136	-0.2939450144767761	NT-650
-0.765407383441925	-3.4414331912994385	NT-650
1.499375343322754	-4.564781665802002	NT-650
2.943084955215454	1.5747605562210083	NT-650
-8.110069274902344	2.610811710357666	NT-650
1.9415760040283203	-1.7402633428573608	NT-650
1.3203566074371338	0.9099936485290527	NT-650
3.2587642669677734	-5.103341579437256	NT-650
1.9029041528701782	-5.207676887512207	NT-650
3.7955117225646973	-2.6888315677642822	NT-650
3.3052427768707275	0.9613596200942993	NT-650
-0.6284881234169006	2.2811532020568848	NT-650
1.30838143825531	0.5766410231590271	NT-650
2.647935152053833	1.6668689250946045	NT-650
1.3743058443069458	1.2277507781982422	NT-650
0.6143144965171814	-1.4138942956924438	NT-650
-0.9043335318565369	2.81886887550354	NT-650
0.7847303152084351	1.387730360031128	NT-650
1.3859633207321167	-5.328486442565918	NT-650
3.3987643718719482	-1.9418919086456299	NT-650
2.9781570434570312	0.8458549976348877	NT-650
-0.2117110937833786	1.726639986038208	NT-650
-1.4720083475112915	1.5686122179031372	NT-650
3.3823108673095703	-4.411710262298584	NT-650
-2.773378849029541	0.696416437625885	NT-650
2.276360511779785	-0.6151313185691833	NT-650
0.159028097987175	-0.3059121370315552	NT-650
0.5391668677330017	1.1237941980361938	NT-650
3.1059625148773193	-3.9116504192352295	NT-650
[truncated: 16,241 more rows]
