# Supplementary material for: Deep phenotypic profiling of neuroactive drugs in larval zebrafish
Source: Nat Commun. 2024 Nov 17;15:9955. doi: 10.1038/s41467-024-54375-y (PMC11570628; doi:10.1038/s41467-024-54375-y)
Supplement: Supplementary file 6 — Source Data [file 41467_2024_54375_MOESM6_ESM.zip › Figure_Source_Data/Supplementary/Fig_S2/random_labels/dists_pos_epoch_20.csv]

dists_p
0.18878057599067688
0.22276102006435394
0.20995062589645386
0.2672915458679199
0.2582552433013916
0.12144164741039276
0.2523713707923889
0.1527610421180725
0.16881391406059265
0.2780809700489044
0.27963706851005554
0.28535181283950806
0.10306979715824127
0.2854253053665161
0.3395141363143921
0.30799904465675354
0.06300032883882523
0.25570541620254517
0.2925035059452057
0.0808616355061531
0.18669629096984863
0.2420586347579956
0.2964160442352295
0.20887798070907593
0.13217850029468536
0.17877577245235443
0.23560236394405365
0.19247421622276306
0.2164131999015808
0.2644859552383423
0.2454218566417694
0.2787729799747467
0.22997139394283295
0.23601077497005463
0.2778056263923645
0.15627343952655792
0.3073529303073883
0.39372947812080383
0.2534990906715393
0.26646295189857483
0.32821276783943176
0.28932833671569824
0.3315321207046509
0.2252226620912552
0.25417765974998474
0.26891738176345825
0.20610401034355164
0.2635120749473572
0.2256069779396057
0.2878422141075134
0.13475444912910461
0.19255541265010834
0.33515042066574097
0.20553772151470184
0.2941324710845947
0.22785259783267975
0.07380151748657227
0.2614487409591675
0.2042892724275589
0.09808920323848724
0.24559584259986877
0.2030174285173416
0.24684110283851624
0.26630380749702454
0.1788787692785263
0.16304513812065125
0.16112005710601807
0.21289315819740295
0.2633722722530365
0.2037813663482666
0.19891342520713806
0.12714208662509918
0.19746702909469604
0.21054358780384064
0.31665900349617004
0.27564167976379395
0.2552902102470398
0.24780124425888062
0.08256157487630844
0.20576177537441254
0.12422005087137222
0.24269860982894897
0.14143986999988556
0.20973056554794312
0.10617781430482864
0.2240607887506485
0.0935501754283905
0.23027800023555756
0.14215166866779327
0.038592930883169174
0.12182161211967468
0.2149844467639923
0.3033185601234436
0.12968426942825317
0.2676513195037842
0.20607060194015503
0.3198424279689789
0.13672778010368347
0.3439054787158966
0.28099438548088074
0.26134026050567627
0.27512162923812866
0.3205357789993286
0.30986300110816956
0.26146435737609863
0.2716054618358612
0.29554447531700134
0.29718083143234253
0.29931384325027466
0.30691957473754883
0.26497405767440796
0.3199535310268402
0.2366962879896164
0.23358304798603058
0.3649638295173645
0.3728838562965393
0.4276847541332245
0.2232370376586914
0.2262030839920044
0.1404409408569336
0.10741311311721802
0.2132759839296341
0.21740226447582245
0.18703146278858185
0.2655177116394043
0.26641103625297546
0.14953835308551788
0.23375052213668823
0.09705614298582077
0.06658376008272171
0.13373875617980957
0.21067434549331665
0.2329750508069992
0.23227740824222565
0.19112251698970795
0.06656118482351303
0.12835584580898285
0.08562854677438736
0.10733285546302795
0.18951359391212463
0.16915909945964813
0.2053692787885666
0.16818106174468994
0.1885639876127243
0.13660550117492676
0.3326402008533478
0.22850631177425385
0.16782104969024658
0.1285608559846878
0.21269524097442627
0.20302541553974152
0.27485692501068115
0.2615078091621399
0.3278752565383911
0.3913998007774353
0.3138301372528076
0.07810185104608536
0.19296956062316895
0.3728466331958771
0.30112168192863464
0.35804006457328796
0.09438616037368774
0.08907411992549896
0.19511055946350098
0.20947861671447754
0.16627459228038788
0.2581322491168976
0.08205829560756683
0.05692814663052559
0.06392553448677063
0.19893597066402435
0.16245102882385254
0.10625849664211273
0.2931685447692871
0.024562453851103783
0.009026946499943733
0.37001752853393555
0.0386112742125988
0.38134604692459106
0.15554630756378174
0.34900930523872375
0.0386199988424778
0.18562015891075134
0.22108179330825806
0.1527780294418335
0.20611125230789185
0.24764469265937805
0.2405848503112793
0.2194470465183258
0.06294850260019302
0.3488113582134247
0.2984461188316345
0.277353435754776
0.3274238109588623
0.30975425243377686
0.18175993859767914
0.2631434500217438
0.23008953034877777
0.25494229793548584
0.1727380007505417
0.11756163835525513
0.03988095372915268
0.3121778666973114
0.27237194776535034
0.31863129138946533
0.46694618463516235
0.4271070659160614
0.17873255908489227
0.13337230682373047
0.18778783082962036
0.22581146657466888
0.23396047949790955
0.2266336977481842
0.2075684666633606
0.22347766160964966
0.1928071528673172
0.2737945020198822
0.18785250186920166
0.19171634316444397
0.22657762467861176
0.20944103598594666
0.15757451951503754
0.23009999096393585
0.31413060426712036
0.09426020085811615
0.2733820676803589
0.3085487484931946
0.3127610385417938
0.2838478088378906
0.2888129651546478
0.1310930699110031
0.1380424201488495
0.16352494060993195
0.2723098695278168
0.016420165076851845
0.16127188503742218
0.22350086271762848
0.2684977650642395
0.26297441124916077
0.15911753475666046
0.2303788661956787
0.2832779884338379
0.26530715823173523
0.30461448431015015
0.2115255445241928
0.10559046268463135
0.2850819230079651
0.2394472062587738
0.2411559820175171
0.2128230780363083
0.2046467810869217
0.2013830691576004
0.2673933207988739
0.24631871283054352
0.22550193965435028
0.22529031336307526
0.2421272248029709
0.27236759662628174
0.13924585282802582
0.26270195841789246
0.21412768959999084
0.2890061140060425
0.22534486651420593
0.2641146779060364
0.2288629412651062
0.2400667667388916
0.19671109318733215
0.2895957827568054
0.24392932653427124
0.19400742650032043
0.2374349683523178
0.18961480259895325
0.22709590196609497
0.38182374835014343
0.2621684670448303
0.23206819593906403
0.2441723644733429
0.2511720657348633
0.20550891757011414
0.15138663351535797
0.16239649057388306
0.24845470488071442
0.2190907895565033
0.26998791098594666
0.2540401816368103
0.18874888122081757
0.2665920853614807
0.26492276787757874
0.21977387368679047
0.31227678060531616
0.33582600951194763
0.26791876554489136
0.2437649369239807
0.26599690318107605
0.24588526785373688
0.2601686418056488
0.3498033285140991
0.18979236483573914
0.19183973968029022
0.1977895051240921
0.20662128925323486
0.18738272786140442
0.167827308177948
0.18274083733558655
0.13138741254806519
0.25590431690216064
0.1595137119293213
0.25679561495780945
0.3011660575866699
0.3423369824886322
0.3962583839893341
0.22091369330883026
0.2739101052284241
0.2003527581691742
0.22263342142105103
0.2861321270465851
0.2813050150871277
0.29474347829818726
0.3362709581851959
0.33647531270980835
0.30791884660720825
0.2558765113353729
0.3071736693382263
0.34525278210639954
0.20157520473003387
0.11822795867919922
0.20484620332717896
0.2266240417957306
0.29542699456214905
0.3435673415660858
0.2148320972919464
0.25340577960014343
0.2003055363893509
0.2724264860153198
0.2538944184780121
0.21228428184986115
0.263357937335968
0.2151811569929123
0.2606237232685089
0.16925513744354248
0.12848196923732758
0.29940932989120483
0.2842056155204773
0.346280038356781
0.2129552960395813
0.3057315945625305
0.26536932587623596
0.22372910380363464
0.2513512670993805
0.278570294380188
0.1520271599292755
0.11444158852100372
0.2039417177438736
0.15810690820217133
0.11835266649723053
0.23016804456710815
0.22616763412952423
0.19768577814102173
0.2424640953540802
0.09745762497186661
0.27640339732170105
0.2775000035762787
0.28349238634109497
0.2602951228618622
0.21332813799381256
0.28371500968933105
0.15859946608543396
0.2263379991054535
0.21511824429035187
0.20969893038272858
0.19423484802246094
0.23319627344608307
0.23830218613147736
0.23551397025585175
0.25199320912361145
0.17752216756343842
0.24946002662181854
0.26585572957992554
0.0999959409236908
0.21498695015907288
0.28664830327033997
0.22777025401592255
0.17625771462917328
0.27827101945877075
0.2374761551618576
0.2214491069316864
0.11172154545783997
0.4606775641441345
0.09999348968267441
0.511913001537323
0.2759389579296112
0.25781869888305664
0.2930097281932831
0.5621978044509888
0.39367130398750305
0.2439405769109726
0.5597676634788513
0.26078471541404724
0.43774041533470154
0.154129758477211
0.11423919349908829
0.23772546648979187
0.24868281185626984
0.26379498839378357
0.23896153271198273
0.19699735939502716
0.20901261270046234
0.25421974062919617
0.22853441536426544
0.17682501673698425
0.23565179109573364
0.29086989164352417
0.28527408838272095
0.142697274684906
0.26709553599357605
0.22236782312393188
0.21693333983421326
0.18022100627422333
0.2884257435798645
0.2744416296482086
0.16234906017780304
0.18150010704994202
0.20968718826770782
0.18274244666099548
0.21669380366802216
0.2592736482620239
0.19038353860378265
0.20524467527866364
0.24725008010864258
0.222565695643425
0.1493895947933197
0.25524744391441345
0.20252443850040436
0.28449270129203796
0.17166230082511902
0.24803096055984497
0.15443596243858337
0.2850536108016968
0.1708223819732666
0.2226358950138092
0.27649423480033875
0.16859287023544312
0.2656579911708832
0.23960906267166138
0.1758277267217636
0.223285973072052
0.18544448912143707
0.20238548517227173
0.2918936014175415
0.23697295784950256
0.18143492937088013
0.22349025309085846
0.20571795105934143
0.18738257884979248
0.29638856649398804
0.27135124802589417
0.25472038984298706
0.2168089598417282
0.2231816053390503
0.22794947028160095
0.2329690307378769
0.22070015966892242
0.2705722153186798
0.22882823646068573
0.07776159793138504
0.2544121742248535
0.1579633355140686
0.19520653784275055
0.23843780159950256
0.24039219319820404
0.29805564880371094
0.3093571364879608
0.2825373113155365
0.23953862488269806
0.2438632994890213
0.22977815568447113
0.16262422502040863
0.08753068745136261
0.27170300483703613
0.22776702046394348
0.14793425798416138
0.06207595020532608
0.14700007438659668
0.25813961029052734
0.3030303418636322
0.25338926911354065
0.18606369197368622
0.30184343457221985
0.11003158986568451
0.22098267078399658
0.32147344946861267
0.20582720637321472
0.1808648705482483
0.24460667371749878
0.22803540527820587
0.2840293049812317
0.24186673760414124
0.06977947801351547
0.029295600950717926
0.2359151989221573
0.06064137816429138
0.26010119915008545
0.21967114508152008
0.20045575499534607
0.16789814829826355
0.15692542493343353
0.19368687272071838
0.27149340510368347
0.2002381980419159
0.2541663348674774
0.18481674790382385
0.17418785393238068
0.25016045570373535
0.29013800621032715
0.16420309245586395
0.21243639290332794
0.2413126826286316
0.23628100752830505
0.23830752074718475
0.2031775265932083
0.18486711382865906
0.25392255187034607
0.25348106026649475
0.21240553259849548
0.24782106280326843
0.20770837366580963
0.20438724756240845
0.26128384470939636
0.29367586970329285
0.22711114585399628
0.2357005774974823
0.1927921324968338
0.3137214779853821
0.2884703278541565
0.29563096165657043
0.27855029702186584
0.18281829357147217
0.2794838845729828
0.07451227307319641
0.13491390645503998
0.2549724280834198
0.08898244053125381
0.05613330379128456
0.07991351932287216
0.2874988615512848
0.14060655236244202
0.1630263477563858
0.2308385819196701
0.04264804348349571
0.026911141350865364
0.3237358331680298
0.11526483297348022
0.33870038390159607
0.2656591534614563
0.01891177147626877
0.12379331886768341
0.16190019249916077
0.24990153312683105
0.22575020790100098
0.12076380103826523
0.2723807394504547
0.12951678037643433
0.25884705781936646
0.23247091472148895
0.10026509314775467
0.26152586936950684
0.24523817002773285
0.16481895744800568
0.15985992550849915
0.20777414739131927
0.27357444167137146
0.25565412640571594
0.1058926060795784
0.346855491399765
0.25008440017700195
0.31031638383865356
0.2613525092601776
0.26176196336746216
0.1371033638715744
0.25581541657447815
0.1768662929534912
0.11332833021879196
0.31255102157592773
0.23693637549877167
0.1497911512851715
0.19541701674461365
0.19192838668823242
0.27094101905822754
0.2837388515472412
0.2503372132778168
0.12544144690036774
0.22282159328460693
0.2808348834514618
0.15728507936000824
0.05382615327835083
0.2854326069355011
0.23881010711193085
0.33707380294799805
0.2064247578382492
0.18886607885360718
0.2679150104522705
0.22090232372283936
0.15292006731033325
0.15745414793491364
0.2723209261894226
0.2602415680885315
0.27078917622566223
0.3280371427536011
0.33291977643966675
0.11588070541620255
0.1791425496339798
0.2613809108734131
0.2620522677898407
0.3177202045917511
0.20514187216758728
0.20307843387126923
0.1921163946390152
0.20442423224449158
0.25031012296676636
0.2456369698047638
0.1946016401052475
0.23030497133731842
0.27776074409484863
0.2562485933303833
0.1976470947265625
0.21350236237049103
0.10582463443279266
0.2321929782629013
0.3132322132587433
0.22470909357070923
0.1956433206796646
0.306572824716568
0.26659682393074036
0.20504912734031677
0.2328312247991562
0.2158549726009369
0.19648784399032593
0.23756082355976105
0.24889762699604034
0.15955226123332977
0.18235163390636444
0.26213112473487854
0.29645219445228577
0.300955206155777
0.11366139352321625
0.09239841252565384
0.28152716159820557
0.26165884733200073
0.38220417499542236
0.18368776142597198
0.12985405325889587
0.2216675728559494
0.2531180679798126
0.1958169937133789
0.15190768241882324
0.28968513011932373
0.2603071630001068
0.2559847831726074
0.2659778594970703
0.3487343490123749
0.23560960590839386
0.2587788701057434
0.27300721406936646
0.2404322475194931
0.28924667835235596
0.1122247725725174
0.17660723626613617
0.1328076869249344
0.2413446456193924
0.30528706312179565
0.21082359552383423
0.1403021663427353
0.23823249340057373
0.1978713721036911
0.2819737493991852
0.21289698779582977
0.26553404331207275
0.2207259088754654
0.30160224437713623
0.2914730906486511
0.22478827834129333
0.3018933832645416
0.12678615748882294
0.06950514763593674
0.0729866623878479
0.1085570752620697
0.10668527334928513
0.1294058859348297
0.11099891364574432
0.1314382404088974
0.08141577988862991
0.12034092843532562
0.07922690361738205
0.05821876972913742
0.16403529047966003
0.2023041844367981
0.16692782938480377
0.11857283115386963
0.19621378183364868
0.12211814522743225
0.21069082617759705
0.19884739816188812
0.21507583558559418
0.2352055460214615
0.09411601722240448
0.2786085903644562
0.10264445096254349
0.22087988257408142
0.11199558526277542
0.28743794560432434
0.26505690813064575
0.3116806149482727
0.0879274308681488
0.2852773368358612
0.2746482789516449
0.22073690593242645
0.26168495416641235
0.2903381586074829
0.2348661869764328
0.03925582766532898
0.2653619050979614
0.24463485181331635
0.18810886144638062
0.17536425590515137
0.22965994477272034
0.40912649035453796
0.294596791267395
0.2294975221157074
0.20173655450344086
0.2980967164039612
0.25368359684944153
0.2540786564350128
0.3033304512500763
0.148262619972229
0.1277889758348465
0.1562505066394806
0.26334601640701294
0.28990575671195984
0.2876649796962738
0.13632912933826447
0.25431007146835327
0.2968968451023102
0.1878100335597992
0.16549597680568695
0.3197847902774811
0.2224029153585434
0.1905418336391449
0.2694733440876007
0.3017284572124481
0.29810789227485657
0.2411995679140091
0.22806744277477264
0.29017260670661926
0.1752154529094696
0.26739057898521423
0.2357625514268875
0.29781851172447205
0.2917337119579315
0.29772260785102844
0.2974109947681427
0.34484654664993286
0.2750633955001831
0.30774304270744324
0.2590973973274231
0.22577904164791107
0.27404865622520447
0.36070501804351807
0.3406933546066284
0.14875957369804382
0.2553788125514984
0.23550595343112946
0.1804867386817932
0.17056521773338318
0.21382556855678558
0.27372702956199646
0.23841311037540436
0.09270165115594864
0.29966485500335693
0.19595834612846375
0.2117309272289276
0.2826058268547058
0.23148135840892792
0.19003862142562866
0.21332037448883057
0.26855164766311646
0.212472602725029
0.1630011349916458
0.24858734011650085
0.2819443643093109
0.27076905965805054
0.24662330746650696
0.27696481347084045
0.2548196315765381
0.1557842344045639
0.26143762469291687
0.29230642318725586
0.265671968460083
0.21236172318458557
0.22643204033374786
0.2256586104631424
0.2772737145423889
0.21327823400497437
0.3136582672595978
0.23057107627391815
0.20856742560863495
0.27765658497810364
0.15563975274562836
0.19791387021541595
0.28851118683815
0.2682766914367676
0.2580985426902771
0.33161190152168274
0.3323131203651428
0.26002174615859985
0.28536468744277954
0.2724466323852539
0.2684173583984375
0.19539669156074524
0.3163644075393677
0.3037154972553253
0.23683612048625946
0.24839156866073608
0.25586119294166565
0.2679535746574402
0.3530627191066742
0.21860221028327942
0.23858006298542023
0.3009089231491089
0.24158315360546112
0.30889376997947693
0.3421213626861572
0.23786012828350067
0.22028645873069763
0.2191324681043625
0.24843350052833557
0.2671341598033905
0.12296107411384583
0.16709937155246735
0.24500823020935059
0.25912579894065857
0.16480617225170135
0.2585199475288391
0.3256622850894928
0.20639224350452423
0.38182777166366577
0.32351794838905334
0.2806953489780426
0.21970385313034058
0.25050532817840576
0.18211908638477325
0.15550793707370758
0.093113474547863
0.1957940310239792
0.17835766077041626
0.1748998463153839
0.25287288427352905
0.14834490418434143
0.24619275331497192
0.19977673888206482
0.20576100051403046
0.27524855732917786
0.18715092539787292
0.2753995954990387
0.5099787712097168
0.32747194170951843
0.27666595578193665
0.2875406742095947
0.2720243036746979
0.3436129689216614
0.25177448987960815
0.2503930926322937
0.1850837618112564
0.10576718300580978
0.2722316086292267
0.22403767704963684
0.15315604209899902
0.21955126523971558
0.29014965891838074
0.11695977300405502
0.08244024217128754
0.27615827322006226
0.21960116922855377
0.287168025970459
0.2550692558288574
0.16698488593101501
0.2822681665420532
0.46026626229286194
0.23934586346149445
0.27107101678848267
0.29243597388267517
0.24698130786418915
0.2312808632850647
0.27431467175483704
0.27146634459495544
0.3143095374107361
0.24992680549621582
0.2042604237794876
0.22924964129924774
0.18850384652614594
0.2557116150856018
0.3085661828517914
0.28636693954467773
0.3141217827796936
0.20758779346942902
0.2450072020292282
0.21231959760189056
0.27307066321372986
0.219197079539299
0.19260060787200928
0.20017696917057037
0.32604748010635376
0.21453501284122467
0.1993405669927597
0.18703776597976685
0.22065351903438568
0.21543344855308533
0.2804831266403198
0.28090712428092957
0.355305552482605
0.253370463848114
0.19361358880996704
0.2779476046562195
0.23258839547634125
0.18264399468898773
0.2545405924320221
0.23483656346797943
0.263374000787735
0.2457999587059021
0.19805939495563507
0.3089837431907654
0.2576856315135956
0.2651292085647583
0.210507333278656
0.21934035420417786
0.24955934286117554
0.14000333845615387
0.2584650218486786
0.3061622083187103
0.12618662416934967
0.2845798134803772
0.1175103485584259
0.340747207403183
0.25580888986587524
0.2628282308578491
0.21279558539390564
0.26195377111434937
0.3534180223941803
0.20422904193401337
0.2085007280111313
0.24941739439964294
0.23708193004131317
0.22247424721717834
0.5498442053794861
0.28341761231422424
0.2773677706718445
0.2924538850784302
0.279641330242157
0.2631547152996063
0.23750172555446625
0.2838633060455322
0.12472039461135864
0.2193625420331955
0.19971753656864166
0.21614998579025269
0.11977782100439072
0.26802510023117065
0.29920879006385803
0.23887090384960175
0.17621515691280365
0.1279505342245102
0.1330738514661789
0.23855935037136078
0.18950599431991577
0.30837148427963257
0.1995343118906021
0.29375725984573364
0.2137303203344345
0.2666226029396057
0.2728413939476013
0.28430429100990295
0.28598201274871826
0.08051827549934387
0.16846328973770142
0.25182148814201355
0.27163663506507874
0.24892765283584595
0.24001778662204742
0.1552005559206009
0.28147050738334656
0.17713047564029694
0.21836112439632416
0.30935293436050415
0.2894531786441803
0.21323852241039276
0.24383068084716797
0.22688856720924377
0.23936688899993896
0.25994232296943665
0.38091057538986206
0.29760652780532837
0.26797986030578613
0.2493419647216797
0.2574641704559326
0.25194409489631653
0.14293769001960754
0.2572539746761322
0.21762819588184357
0.25081250071525574
0.25424638390541077
0.2686845660209656
0.17529700696468353
0.21822209656238556
0.20715396106243134
0.23857977986335754
0.2583465278148651
0.2822338342666626
0.2495027780532837
0.23235966265201569
0.24355298280715942
0.247088223695755
0.20944301784038544
0.2759629786014557
0.2669486701488495
0.2736774682998657
0.24574054777622223
0.29386433959007263
0.2942022979259491
0.14990249276161194
0.2804014980792999
0.25162720680236816
0.3165914714336395
0.24494057893753052
0.25795090198516846
0.2957051992416382
0.20940721035003662
0.2356746941804886
0.1548406332731247
0.19154025614261627
0.18056640028953552
0.24071046710014343
0.1236540749669075
0.26475682854652405
0.09326975792646408
0.2050408273935318
0.23132425546646118
0.2639080584049225
0.28344660997390747
0.15405996143817902
0.28116777539253235
0.15693753957748413
0.20909489691257477
0.22850020229816437
0.2676883339881897
0.32572612166404724
0.1686389148235321
0.17445403337478638
0.17374712228775024
0.2571907341480255
0.3475281298160553
0.29533150792121887
0.2509700059890747
0.2243427038192749
0.12155895680189133
0.34281936287879944
0.28098827600479126
0.33174699544906616
0.1854182928800583
0.2428491860628128
0.09433483332395554
0.22954995930194855
0.20898208022117615
0.21379335224628448
0.2165185958147049
0.2485656589269638
0.36404353380203247
0.25530269742012024
0.21246103942394257
0.21794402599334717
0.20999334752559662
0.25233423709869385
0.3173719048500061
0.2814139425754547
0.22044497728347778
0.19912509620189667
0.27284201979637146
0.36774444580078125
0.266751229763031
0.18738842010498047
0.27092474699020386
0.1709853857755661
0.26999276876449585
0.28372183442115784
0.2554978132247925
0.2277212291955948
0.25692200660705566
0.1666819155216217
0.2737446427345276
0.26901674270629883
0.265247642993927
0.3078502416610718
0.26037266850471497
0.29091325402259827
0.28498217463493347
0.2723672389984131
0.33908089995384216
0.14030425250530243
0.26607510447502136
0.21684430539608002
0.1200777068734169
0.288913756608963
0.20857930183410645
0.17255856096744537
0.312084823846817
0.2665429413318634
0.2090337872505188
0.3184838891029358
0.3028816282749176
0.29533302783966064
0.21588028967380524
0.27216529846191406
0.22442206740379333
0.26164719462394714
0.11564994603395462
0.4007265865802765
0.29079899191856384
0.273002952337265
0.26420342922210693
0.23260363936424255
0.0688835084438324
0.28125691413879395
0.21480847895145416
0.2554534673690796
0.1760738492012024
0.16214244067668915
0.32492369413375854
0.33306756615638733
0.3189699649810791
0.23744843900203705
0.26672783493995667
0.21646636724472046
0.1934003233909607
0.1723446547985077
0.15694276988506317
0.19950108230113983
0.22101159393787384
0.1547313928604126
0.18882885575294495
0.426442950963974
0.28600239753723145
0.15273013710975647
0.3059377372264862
0.16543345153331757
0.15030331909656525
0.21035070717334747
0.23668961226940155
0.2964659035205841
0.2283230721950531
0.34627845883369446
0.31169357895851135
0.2614140808582306
0.21244244277477264
0.08148492127656937
0.23383446037769318
0.26035502552986145
0.22922247648239136
0.22396022081375122
0.22933264076709747
0.2695707678794861
0.1974230855703354
0.2618725299835205
0.34745320677757263
0.2803833484649658
0.2029416263103485
0.3424393832683563
0.07665402442216873
0.31168895959854126
0.1682003140449524
0.24692882597446442
0.16666777431964874
0.15894010663032532
0.3045155704021454
0.23069635033607483
0.34041279554367065
0.1919289082288742
0.17351053655147552
0.31071898341178894
0.25700095295906067
0.35374435782432556
0.23973430693149567
0.10234863311052322
0.13070151209831238
0.31426775455474854
0.19223865866661072
0.2587168216705322
0.22508426010608673
0.20074661076068878
0.29836174845695496
0.25286826491355896
0.2578825354576111
0.31049004197120667
0.3080320954322815
0.26181405782699585
0.2476905882358551
0.2822991907596588
0.29773828387260437
0.4268016815185547
0.09971335530281067
0.3372870087623596
0.1705218404531479
0.18506905436515808
0.23828087747097015
0.22002001106739044
0.23342454433441162
0.23965294659137726
0.45055726170539856
0.3324442505836487
0.20060744881629944
0.2417042851448059
0.24613408744335175
0.2383539080619812
0.30231237411499023
0.2343815416097641
0.17901411652565002
0.23013700544834137
0.1699383407831192
0.22578293085098267
0.19478201866149902
0.30195707082748413
0.18116487562656403
0.21912844479084015
0.29316845536231995
0.27363741397857666
0.14765480160713196
0.27936774492263794
0.20443709194660187
0.2529175579547882
0.21132583916187286
0.28423649072647095
0.2248985767364502
0.21947085857391357
0.2839580178260803
0.20106567442417145
0.2734812796115875
0.27382567524909973
0.26101064682006836
0.21400296688079834
0.30521342158317566
0.22900623083114624
0.23272661864757538
0.263211190700531
0.23541788756847382
0.29753541946411133
0.1801479458808899
0.1977357566356659
0.3259962499141693
0.25079965591430664
0.27435413002967834
0.26943713426589966
0.22029171884059906
0.258727103471756
0.2149946689605713
0.24777469038963318
0.20284704864025116
0.25389596819877625
0.2349490523338318
0.3112574517726898
0.20835810899734497
0.26345470547676086
0.22337386012077332
0.23770710825920105
0.16078384220600128
0.33031460642814636
0.2629316747188568
0.24873752892017365
0.30141615867614746
0.08991647511720657
0.25588905811309814
0.21521823108196259
0.26143723726272583
0.26246777176856995
0.23446862399578094
0.33148080110549927
0.26008471846580505
0.3282729983329773
0.10747276246547699
0.18097370862960815
0.2062855362892151
0.40359610319137573
0.33330169320106506
0.2921869456768036
0.20363454520702362
0.24646331369876862
0.23613718152046204
0.2040994018316269
0.2183060497045517
0.18680353462696075
0.18507714569568634
0.23246511816978455
0.28413331508636475
0.13012637197971344
0.2751336991786957
0.27618712186813354
0.2464446723461151
0.13002541661262512
0.3561193346977234
0.2802872359752655
0.23593512177467346
0.21605630218982697
0.24565303325653076
0.22357015311717987
0.2136857807636261
0.31332093477249146
0.25196903944015503
0.34416842460632324
0.2258968949317932
0.05715684965252876
0.24959158897399902
0.23066087067127228
0.25519850850105286
0.35044020414352417
0.28974831104278564
0.24873565137386322
0.19439208507537842
0.37594205141067505
0.2741831839084625
0.19859018921852112
0.3217243552207947
0.22522549331188202
0.2561952769756317
0.33954930305480957
0.3842576742172241
0.31768420338630676
0.3045535087585449
0.22092793881893158
0.2683315873146057
0.29406529664993286
0.21036840975284576
0.23959961533546448
0.08690453320741653
0.2964255213737488
0.35580527782440186
0.2731703519821167
0.1256505399942398
0.22768639028072357
0.22212405502796173
0.29466283321380615
0.3091619610786438
0.3227854371070862
0.22705315053462982
0.23630784451961517
0.223885640501976
0.22535839676856995
0.30142712593078613
0.2278435379266739
0.20825958251953125
0.22045375406742096
0.24992841482162476
0.18403121829032898
0.2726998031139374
0.30746111273765564
0.28800538182258606
0.2519654333591461
0.2152319699525833
0.17352701723575592
0.22079429030418396
0.12390964478254318
0.26195788383483887
0.3093204200267792
0.25926342606544495
0.2860095500946045
0.17761225998401642
0.2751155495643616
0.25827595591545105
0.23198507726192474
0.22650708258152008
0.28917232155799866
0.18849234282970428
0.24252325296401978
0.2922162711620331
0.24187414348125458
0.25170230865478516
0.2220912128686905
0.11651692539453506
0.21723738312721252
0.32699790596961975
0.3318953812122345
0.23432180285453796
0.1958852857351303
0.2462116926908493
0.14184682071208954
0.2535925507545471
0.26024046540260315
0.260235995054245
0.24975191056728363
0.21225103735923767
0.2403031587600708
0.21256621181964874
0.26644113659858704
0.3013921082019806
0.1687200516462326
0.2503126561641693
0.24672673642635345
0.27990177273750305
0.31774789094924927
0.2493559867143631
0.31343570351600647
0.21997979283332825
0.15995216369628906
0.28053098917007446
0.26656660437583923
0.25421032309532166
0.2596169412136078
0.2914550006389618
0.13251157104969025
0.32143381237983704
0.2244933843612671
0.2506147623062134
0.34980979561805725
0.21413414180278778
0.12889426946640015
0.27554914355278015
0.24914932250976562
0.3640320897102356
0.2684016823768616
0.22098639607429504
0.14850103855133057
0.22852709889411926
0.2798595726490021
0.18936941027641296
0.2952495515346527
0.33559349179267883
0.22823768854141235
0.20455023646354675
0.2660236656665802
0.19043229520320892
0.18874983489513397
0.32100099325180054
0.16090726852416992
0.2734906077384949
0.32700634002685547
0.22775082290172577
0.23841820657253265
0.2638098895549774
0.32376813888549805
0.17516058683395386
0.2788194715976715
0.21345838904380798
0.2477899044752121
0.2093086540699005
0.28308600187301636
0.17902334034442902
0.33488476276397705
0.23145383596420288
0.3121831715106964
0.04979250207543373
0.21305899322032928
0.36917227506637573
0.2160034477710724
0.20568090677261353
0.25328147411346436
0.16687417030334473
0.2845408022403717
0.23860999941825867
0.297384649515152
0.21793504059314728
0.19374771416187286
0.24344070255756378
0.15085874497890472
0.23662029206752777
0.12041214853525162
0.2952271103858948
0.2717735469341278
0.18383654952049255
0.321022093296051
0.1885545402765274
0.2445605993270874
0.23421034216880798
0.25232207775115967
0.22122810781002045
0.29784682393074036
0.2937431037425995
0.2594790458679199
0.27344369888305664
0.18276254832744598
0.20347486436367035
0.2250179946422577
0.2848852574825287
0.11471378803253174
0.155633345246315
0.07615029066801071
0.2547447681427002
0.252850204706192
0.1996162384748459
0.22472095489501953
0.27683761715888977
0.2866271138191223
0.28737688064575195
0.15775878727436066
0.2796453535556793
0.21477976441383362
0.12438175827264786
0.14387553930282593
0.2974768877029419
0.3094904124736786
0.344681978225708
0.1583942472934723
0.21956342458724976
0.16262196004390717
0.23402413725852966
0.2526170611381531
0.2700633704662323
0.2587786614894867
0.24739421904087067
0.07889942079782486
0.21975338459014893
0.2595277428627014
0.2588290870189667
0.23896484076976776
0.2724396586418152
0.2825321853160858
0.4136332869529724
0.22817173600196838
0.2189653366804123
0.19299112260341644
0.22412197291851044
0.3046637177467346
0.2646973729133606
0.30727675557136536
0.22973507642745972
0.22372381389141083
0.1909043937921524
0.18935993313789368
0.28606894612312317
0.19143745303153992
0.21469025313854218
0.17193681001663208
0.3637906610965729
0.06826140731573105
0.32484695315361023
0.19769158959388733
0.36575567722320557
0.3468526005744934
0.07449744641780853
0.22074821591377258
0.022662324830889702
0.2569730877876282
0.3919796347618103
0.005979507230222225
0.18602587282657623
0.13540202379226685
0.13787826895713806
0.19320635497570038
0.08418194949626923
0.11130931228399277
0.05670374631881714
0.12548135221004486
0.07648584991693497
0.06075955182313919
0.359125554561615
0.043052397668361664
0.05664641037583351
0.36994317173957825
0.3968524932861328
0.03734065964818001
0.19528518617153168
0.11192105710506439
0.35179007053375244
0.3969549536705017
0.12142527848482132
0.0622987225651741
0.12242288142442703
0.3765632212162018
0.04868067800998688
0.39547646045684814
0.3868134319782257
0.10271628201007843
0.34911468625068665
0.03060406818985939
0.1195693388581276
0.35310351848602295
0.2581687867641449
0.2910632789134979
0.43901875615119934
0.33826807141304016
0.02595681883394718
0.25070562958717346
0.028247006237506866
0.299598753452301
0.3277914822101593
0.07041837275028229
0.047199685126543045
0.3055345416069031
0.06946135312318802
0.08469060808420181
0.018128033727407455
0.10240479558706284
0.2514401972293854
0.24143849313259125
0.07787450402975082
0.3396943509578705
0.15685950219631195
0.3821880519390106
0.08610425889492035
0.015443472191691399
0.1111832708120346
0.1527237892150879
0.27386853098869324
0.20700611174106598
0.3363870680332184
0.21542887389659882
0.3009697496891022
0.2028881460428238
0.3382684886455536
0.2861649692058563
0.3560571074485779
0.018530160188674927
0.1418246477842331
0.17974111437797546
0.277810275554657
0.2831442952156067
0.38285771012306213
0.09453943371772766
0.23149728775024414
0.02441096119582653
0.34710949659347534
0.13510414958000183
0.040246617048978806
0.0039630248211324215
0.2508447468280792
0.4106641411781311
0.0052619511261582375
0.09157929569482803
0.375271201133728
0.12123364210128784
0.31781959533691406
0.30170905590057373
0.1028975248336792
0.16626088321208954
0.31509944796562195
0.20915180444717407
0.21890394389629364
0.22618600726127625
0.2279997617006302
0.26791509985923767
0.10753266513347626
0.33263343572616577
0.301593542098999
0.2537389397621155
0.33265194296836853
0.25384843349456787
0.27802273631095886
0.11803970485925674
0.21789883077144623
0.27513691782951355
0.17437013983726501
0.2279461920261383
0.2186366319656372
0.19303905963897705
0.1868218034505844
0.2707597315311432
0.3054116666316986
0.23249295353889465
0.2930535078048706
0.27629733085632324
0.2966146767139435
0.255309522151947
0.22967877984046936
0.12574949860572815
0.22663988173007965
0.24877506494522095
0.31374290585517883
0.2516297698020935
0.056903209537267685
0.20453718304634094
0.20602384209632874
0.3086030185222626
0.22472624480724335
0.26021304726600647
0.11138229072093964
0.2625923752784729
0.23922693729400635
0.24176517128944397
0.23855866491794586
0.287031888961792
0.20742659270763397
0.22819575667381287
0.1501140296459198
0.19660472869873047
0.21785154938697815
0.2909485399723053
0.24826958775520325
0.2730299234390259
0.3287579119205475
0.3251723051071167
0.25319504737854004
0.2885723412036896
0.08685649931430817
0.30229946970939636
0.31527456641197205
0.3015388250350952
0.2827802300453186
0.4023018777370453
0.33071115612983704
0.25488603115081787
0.1796249896287918
0.25097113847732544
0.22595547139644623
0.3614126145839691
0.2865803837776184
0.2784627079963684
0.22547437250614166
0.1238267719745636
0.4273031949996948
0.3227373957633972
0.2547789514064789
0.4015851616859436
0.301686555147171
0.38621988892555237
0.3563278913497925
0.30064448714256287
0.27241581678390503
0.30101194977760315
0.2984786629676819
0.28725767135620117
0.24498218297958374
0.22497908771038055
0.23424270749092102
0.29551342129707336
0.19615277647972107
0.31699323654174805
0.29599472880363464
0.2359495908021927
0.22615846991539001
0.2817820906639099
0.3474769592285156
0.05813673883676529
0.2767442464828491
0.2821747660636902
0.3463367521762848
0.39389607310295105
0.24778635799884796
0.32455673813819885
0.2171727567911148
0.2791062593460083
0.26764222979545593
0.3005737364292145
0.2715860605239868
0.21631114184856415
0.26940879225730896
0.30114778876304626
0.3066643476486206
0.1545765995979309
0.20152564346790314
0.3088991045951843
0.24154314398765564
0.22452695667743683
0.3675564229488373
0.35016584396362305
0.2842633128166199
0.29198595881462097
0.21621237695217133
0.3684786558151245
0.1919410079717636
0.19164752960205078
0.34462079405784607
0.22026976943016052
0.3207169771194458
0.30274084210395813
0.27951300144195557
0.2813807427883148
0.30999279022216797
0.2671016454696655
0.32390081882476807
0.03898422420024872
0.30245354771614075
0.18587836623191833
0.20856615900993347
0.20242124795913696
0.2110140472650528
0.33095914125442505
0.2851015329360962
0.09539330750703812
0.30686792731285095
0.28465819358825684
0.36921459436416626
0.2375923991203308
0.19973300397396088
0.31665971875190735
0.26698049902915955
0.3160706162452698
0.4742911756038666
0.22321967780590057
0.35162872076034546
0.2902796268463135
0.35413816571235657
0.3686054050922394
0.35523390769958496
0.2948109209537506
0.294297456741333
0.29261332750320435
0.28450214862823486
