# Supplementary material for: Deep phenotypic profiling of neuroactive drugs in larval zebrafish
Source: Nat Commun. 2024 Nov 17;15:9955. doi: 10.1038/s41467-024-54375-y (PMC11570628; doi:10.1038/s41467-024-54375-y)
Supplement: Supplementary file 6 — Source Data [file 41467_2024_54375_MOESM6_ESM.zip › Figure_Source_Data/Supplementary/Fig_S2/random_labels/dists_neg_epoch_20.csv]

dists_n
0.10793254524469376
0.20653599500656128
0.246192067861557
0.19963738322257996
0.16534143686294556
0.1247805505990982
0.2429097443819046
0.2943929433822632
0.19781839847564697
0.06226591765880585
0.3044486343860626
0.2714157700538635
0.32650327682495117
0.30239224433898926
0.19821366667747498
0.11670409888029099
0.22733403742313385
0.24465042352676392
0.1847139447927475
0.21988680958747864
0.1149217039346695
0.2680613696575165
0.2247360199689865
0.20381279289722443
0.22142429649829865
0.2775256037712097
0.35960766673088074
0.2527543008327484
0.2864329516887665
0.18141275644302368
0.185791477560997
0.2616382837295532
0.24519523978233337
0.24414272606372833
0.2818884551525116
0.2704080045223236
0.2206846922636032
0.1868002712726593
0.15095052123069763
0.2285439521074295
0.21723222732543945
0.27388593554496765
0.2961960434913635
0.26173338294029236
0.21543706953525543
0.18616490066051483
0.23768207430839539
0.22618989646434784
0.2545590400695801
0.2281181514263153
0.21218004822731018
0.22155384719371796
0.21272288262844086
0.0964587852358818
0.24800239503383636
0.28926271200180054
0.23269927501678467
0.05259721726179123
0.2762446105480194
0.20798805356025696
0.2678801417350769
0.2606029212474823
0.21269400417804718
0.23173335194587708
0.1379210650920868
0.12547750771045685
0.14423444867134094
0.18419378995895386
0.18995675444602966
0.21640147268772125
0.13613152503967285
0.11866044998168945
0.13212859630584717
0.23083184659481049
0.24859395623207092
0.201809361577034
0.24978595972061157
0.038045402616262436
0.18963953852653503
0.08711685985326767
0.07558219879865646
0.21175792813301086
0.18018057942390442
0.26172012090682983
0.26184213161468506
0.26146596670150757
0.12615253031253815
0.2834710478782654
0.23723870515823364
0.2754119634628296
0.2260795533657074
0.1651899218559265
0.23083892464637756
0.25288406014442444
0.19573085010051727
0.10160869359970093
0.22082756459712982
0.05679072067141533
0.16960003972053528
0.23081092536449432
0.15766192972660065
0.1381322592496872
0.1859178990125656
0.21245764195919037
0.11452636867761612
0.1332273632287979
0.2861241102218628
0.18096016347408295
0.246172696352005
0.1615268588066101
0.1333138346672058
0.2291288673877716
0.2711344361305237
0.33038923144340515
0.26361706852912903
0.21627135574817657
0.20472991466522217
0.23874340951442719
0.2303987294435501
0.24233956634998322
0.22126397490501404
0.18705837428569794
0.33517757058143616
0.2657928764820099
0.2191958874464035
0.28440558910369873
0.30242249369621277
0.2200968712568283
0.3226972222328186
0.2495211511850357
0.3088715374469757
0.36868196725845337
0.20722372829914093
0.25277721881866455
0.15733782947063446
0.06278599798679352
0.3120979964733124
0.31358402967453003
0.09363976120948792
0.2856872081756592
0.19575747847557068
0.31577929854393005
0.332568883895874
0.3383035659790039
0.24883708357810974
0.25513187050819397
0.201019749045372
0.4017133414745331
0.48143282532691956
0.23286478221416473
0.11125075817108154
0.08954240381717682
0.21658344566822052
0.22372597455978394
0.23836654424667358
0.17788554728031158
0.25030261278152466
0.23747888207435608
0.2313603311777115
0.12256067246198654
0.2200476974248886
0.18907243013381958
0.2099306434392929
0.18420836329460144
0.08179759234189987
0.2361524999141693
0.07780659943819046
0.22886447608470917
0.1835668385028839
0.1750544160604477
0.28979921340942383
0.08418961614370346
0.20487016439437866
0.18139144778251648
0.31504538655281067
0.2220606654882431
0.2088349610567093
0.2939300239086151
0.20381133258342743
0.18272490799427032
0.3181213438510895
0.08831184357404709
0.26808056235313416
0.11289354413747787
0.24008867144584656
0.2747175097465515
0.04907466471195221
0.3370954692363739
0.01676107384264469
0.16037555038928986
0.4240387976169586
0.18515126407146454
0.17529337108135223
0.18143916130065918
0.24156056344509125
0.2521708607673645
0.2046358436346054
0.1814161241054535
0.23408015072345734
0.09360560774803162
0.2427712082862854
0.09437332302331924
0.19294120371341705
0.2640766203403473
0.13378489017486572
0.13628879189491272
0.1906001716852188
0.2492741495370865
0.16068311035633087
0.09998133778572083
0.2584093511104584
0.2547166049480438
0.21813644468784332
0.2534831762313843
0.02003857120871544
0.023487897589802742
0.1541396677494049
0.3498418629169464
0.029738420620560646
0.022380661219358444
0.1672387719154358
0.3610876500606537
0.02426517754793167
0.015107464045286179
0.14263659715652466
0.34364110231399536
0.36638036370277405
0.019471587613224983
0.3744184374809265
0.15479537844657898
0.3510285019874573
0.37268292903900146
0.26501813530921936
0.2990858256816864
0.24175724387168884
0.23516614735126495
0.23381029069423676
0.21540877223014832
0.3823360800743103
0.2765623927116394
0.22784340381622314
0.33517783880233765
0.2638905942440033
0.21365301311016083
0.18119123578071594
0.333271861076355
0.39136263728141785
0.35042548179626465
0.42014366388320923
0.15733212232589722
0.22106580436229706
0.21696944534778595
0.2233518809080124
0.11680038273334503
0.38496115803718567
0.3365216851234436
0.38044309616088867
0.3031342029571533
0.2536565363407135
0.34446990489959717
0.22225187718868256
0.2685125768184662
0.13801492750644684
0.20386984944343567
0.21133853495121002
0.22599473595619202
0.2343055009841919
0.2211012989282608
0.16296358406543732
0.24862779676914215
0.18989084661006927
0.09315971285104752
0.09871933609247208
0.1974690705537796
0.2637757956981659
0.2811262905597687
0.26604074239730835
0.25556740164756775
0.15482638776302338
0.2138843685388565
0.1500072479248047
0.2228245735168457
0.16477060317993164
0.20974977314472198
0.2571304142475128
0.21664941310882568
0.23295632004737854
0.20774737000465393
0.2718189060688019
0.23463229835033417
0.14355617761611938
0.17596721649169922
0.27855002880096436
0.2745709717273712
0.22926263511180878
0.2485596090555191
0.2761477828025818
0.306755930185318
0.2777046263217926
0.053617220371961594
0.1755470335483551
0.18114671111106873
0.11517248302698135
0.19732436537742615
0.2107633799314499
0.1342027336359024
0.19400466978549957
0.33055683970451355
0.21879804134368896
0.22313901782035828
0.2168378233909607
0.33345016837120056
0.25862202048301697
0.2586345970630646
0.1981639862060547
0.3422170579433441
0.2720291316509247
0.25290215015411377
0.21773378551006317
0.4022686779499054
0.2512672543525696
0.3382171094417572
0.19219470024108887
0.2207278460264206
0.22257281839847565
0.12221022695302963
0.23028595745563507
0.15812022984027863
0.24297340214252472
0.24063844978809357
0.2645365595817566
0.27758729457855225
0.3816917836666107
0.2221456617116928
0.26066792011260986
0.13653627038002014
0.23865774273872375
0.22482793033123016
0.24182824790477753
0.19904688000679016
0.18357141315937042
0.2237558811903
0.20755226910114288
0.30945807695388794
0.24462279677391052
0.2764308750629425
0.22628524899482727
0.24010443687438965
0.11825386434793472
0.262289822101593
0.23558969795703888
0.25495392084121704
0.39060452580451965
0.19529235363006592
0.28402024507522583
0.22488877177238464
0.29325923323631287
0.20738644897937775
0.185161754488945
0.18333862721920013
0.2800900638103485
0.07111412286758423
0.23458345234394073
0.10956744849681854
0.25292882323265076
0.21464860439300537
0.2614176273345947
0.23647162318229675
0.2566651999950409
0.1886429786682129
0.1904546022415161
0.2646050751209259
0.2298533320426941
0.19636142253875732
0.21654917299747467
0.2947242558002472
0.2529202699661255
0.30181995034217834
0.27027007937431335
0.3172181248664856
0.26410990953445435
0.20694488286972046
0.25324350595474243
0.18341559171676636
0.255502849817276
0.21420106291770935
0.2178887277841568
0.23701918125152588
0.24696770310401917
0.20336125791072845
0.1936774104833603
0.26705408096313477
0.29160794615745544
0.21203157305717468
0.2527053654193878
0.2646966278553009
0.2529851198196411
0.1902696192264557
0.2850436866283417
0.03437155857682228
0.2403065264225006
0.2549949586391449
0.15157344937324524
0.2515701651573181
0.2510513663291931
0.22012662887573242
0.22749954462051392
0.23425355553627014
0.18402938544750214
0.25539058446884155
0.10214938968420029
0.1864427924156189
0.26284900307655334
0.328369677066803
0.2662745416164398
0.21665848791599274
0.23582372069358826
0.2749650776386261
0.21384406089782715
0.24310092628002167
0.4897061586380005
0.24091582000255585
0.08561573922634125
0.2945093810558319
0.26584872603416443
0.12158826738595963
0.2549052834510803
0.21085180342197418
0.23660337924957275
0.24453552067279816
0.14708036184310913
0.2090252935886383
0.17428646981716156
0.23712998628616333
0.20473794639110565
0.16671736538410187
0.15328368544578552
0.2572297155857086
0.16547176241874695
0.24620270729064941
0.2508593201637268
0.21208250522613525
0.20523634552955627
0.22769907116889954
0.18556079268455505
0.16793155670166016
0.2978209853172302
0.2414662390947342
0.15397846698760986
0.15771709382534027
0.13960473239421844
0.2239660620689392
0.16499581933021545
0.2536453306674957
0.19106446206569672
0.25074177980422974
0.08938590437173843
0.26201996207237244
0.19023311138153076
0.32421809434890747
0.2231343388557434
0.17848780751228333
0.24458032846450806
0.18148134648799896
0.22801613807678223
0.24564552307128906
0.1205848902463913
0.25101494789123535
0.23126254975795746
0.2076314240694046
0.30229076743125916
0.2940880060195923
0.21570979058742523
0.22528617084026337
0.14742198586463928
0.2289678454399109
0.20819832384586334
0.2882349193096161
0.1995311975479126
0.21222637593746185
0.29776138067245483
0.35225600004196167
0.19120174646377563
0.19608241319656372
0.27978089451789856
0.1850060373544693
0.24587443470954895
0.2359505295753479
0.11606494337320328
0.18815232813358307
0.1708175241947174
0.0428999587893486
0.27408596873283386
0.2309698909521103
0.2383175492286682
0.18726643919944763
0.26008340716362
0.25618603825569153
0.25967302918434143
0.16488367319107056
0.24755120277404785
0.2707078754901886
0.17632731795310974
0.2387714385986328
0.2695676386356354
0.2640235424041748
0.2686537206172943
0.24239802360534668
0.24654348194599152
0.09003723412752151
0.23859871923923492
0.35008201003074646
0.2261122316122055
0.2460770159959793
0.24075335264205933
0.22301580011844635
0.2922399640083313
0.2418750822544098
0.2456931322813034
0.258265882730484
0.24007399380207062
0.21438118815422058
0.19081436097621918
0.20744140446186066
0.0640752762556076
0.16749244928359985
0.12934289872646332
0.20786680281162262
0.18799260258674622
0.15847855806350708
0.30638542771339417
0.21367613971233368
0.15144015848636627
0.19690324366092682
0.20389902591705322
0.19566106796264648
0.10587308555841446
0.23398897051811218
0.17803780734539032
0.09422537684440613
0.23290672898292542
0.19083161652088165
0.2528621256351471
0.22403456270694733
0.020060811191797256
0.2482108324766159
0.2166355550289154
0.07910806685686111
0.20435424149036407
0.21226070821285248
0.3057897388935089
0.2428118884563446
0.2223074734210968
0.16779008507728577
0.24806290864944458
0.2946995794773102
0.3321007490158081
0.12130903452634811
0.24119214713573456
0.2030506432056427
0.23602977395057678
0.20251096785068512
0.26445135474205017
0.11120263487100601
0.2048596292734146
0.06425381451845169
0.11091870814561844
0.03808560222387314
0.06399939954280853
0.13978466391563416
0.24587570130825043
0.30141887068748474
0.2817726135253906
0.2072843760251999
0.21529839932918549
0.035816606134176254
0.2481587678194046
0.08000640571117401
0.26934611797332764
0.25206074118614197
0.18476122617721558
0.15665067732334137
0.19026798009872437
0.06228480115532875
0.09574597328901291
0.15765680372714996
0.2548179030418396
0.18554379045963287
0.20978762209415436
0.2649252712726593
0.2069949358701706
0.24307577311992645
0.277525931596756
0.36441531777381897
0.3429664373397827
0.2758921682834625
0.306419312953949
0.1559889167547226
0.15324074029922485
0.30084630846977234
0.26278984546661377
0.2692386507987976
0.13903634250164032
0.16528859734535217
0.25403597950935364
0.29837509989738464
0.2085651308298111
0.18536046147346497
0.2681601643562317
0.26422810554504395
0.32967567443847656
0.2801828682422638
0.24004000425338745
0.2919921576976776
0.3118206858634949
0.18115957081317902
0.29154741764068604
0.2888680696487427
0.3234308063983917
0.2222471684217453
0.31282874941825867
0.10368575155735016
0.22751574218273163
0.20985954999923706
0.23755550384521484
0.21058405935764313
0.19870184361934662
0.25496816635131836
0.2756681442260742
0.25131353735923767
0.3385348320007324
0.10989256948232651
0.2576453983783722
0.12329717725515366
0.28916335105895996
0.266603022813797
0.25802770256996155
0.24454501271247864
0.254009872674942
0.2533617913722992
0.1748305708169937
0.2632713317871094
0.21371915936470032
0.20415696501731873
0.25096872448921204
0.20757794380187988
0.15744920074939728
0.21185652911663055
0.1500559151172638
0.14258591830730438
0.21818771958351135
0.28494682908058167
0.24465379118919373
0.19780926406383514
0.20905308425426483
0.15993118286132812
0.245026633143425
0.19145695865154266
0.25398504734039307
0.20486629009246826
0.17738382518291473
0.19596481323242188
0.24278314411640167
0.27207157015800476
0.3052009642124176
0.37331417202949524
0.23716357350349426
0.23854130506515503
0.26152539253234863
0.19589821994304657
0.2559559643268585
0.1974162757396698
0.2715943455696106
0.18828532099723816
0.23696032166481018
0.3090067207813263
0.21684858202934265
0.24690522253513336
0.22112466394901276
0.08207215368747711
0.12432747334241867
0.28272438049316406
0.10535874962806702
0.22932063043117523
0.2091454118490219
0.2040073126554489
0.20764441788196564
0.2796604335308075
0.1946711242198944
0.24861204624176025
0.20867379009723663
0.2698213756084442
0.12414077669382095
0.16600903868675232
0.15994425117969513
0.12609899044036865
0.16640591621398926
0.19081778824329376
0.19818352162837982
0.2495206743478775
0.16615250706672668
0.1441088169813156
0.1844288408756256
0.11979323625564575
0.1925908476114273
0.24974952638149261
0.2687239646911621
0.270224004983902
0.250124454498291
0.06383275240659714
0.0319456085562706
0.2003156989812851
0.24240587651729584
0.11139494925737381
0.1500343531370163
0.12241194397211075
0.06129498407244682
0.16063156723976135
0.02764139510691166
0.1773848682641983
0.23110352456569672
0.24393737316131592
0.14805644750595093
0.20238853991031647
0.2560230791568756
0.19031234085559845
0.3269363045692444
0.30660852789878845
0.24406646192073822
0.2553766965866089
0.262140154838562
0.12982869148254395
0.18647408485412598
0.2877022624015808
0.2798371911048889
0.21047547459602356
0.24146613478660583
0.23598694801330566
0.22206102311611176
0.1556982696056366
0.25860685110092163
0.1869371086359024
0.2939196228981018
0.19453220069408417
0.2202133983373642
0.310903936624527
0.2877430021762848
0.17255190014839172
0.20293498039245605
0.24648691713809967
0.2963314354419708
0.26468291878700256
0.3097620904445648
0.24317067861557007
0.26510581374168396
0.2912454903125763
0.23702816665172577
0.18049317598342896
0.18007147312164307
0.2326635718345642
0.25649356842041016
0.2096574902534485
0.20364771783351898
0.21755000948905945
0.3782028257846832
0.2829684913158417
0.15175677835941315
0.18227440118789673
0.1204293966293335
0.24237599968910217
0.33326461911201477
0.30866754055023193
0.12062004953622818
0.22515375912189484
0.26340803503990173
0.2020190805196762
0.2716953754425049
0.2633959650993347
0.07977527379989624
0.23514139652252197
0.27655625343322754
0.1295531541109085
0.3188740313053131
0.1917894333600998
0.2503066658973694
0.29559415578842163
0.02813849039375782
0.26456311345100403
0.1390620321035385
0.27569645643234253
0.2646458148956299
0.13540798425674438
0.28116360306739807
0.2843039631843567
0.12361925095319748
0.3939366042613983
0.23984412848949432
0.2032364010810852
0.20640979707241058
0.28173011541366577
0.2965536117553711
0.3335444927215576
0.24248215556144714
0.2572418749332428
0.2741941809654236
0.22800898551940918
0.23305444419384003
0.2042475789785385
0.2944978177547455
0.18691855669021606
0.27922627329826355
0.2800428569316864
0.29950836300849915
0.28613394498825073
0.243100106716156
0.19949813187122345
0.25627967715263367
0.2412894070148468
0.25401952862739563
0.24863915145397186
0.2913411855697632
0.28264379501342773
0.3231714367866516
0.2123837172985077
0.23903286457061768
0.1833246797323227
0.18311698734760284
0.21336729824543
0.21008305251598358
0.3962947130203247
0.24819225072860718
0.3148403465747833
0.2387983649969101
0.3761065900325775
0.31254902482032776
0.27354696393013
0.24542281031608582
0.30304279923439026
0.2030840516090393
0.24461698532104492
0.28496167063713074
0.2544753849506378
0.24285782873630524
0.2368159145116806
0.17856593430042267
0.2820291221141815
0.21501848101615906
0.20114341378211975
0.1430903524160385
0.22578385472297668
0.2357766479253769
0.2568354308605194
0.23987790942192078
0.2347245067358017
0.25725600123405457
0.27537667751312256
0.24241752922534943
0.23750300705432892
0.18591226637363434
0.2683086097240448
0.28471556305885315
0.3718114495277405
0.21717049181461334
0.3232344388961792
0.2548832893371582
0.19256001710891724
0.3192654550075531
0.21051865816116333
0.26675084233283997
0.2639021873474121
0.15788164734840393
0.13223084807395935
0.2055453509092331
0.2181168496608734
0.24182450771331787
0.18411017954349518
0.2594020664691925
0.20714081823825836
0.1537438929080963
0.250605046749115
0.26185011863708496
0.24306640028953552
0.1928311437368393
0.1790895164012909
0.26693007349967957
0.2688854932785034
0.1620243936777115
0.24411465227603912
0.3270375430583954
0.20342378318309784
0.19117335975170135
0.23121152818202972
0.35748496651649475
0.28440818190574646
0.254768043756485
0.26053497195243835
0.30744707584381104
0.3024040162563324
0.34915199875831604
0.18026041984558105
0.16125887632369995
0.2936757206916809
0.3083364963531494
0.19708693027496338
0.2678249478340149
0.18771608173847198
0.23843036592006683
0.27121201157569885
0.1719948649406433
0.10405763983726501
0.116900734603405
0.22837689518928528
0.23056137561798096
0.3005824685096741
0.16170282661914825
0.3076045513153076
0.27869248390197754
0.23351897299289703
0.249345600605011
0.2655332684516907
0.24535292387008667
0.1900331825017929
0.2744269371032715
0.2304908037185669
0.20082257688045502
0.23579208552837372
0.25115063786506653
0.216587096452713
0.20419719815254211
0.25519874691963196
0.33969518542289734
0.28895506262779236
0.13518941402435303
0.25141283869743347
0.32495564222335815
0.2906431257724762
0.24462652206420898
0.2844133675098419
0.21654047071933746
0.1934913694858551
0.3019658327102661
0.2968103885650635
0.21175067126750946
0.27913156151771545
0.2612963914871216
0.29540130496025085
0.20597106218338013
0.2087908685207367
0.2553991973400116
0.284490704536438
0.2330535650253296
0.2526104152202606
0.19744113087654114
0.21579685807228088
0.20902802050113678
0.21534861624240875
0.21128477156162262
0.1950250267982483
0.2853022813796997
0.26645427942276
0.21796511113643646
0.2198246568441391
0.36070045828819275
0.26004883646965027
0.2089937925338745
0.33834031224250793
0.3976987600326538
0.3172002136707306
0.2112109512090683
0.23364955186843872
0.22272281348705292
0.05798780545592308
0.20288580656051636
0.29103612899780273
0.21653346717357635
0.26208752393722534
0.15058012306690216
0.2777572274208069
0.17751508951187134
0.13525882363319397
0.2546091079711914
0.2491748332977295
0.1637852042913437
0.28056684136390686
0.24135413765907288
0.1407155692577362
0.2006222903728485
0.19935141503810883
0.18680977821350098
0.25838637351989746
0.22671234607696533
0.1730068176984787
0.15938404202461243
0.23619122803211212
0.2874563932418823
0.35859203338623047
0.2259487360715866
0.31890615820884705
0.2940942645072937
0.21544571220874786
0.3083571195602417
0.06338950991630554
0.24744369089603424
0.2466348558664322
0.17153966426849365
0.2719709277153015
0.249282568693161
0.24126674234867096
0.26697811484336853
0.2569144070148468
0.2891617715358734
0.358929306268692
0.2772810757160187
0.14282190799713135
0.25186318159103394
0.21421022713184357
0.19288288056850433
0.16978341341018677
0.2521095871925354
0.30039408802986145
0.2756854295730591
0.2121153175830841
0.30181998014450073
0.2769492566585541
0.44202378392219543
0.20618602633476257
0.2744234502315521
0.24384109675884247
0.197148397564888
0.26799601316452026
0.2561754584312439
0.18344667553901672
0.17167246341705322
0.2814251482486725
0.14787837862968445
0.3417392671108246
0.2513611316680908
0.29298847913742065
0.20462296903133392
0.2353787124156952
0.2684311270713806
0.2313603162765503
0.2992517650127411
0.2169647216796875
0.2817053496837616
0.2647896707057953
0.19516658782958984
0.14575845003128052
0.163395956158638
0.24217338860034943
0.2687051296234131
0.2122139036655426
0.33615976572036743
0.24720439314842224
0.19295775890350342
0.2212231159210205
0.2202802449464798
0.20740114152431488
0.17238838970661163
0.2206859290599823
0.25017574429512024
0.21134473383426666
0.2582574486732483
0.20483623445034027
0.1977265179157257
0.22429071366786957
0.29194125533103943
0.28951582312583923
0.1700151413679123
0.4350946247577667
0.1864222288131714
0.20611613988876343
0.23621976375579834
0.22735492885112762
0.32760629057884216
0.30436965823173523
0.29378923773765564
0.2842738926410675
0.22602789103984833
0.21744613349437714
0.22382697463035583
0.11362532526254654
0.11861593276262283
0.2583104074001312
0.28007909655570984
0.2371816784143448
0.20672963559627533
0.26057711243629456
0.2263007014989853
0.28729191422462463
0.2109845131635666
0.1600196212530136
0.19438017904758453
0.12644393742084503
0.19538119435310364
0.30389702320098877
0.304140567779541
0.257612019777298
0.25784122943878174
0.2812400460243225
0.2877792716026306
0.2328423261642456
0.2608053982257843
0.20795561373233795
0.23344777524471283
0.252175897359848
0.23400750756263733
0.27975013852119446
0.33294668793678284
0.22529536485671997
0.2703908681869507
0.24886852502822876
0.14550413191318512
0.3611631691455841
0.2814319133758545
0.08073893189430237
0.2811015546321869
0.30526459217071533
0.19813288748264313
0.2719942331314087
0.2674911618232727
0.19579589366912842
0.2625197172164917
0.2092529833316803
0.1390492022037506
0.18160219490528107
0.2202966809272766
0.22147569060325623
0.2790754437446594
0.30465391278266907
0.23820120096206665
0.22178266942501068
0.22492535412311554
0.27337828278541565
0.4210982024669647
0.34572169184684753
0.28924745321273804
0.21787278354167938
0.20565301179885864
0.27920979261398315
0.22175928950309753
0.22544199228286743
0.16111481189727783
0.2819351851940155
0.14844045042991638
0.2734817564487457
0.2741318643093109
0.3006611764431
0.10291987657546997
0.1757764220237732
0.24776795506477356
0.2394072711467743
0.30438509583473206
0.1964111477136612
0.20653705298900604
0.14512374997138977
0.14366967976093292
0.24048002064228058
0.21078141033649445
0.27442145347595215
0.2714119553565979
0.23601852357387543
0.21290671825408936
0.14075589179992676
0.2169092893600464
0.22940248250961304
0.39607128500938416
0.21472367644309998
0.28270280361175537
0.2655458152294159
0.20104745030403137
0.1885383278131485
0.12189676612615585
0.2246382087469101
0.24433673918247223
0.22441810369491577
0.25124675035476685
0.2568854093551636
0.20772774517536163
0.23675082623958588
0.37196412682533264
0.19684012234210968
0.21941886842250824
0.22213128209114075
0.26780828833580017
0.2100880742073059
0.22041834890842438
0.14209017157554626
0.2412453442811966
0.052238307893276215
0.24356985092163086
0.3107213079929352
0.16319452226161957
0.1665661633014679
0.20755118131637573
0.1740778684616089
0.18248632550239563
0.24826768040657043
0.24151325225830078
0.2638964354991913
0.16856805980205536
0.27178552746772766
0.26452013850212097
0.3260829746723175
0.21007296442985535
0.2067621350288391
0.3267750144004822
0.2925432324409485
0.3025248050689697
0.26194462180137634
0.3202223479747772
0.28148093819618225
0.2879381775856018
0.24347956478595734
0.3321476876735687
0.218912273645401
0.4925534129142761
0.25537043809890747
0.2650965452194214
0.19946613907814026
0.30944427847862244
0.28243008255958557
0.2765963673591614
0.327199250459671
0.291736364364624
0.18984189629554749
0.2360769361257553
0.23082715272903442
0.2902522683143616
0.11435060948133469
0.18316690623760223
0.1479300707578659
0.2278740108013153
0.2245742529630661
0.21780650317668915
0.3058200478553772
0.21504004299640656
0.2026185840368271
0.20825420320034027
0.3135829269886017
0.28026771545410156
0.10280678421258926
0.20770467817783356
0.26284459233283997
0.2390742301940918
0.26991912722587585
0.2943420708179474
0.34488657116889954
0.22484147548675537
0.30021992325782776
0.22944778203964233
0.2026224136352539
0.30411192774772644
0.17944179475307465
0.24289360642433167
0.2788843512535095
0.2535701394081116
0.16773416101932526
0.23696325719356537
0.26677581667900085
0.30539777874946594
0.19507864117622375
0.23617221415042877
0.2831851541996002
0.1975114941596985
0.21831060945987701
0.2008213847875595
0.2551121413707733
0.11687097698450089
0.13061006367206573
0.21673272550106049
0.29347050189971924
0.09782414138317108
0.2185347080230713
0.2586359977722168
0.23971796035766602
0.2639344334602356
0.25424039363861084
0.25809985399246216
0.22971230745315552
0.12682169675827026
0.28277847170829773
0.32528987526893616
0.28779008984565735
0.3078749179840088
0.297870010137558
0.2866373062133789
0.2622796595096588
0.13366195559501648
0.0548560805618763
0.2197514921426773
0.26300865411758423
0.2696675956249237
0.15196913480758667
0.21434122323989868
0.11830241978168488
0.3053725063800812
0.20646347105503082
0.04250910505652428
0.2684837877750397
0.21451924741268158
0.15761885046958923
0.11684396862983704
0.2732192873954773
0.2636418640613556
0.2455466240644455
0.33826687932014465
0.22353531420230865
0.10247325152158737
0.23655126988887787
0.1493082046508789
0.2415061742067337
0.15923304855823517
0.2644028067588806
0.27252286672592163
0.260627418756485
0.27429676055908203
0.2930702865123749
0.1906954050064087
0.3055177628993988
0.30063381791114807
0.06382571905851364
0.21416814625263214
0.2665029764175415
0.12741719186306
0.20072706043720245
0.23894193768501282
0.2523461878299713
0.2757972776889801
0.21518349647521973
0.20447325706481934
0.25437140464782715
0.2921000123023987
0.283377081155777
0.24658545851707458
0.2536922097206116
0.10246795415878296
0.2782728672027588
0.1873418539762497
0.07434350252151489
0.2420063316822052
0.2886368930339813
0.20690223574638367
0.22082582116127014
0.29973432421684265
0.17130209505558014
0.22030779719352722
0.19490709900856018
0.31973662972450256
0.28412190079689026
0.2005307972431183
0.19770735502243042
0.287886381149292
0.17077994346618652
0.27618521451950073
0.25640997290611267
0.30742061138153076
0.20914794504642487
0.2665485739707947
0.2430800497531891
0.4079088270664215
0.13225530087947845
0.5001853704452515
0.2666497826576233
0.25996702909469604
0.18691612780094147
0.3107950687408447
0.14645706117153168
0.24436122179031372
0.16358886659145355
0.24841353297233582
0.15423665940761566
0.2802010476589203
0.2757401466369629
0.2610224187374115
0.26138436794281006
0.2992576062679291
0.2526963949203491
0.2615509033203125
0.2948182225227356
0.3525814414024353
0.19149495661258698
0.20366787910461426
0.3384649157524109
0.15220417082309723
0.22471190989017487
0.2898413836956024
0.2568782567977905
0.19110523164272308
0.20749029517173767
0.25334247946739197
0.2379901260137558
0.31259191036224365
0.29684746265411377
0.2800354063510895
0.32571667432785034
0.17819815874099731
0.1962190568447113
0.23625920712947845
0.25437408685684204
0.23083347082138062
0.2908210754394531
0.16824886202812195
0.19181321561336517
0.27548667788505554
0.22813309729099274
0.12931932508945465
0.2598207890987396
0.23249487578868866
0.24423855543136597
0.26422783732414246
0.23169675469398499
0.2749345600605011
0.23941591382026672
0.172422394156456
0.17728231847286224
0.23941195011138916
0.25568845868110657
0.46230757236480713
0.21364745497703552
0.27282729744911194
0.2108260691165924
0.2551502585411072
0.29484933614730835
0.18660613894462585
0.23514646291732788
0.30897828936576843
0.27135226130485535
0.20554089546203613
0.2466707080602646
0.40541139245033264
0.21765930950641632
0.2449081689119339
0.26277804374694824
0.21223974227905273
0.21925339102745056
0.22074724733829498
0.14878596365451813
0.2602846026420593
0.46542873978614807
0.26301926374435425
0.3052281439304352
0.20572686195373535
0.19342121481895447
0.2815408408641815
0.22338615357875824
0.28354474902153015
0.13826222717761993
0.27427616715431213
0.2594381868839264
0.3205053508281708
0.10363759845495224
0.22665295004844666
0.33165884017944336
0.21214398741722107
0.22372744977474213
0.25922471284866333
0.11507508158683777
0.174322247505188
0.2164437472820282
0.2220057100057602
0.19271688163280487
0.35350659489631653
0.28644078969955444
0.20339755713939667
0.24117007851600647
0.25334227085113525
0.2986277937889099
0.19312827289104462
0.19594082236289978
0.30859044194221497
0.09216056019067764
0.22572021186351776
0.3054927587509155
0.26779377460479736
0.1544986516237259
0.33255305886268616
0.12740345299243927
0.13461144268512726
0.12267410010099411
0.2689402401447296
0.22555717825889587
0.23618344962596893
0.20920045673847198
0.13572217524051666
0.16961130499839783
0.24411101639270782
0.22717463970184326
0.1744070202112198
0.2547129690647125
0.3446890413761139
0.20489701628684998
0.31024736166000366
0.17071257531642914
0.2902994155883789
0.2610045373439789
0.19358427822589874
0.20094549655914307
0.09846879541873932
0.27481546998023987
0.23183387517929077
0.3497851490974426
0.3329528868198395
0.055137861520051956
0.36076298356056213
0.3707132041454315
0.3169902563095093
0.3230968713760376
0.2326023131608963
0.25966858863830566
0.11245692521333694
0.1498723030090332
0.1742151528596878
0.12962807714939117
0.2567029595375061
0.2559749186038971
0.18322432041168213
0.3019060790538788
0.1989205926656723
0.27323395013809204
0.12123845517635345
0.17951005697250366
0.1469162553548813
0.4174247980117798
0.23480398952960968
0.2878915071487427
0.2928822934627533
0.16934406757354736
0.2875591814517975
0.24221836030483246
0.3212687373161316
0.21465353667736053
0.21426671743392944
0.24220027029514313
0.1394243836402893
0.28218531608581543
0.20530420541763306
0.0615389309823513
0.135828897356987
0.38285771012306213
0.021374881267547607
0.013212068937718868
0.11446160823106766
0.3942791819572449
0.2483896017074585
0.38133180141448975
0.3228682279586792
0.019511740654706955
0.32809969782829285
0.381161093711853
0.29974207282066345
0.2784009277820587
0.008573610335588455
0.1523047685623169
0.05993641912937164
0.2870723009109497
0.35875403881073
0.012783212587237358
0.27154427766799927
0.3868134319782257
0.25865912437438965
0.3132316768169403
0.011243500746786594
0.17464932799339294
0.32961505651474
0.18546812236309052
0.3955448865890503
0.09337116777896881
0.29174286127090454
0.21389061212539673
0.2744280993938446
0.10734350979328156
0.33984100818634033
0.1444839984178543
0.22580331563949585
0.12399270385503769
0.034571532160043716
0.1195668876171112
0.09038779139518738
0.25628143548965454
0.09177319705486298
0.06541506201028824
0.2995510995388031
0.0519595704972744
0.3954405188560486
0.32098308205604553
0.15809302031993866
0.05999864265322685
0.3265577256679535
0.10090500861406326
0.3382484018802643
0.37927666306495667
0.04338560998439789
0.09157707542181015
0.07168102264404297
0.3860625922679901
0.038637544959783554
0.3086840808391571
0.01229469571262598
0.3985235393047333
0.12730206549167633
0.07449744641780853
0.29997876286506653
0.24461428821086884
0.10295261442661285
0.32584646344184875
0.35467711091041565
0.0576159730553627
0.0879671648144722
0.07671239227056503
0.22982530295848846
0.3705815374851227
0.1547156125307083
0.3370090425014496
0.04868621006608009
0.36575567722320557
0.07023464888334274
0.35666242241859436
0.23408733308315277
0.04152935370802879
0.1629980206489563
0.13643132150173187
0.2999630272388458
0.2367824912071228
0.14274021983146667
0.25738370418548584
0.26344946026802063
0.21846003830432892
0.28023847937583923
0.25541236996650696
0.18535774946212769
0.2633403539657593
0.30233219265937805
0.19482433795928955
0.22571955621242523
0.2741554379463196
0.1252901554107666
0.20887476205825806
0.19931715726852417
0.2610052525997162
0.23472565412521362
0.3348778784275055
0.15710917115211487
0.24478687345981598
0.20667392015457153
0.25160086154937744
0.2926071286201477
0.26754432916641235
0.2422579675912857
0.2668291926383972
0.19285458326339722
0.17103269696235657
0.14676539599895477
0.25817689299583435
0.22962138056755066
0.20997844636440277
0.1762494146823883
0.2468966543674469
0.24896490573883057
0.2990941107273102
0.23630334436893463
0.29893434047698975
0.29350438714027405
0.20938731729984283
0.3387722074985504
0.34944942593574524
0.14651185274124146
0.29787909984588623
0.2941625118255615
0.22835800051689148
0.29289084672927856
0.2501254975795746
0.3123225271701813
0.219625785946846
0.24722939729690552
0.2616686224937439
0.1993633657693863
0.30449193716049194
0.29603520035743713
0.12152401357889175
0.2054806351661682
0.24697110056877136
0.06355160474777222
0.27468836307525635
0.24914178252220154
0.29680755734443665
0.30353695154190063
0.18665757775306702
0.2331046164035797
0.402248740196228
0.286914199590683
0.25488415360450745
0.19534946978092194
0.3369455933570862
0.225396528840065
0.1543826311826706
0.3300628662109375
0.24757423996925354
0.16240717470645905
0.3531409800052643
0.319353312253952
0.3248566687107086
0.09891189634799957
0.2786353528499603
0.3173011541366577
0.23608431220054626
0.25979527831077576
0.27518430352211
0.12364674359560013
0.2136489301919937
0.26085567474365234
0.23608431220054626
0.34046781063079834
0.32954347133636475
0.21623234450817108
0.4075416326522827
0.3690396547317505
0.26915961503982544
0.24785907566547394
0.13627341389656067
0.08230362832546234
0.29555684328079224
0.17956772446632385
0.35281699895858765
0.30916091799736023
0.24518465995788574
0.20311230421066284
0.2977505922317505
0.30388614535331726
0.3070222735404968
0.23764023184776306
0.2297702133655548
0.2896513044834137
0.1299954503774643
0.31953102350234985
0.171365886926651
0.32647424936294556
0.3631144165992737
0.321062296628952
0.34389176964759827
0.3791356682777405
0.3258175253868103
0.20424076914787292
0.0996529683470726
0.24704094231128693
0.10270101577043533
0.30428993701934814
0.20752614736557007
0.3037738800048828
0.2766071856021881
0.34871867299079895
0.1340630054473877
0.11579912900924683
0.25040674209594727
0.04558514803647995
0.30904942750930786
0.29423460364341736
0.3243144750595093
0.3564620912075043
0.21276159584522247
0.18281905353069305
0.33288004994392395
0.06144757941365242
0.24573615193367004
0.22827236354351044
0.4091182351112366
0.1977442353963852
0.29770326614379883
0.1856127828359604
0.32641568779945374
0.3090842366218567
0.3521360158920288
0.23824714124202728
0.31907838582992554
0.24117980897426605
0.2859717607498169
0.2801397144794464
0.09538023173809052
0.2148493081331253
0.20255951583385468
0.3496994972229004
0.3183921277523041
0.293783962726593
0.2603479027748108
0.14044898748397827
0.31922397017478943
0.2055978775024414
0.24972185492515564
0.30669501423835754
0.312689870595932
0.2900168299674988
0.24469512701034546
0.0937235951423645
0.3588562607765198
0.3268982172012329
0.20870466530323029
0.20000235736370087
0.28606176376342773
0.3002883493900299
0.1130061075091362
0.37064504623413086
0.06682221591472626
0.2595318853855133
0.18696412444114685
0.35419586300849915
0.2588563561439514
0.2997492253780365
0.34618350863456726
0.2984928786754608
0.4007624685764313
0.3810347020626068
0.29584771394729614
0.3037267029285431
