# Supplementary material for: Deep phenotypic profiling of neuroactive drugs in larval zebrafish
Source: Nat Commun. 2024 Nov 17;15:9955. doi: 10.1038/s41467-024-54375-y (PMC11570628; doi:10.1038/s41467-024-54375-y)
Supplement: Supplementary file 6 — Source Data [file 41467_2024_54375_MOESM6_ESM.zip › Figure_Source_Data/Main/Fig_2b.csv]

twin-nn_raw_tpr	twin-nn_raw_fpr	twin-dn_raw_tpr	twin-dn_raw_fpr	twin-nn_smooth_tpr	twin-nn_smooth_fpr	twin-dn_smooth_tpr	twin-dn_smooth_fpr	corr_raw_tpr	corr_raw_fpr	euc_raw_tpr	euc_raw_fpr	corr_smooth_tpr	corr_smooth_fpr	euc_smooth_tpr	euc_smooth_fpr
0.0	0.0	0.0	0.0	0.0	0.0	0.0	0.0	0.0	0.0	0.0	0.0	0.0	0.0	0.0	0.0
0.08413793103448276	0.0	0.13158620689655173	0.0	0.08193103448275862	0.00027586206896551725	0.06151724137931035	0.0030344827586206895	0.07144827586206896	0.0016551724137931034	0.030620689655172412	0.008	0.05875862068965517	0.002758620689655172	0.038620689655172416	0.006068965517241379
0.2035862068965517	0.0	0.22427586206896552	0.0	0.1696551724137931	0.003310344827586207	0.12441379310344827	0.006344827586206896	0.11475862068965517	0.005793103448275862	0.04386206896551724	0.020137931034482758	0.104	0.0074482758620689656	0.056	0.012689655172413793
0.27972413793103446	0.001103448275862069	0.34648275862068967	0.00027586206896551725	0.21875862068965518	0.008275862068965517	0.184	0.010758620689655173	0.15089655172413793	0.010206896551724139	0.05986206896551724	0.028689655172413793	0.13131034482758622	0.013793103448275862	0.07668965517241379	0.020689655172413793
0.3467586206896552	0.0038620689655172414	0.42151724137931035	0.0008275862068965517	0.2750344827586207	0.012137931034482758	0.21737931034482758	0.01710344827586207	0.1773793103448276	0.017655172413793104	0.07806896551724138	0.03806896551724138	0.15448275862068966	0.020965517241379312	0.09462068965517241	0.028689655172413793
0.4148965517241379	0.007172413793103448	0.520551724137931	0.001379310344827586	0.31144827586206897	0.017655172413793104	0.24882758620689654	0.023172413793103447	0.2044137931034483	0.027586206896551724	0.09489655172413793	0.04827586206896552	0.18344827586206897	0.02813793103448276	0.11365517241379311	0.038620689655172416
0.4802758620689655	0.008827586206896552	0.5908965517241379	0.0016551724137931034	0.344	0.022620689655172412	0.28220689655172415	0.030344827586206897	0.22041379310344827	0.03586206896551724	0.10924137931034483	0.05931034482758621	0.20717241379310344	0.03806896551724138	0.12744827586206897	0.048827586206896555
0.5136551724137931	0.014344827586206896	0.6835862068965517	0.002758620689655172	0.3773793103448276	0.027586206896551724	0.31144827586206897	0.035586206896551724	0.23448275862068965	0.044137931034482755	0.12220689655172413	0.0686896551724138	0.22758620689655173	0.04579310344827586	0.14151724137931035	0.05986206896551724
0.5357241379310345	0.019586206896551724	0.7448275862068966	0.005241379310344828	0.41048275862068967	0.0336551724137931	0.3346206896551724	0.04468965517241379	0.25048275862068964	0.05489655172413793	0.14151724137931035	0.08110344827586206	0.24524137931034481	0.05489655172413793	0.15724137931034482	0.07144827586206896
0.5638620689655173	0.025379310344827585	0.8052413793103448	0.006620689655172414	0.43503448275862067	0.040275862068965516	0.35917241379310344	0.052689655172413793	0.2692413793103448	0.062344827586206894	0.15724137931034482	0.08827586206896551	0.26786206896551723	0.06427586206896552	0.176	0.08110344827586206
0.5903448275862069	0.0336551724137931	0.8659310344827587	0.009655172413793104	0.4573793103448276	0.047724137931034485	0.3793103448275862	0.06096551724137931	0.2904827586206897	0.07255172413793104	0.17489655172413793	0.10096551724137931	0.2846896551724138	0.07310344827586207	0.19255172413793104	0.09158620689655173
0.6193103448275862	0.04055172413793103	0.9015172413793103	0.013241379310344827	0.47917241379310344	0.05710344827586207	0.3939310344827586	0.06951724137931034	0.31117241379310345	0.08110344827586206	0.19448275862068964	0.11255172413793103	0.304	0.08358620689655172	0.20993103448275863	0.10041379310344828
0.6493793103448275	0.04910344827586207	0.919448275862069	0.030068965517241378	0.5084137931034483	0.06786206896551725	0.41351724137931034	0.07641379310344827	0.3260689655172414	0.09351724137931035	0.2110344827586207	0.12358620689655173	0.3249655172413793	0.09158620689655173	0.22675862068965516	0.11062068965517241
0.6689655172413793	0.059034482758620686	0.928	0.05379310344827586	0.5260689655172414	0.07586206896551724	0.4353103448275862	0.08689655172413793	0.34427586206896554	0.10427586206896551	0.2237241379310345	0.13544827586206898	0.3423448275862069	0.10206896551724139	0.2430344827586207	0.12386206896551724
0.6871724137931035	0.0686896551724138	0.936	0.10675862068965518	0.5451034482758621	0.08579310344827586	0.45241379310344826	0.09489655172413793	0.35917241379310344	0.11393103448275863	0.24055172413793102	0.14455172413793105	0.3602758620689655	0.11448275862068966	0.2595862068965517	0.13627586206896553
0.7031724137931035	0.07889655172413793	0.9442758620689655	0.16551724137931034	0.5652413793103448	0.09462068965517241	0.47117241379310343	0.10372413793103448	0.3746206896551724	0.12386206896551724	0.255448275862069	0.1569655172413793	0.376	0.12744827586206897	0.2747586206896552	0.14868965517241378
0.7186206896551725	0.08855172413793104	0.952	0.23117241379310344	0.5812413793103448	0.10344827586206896	0.48579310344827586	0.11393103448275863	0.3966896551724138	0.13351724137931034	0.27034482758620687	0.1713103448275862	0.392	0.14179310344827586	0.2896551724137931	0.1583448275862069
0.7313103448275862	0.10124137931034483	0.9597241379310345	0.3122758620689655	0.5966896551724138	0.11393103448275863	0.5009655172413793	0.12441379310344827	0.41544827586206895	0.14289655172413793	0.28413793103448276	0.1870344827586207	0.40855172413793106	0.1522758620689655	0.30648275862068963	0.17186206896551723
0.7431724137931035	0.11420689655172414	0.9674482758620689	0.4322758620689655	0.617103448275862	0.12220689655172413	0.5191724137931034	0.1346206896551724	0.4306206896551724	0.15337931034482757	0.29986206896551726	0.2	0.4289655172413793	0.16220689655172413	0.32	0.18179310344827587
0.7558620689655172	0.12717241379310346	0.9751724137931035	0.5092413793103449	0.632	0.13241379310344828	0.534896551724138	0.1453793103448276	0.44413793103448274	0.16331034482758622	0.3177931034482759	0.21158620689655172	0.4430344827586207	0.17351724137931035	0.33434482758620687	0.1939310344827586
0.7707586206896552	0.13820689655172413	0.9823448275862069	0.6209655172413793	0.6455172413793103	0.14455172413793105	0.5497931034482758	0.15641379310344827	0.46179310344827584	0.17324137931034483	0.3346206896551724	0.22206896551724137	0.45517241379310347	0.18344827586206897	0.3492413793103448	0.20744827586206896
0.7823448275862069	0.15420689655172415	0.9906206896551724	0.7856551724137931	0.6659310344827586	0.15393103448275863	0.5663448275862069	0.16524137931034483	0.4769655172413793	0.18372413793103448	0.35117241379310343	0.23724137931034484	0.47006896551724137	0.19448275862068964	0.36524137931034484	0.21682758620689654
0.7942068965517242	0.1663448275862069	0.9977931034482759	0.9577931034482758	0.6791724137931034	0.16413793103448276	0.5793103448275863	0.1793103448275862	0.48882758620689654	0.1966896551724138	0.36717241379310345	0.2482758620689655	0.4866206896551724	0.2046896551724138	0.3856551724137931	0.22841379310344828
0.8060689655172414	0.1820689655172414	NA	NA	0.6940689655172414	0.17544827586206896	0.5953103448275862	0.18924137931034482	0.5051034482758621	0.21075862068965517	0.384	0.2598620689655172	0.5017931034482759	0.21462068965517242	0.39806896551724136	0.24
0.8151724137931035	0.19889655172413792	NA	NA	0.7092413793103448	0.18537931034482757	0.607448275862069	0.20413793103448277	0.5180689655172414	0.22482758620689655	0.3955862068965517	0.27255172413793105	0.5172413793103449	0.224	0.41379310344827586	0.2518620689655172
0.825103448275862	0.21268965517241378	NA	NA	0.7235862068965517	0.19944827586206895	0.6162758620689656	0.2206896551724138	0.5310344827586206	0.23503448275862068	0.4143448275862069	0.28358620689655173	0.5343448275862069	0.23448275862068965	0.432	0.2598620689655172
0.8344827586206897	0.23696551724137932	NA	NA	0.7346206896551725	0.21544827586206897	0.6306206896551724	0.2333793103448276	0.5470344827586207	0.24689655172413794	0.4303448275862069	0.2993103448275862	0.5503448275862068	0.24772413793103448	0.4493793103448276	0.2711724137931035
0.847448275862069	0.25820689655172413	NA	NA	0.7508965517241379	0.23089655172413792	0.6446896551724138	0.2460689655172414	0.5619310344827586	0.25682758620689655	0.44662068965517243	0.31089655172413794	0.5630344827586207	0.26427586206896553	0.4656551724137931	0.28358620689655173
0.8557241379310345	0.27972413793103446	NA	NA	0.760551724137931	0.2460689655172414	0.656	0.25848275862068965	0.577103448275862	0.2670344827586207	0.4637241379310345	0.32220689655172413	0.5751724137931035	0.28027586206896554	0.4788965517241379	0.2948965517241379
0.8662068965517241	0.30179310344827587	NA	NA	0.7721379310344828	0.2651034482758621	0.6670344827586207	0.27282758620689657	0.592	0.2788965517241379	0.47751724137931034	0.33434482758620687	0.5944827586206897	0.2910344827586207	0.49075862068965515	0.31144827586206897
0.8780689655172413	0.319448275862069	NA	NA	0.7826206896551724	0.28193103448275864	0.6783448275862068	0.2846896551724138	0.6057931034482759	0.2896551724137931	0.49131034482758623	0.34620689655172415	0.6099310344827586	0.3001379310344828	0.5048275862068966	0.32441379310344826
0.8871724137931034	0.34179310344827585	NA	NA	0.7953103448275862	0.3020689655172414	0.6918620689655173	0.2984827586206897	0.6206896551724138	0.3004137931034483	0.5042758620689655	0.35779310344827586	0.6226206896551724	0.3142068965517241	0.520551724137931	0.33434482758620687
0.896	0.3677241379310345	NA	NA	0.8041379310344827	0.3213793103448276	0.7048275862068966	0.3136551724137931	0.6333793103448276	0.31282758620689655	0.5197241379310344	0.37075862068965515	0.6342068965517241	0.3252413793103448	0.5357241379310345	0.344
0.9067586206896552	0.3988965517241379	NA	NA	0.8162758620689655	0.34372413793103446	0.7183448275862069	0.328	0.6460689655172414	0.32468965517241377	0.5343448275862069	0.383448275862069	0.6471724137931034	0.34041379310344827	0.5497931034482758	0.3553103448275862
0.9161379310344827	0.42731034482758623	NA	NA	0.8262068965517242	0.3580689655172414	0.728551724137931	0.3423448275862069	0.6617931034482759	0.336	0.5503448275862068	0.39448275862068966	0.6617931034482759	0.35393103448275864	0.5638620689655173	0.3666206896551724
0.9252413793103448	0.45820689655172414	NA	NA	0.8366896551724138	0.38124137931034485	0.7423448275862069	0.3583448275862069	0.6742068965517242	0.3533793103448276	0.5668965517241379	0.40551724137931033	0.6750344827586207	0.36689655172413793	0.5768275862068966	0.38013793103448273
0.9354482758620689	0.4844137931034483	NA	NA	0.848	0.40027586206896554	0.7575172413793103	0.36910344827586206	0.688	0.36717241379310345	0.5826206896551724	0.4187586206896552	0.6891034482758621	0.38317241379310346	0.5933793103448276	0.391448275862069
0.9437241379310345	0.5329655172413793	NA	NA	0.8576551724137931	0.41737931034482756	0.768551724137931	0.38841379310344826	0.7020689655172414	0.37848275862068964	0.5955862068965517	0.43144827586206896	0.6993103448275862	0.3955862068965517	0.6110344827586207	0.4013793103448276
0.9522758620689655	0.5729655172413793	NA	NA	0.8681379310344828	0.44055172413793103	0.7842758620689655	0.4016551724137931	0.7147586206896551	0.392	0.6113103448275862	0.44441379310344825	0.7128275862068966	0.41186206896551725	0.6251034482758621	0.41737931034482756
0.9627586206896551	0.6137931034482759	NA	NA	0.88	0.4612413793103448	0.798344827586207	0.41820689655172416	0.7268965517241379	0.4068965517241379	0.624	0.45848275862068966	0.7249655172413794	0.4242758620689655	0.6397241379310344	0.4322758620689655
0.9710344827586207	0.6524137931034483	NA	NA	0.8907586206896552	0.48524137931034483	0.8088275862068965	0.4364137931034483	0.7431724137931035	0.41710344827586204	0.6380689655172413	0.4731034482758621	0.7384827586206897	0.44	0.6507586206896552	0.4482758620689655
0.9795862068965517	0.713103448275862	NA	NA	0.8995862068965518	0.5161379310344828	0.8198620689655173	0.4543448275862069	0.7544827586206897	0.432	0.6537931034482759	0.4860689655172414	0.7506206896551724	0.4529655172413793	0.6648275862068965	0.4612413793103448
0.9873103448275862	0.7906206896551724	NA	NA	0.9086896551724138	0.543448275862069	0.8295172413793104	0.4703448275862069	0.7649655172413793	0.44910344827586207	0.6706206896551724	0.5006896551724138	0.7627586206896552	0.4656551724137931	0.68	0.47558620689655173
0.9950344827586207	0.865103448275862	NA	NA	0.9197241379310345	0.5748965517241379	0.8380689655172414	0.48524137931034483	0.7801379310344828	0.46482758620689657	0.6857931034482758	0.5169655172413793	0.7743448275862069	0.47917241379310344	0.6937931034482758	0.4877241379310345
NA	NA	NA	NA	0.9291034482758621	0.6049655172413793	0.8499310344827586	0.5081379310344828	0.7950344827586207	0.47972413793103447	0.7015172413793104	0.5255172413793103	0.7859310344827586	0.496551724137931	0.7081379310344827	0.5009655172413793
NA	NA	NA	NA	0.9390344827586207	0.6413793103448275	0.8606896551724138	0.5346206896551724	0.8077241379310345	0.49048275862068963	0.7166896551724138	0.5412413793103448	0.7975172413793103	0.5161379310344828	0.7238620689655172	0.5128275862068965
NA	NA	NA	NA	0.9478620689655173	0.6744827586206896	0.8711724137931034	0.5531034482758621	0.8212413793103448	0.5059310344827587	0.7318620689655172	0.5525517241379311	0.8115862068965517	0.5315862068965517	0.7384827586206897	0.5249655172413793
NA	NA	NA	NA	0.9572413793103448	0.712	0.8802758620689655	0.5721379310344827	0.833655172413793	0.5255172413793103	0.7456551724137931	0.5649655172413793	0.824	0.5481379310344827	0.7533793103448276	0.5368275862068965
NA	NA	NA	NA	0.9663448275862069	0.7564137931034483	0.8891034482758621	0.5986206896551725	0.8446896551724138	0.5384827586206896	0.759448275862069	0.577103448275862	0.833655172413793	0.5641379310344827	0.7691034482758621	0.5470344827586207
NA	NA	NA	NA	0.9743448275862069	0.7961379310344827	0.8979310344827586	0.6259310344827587	0.8543448275862069	0.5539310344827586	0.7726896551724138	0.5889655172413794	0.8477241379310345	0.576	0.784	0.5611034482758621
NA	NA	NA	NA	0.9831724137931035	0.8297931034482758	0.9097931034482759	0.6515862068965518	0.8684137931034482	0.5751724137931035	0.7856551724137931	0.6027586206896551	0.8587586206896551	0.5906206896551724	0.7950344827586207	0.576551724137931
NA	NA	NA	NA	0.9908965517241379	0.8827586206896552	0.9202758620689655	0.6857931034482758	0.8788965517241379	0.5991724137931035	0.8008275862068965	0.6148965517241379	0.8706206896551724	0.6066206896551725	0.8082758620689655	0.5884137931034483
NA	NA	NA	NA	0.9991724137931034	0.9575172413793104	0.9307586206896552	0.7084137931034483	0.8893793103448275	0.6209655172413793	0.8124137931034483	0.6256551724137931	0.8824827586206897	0.6256551724137931	0.8226206896551724	0.6030344827586207
NA	NA	NA	NA	NA	NA	0.9401379310344827	0.7307586206896551	0.8987586206896552	0.6377931034482759	0.8253793103448276	0.638896551724138	0.8937931034482759	0.6427586206896552	0.8353103448275863	0.6198620689655172
NA	NA	NA	NA	NA	NA	0.9495172413793104	0.7511724137931034	0.9084137931034483	0.6537931034482759	0.8377931034482758	0.6518620689655172	0.9042758620689655	0.6667586206896552	0.8482758620689655	0.6328275862068965
NA	NA	NA	NA	NA	NA	0.9594482758620689	0.7718620689655172	0.9175172413793103	0.6711724137931034	0.8499310344827586	0.6615172413793103	0.9136551724137931	0.6913103448275862	0.8637241379310345	0.6471724137931034
NA	NA	NA	NA	NA	NA	0.968551724137931	0.8	0.9285517241379311	0.6913103448275862	0.8620689655172413	0.6783448275862068	0.9249655172413793	0.7122758620689655	0.8786206896551724	0.6670344827586207
NA	NA	NA	NA	NA	NA	0.977103448275862	0.8449655172413794	0.9390344827586207	0.7117241379310345	0.8722758620689656	0.6915862068965517	0.9346206896551724	0.7299310344827586	0.8902068965517241	0.6841379310344827
NA	NA	NA	NA	NA	NA	0.985103448275862	0.8871724137931034	0.9495172413793104	0.728551724137931	0.8866206896551724	0.7106206896551724	0.9478620689655173	0.7503448275862069	0.9001379310344828	0.6968275862068966
NA	NA	NA	NA	NA	NA	0.993103448275862	0.9315862068965517	0.9608275862068966	0.7484137931034482	0.8993103448275862	0.7252413793103448	0.9580689655172414	0.7737931034482759	0.9139310344827586	0.7139310344827586
NA	NA	NA	NA	NA	NA	NA	NA	0.9710344827586207	0.7779310344827586	0.910896551724138	0.7401379310344828	0.9668965517241379	0.8041379310344827	0.9255172413793104	0.7346206896551725
NA	NA	NA	NA	NA	NA	NA	NA	0.9806896551724138	0.8135172413793104	0.9222068965517242	0.7569655172413793	0.976551724137931	0.8264827586206897	0.9382068965517242	0.7539310344827587
NA	NA	NA	NA	NA	NA	NA	NA	0.9889655172413793	0.8573793103448276	0.9343448275862068	0.7682758620689655	0.9842758620689656	0.8623448275862069	0.9495172413793104	0.7743448275862069
NA	NA	NA	NA	NA	NA	NA	NA	0.9966896551724138	0.9084137931034483	0.9456551724137932	0.7875862068965517	0.992	0.9017931034482759	0.9588965517241379	0.7972413793103448
NA	NA	NA	NA	NA	NA	NA	NA	NA	NA	0.9588965517241379	0.8063448275862068	NA	NA	0.9699310344827586	0.8157241379310345
NA	NA	NA	NA	NA	NA	NA	NA	NA	NA	0.9682758620689655	0.8259310344827586	NA	NA	0.9804137931034482	0.8355862068965517
NA	NA	NA	NA	NA	NA	NA	NA	NA	NA	0.9782068965517241	0.8446896551724138	NA	NA	0.9889655172413793	0.8750344827586207
NA	NA	NA	NA	NA	NA	NA	NA	NA	NA	0.9886896551724138	0.886896551724138	NA	NA	0.9969655172413793	0.9561379310344827
NA	NA	NA	NA	NA	NA	NA	NA	NA	NA	0.9972413793103448	0.9506206896551724	NA	NA	NA	NA
