# Supplementary material for: Deep phenotypic profiling of neuroactive drugs in larval zebrafish
Source: Nat Commun. 2024 Nov 17;15:9955. doi: 10.1038/s41467-024-54375-y (PMC11570628; doi:10.1038/s41467-024-54375-y)
Supplement: Supplementary file 6 — Source Data [file 41467_2024_54375_MOESM6_ESM.zip › Figure_Source_Data/Main/Fig_2c.csv]

twin-nn_raw_prc	twin-nn_raw_rec	twin-dn_raw_prc	twin-dn_raw_rec	twin-nn_smooth_prc	twin-nn_smooth_rec	twin-dn_smooth_prc	twin-dn_smooth_rec	corr_raw_prc	corr_raw_rec	euc_raw_prc	euc_raw_rec	corr_smooth_prc	corr_smooth_rec	euc_smooth_prc	euc_smooth_rec
0.510635300746584	1.0	0.5018690294891319	1.0	0.5104914800732291	1.0	0.5006214611241542	1.0	0.5031228313671062	1.0	0.505861010326542	1.0	0.5083438507923153	1.0	0.5093438246452157	1.0
0.5141154773726769	0.9997241379310344	0.5048097030531159	0.9988965517241379	0.5133333333333333	0.9983448275862069	0.5036851620080657	0.9991724137931034	0.5064989517819707	0.9997241379310344	0.5087842586085735	0.9986206896551724	0.5115096737748905	0.9991724137931034	0.5113218228134729	0.9966896551724138
0.5176453779111302	0.999448275862069	0.5082128316720483	0.9986206896551724	0.5161428571428571	0.9966896551724138	0.5072118750875227	0.9991724137931034	0.5095720720720721	0.9986206896551724	0.5116772823779193	0.9972413793103448	0.5147205233963874	0.9983448275862069	0.5148232611174458	0.9964137931034482
0.5213699812922723	0.999448275862069	0.511239926480984	0.9975172413793103	0.5189928057553956	0.9950344827586207	0.510365251727542	0.9983448275862069	0.5131840090728664	0.9986206896551724	0.5148966500356379	0.9964137931034482	0.5177650429799427	0.9969655172413793	0.5183749641113983	0.9961379310344828
0.5248586751703146	0.9988965517241379	0.5144525131710096	0.9966896551724138	0.5221046528482389	0.9936551724137931	0.5124272120437438	0.9953103448275862	0.5165619645916619	0.9980689655172413	0.51816223977028	0.9955862068965518	0.5202770962620868	0.9944827586206897	0.5213996529786004	0.9947586206896551
0.5283983063220908	0.9983448275862069	0.5177111716621253	0.9958620689655172	0.5254781719959118	0.9928275862068966	0.5152338721212988	0.9936551724137931	0.5202761000862812	0.9980689655172413	0.5208966015907448	0.9936551724137931	0.5231865096671028	0.9928275862068966	0.5236707938820102	0.9917241379310345
0.5314016767171643	0.9966896551724138	0.5213057922865809	0.9955862068965518	0.5284600676570084	0.9911724137931035	0.5176487537818758	0.9911724137931035	0.5231749710312862	0.9964137931034482	0.5233100233100233	0.9908965517241379	0.5256992238980817	0.9903448275862069	0.527072633895818	0.9908965517241379
0.5346769413159455	0.9953103448275862	0.5250982103884766	0.9955862068965518	0.531337975996444	0.9892413793103448	0.5205340298940647	0.9895172413793103	0.5263388297096162	0.9950344827586207	0.5263466901511815	0.9892413793103448	0.5285440330432217	0.9884137931034482	0.5303769401330377	0.9897931034482759
0.5380710659898477	0.9942068965517241	0.5283599589623332	0.9944827586206897	0.5344879068378621	0.9875862068965517	0.5224448018716187	0.9856551724137931	0.5293252976627958	0.9933793103448276	0.529498743161319	0.9878620689655172	0.5315101070154578	0.9864827586206897	0.533283693224125	0.9878620689655172
0.5413658243080626	0.9928275862068966	0.5319651557655396	0.9939310344827587	0.5374548736462094	0.9856551724137931	0.5259979378406245	0.985103448275862	0.5322079075966237	0.991448275862069	0.5326281287246722	0.9862068965517241	0.5339922132374962	0.9837241379310345	0.5361644657863145	0.9856551724137931
0.5447105183388906	0.991448275862069	0.535921463632307	0.9939310344827587	0.5407699302819036	0.9842758620689656	0.529307018845526	0.984	0.5350641599522531	0.9892413793103448	0.5342239567697388	0.9817931034482759	0.5371152685576343	0.9820689655172414	0.5382637628554144	0.9817931034482759
0.548037268978158	0.9897931034482759	0.5396373445227034	0.9933793103448276	0.5439132427065831	0.9823448275862069	0.5319976076555024	0.9815172413793103	0.5380451127819549	0.9870344827586207	0.5366001209921355	0.9787586206896551	0.5395377128953771	0.9787586206896551	0.5405364218226151	0.9784827586206897
0.551331383715561	0.9881379310344828	0.5434093311188283	0.9928275862068966	0.5462663587374904	0.9787586206896551	0.5347295464818442	0.9790344827586207	0.5406879830277315	0.9842758620689656	0.5378048780487805	0.9732413793103448	0.5421391357646338	0.976	0.5409433092640958	0.9713103448275862
0.555297037381728	0.9875862068965517	0.5472387037882246	0.9922758620689656	0.5491078355314197	0.9762758620689655	0.5374221952330348	0.976551724137931	0.5437471369674759	0.9823448275862069	0.5397142418190198	0.969103448275862	0.5440926640926641	0.9718620689655172	0.5440470661093049	0.9693793103448276
0.5590120368922933	0.9864827586206897	0.55112678215545	0.9917241379310345	0.5516108852048796	0.9729655172413794	0.5404619856203151	0.9746206896551725	0.5466994922295738	0.9801379310344828	0.5416537627748529	0.9649655172413794	0.5457658779576587	0.9671724137931035	0.5448587923232954	0.9633103448275863
0.562628013234599	0.985103448275862	0.5549204387455585	0.9908965517241379	0.5554854981084489	0.9721379310344828	0.5433944812702328	0.9724137931034482	0.549387501938285	0.9773793103448276	0.5429998439207118	0.9597241379310345	0.548635080012551	0.9646896551724138	0.5458693941778128	0.9569655172413793
0.5669366364935684	0.9848275862068966	0.5589288494472988	0.9903448275862069	0.5583982202447163	0.9693793103448276	0.5459912989434431	0.9693793103448276	0.5524464592777865	0.9748965517241379	0.5443675267463813	0.9544827586206897	0.5506879645737782	0.960551724137931	0.5482950039651071	0.953655172413793
0.5699647774575729	0.9820689655172414	0.5630001569119724	0.9897931034482759	0.5610381288048703	0.9660689655172414	0.5490134669589728	0.9671724137931035	0.5550653852213644	0.9718620689655172	0.5452093908629442	0.9481379310344827	0.5534119897959183	0.9575172413793104	0.5505276622961305	0.9497931034482758
0.5740800516462233	0.9812413793103448	0.5671358532342242	0.9892413793103448	0.5636510500807754	0.9624827586206897	0.551223362273086	0.9633103448275863	0.5574968233799238	0.9682758620689655	0.5459926411774116	0.9415172413793104	0.5552876888460302	0.953103448275862	0.5524746090601322	0.9453793103448276
0.5780995769606248	0.9801379310344828	0.5714968914395027	0.9889655172413793	0.5671009771986971	0.960551724137931	0.5538583929992045	0.9602758620689655	0.5606084867894315	0.9657931034482758	0.5479761328817933	0.9373793103448276	0.5571937783538561	0.9486896551724138	0.5539661898569571	0.9401379310344827
0.5814602132895816	0.9776551724137931	0.5759280089988752	0.9886896551724138	0.570701264575464	0.9586206896551724	0.5553416746871992	0.9550344827586207	0.5620661824051655	0.960551724137931	0.5487804878048781	0.9310344827586207	0.5592223492893318	0.9442758620689655	0.5553369404820462	0.9343448275862068
0.5851116625310173	0.9757241379310345	0.5798768632534025	0.9873103448275862	0.5744328531213777	0.9569655172413793	0.5572630216758331	0.9503448275862069	0.5636393229166666	0.9553103448275863	0.5489585041823848	0.9233103448275862	0.5602965403624383	0.9382068965517242	0.5555739331789613	0.9266206896551724
0.5890890890890891	0.9740689655172414	0.5844495262985953	0.9870344827586207	0.5778223112892451	0.9544827586206897	0.5593800978792822	0.9459310344827586	0.5658952896766781	0.9511724137931035	0.5498759305210918	0.9169655172413793	0.562001329787234	0.9326896551724138	0.5582054703135424	0.9233103448275862
0.5934713107857984	0.9729655172413794	0.5890974967061924	0.9867586206896551	0.5810309973045822	0.9514482758620689	0.5613688713392563	0.9412413793103448	0.5673618007282357	0.9456551724137932	0.5511430001668614	0.9111724137931034	0.5635266510224606	0.927448275862069	0.5603027754415475	0.918896551724138
0.5975899524779362	0.9713103448275862	0.5938226502822982	0.9864827586206897	0.5839279646619097	0.9481379310344827	0.5642940102870416	0.9382068965517242	0.5683525287931898	0.9393103448275862	0.5525252525252525	0.9053793103448275	0.5657761244504566	0.9230344827586207	0.5615880556498134	0.9131034482758621
0.600924499229584	0.9682758620689655	0.5982247529727014	0.9853793103448276	0.5868037703513282	0.944551724137931	0.5667670682730924	0.9343448275862068	0.57003367003367	0.9340689655172414	0.5535744608592291	0.8993103448275862	0.5677243261685432	0.9180689655172414	0.563505648750428	0.9081379310344827
0.6043177892918825	0.9652413793103448	0.6030405405405406	0.9848275862068966	0.5903197925669835	0.9420689655172414	0.5681971640783254	0.9285517241379311	0.5725203804347826	0.9299310344827586	0.5549083433270515	0.8935172413793103	0.5698795180722892	0.9133793103448276	0.563752591568763	0.9001379310344828
0.6085365853658536	0.9635862068965517	0.6079400238541489	0.9842758620689656	0.5940006975933031	0.9395862068965517	0.5711610486891385	0.9255172413793104	0.5745118191161357	0.9252413793103448	0.5554019014693172	0.8863448275862069	0.5717013888888889	0.9084137931034483	0.5653537818055071	0.894896551724138
0.6124099138688698	0.961103448275862	0.6121326688434439	0.9826206896551725	0.596515924687665	0.9351724137931035	0.5729739010989011	0.9205517241379311	0.5761921216309606	0.92	0.5565823888404533	0.880551724137931	0.5747066036083377	0.9051034482758621	0.5661040787623066	0.8882758620689655
0.615712005674765	0.9577931034482758	0.6165713295198475	0.9812413793103448	0.6011006568436003	0.9340689655172414	0.5763034817252728	0.9177931034482759	0.578525361687293	0.9155862068965517	0.5573741640267511	0.8736551724137931	0.5772357723577236	0.9009655172413793	0.5668914123491838	0.8813793103448276
0.6194737784141757	0.9547586206896552	0.621437314215772	0.9804137931034482	0.6042637047653171	0.9304827586206896	0.5789933589653967	0.9139310344827586	0.5802251935256861	0.9097931034482759	0.5590481264429054	0.8684137931034482	0.5797075606276747	0.8968275862068965	0.569280343716434	0.8772413793103448
0.6239161849710982	0.9528275862068966	0.6263891338860469	0.9795862068965517	0.6074850840715964	0.926896551724138	0.5818342151675485	0.9100689655172414	0.5830670926517572	0.9062068965517242	0.5599569815379101	0.8617931034482759	0.5819686881410833	0.8921379310344828	0.5709123757904245	0.8717241379310345
0.6281443674808603	0.9506206896551724	0.6314290799074569	0.9787586206896551	0.6112023353402664	0.9241379310344827	0.5842676632852821	0.9056551724137931	0.584631918323482	0.9004137931034483	0.5617652378368602	0.8568275862068966	0.5841961852861035	0.8871724137931034	0.5714025168703265	0.8642758620689656
0.6316467341306348	0.9470344827586207	0.6363799604956006	0.9776551724137931	0.6142515190572638	0.9202758620689655	0.5867768595041323	0.9009655172413793	0.5871294287780188	0.896	0.5623516523644331	0.8496551724137931	0.5855178735105407	0.8811034482758621	0.5717967599410898	0.8568275862068966
0.6363298662704309	0.9451034482758621	0.6416017394455518	0.9768275862068966	0.6177728202268079	0.9166896551724137	0.5895576504713561	0.8971034482758621	0.5888686131386861	0.8902068965517241	0.5623386204352637	0.841103448275862	0.5880829015544041	0.8766896551724138	0.573127671436536	0.8507586206896551
0.6407949006374203	0.9428965517241379	0.6472846955567746	0.976551724137931	0.6210585585585585	0.9128275862068965	0.5929721815519766	0.8937931034482759	0.5915622697126013	0.8857931034482759	0.5629188384214445	0.8342068965517241	0.5893891275920045	0.8703448275862069	0.573305800638258	0.8424827586206897
0.6459121877365632	0.9415172413793104	0.6527034508211847	0.9757241379310345	0.6245973090771272	0.9092413793103449	0.5962319911340968	0.8904827586206897	0.59375	0.880551724137931	0.5636978579481398	0.8275862068965517	0.5904546312016601	0.863448275862069	0.5740284360189574	0.8353103448275863
0.6511272449369507	0.9401379310344827	0.657973174366617	0.9743448275862069	0.6285878300803674	0.9062068965517242	0.5995525727069351	0.8871724137931034	0.5957926371149511	0.8750344827586207	0.5640295959021059	0.8201379310344827	0.5924938083444465	0.8579310344827586	0.5758039816232772	0.8297931034482758
0.6556048620490064	0.9373793103448276	0.6630312147423844	0.9726896551724138	0.6320772946859904	0.9023448275862069	0.6027861445783133	0.8833103448275862	0.5987478656801366	0.8706206896551724	0.5645593869731801	0.8129655172413793	0.5943033102386451	0.8518620689655172	0.5773096250483185	0.824
0.6591307737283181	0.9329655172413793	0.6687547456340167	0.9718620689655172	0.6360975609756098	0.8993103448275862	0.6060433295324972	0.8797241379310344	0.6019919555640681	0.8670344827586207	0.5656800154768814	0.8066206896551724	0.5956826137689615	0.8449655172413794	0.5776215582893967	0.816
0.6636488880141704	0.9302068965517242	0.6745879647374473	0.9710344827586207	0.6405757097791798	0.8962758620689655	0.6090961427748992	0.8755862068965518	0.604835589941973	0.8626206896551725	0.5659566152042212	0.798896551724138	0.5959913539005699	0.8366896551724138	0.5786151114618268	0.8091034482758621
0.6678592725104353	0.926896551724138	0.679953560371517	0.9693793103448276	0.6442939653455487	0.8924137931034483	0.6117464624927311	0.8706206896551724	0.606368431334245	0.8562758620689656	0.5661532385466035	0.790896551724138	0.5970623263199683	0.8297931034482758	0.5792306159059198	0.8016551724137931
0.6721541859064445	0.9235862068965517	0.6860101602188354	0.968551724137931	0.6484909456740443	0.8891034482758621	0.6148423732132368	0.8662068965517241	0.6079321231254933	0.8499310344827586	0.5671522650169627	0.784	0.5991578103067977	0.8242758620689655	0.5800604229607251	0.7944827586206896
0.676536199553843	0.9202758620689655	0.6917308071837379	0.9668965517241379	0.6514134634940004	0.8835862068965518	0.6173792557403008	0.8604137931034482	0.6104025508170586	0.8449655172413794	0.5683467741935484	0.7776551724137931	0.6022289766970618	0.8198620689655173	0.582010582010582	0.7889655172413793
0.6812871490059439	0.9169655172413793	0.6983652312599681	0.9663448275862069	0.6555692560624743	0.88	0.6204759048190361	0.856	0.6129227053140096	0.84	0.5679641328714082	0.7688275862068965	0.603932009010854	0.8135172413793104	0.5825622044005758	0.7815172413793103
0.6860103626943005	0.9131034482758621	0.7043898509867096	0.9649655172413794	0.6594639517972158	0.8755862068965518	0.6235104019390022	0.8515862068965517	0.6135855196257881	0.8322758620689655	0.5679851668726823	0.760551724137931	0.6054647070999793	0.8068965517241379	0.5831600831600832	0.7737931034482759
0.6907605279698303	0.9095172413793103	0.7109438567941416	0.9641379310344828	0.6621138894725783	0.8692413793103448	0.628443174862273	0.8496551724137931	0.6168550873586844	0.8278620689655173	0.5674098770577204	0.7511724137931034	0.6073670992046881	0.8005517241379311	0.5842791088692728	0.766896551724138
0.6958271552637153	0.9062068965517242	0.717632552404439	0.9633103448275863	0.6653919694072657	0.864	0.6296907216494846	0.8424827586206897	0.6185331394140868	0.8212413793103448	0.5686894226717235	0.744551724137931	0.6083368599238257	0.7931034482758621	0.5849978750531236	0.759448275862069
0.7004282655246252	0.9023448275862069	0.7246677740863787	0.9627586206896551	0.6699592012024909	0.8606896551724138	0.6333333333333333	0.8386206896551724	0.620957580848383	0.8157241379310345	0.5691160809371671	0.737103448275862	0.6114200171086399	0.7886896551724137	0.5852504837669319	0.7508965517241379
0.7068629573500758	0.9006896551724138	0.7322702475870752	0.9627586206896551	0.6741963509991312	0.8562758620689656	0.6359233522846915	0.833103448275862	0.6219486308639355	0.8082758620689655	0.5698901572259315	0.7299310344827586	0.6136216216216216	0.782896551724138	0.5843845150065246	0.7412413793103448
0.7109700021896211	0.8957241379310344	0.7389183457051962	0.961103448275862	0.6769872639437857	0.8504827586206897	0.6389184585905897	0.8278620689655173	0.6216448357311574	0.7986206896551724	0.5704639512088869	0.7224827586206897	0.6160069975945769	0.7771034482758621	0.5844327176781002	0.7332413793103448
0.7154561558901683	0.8913103448275862	0.7466237942122187	0.9608275862068966	0.6811722912966253	0.8463448275862069	0.6421959095801938	0.8228965517241379	0.6240503581506404	0.7931034482758621	0.570169640890064	0.7139310344827586	0.6189739053516143	0.7721379310344828	0.585002225189141	0.7252413793103448
0.7207792207792207	0.888	0.7540628385698809	0.96	0.6841868823000898	0.8402758620689655	0.6455475723927716	0.8179310344827586	0.6260430390865174	0.7864827586206896	0.571524064171123	0.7075862068965517	0.6204118173679498	0.7646896551724138	0.5847782031074082	0.7164137931034483
0.7263873159682899	0.8846896551724138	0.7605695509309968	0.9577931034482758	0.6880254487616451	0.8353103448275863	0.6478624944909652	0.8110344827586207	0.6274161297489447	0.7790344827586206	0.5713319810682894	0.6993103448275862	0.6225945211682137	0.7586206896551724	0.5857435663857891	0.7095172413793104
0.7308132875143184	0.88	0.7681063122923588	0.9566896551724138	0.6935632183908046	0.8322758620689655	0.6512923351158645	0.8063448275862068	0.6283723021582733	0.7710344827586207	0.57074395253309	0.6899310344827586	0.6235967926689576	0.7508965517241379	0.5866359447004609	0.7023448275862069
0.7355735805330244	0.8755862068965518	0.7758118701007839	0.9555862068965517	0.6972306260181522	0.8264827586206897	0.6550169109357384	0.8013793103448276	0.629831741700773	0.7641379310344828	0.5705705705705706	0.6813793103448276	0.624681048480631	0.7428965517241379	0.5873163907670785	0.6948965517241379
0.7393242609103707	0.8692413793103448	0.7841449603624009	0.9550344827586207	0.7001884126236458	0.8201379310344827	0.656021897810219	0.7933793103448276	0.6329958582604694	0.758896551724138	0.5716623801730185	0.6744827586206896	0.6263503992484735	0.7357241379310345	0.5881519943356148	0.6874482758620689
0.7446555819477435	0.8648275862068966	0.7921631530705775	0.953655172413793	0.7043395326657129	0.8148965517241379	0.6591224018475751	0.7873103448275862	0.6361731843575419	0.7539310344827587	0.5732544378698224	0.6681379310344827	0.6286257727056586	0.7293793103448276	0.5883337317714559	0.6788965517241379
0.7496392496392497	0.8598620689655172	0.8008808530366249	0.953103448275862	0.708423847453536	0.8096551724137931	0.6623801730184709	0.7815172413793103	0.6390197926484449	0.7481379310344828	0.5744069015097053	0.6612413793103449	0.6315282791817087	0.7238620689655172	0.588961510530138	0.6711724137931034
0.754992693619094	0.8551724137931035	0.8085855031667839	0.9508965517241379	0.713307240704501	0.8044137931034483	0.6629559450497394	0.7721379310344828	0.6404199475065617	0.7404137931034482	0.5737506065016982	0.6524137931034483	0.6336175395858709	0.7175172413793104	0.5901398086828551	0.6637241379310345
0.7609768130241736	0.8510344827586207	0.8166706245547376	0.9486896551724138	0.7191679049034175	0.8011034482758621	0.6657869481765835	0.7655172413793103	0.6394195888754535	0.7293793103448276	0.5737100737100738	0.6441379310344828	0.6342546890424482	0.7089655172413794	0.5912590017382667	0.6568275862068965
0.7671746190357233	0.8471724137931035	0.8255227108868061	0.9475862068965517	0.7237832413447065	0.7958620689655173	0.6696623755161525	0.760551724137931	0.643329253365973	0.7249655172413794	0.5740233889027121	0.6364137931034483	0.6368407898025493	0.7028965517241379	0.5923038229376257	0.6496551724137931
0.7721518987341772	0.8413793103448276	0.8338603746047191	0.9456551724137932	0.7275730622617534	0.7897931034482759	0.6724858618146053	0.7544827586206897	0.645513138324244	0.7183448275862069	0.5754598135550516	0.6300689655172413	0.6390787142495571	0.696551724137931	0.5945463812436289	0.6435862068965518
0.7775782452539765	0.8361379310344828	0.8436345727653287	0.9451034482758621	0.7335907335907336	0.7862068965517242	0.6733881005725666	0.7462068965517241	0.6463200200954534	0.7097931034482758	0.5765696784073507	0.6231724137931034	0.6422159528084124	0.6907586206896552	0.5974696617609089	0.6383448275862069
0.7841913676547062	0.832	0.8529045125903765	0.9437241379310345	0.7381324986958789	0.7806896551724138	0.6759142496847415	0.7393103448275862	0.64876558920845	0.7031724137931035	0.578335056876939	0.617103448275862	0.6443057722308893	0.6835862068965517	0.598586017282011	0.6306206896551724
0.7897787144362487	0.8270344827586207	0.8623737373737373	0.9420689655172414	0.7427287149656266	0.774896551724138	0.678251980577562	0.7321379310344828	0.651186790505676	0.6962758620689655	0.579250720461095	0.6099310344827586	0.6465471797575119	0.6766896551724138	0.6002123705866738	0.6237241379310344
0.7973838761345435	0.824	0.8718670076726343	0.9404137931034483	0.7468490211853044	0.7682758620689655	0.6814296814296814	0.7257931034482759	0.6521966527196653	0.688	0.5798564974754186	0.6019310344827586	0.6479550922213312	0.6686896551724137	0.6022604951560818	0.6173793103448276
0.8021115322144017	0.8173793103448276	0.8810572687224669	0.9379310344827586	0.7523110386079391	0.7633103448275862	0.6847769028871391	0.7197241379310345	0.6532343584305408	0.6797241379310345	0.5803234501347709	0.5939310344827586	0.6511249661154784	0.6626206896551724	0.6037117903930131	0.6102068965517241
0.8070271754048861	0.8110344827586207	0.8912815126050421	0.9362758620689655	0.7579933847850056	0.7586206896551724	0.687682894386805	0.713103448275862	0.6565357719203873	0.6733793103448276	0.581033069144575	0.5864827586206897	0.6530107231234534	0.6551724137931034	0.6020492938244254	0.5997241379310345
0.8138046200946284	0.8066206896551724	0.9026077700904737	0.9357241379310345	0.7631431767337807	0.7528275862068966	0.6902320561252023	0.705655172413793	0.6604854104172347	0.6681379310344827	0.581808097615086	0.5787586206896552	0.6554129464285714	0.648	0.6024739949395558	0.5911724137931035
0.8198757763975155	0.8011034482758621	0.9142163474507689	0.9348965517241379	0.7685106382978724	0.7473103448275862	0.6942239255406515	0.6995862068965517	0.6631637168141593	0.6615172413793103	0.5821609454136185	0.5707586206896552	0.6579841449603624	0.6411034482758621	0.6030795551753636	0.5834482758620689
0.8252649670581496	0.7947586206896552	0.924781181619256	0.9326896551724138	0.7708693149107657	0.7387586206896551	0.6982495137538205	0.6932413793103448	0.6639528354856822	0.6524137931034483	0.5822387207310109	0.5624827586206896	0.6611143021252154	0.6350344827586207	0.6032986111111112	0.5751724137931035
0.8312481815536805	0.7881379310344827	0.9359400998336106	0.9310344827586207	0.7763157894736842	0.7324137931034482	0.7005920496193967	0.6855172413793104	0.6652409466780724	0.6435862068965518	0.5817391304347826	0.5536551724137931	0.663071990673273	0.6275862068965518	0.6039952996474736	0.5671724137931035
0.8366804489072652	0.7815172413793103	0.9457102672292546	0.927448275862069	0.7818343722172751	0.7266206896551725	0.7045194508009154	0.679448275862069	0.6677279305354559	0.6364137931034483	0.5829899941141848	0.5464827586206896	0.6650887573964497	0.6201379310344828	0.6057262153295556	0.5602758620689655
0.8433843384338434	0.775448275862069	0.9569186875891583	0.9252413793103448	0.7849170437405731	0.7177931034482758	0.7069416206796398	0.671448275862069	0.6698972099853158	0.6292413793103449	0.5826112936958471	0.5379310344827586	0.6688701923076923	0.6140689655172413	0.6075105996365839	0.5533793103448276
0.8486882245271506	0.767448275862069	0.965537214016797	0.9197241379310345	0.7895865237366003	0.7111724137931035	0.7101150103214391	0.6642758620689655	0.673134328358209	0.6220689655172413	0.5814871016691957	0.5285517241379311	0.6706349206349206	0.6060689655172414	0.608	0.5451034482758621
0.8534242330337775	0.7597241379310344	0.9759036144578314	0.9161379310344827	0.7937694704049845	0.7028965517241379	0.7150553726429213	0.6590344827586206	0.674143679903001	0.6135172413793103	0.5841553637484587	0.5227586206896552	0.6705955334987593	0.5964137931034483	0.6092528915286027	0.5376551724137931
0.8588976377952756	0.7522758620689655	0.9829952267303103	0.9089655172413793	0.7970876859765749	0.6946206896551724	0.719452887537994	0.6529655172413793	0.6764162561576355	0.6060689655172414	0.5848997493734336	0.5150344827586207	0.6730769230769231	0.5889655172413794	0.6104226247219574	0.5299310344827586
0.8648735190521935	0.7451034482758621	0.9863595028796605	0.8976551724137931	0.8027035725780496	0.688	0.7242124768375541	0.646896551724138	0.6775203506574827	0.5969655172413794	0.5858553679515769	0.5073103448275862	0.6716896441167041	0.5779310344827586	0.6087940510830908	0.519448275862069
0.8717030283295344	0.7384827586206897	0.9876771410967344	0.8844137931034483	0.8052373158756138	0.6786206896551724	0.7264447236180904	0.6380689655172413	0.6807765754296626	0.5900689655172414	0.585950145678213	0.4993103448275862	0.6757990867579908	0.5715862068965517	0.6090819348469891	0.5106206896551724
0.8784365684001325	0.7315862068965517	0.989024772656005	0.8700689655172413	0.8093333333333333	0.6697931034482759	0.729798786330246	0.6303448275862069	0.6833764553686934	0.5828965517241379	0.586627140974967	0.49131034482758623	0.6788321167883211	0.5644137931034483	0.608783104257459	0.5009655172413793
0.8844339622641509	0.7241379310344828	0.9894703254626676	0.855448275862069	0.8123515439429929	0.6604137931034483	0.7333549853848652	0.6228965517241379	0.6846432094705689	0.5743448275862069	0.5872696817420435	0.48358620689655174	0.6834289571380358	0.5586206896551724	0.611395428181508	0.4943448275862069
0.8912894375857339	0.7169655172413794	0.9896036387264457	0.8402758620689655	0.8157621845834774	0.6510344827586206	0.7372069990095741	0.616	0.6860776439089692	0.5655172413793104	0.5880749574105621	0.47613793103448276	0.6877361731363792	0.5522758620689655	0.6130600903091351	0.4868965517241379
0.8969612294795669	0.7084137931034483	0.9910773298083279	0.8273103448275863	0.8190777895107356	0.6419310344827586	0.7445451493789862	0.6118620689655172	0.6869891008174387	0.5564137931034483	0.5900104058272633	0.4692413793103448	0.6915005246589717	0.5453793103448276	0.6173974540311173	0.48165517241379313
0.902491103202847	0.6995862068965517	0.9919164701919838	0.8124137931034483	0.8243727598566308	0.6344827586206897	0.7502562350529552	0.6057931034482759	0.6884108258154059	0.5473103448275862	0.5907485875706214	0.46151724137931033	0.69312922748309	0.5371034482758621	0.6201801801801802	0.4747586206896552
0.9081669691470055	0.6902068965517242	0.9924502402196294	0.7977931034482758	0.8285818713450293	0.6253793103448276	0.7547826086956522	0.5986206896551725	0.6901060070671378	0.5387586206896552	0.5896974063400576	0.4515862068965517	0.6951794128307358	0.5291034482758621	0.6210062431142123	0.46648275862068966
0.9134615384615384	0.6813793103448276	0.9926522043386984	0.7826206896551724	0.8342644320297952	0.6179310344827587	0.759646017699115	0.592	0.6926952141057935	0.5310344827586206	0.588537839823659	0.4419310344827586	0.6966001478196601	0.52	0.624251497005988	0.46013793103448275
0.9181440965673331	0.671448275862069	0.9932239657631954	0.7682758620689655	0.837014470677837	0.6063448275862069	0.7615440115440115	0.5823448275862069	0.6943935507511909	0.5227586206896552	0.5891385767790263	0.4339310344827586	0.6978146194423511	0.510896551724138	0.6241405653170359	0.45075862068965517
0.9238168526356291	0.6623448275862069	0.9930959302325582	0.7539310344827587	0.839875631558492	0.5961379310344828	0.7662863452337136	0.5743448275862069	0.7000373552484124	0.5169655172413793	0.5896946564885496	0.4262068965517241	0.7006149116064566	0.5028965517241379	0.6236852356836774	0.4416551724137931
0.928150765606596	0.6521379310344828	0.9940586706275529	0.7384827586206897	0.8436507936507937	0.5864827586206897	0.7729831144465291	0.5682758620689655	0.7033511043412034	0.5095172413793103	0.590272373540856	0.4184827586206897	0.7028616228929832	0.4946206896551724	0.6237072394590294	0.432551724137931
0.9323187825390469	0.6422068965517241	0.9950701554797118	0.7238620689655172	0.8501417577966788	0.5790344827586207	0.7766730401529637	0.5602758620689655	0.7062937062937062	0.5015172413793103	0.5937251787132645	0.4124137931034483	0.7036443732478975	0.4846896551724138	0.6232709519934907	0.4226206896551724
0.9357610474631751	0.6308965517241379	0.9957479706223424	0.7106206896551724	0.855072463768116	0.5696551724137932	0.7784290738569754	0.5495172413793104	0.7086801426872771	0.49324137931034484	0.59375	0.4035862068965517	0.7055692055692055	0.4753103448275862	0.6213632585203658	0.4124137931034483
0.9385451505016722	0.6193103448275862	0.9960521121200158	0.696	0.856840321897501	0.5580689655172414	0.7814120462704428	0.5404137931034483	0.7153255155681358	0.488	0.5929460580912863	0.39420689655172414	0.7086647132691503	0.4670344827586207	0.6217594560135996	0.4035862068965517
0.9392643284858854	0.6057931034482759	0.9959644874899112	0.6808275862068965	0.861904761904762	0.5492413793103448	0.7875457875457875	0.5337931034482759	0.7201322860686235	0.480551724137931	0.5952481968604157	0.3870344827586207	0.7125748502994012	0.4595862068965517	0.6234782608695653	0.3955862068965517
0.9449300699300699	0.5964137931034483	0.9962917181705809	0.6670344827586207	0.8666371289322109	0.5395862068965517	0.7916839916839917	0.5252413793103449	0.7235841081994928	0.4722758620689655	0.5972222222222222	0.3795862068965517	0.7160979877515311	0.4515862068965517	0.6260560248999555	0.38841379310344826
0.9494407158836689	0.5853793103448276	0.9962073324905183	0.6521379310344828	0.8706309577848389	0.5291034482758621	0.7959183673469388	0.5164137931034483	0.7269978401727861	0.46427586206896554	0.5967096487327701	0.3702068965517241	0.7185816876122083	0.4416551724137931	0.6276741010468821	0.38041379310344825
0.9524027459954233	0.5740689655172414	0.9961240310077519	0.6380689655172413	0.8766868310842252	0.5197241379310344	0.7979094076655052	0.5053793103448276	0.7281983178397521	0.45379310344827584	0.5989986345015931	0.3630344827586207	0.7242647058823529	0.43475862068965515	0.6286113699906803	0.3721379310344828
0.9572569281352747	0.5622068965517242	0.996474217717056	0.6237241379310344	0.8812022900763359	0.5095172413793103	0.8044543429844098	0.4982068965517241	0.7311876699909338	0.44496551724137934	0.5982267848810079	0.35365517241379313	0.7263306641544983	0.42537931034482757	0.6270296084049666	0.3622068965517241
0.9605199807414541	0.5503448275862068	0.9972887483054677	0.6088275862068966	0.8860078277886497	0.4995862068965517	0.8074817518248175	0.4882758620689655	0.7345707656612529	0.4366896551724138	0.5994263862332696	0.34593103448275864	0.7287234042553191	0.41572413793103447	0.6287952987267384	0.35420689655172416
0.9648340762753839	0.5373793103448276	0.9972196478220574	0.5936551724137931	0.8864892014063285	0.4868965517241379	0.812529219261337	0.47944827586206895	0.7390684410646388	0.4289655172413793	0.6000981354268891	0.3373793103448276	0.7303482587064677	0.4049655172413793	0.6280825364871666	0.34427586206896554
0.9684638860630722	0.5252413793103449	0.9976235741444867	0.5790344827586207	0.8938691396187533	0.4786206896551724	0.8187919463087249	0.47117241379310343	0.7430521696733301	0.4204137931034483	0.5991943605236657	0.32827586206896553	0.7334014300306435	0.39613793103448275	0.6308724832214765	0.3371034482758621
0.9732984293193717	0.5128275862068965	0.9975526186979932	0.5622068965517242	0.8989417989417989	0.4686896551724138	0.8242245199409158	0.46179310344827584	0.7448724362181091	0.4107586206896552	0.6001034661148474	0.32	0.7381951731374606	0.38813793103448274	0.6352067868504772	0.33048275862068965
0.9763058696822833	0.5001379310344828	0.9974849094567404	0.5470344827586207	0.9048395867319196	0.4590344827586207	0.8263503281171126	0.4515862068965517	0.7470437017994859	0.40082758620689657	0.6007442849548112	0.3117241379310345	0.7459546925566343	0.38151724137931037	0.6370572207084468	0.32248275862068965
0.9794444444444445	0.4863448275862069	0.9974146845915202	0.5321379310344828	0.910464465584779	0.44882758620689656	0.8294453084499741	0.4413793103448276	0.7468287526427061	0.38979310344827584	0.5989071038251366	0.3023448275862069	0.7498613422074321	0.37296551724137933	0.6395739910313901	0.31475862068965516
0.9822552947910704	0.4733793103448276	0.9973432518597237	0.5177931034482759	0.9128678592036931	0.4364137931034483	0.8364411294619073	0.43310344827586206	0.749047359825803	0.3795862068965517	0.5986509274873525	0.29379310344827586	0.7551369863013698	0.3649655172413793	0.6410848240046163	0.30648275862068963
0.9822904368358913	0.4590344827586207	0.9972662657189721	0.5031724137931034	0.917906008328376	0.4256551724137931	0.8421917808219178	0.424	0.7532176832680471	0.3713103448275862	0.6018518518518519	0.2868965517241379	0.7585394581861012	0.3553103448275862	0.6426872770511296	0.29820689655172417
0.9823062843197071	0.44413793103448274	0.9971846846846847	0.488551724137931	0.9232186732186732	0.4146206896551724	0.8443316412859561	0.4129655172413793	0.7576457010963646	0.3622068965517241	0.6072705601907032	0.2811034482758621	0.7663834951456311	0.3484137931034483	0.6464460784313726	0.2910344827586207
0.9823232323232324	0.42924137931034484	0.9970879440885265	0.4722758620689655	0.9295685279187818	0.40413793103448276	0.8460641399416909	0.40027586206896554	0.7611673615247171	0.352551724137931	0.6097111247695144	0.2736551724137931	0.7717868338557994	0.3395862068965517	0.6476552598225602	0.28193103448275864
0.9830065359477124	0.4148965517241379	0.9969933854479855	0.4573793103448276	0.9311023622047244	0.391448275862069	0.8543922984356197	0.3917241379310345	0.7675276752767528	0.34427586206896554	0.6142131979695431	0.2670344827586207	0.7741726151849448	0.3291034482758621	0.6498360655737705	0.2733793103448276
0.9837177747625508	0.4	0.9968905472636815	0.4422068965517241	0.9320652173913043	0.37848275862068964	0.8590062111801242	0.38151724137931037	0.7695735200509229	0.3335172413793103	0.6172028890347997	0.2593103448275862	0.7787491593813046	0.319448275862069	0.6530889341479973	0.2653793103448276
0.9852112676056338	0.3859310344827586	0.9974293059125964	0.4281379310344828	0.934322033898305	0.3649655172413793	0.8650385604113111	0.3713103448275862	0.7777044854881267	0.3252413793103448	0.6218601493550577	0.2526896551724138	0.782033426183844	0.3097931034482759	0.6549295774647887	0.25655172413793104
0.9868421052631579	0.3724137931034483	0.99800796812749	0.4146206896551724	0.9352941176470588	0.3508965517241379	0.8691029900332226	0.36082758620689653	0.7833219412166781	0.31613793103448273	0.6230661040787623	0.24441379310344827	0.7891304347826087	0.3004137931034483	0.6598540145985401	0.24937931034482758
0.9885931558935361	0.3586206896551724	0.9986206896551724	0.399448275862069	0.9403669724770642	0.3393103448275862	0.8787043418332184	0.35172413793103446	0.7944720056697377	0.30924137931034484	0.6201607012417824	0.23420689655172414	0.7948717948717948	0.2907586206896552	0.662870159453303	0.24082758620689657
0.990506329113924	0.3453793103448276	0.9985683607730852	0.38482758620689655	0.9418789808917197	0.3263448275862069	0.8834048640915594	0.3406896551724138	0.7948529411764705	0.29820689655172417	0.6208206686930091	0.22537931034482758	0.7974882260596546	0.28027586206896554	0.6642969984202212	0.232
0.9917355371900827	0.3310344827586207	0.9985074626865672	0.36910344827586206	0.9450457951706911	0.31310344827586206	0.8863298662704309	0.3291034482758621	0.8016845329249617	0.2888275862068965	0.6223277909738717	0.21682758620689654	0.8044189852700491	0.2711724137931035	0.6732510288065844	0.2256551724137931
0.9930915371329879	0.31724137931034485	0.9992223950233281	0.3544827586206897	0.9512195121951219	0.30124137931034484	0.8931888544891641	0.3183448275862069	0.8043130990415336	0.27779310344827585	0.6297520661157024	0.21020689655172414	0.8046272493573264	0.2590344827586207	0.6743986254295533	0.21655172413793103
0.9945652173913043	0.30289655172413793	0.9991863303498779	0.3387586206896552	0.9542124542124543	0.28744827586206895	0.8966908797417272	0.30648275862068963	0.8113522537562604	0.26813793103448275	0.630716134598792	0.2016551724137931	0.8168761220825853	0.25103448275862067	0.6765765765765765	0.20717241379310344
0.9943019943019943	0.2888275862068965	0.9991503823279524	0.32441379310344826	0.9595375722543352	0.2747586206896552	0.8978040540540541	0.29324137931034483	0.8150087260034904	0.2576551724137931	0.6330027051397655	0.1936551724137931	0.8222013170272813	0.24110344827586208	0.6783349101229896	0.19779310344827586
0.995987963891675	0.27393103448275863	1.0	0.3103448275862069	0.9613428280773143	0.26068965517241377	0.9027409372236959	0.2816551724137931	0.8226691042047533	0.2482758620689655	0.6316287878787878	0.184	0.827893175074184	0.23089655172413792	0.6769383697813122	0.18786206896551724
1.0	0.2609655172413793	1.0	0.296	0.9634408602150538	0.24717241379310345	0.9110287303058388	0.2711724137931035	0.834774255523535	0.23972413793103448	0.6337325349301397	0.17517241379310344	0.8373305526590198	0.22151724137931034	0.6823899371069182	0.17958620689655172
1.0	0.24579310344827587	1.0	0.2808275862068966	0.9611872146118722	0.23227586206896553	0.9154518950437318	0.2598620689655172	0.8474747474747475	0.23144827586206895	0.6392405063291139	0.16717241379310344	0.8458980044345898	0.21048275862068966	0.6911111111111111	0.1715862068965517
1.0	0.23006896551724138	1.0	0.26620689655172414	0.9647201946472019	0.21875862068965518	0.9149590163934426	0.2463448275862069	0.8592750533049041	0.22234482758620688	0.6390134529147982	0.15724137931034482	0.8495887191539365	0.19944827586206895	0.6899408284023668	0.16082758620689655
1.0	0.21462068965517242	1.0	0.2518620689655172	0.9675324675324676	0.20551724137931035	0.92	0.23475862068965517	0.8700564971751412	0.21241379310344827	0.6339712918660287	0.14620689655172414	0.8598247809762203	0.18951724137931034	0.6919191919191919	0.15117241379310345
1.0	0.19917241379310344	1.0	0.23751724137931035	0.9706703910614525	0.1917241379310345	0.9241379310344827	0.22179310344827585	0.8855421686746988	0.20275862068965517	0.644955300127714	0.1393103448275862	0.8716577540106952	0.17986206896551724	0.6986486486486486	0.1426206896551724
1.0	0.18455172413793103	1.0	0.22179310344827585	0.9759398496240601	0.1790344827586207	0.932349323493235	0.20910344827586208	0.8983268983268984	0.19255172413793104	0.6379781420765027	0.12882758620689655	0.8762589928057554	0.168	0.7107558139534884	0.13489655172413792
1.0	0.16910344827586207	1.0	0.2066206896551724	0.9803921568627451	0.16551724137931034	0.9368421052631579	0.19641379310344828	0.9050894085281981	0.18151724137931036	0.638235294117647	0.11972413793103448	0.8798751950078003	0.15558620689655173	0.7275590551181103	0.12744827586206897
1.0	0.15448275862068966	1.0	0.19144827586206897	0.9802513464991023	0.15062068965517242	0.9449152542372882	0.18455172413793103	0.9169139465875371	0.17048275862068965	0.643312101910828	0.11144827586206897	0.889267461669506	0.144	0.7379310344827587	0.11806896551724137
1.0	0.1404137931034483	1.0	0.17572413793103447	0.9841897233201581	0.1373793103448276	0.9557926829268293	0.17296551724137932	0.9357945425361156	0.16082758620689655	0.6515679442508711	0.10317241379310345	0.9026217228464419	0.1329655172413793	0.7429111531190926	0.10841379310344827
1.0	0.12551724137931033	1.0	0.16110344827586207	0.9845814977973568	0.12331034482758621	0.9568106312292359	0.15889655172413794	0.9403508771929825	0.14786206896551723	0.6653919694072657	0.096	0.917184265010352	0.12220689655172413	0.7447257383966245	0.09737931034482758
1.0	0.11117241379310344	1.0	0.14675862068965517	0.9876237623762376	0.11006896551724138	0.9525547445255474	0.144	0.9475728155339805	0.1346206896551724	0.6616702355460385	0.08524137931034483	0.927570093457944	0.10951724137931035	0.7743467933491687	0.08993103448275862
1.0	0.09655172413793103	1.0	0.13213793103448276	0.9943181818181818	0.09655172413793103	0.9536290322580645	0.13048275862068964	0.95	0.12055172413793104	0.672289156626506	0.07696551724137932	0.9436997319034852	0.09710344827586206	0.7896174863387978	0.07972413793103449
1.0	0.08165517241379311	1.0	0.11724137931034483	0.9966442953020134	0.08193103448275862	0.9616252821670429	0.11751724137931034	0.9556650246305419	0.1070344827586207	0.6602209944751382	0.06593103448275862	0.940809968847352	0.0833103448275862	0.8012820512820513	0.06896551724137931
1.0	0.06593103448275862	1.0	0.10206896551724139	1.0	0.06758620689655172	0.961439588688946	0.10317241379310345	0.9660056657223796	0.09406896551724138	0.6731391585760518	0.057379310344827586	0.951310861423221	0.07006896551724139	0.8108108108108109	0.057931034482758624
1.0	0.05103448275862069	1.0	0.08772413793103448	1.0	0.05241379310344828	0.9548192771084337	0.08744827586206896	0.9697986577181208	0.07972413793103449	0.6771653543307087	0.04744827586206896	0.9532710280373832	0.05627586206896552	0.8431372549019608	0.04744827586206896
1.0	0.03641379310344828	1.0	0.07310344827586207	1.0	0.03779310344827586	0.9572953736654805	0.07420689655172413	0.9796747967479674	0.06648275862068966	0.7227722772277227	0.040275862068965516	0.95625	0.04220689655172414	0.8874172185430463	0.03696551724137931
1.0	0.021517241379310346	1.0	0.057931034482758624	1.0	0.023172413793103447	0.956140350877193	0.060137931034482756	0.9947368421052631	0.052137931034482755	0.78	0.032275862068965516	0.9629629629629629	0.028689655172413793	0.9484536082474226	0.025379310344827585
1.0	0.006344827586206896	1.0	0.043586206896551724	1.0	0.0074482758620689656	0.9771428571428571	0.04717241379310345	0.9927536231884058	0.03779310344827586	0.8958333333333334	0.02372413793103448	1.0	0.014620689655172414	1.0	0.01186206896551724
NA	NA	1.0	0.028965517241379312	NA	NA	0.9752066115702479	0.03255172413793103	1.0	0.023172413793103447	1.0	0.012137931034482758	NA	NA	NA	NA
NA	NA	1.0	0.013517241379310345	NA	NA	0.9552238805970149	0.017655172413793104	1.0	0.008	NA	NA	NA	NA	NA	NA
NA	NA	NA	NA	NA	NA	1.0	0.003586206896551724	NA	NA	NA	NA	NA	NA	NA	NA
