# Supplementary material for: Deep phenotypic profiling of neuroactive drugs in larval zebrafish
Source: Nat Commun. 2024 Nov 17;15:9955. doi: 10.1038/s41467-024-54375-y (PMC11570628; doi:10.1038/s41467-024-54375-y)
Supplement: Supplementary file 6 — Source Data [file 41467_2024_54375_MOESM6_ESM.zip › Figure_Source_Data/Supplementary/Fig_S3.csv]

Name	UMAP1	UMAP2	Number-of-hit-cmpds	Pheno-Strength
(RS)-alpha-Methyl-4-carboxyphenylglycine	0.8631989	-6.8137856	1.0	0.9668863154947758
Spiroxatrine	0.78417367	-2.8892827000000003	6.0	0.5814223289489746
Mianserin HCl	3.123268	0.15438970000000002	6.0	0.2971470355987549
Adenosine amine congener	-1.3121854	-3.9929955	0.0	0.9048991575837136
U-54494A HCl	-1.1426011	-2.6323211	2.0	0.6157658100128174
R(-)-2,10,11-Trihydroxy-N-propyl-noraporphine HBr	-0.5692329	-3.2482154	1.0	0.6675942540168762
Caffeine	1.5466563999999998	-3.746194	1.0	0.90251374989748
(+)-AJ-76 HCl	3.2453556	-1.28345	1.0	0.9092472270131112
Ropinirole HCl	3.0563474	1.3355792	5.0	0.3925235867500305
Metoclopramide HCl	0.40097526	-4.713196	0.0	0.8974840119481087
NNC 63-0532	3.3509687999999995	0.4009162	0.0	0.41329079866409296
Oxymetazoline HCl	0.37708655	-4.3833246	1.0	0.8816095069050789
(+)-SK&F 10047·HCl	-0.6306685000000001	-3.5650777999999996	1.0	0.5557657182216644
6-Nitroquipazine maleate	3.2091265	0.728746	3.0	0.3826060891151428
2-PMDQ	-1.1005213	-1.9726616999999997	0.0	0.8155581653118134
(+)-PD 128907	0.57618296	-0.64205563	2.0	0.3915545344352722
PD 168077 maleate	1.0688328	-2.008064	1.0	0.8626596331596375
Yohimbine HCl	0.090658896	-2.6630217999999997	2.0	0.471208393573761
RU 24969 hemisuccinate	-1.0685387	-1.8623191000000003	3.0	0.7932113409042358
Amthamine·2HBr	-0.5349358000000001	-2.609156	3.0	0.6826328933238983
(±)-N-allylnormetazocine HCl	0.22413008	-2.8332121	3.0	0.5219079852104187
CGP 35348	-0.27346143	-5.2332114999999995	0.0	0.9455729201436044
Ethyl-β-carboline-3-carboxylate	3.7724671	1.5658561000000002	1.0	0.5279110372066498
7-Hydroxy-DPAT HBr	2.6150857999999997	-0.23444359	1.0	0.3659828305244446
Ibotenic acid	1.5817255	-6.716073	0.0	0.959382090717554
α,β-Methyleneadenosine-5'-diphosphate·Na	0.46162647	-6.643318700000001	0.0	0.9352224841713904
IMMEPIP 2HBr	-0.42144570000000003	-5.5632660000000005	0.0	0.8080693632364273
5-Iodotubericidin	2.4015589	-4.7544174	0.0	0.9576594680547714
Naloxone HCl	-0.86301076	-5.3244357	0.0	0.8235743641853333
Morphiceptin	2.4798548	-4.344130000000001	1.0	0.9600968286395072
6,7-dichloroquinoxaline-2,3-dione	1.2734164	-5.1904582999999995	0.0	0.8860738575458527
BNTX maleate	-0.6406038000000001	-1.741481	0.0	0.8177606761455536
2-Methylthioadenosine triphosphate	2.340547	-4.7872596	0.0	0.9506628885865211
(2S,1'S,2'S)-2-(Carboxycyclopropyl)glycine	-0.1517868	-4.0892143	3.0	0.950824584811926
RJR 2403 oxalate	1.6099308	-6.6893934999999995	1.0	0.9306723251938821
BMY 7378 2HCl	1.7158357	-1.3245879999999999	0.0	0.878364197909832
GBR-12909 2HCl	4.41214	1.8777859000000001	7.0	0.4817233681678772
GR 55562 2HCl	-0.32391098	-3.4699593	3.0	0.6840936243534088
N,N-diethyl-2-[4-(phenylmethyl)phenoxy]ethanamine fumarate	2.7480807	0.024728537999999998	1.0	0.3906170725822449
3-MPPI	-1.1609136	-3.0173752	3.0	0.6382226943969727
Homoquinolinic acid	0.51010996	-6.759224000000001	0.0	0.9416990131139756
Sotalol HCl	0.69088507	-4.768099299999999	0.0	0.9426844641566277
Endomorphin-2	2.1938334	-3.5414087999999997	0.0	0.8708669990301132
P1,P4-DI(adenosine-5')tetraphosphate ammonium salt	0.30824873	-6.2869660000000005	0.0	0.9547791257500648
1-(3-trifluoromethyl) phenylpiperazine HCl	-0.07208987	-5.042951	3.0	0.7390269041061401
GBR 13069 2HCl	4.420344999999999	1.8833425	0.0	0.4849939346313477
Pirenzepine·2HCl	0.60784125	-6.689986	1.0	0.9472472593188286
3-(4-Allylpiperazin-1-yl)-2-quinoxalinecarbonitrile maleate	-1.4779786	-2.704765	2.0	0.4286453723907471
Dipydridamole	1.1299403000000001	-1.7755662	1.0	0.7616976648569107
Loratidine	4.07264	1.7754064999999999	4.0	0.5035692751407623
2-Phenylmelatonin	2.6866033	0.031812355	1.0	0.4794036149978638
Nalbuphine HCl dihydrate	0.12057772	-4.7108360000000005	0.0	0.7073004543781279
Phentolamine mesylate	-1.5820065	-2.706877	4.0	0.7118248343467712
FGIN-1-43	2.1673357	-3.9368398	0.0	0.9433989375829696
Pyridoxal-5'-phosphate-6-(2'-naphthylazo-6'-nitro-4',8'-disulfonate)·4Na (PPNDS)	0.93901116	-6.410659	0.0	0.9523551650345324
Paroxetine HCl	3.5564620000000002	0.9273311	7.0	0.5586131513118744
LY 367385	1.8093269	-5.0346932	0.0	0.9439654834568499
Methiothepin maleate	4.566897	1.545981	4.0	0.38632482290267933
Spiroxatrine	0.96981204	-2.7941097999999998	3.0	0.5357572138309479
Hydroxytacrine maleate	0.4316442	-4.8046050000000005	1.0	0.9076520279049872
Ranitidine·HCl	-1.2026343000000002	-3.5944512000000004	4.0	0.5424262881278992
5'-N-Ethylcarboxamidoadenosine	2.4508832000000003	-3.0003338	1.0	0.8592637330293655
(+)-Tubocurarine chloride	-1.1096468000000002	-3.3188794	1.0	0.7288056910037994
ARC 239 2HCl	3.9760866000000004	1.9147912	0.0	0.4953947067260742
3α,21-Dihydroxy-5α-pregnan-20-one	4.543085	1.8082658999999999	0.0	0.4918127059936523
Spermine·4HCl	-1.6206415	-2.9439542000000003	0.0	0.7680024504661559
Neostigmine bromide	0.9341788000000001	-5.699319999999999	1.0	0.960946161299944
SNC 80	1.6618319	-4.764601	0.0	0.9477309100329876
Serotonin HCl	1.3804805	-3.6523932999999995	6.0	0.8929354548454285
Chlorpromazine HCl	4.5351156999999995	0.8853479999999999	14.0	0.3644299507141113
1,1-Dimethyl-4-phenylpiperazinium iodide	2.1921537	-4.287937599999999	0.0	0.9747142810374498
BD 1008·2HBr	0.64587146	-1.0966117	2.0	0.507553368806839
5-Methylfurmethiodide	2.2937794	-4.4616394	0.0	0.9393914341926576
(±)-Erythro-9-(2-hydroxy-3-nonyl)adenine·HCl	1.4789139	-6.133992	0.0	0.9534461162984372
Dipropyldopamine HBr	-1.1253229	-3.4735913	0.0	0.6500136852264404
Clomipramine HCl	4.3682456	0.9002064000000001	4.0	0.4277394413948059
L-741,742 HCl	4.413222	1.6903157	4.0	0.4884893894195557
Carbamylcholine chloride	-1.7215006000000002	-2.8728702	0.0	0.7830274254083633
Methyllycaconitine citrate	0.6746914	-4.3742323	0.0	0.9272860288619996
Olanzapine	2.5446422	-4.1604852999999995	3.0	0.916440151631832
Glycine	0.22695139	-5.637505	0.0	0.9170992150902748
NNC-711·HCl	0.19533570000000003	-4.728935	0.0	0.713392823934555
2-Methyl-6-(phenylethynyl)pyridine.HCl	4.0608363	1.6840709999999999	6.0	0.4893707633018494
Gallamine triiodide	1.560102	-2.7017702999999997	0.0	0.6264971196651459
(S)-(-)-HA-966	2.2748885	-4.3829400000000005	0.0	0.97153096832335
Quipazine dimaleate	3.5814545	-0.51493585	3.0	0.5592947900295258
L(+)-2-amino-4-phosphonobutanoic acid	2.4831922000000004	-4.62638	3.0	0.961797010153532
Memantine·HCl	0.62376624	-4.708411	0.0	0.9381123073399068
5-Methoxytryptamine HCl	1.6203378000000002	-3.3455968	0.0	0.7848127037286758
(+)-Muscarine chloride	1.0944633	-5.569376	0.0	0.9729792214930058
(+)-Butaclamol HCl	4.5283856	1.6379903999999998	4.0	0.461104691028595
1-(4-iodophenyl)-3-(1-Aadamantyl)-guanidine	-0.67964923	-2.3222313	0.0	0.7432193458080292
5-Methylurapidil	-0.34621108	-5.4439015	1.0	0.8000680953264236
Naltriben mesylate	-1.3947678999999997	-3.8216248	1.0	0.6467674672603607
5'-(N-Cyclopropyl)carboximidoadenosine	1.8680013	-2.7498264	2.0	0.7661774456501007
1,3-Di-(2-tolyl)guanidine	-1.6873325000000001	-2.463926	0.0	0.7351988554000854
(-)-Quinpirole HCl	0.41893387	-3.2714956	7.0	0.672395795583725
Promethazine·HCl	-1.1759826999999998	-2.3962242999999996	1.0	0.5728239417076111
U-54494A·HCl	-0.7459074	-3.3325275999999997	1.0	0.5552091598510742
Oxymetazoline HCl	0.9209283000000001	-1.5364488	5.0	0.497149646282196
Naphazoline	1.8475285	-4.539492	1.0	0.9328938126564026
Nisoxetine HCl	3.3451352	-0.7119989999999999	1.0	0.4508153796195984
7-Chlorokynurenic acid	2.0354595	-4.844719	0.0	0.9446676671504974
MK 212 HCl	1.7611895	-1.2368053999999997	6.0	0.8086450397968292
1-(1-Naphthyl)piperazine HCl	0.6555746	-0.78214186	3.0	0.4410039782524109
Mecamylamine hydrochloride	0.9467251	-4.5499697	1.0	0.7986690551042557
BRL-52537 HCl	0.73511446	-1.2046994	0.0	0.6042266488075256
2-Methylserotonin HCl	-1.2272345	-3.7313085	3.0	0.6355987787246704
(2S,1'S,2'R)-2-(Carboxycyclopropyl)glycine	0.45890537	-5.1697526	3.0	0.7525258809328079
Carbetapentane citrate	0.5719563	-2.2459724	1.0	0.8429771810770035
Acetylcholine chloride	2.0024056	-6.206764700000001	0.0	0.9703611526638268
1-Allyl-3,7-dimethyl-8-phenylxanthine	1.5421618000000001	-6.401165	0.0	0.9231457263231276
Pyridoxalphosphate-6-azophenyl-2',4'-disulfonic acid·4Na	1.7729394	-4.387579	0.0	0.9435835890471936
PRE-084·HCl	2.7101812	0.38274240000000004	1.0	0.482212245464325
SNC-162	0.3920245	-6.079817299999999	0.0	0.9414962455630302
L-anti-endo-3,4-Methanopyrroldinedicarboxylic acid	0.70304364	-6.280667299999999	1.0	0.946035124361515
BD 1063·2HCl	0.42923945	-0.88352066	1.0	0.4121120572090149
RS 23597-190 HCl	-1.4326038	-2.3601582000000003	2.0	0.6228018999099731
Corynanthine	0.5597033	-1.634578	8.0	0.5414827764034271
Mesoridazine besylate	-0.4122865	-2.521386	2.0	0.6124251186847687
DIPPA HCl	0.6812902	-2.0721123	0.0	0.5883636176586151
Cimaterol	1.6486572	-2.708546	0.0	0.7237260937690735
trans-4-Aminocrotonic acid	0.8779395000000001	-6.5814004	0.0	0.9652698114514352
Tramadol HCl	2.0639486000000002	-3.1068279999999997	0.0	0.7894236892461777
Adenosine	1.6785858	-6.402068	0.0	0.9428893625736235
Dihydroergotamine mesylate	-0.08868977	-1.7195299	2.0	0.6629754900932312
RO 04-6790	-0.13661861	-5.1333150000000005	0.0	0.8889251574873924
N6-(4-Aminobenzyl)-N-methylcarboxamidoadenosine	0.7571844	-5.89501	0.0	0.9502100758254528
VU 0155041	0.10439544	-5.1673627	1.0	0.9288290664553642
2-Chloro-N6-cyclopentyladenosine	1.537754	-2.8814874	3.0	0.7690748870372772
CGS 12066B dimaleate	4.520588	1.7335453999999997	2.0	0.4711282849311829
8-Hydroxy-DPAT HBr	0.36402687	-3.2659472999999997	15.0	0.5549429059028625
Iodophenpropit·2HBr	-0.47401235	-3.7852742999999993	6.0	0.7830206453800201
7-(Hydroxyimino)cyclopropa[b]chromen-1a-carboxylate ethyl ester	-0.41151416	-4.881474	0.0	0.8485901206731796
4-Hydroxyphenethylamine HCl	0.5133872	-5.277448000000001	0.0	0.9536157026886941
4-Phenyl-1,2,3,4-tetrahydroisoquinoline HCl	0.9647245000000001	-1.4226568000000002	1.0	0.5282774567604065
(2S,4S)-4-Methylglutamic acid	2.2407138	-5.657026	0.0	0.9442039243876934
(S)-4-Carboxyphenylglycine	2.1658258	-4.277010400000001	0.0	0.9109880179166794
Riluzole·HCl	4.1278195	0.8516841	0.0	0.4955105781555176
3-MPPI	-0.86858416	-5.238919	0.0	0.7865075469017029
4,5,6,7-Tetrahydroisoxazolo[5,4-c]pyridin-3-ol·HCl	0.5725879	-6.629516000000001	0.0	0.9505166336894036
(S)-α-amino-3-hydroxy-5-methyl-4-isoxazolepropionic acid	2.0456395	-5.2839756	0.0	0.9446279481053352
Phenoxybenzamine HCl	3.8634572	0.7263134	4.0	0.4787799119949341
Isamoltane hemifumarate	-1.4362531	-3.0863922	2.0	0.67702317237854
(1R,3R,4S)-1-aminocyclopentane-1,3,4-tricarboxylic acid	1.9057950000000001	-6.675859	2.0	0.9198405891656876
(RS)-3,5-Dihydroxyphenylglycine	0.46943024	-5.32739	0.0	0.9517955631017684
Bromocriptine mesylate	1.6583894000000001	-0.43754458	2.0	0.3867278695106505
RS 56812 HCl	-1.5929143	-2.831051	2.0	0.5981843173503876
Zilpaterol HCl	0.7538842	-2.0764976	0.0	0.7358526289463043
AMI-193	-1.3375772	-2.44223	4.0	0.5983018279075623
Dopamine HCl	1.5785806999999998	-4.6638565000000005	2.0	0.9258318692445756
N-Acetyltryptamine	0.79481924	-6.533415	0.0	0.9147028923034668
MRS 1220	0.0060735187	-5.344937	1.0	0.8705363571643829
DSLET	1.8697754	-4.1376040000000005	0.0	0.9595985114574432
(±)-Vesamicol·HCl	3.8450904	0.5550466	1.0	0.6046561598777771
(+)-N6-(2-Phenylisopropyl)adenosine	2.3773801	-4.139952	1.0	0.9583164751529694
L-750,667 3HCl	3.5965452000000004	1.8287474999999997	2.0	0.5054780840873718
Loxapine succinate	4.619608400000001	1.0038315999999998	7.0	0.2872912883758545
4-Diphenylacetoxy-N-methylpiperidine iodide	0.043469466	-5.6093497	0.0	0.9089417904615402
5,7-dichlorokynurenic acid	0.82732713	-4.768356	0.0	0.9353032559156418
Tropanyl-2-(4-bromophenyl)propionate maleate	-0.33998775	-1.7179512	0.0	0.8044164627790451
Betaxolol HCl	0.42408076	-5.7910542000000005	0.0	0.9410817474126816
Pentamidine	3.5630946000000003	1.7644488999999999	2.0	0.5456466972827911
N-methyl-D-aspartic acid (NMDA)	1.3054241000000002	-6.8945737000000005	0.0	0.9775107614696026
Cirazoline HCl	0.14870113	-5.988068599999999	2.0	0.8668867349624634
Alprenolol HCl	0.14575113	-1.6647091	1.0	0.8984242603182793
Pindolol	-0.8598969000000001	-3.5442805	10.0	0.5847668945789337
alpha-ERGOCRYPTINE	3.3476665	0.9674306999999999	0.0	0.6401630043983461
Prazosin	-1.5865573	-2.6929054	8.0	0.7369972467422485
(2S,2'R,3'R)-2-(2',3'-Dicarboxycyclopropyl)glycine	2.0032005	-4.179466000000001	0.0	0.9004713371396065
AF-DX 116	1.0486838	-4.693828599999999	1.0	0.8711315095424652
L-693,403 maleate	2.5258582	0.19742942	2.0	0.5070893466472626
Ketotifen fumarate	-0.4813696	-2.6600492	2.0	0.6103608012199402
BMY 7378 2HCl	1.4741535	-1.4114779	0.0	0.5846381187438965
(S)-3,4-Dicarboxyphenylglycine	0.22997998	-4.031838	1.0	0.8573284745216371
BRL 37344 sodium salt	0.82052153	-5.4502172	0.0	0.9520951732993126
Procaterol HCl	2.3864647999999997	-4.0235014	0.0	0.9580511413514614
L-689,560	1.3481988999999999	-6.339894999999999	0.0	0.9757105372846128
Buspirone HCl	0.7384326	-1.9805052	2.0	0.795560210943222
3-Deazaadenosine	1.0154973	-6.9273133	0.0	0.9430424533784391
(+)-MK 801 maleate	1.2110257	-2.9057035	1.0	0.5062906742095947
Dermorphin	1.8200121999999999	-4.4937873	0.0	0.9521688483655452
Thioridazine HCl	4.379878	1.5196512	2.0	0.4298967123031616
(±)-Tropanyl-2-(4-chlorophenoxy)butanoate maleate	-0.35458592	-2.070407	0.0	0.6401448249816895
Tropisetron HCl	-1.6802361000000001	-2.3653305000000002	5.0	0.6655201017856598
Uridine-5'-triphosphate·3Na	0.97113824	-6.896617	0.0	0.8473708927631378
B-HT 920 2HCl	2.5677907	-0.46630684	2.0	0.3893214464187622
(R)-(-)-α-methylhistamine·2HBr	1.0513347	-6.0390916	0.0	0.9381681494414806
Carbamyl-β-methylcholine chloride	0.67511344	-5.790928	0.0	0.8878496661782265
Clothiapine	4.5679492999999995	0.94143057	2.0	0.31683969497680664
CGP 20712A 2HCl	0.3233558	-1.8168341000000001	2.0	0.6359871327877045
Ziprasidone HCl H2O	3.1368202999999997	1.3761428999999998	7.0	0.3414855599403381
IMETIT 2HBr	-0.5116983	-2.9967772999999998	15.0	0.5877074003219604
(±)-U-50488 HCl	-1.1055535	-2.816882	1.0	0.6052903831005096
(3RS,4RS)-1-Aminocyclopentane-1,3,4-tricarboxylic acid	1.9491078999999998	-4.957361	1.0	0.9502425603568554
WB 4101 HCl	2.9568129	0.43684533	7.0	0.458124577999115
trans-7-Hydroxy-PIPAT maleate	2.7197511000000003	-0.15356417	1.0	0.4006649255752564
ICI-118,551 HCl	1.2337447	-3.6363614	0.0	0.8245526701211929
U-62066 mesylate	-0.6670493000000001	-2.6595697	0.0	0.5543884336948395
O-Phospho-L-serine	1.1742243	-5.466528	1.0	0.9459535740315914
Propentofylline	2.567968	-4.17805	1.0	0.9379622600972652
N-Desmethylclozapine	1.8399848	-1.1134620000000002	0.0	0.5600933730602264
1-Aminocyclobutane-trans-1,3-dicarboxylic acid	0.06623125	-5.3651165999999995	0.0	0.8989187553524971
3_-Bis-(4-fluorophenyl)methoxytropane HCl	-0.07348703	-2.021636	1.0	0.7998494952917099
(S)-(-)-Pindolol	-1.0223725000000001	-3.4274483	7.0	0.7223673462867737
Nitrocaramiphen·HCl	-0.07017561	-2.2785330000000004	0.0	0.7762097269296646
Mepyramine maleate	3.251559	-1.3165481	1.0	0.842507541179657
Dextromethorphan	3.9288397000000006	0.28308642	2.0	0.473048210144043
Rilmenidine hemifumarate	0.676956	-2.221901	1.0	0.9173426553606988
(-)-Epinephrine bitartrate	1.4117056000000001	-3.0177963	12.0	0.5578996539115906
Cinanserin HCl	3.2331998	-0.7726182	6.0	0.5443044006824493
Aminobenztropine	0.8070146	-3.5601482000000004	0.0	0.8729668259620667
N-(N-benzylpiperidin-4-yl)-4-iodobenzamide	-1.545831	-2.4357917000000002	5.0	0.6757647097110748
Salvinorin A	1.4963950000000001	-3.9740236000000007	0.0	0.8922994360327721
UPF 523	0.15346682	-5.4917455	1.0	0.9230386540293694
Clenbuterol	1.8766217	-2.6737967	0.0	0.731205940246582
m-Chlorophenylbiguanide HCl	-1.2208339	-2.9626167000000003	0.0	0.7613918483257294
(±)-2-(N-phenylethyl-N-propyl)amino-5-hydroxytetralin HCl	1.3323729	-0.6639541999999999	2.0	0.5217584371566772
(2R,4R)-4-Aminopyrrolidone-2,4-dicarboxylate	1.5783786	-6.7287539999999995	0.0	0.9434622637927532
Thioperamide maleate	-0.082389034	-5.2983212	0.0	0.8866888657212257
Dihydro-β-erythroidine·HBr	0.44133148	-6.671875999999999	1.0	0.9293752908706664
Pergolide mesylate	3.6433177000000003	1.0893613000000002	5.0	0.4744230508804321
cis-(±)-N-methyl-N-[2-(3,4-dichlorophenyl)ETHYL]-2-(1-pyrrolidinyl)cyclohexamine	3.0017498	0.44613424	0.0	0.3809326887130737
GR 103691	0.72858185	-2.7384725	3.0	0.7257804572582245
(+)-UH 232 maleate	0.25170207	-3.4792597	1.0	0.6230140626430511
A 68930 HCl	-0.12256717	-5.629868	2.0	0.8735832870006561
Amperozide HCl	1.3089839	-0.6917267	1.0	0.4997782707214356
Tizanidine HCl	0.31976122	-4.238087999999999	0.0	0.8464019745588303
Lobeline·HCl	-1.4483479	-2.1443155	0.0	0.6666812598705292
(±)-Epibatidine	4.210548	1.7048256000000002	0.0	0.5021666586399078
R(-)-2,11-dihydroxy-10-methoxyapomorphine HCl	-1.4956708	-3.7044747000000005	0.0	0.5460980236530304
Guanfacine HCl	1.4693532	-2.7041294999999996	0.0	0.5408788621425629
Spiperone HCl	-0.77994275	-2.6002009999999998	9.0	0.800011545419693
UK 14,304	1.9234284	-3.2787745000000004	4.0	0.8820589035749435
GR 89696.fumarate	3.9107184	0.6473960999999999	1.0	0.4878933429718018
(1,2,5,6-Tetrahydropyridin-4-yl)methylphosphinic acid	0.13724369	-5.0127997	0.0	0.8925992250442505
Domperidone	-0.629915	-2.494062	2.0	0.6359634101390839
Idazoxan HCl	1.5294708000000001	-6.47636	3.0	0.9259425774216652
R(-)-Propylnorapomorphine HCl	-0.13648698	-0.86481315	0.0	0.4841837882995606
CGP 12177 HCl	-0.58248556	-5.402735	0.0	0.8566441982984543
S-(4-Nitrobenzyl)-6-thioinosine	1.5112286	-4.570628	0.0	0.9313051253557204
N6-Cyclopentyladenosine	1.7154296999999998	-6.3848023000000005	1.0	0.8430062830448151
Aceclidine·HCl	0.4411899	-5.2377744	0.0	0.8506646454334259
Tropanyl 3,5-dimethylbenzoate	-1.9269984	-2.3476107	0.0	0.5910893976688385
SYM 2081	2.0262043000000003	-4.2160015	0.0	0.8859122842550278
Haloperidol HCl	2.3960494999999997	0.041481454	6.0	0.5243576765060425
R(+)-6-BROMO-APB HBr	-0.21178396	-0.88465655	2.0	0.4912599921226502
S-Adenosyl-L-homocysteine	0.8934484	-6.406287	0.0	0.8894849270582199
Flumazenil	0.5833639	-5.868164	0.0	0.9180312678217888
Clozapine	2.9733155	-0.035544265	10.0	0.3620885610580444
Isoniazid	0.20846523	-4.951812	0.0	0.7947332859039307
trans-Triprolidine·HCl	-0.018135091000000002	-5.295523	0.0	0.8880776986479759
2-MPMDQ	-1.4954903999999998	-2.3396661	6.0	0.6530445516109467
NAN-190 HBr	1.3078521	-0.9194711	3.0	0.5435682833194733
D(-)-2-amino-5-phosponovaleric acid	-0.57162356	-5.3757477	1.0	0.7899388521909714
A-77636 HCl H2O	-0.63894784	-1.5367838	1.0	0.7261094152927399
L(+)-2-amino-5-phosponovaleric acid	1.6491168999999999	-4.5366116	1.0	0.962399061769247
Fluoxetine HCl	3.3124434999999997	0.92374784	8.0	0.5136272609233856
Clozapine	3.0368216	0.03051906	10.0	0.3235583305358887
L-(-)-Norepinephrine bitartrate monohydrate	2.2852676	-4.6215897	0.0	0.9565646797418594
cis-4-Aminocrotonic acid	0.9812255999999999	-6.5003757	0.0	0.9223733767867088
(-)-Cytisine	0.33179158	-5.4780964999999995	0.0	0.7586550414562225
Kynurenic acid	0.13967186	-5.7170362	1.0	0.9109941273927687
Fluvoxamine maleate	3.4162621	1.2353808000000002	3.0	0.5779892802238464
8-Methoxy-2-proprionamidotetralin	2.4937706000000004	-2.3211236	0.0	0.8444886207580566
GBR 12935 2HCl	4.436365	1.888137	2.0	0.4817478060722351
Fluperlapine	3.0211914	0.10928022	0.0	0.2744292020797729
WAY-100635 maleate	-0.2554315	-1.7281466	11.0	0.6777330040931702
8-(3-Chlorostyryl)caffeine	0.7001721	-2.2214084	2.0	0.8715019375085831
(-)-Huperzine A	2.3643843999999996	-4.7989315999999995	1.0	0.8528907895088196
Imiloxan HCl	-1.428267	-2.0754073	0.0	0.7504529505968094
3,7-Dimethyl-1-propargylxanthine	1.1243406999999999	-4.266355	0.0	0.9306447431445122
CGP 46381	1.1916912	-6.802936	0.0	0.9541421644389628
(+)-U-50488 HCl	-0.7889729999999999	-3.3642676	4.0	0.6379519402980804
R-(+)-Propranolol HCl	-0.4834155	-4.9088807	1.0	0.798777773976326
6,7-ADTN HBr	1.0970705	-4.3506540000000005	1.0	0.8424204885959625
Lisuride maleate	2.8900485000000002	-0.49875948	2.0	0.4350671768188477
β,γ-Methyleneadenosine 5'-triphosphate·2Na	1.4571911	-3.6829882000000005	0.0	0.9214481487870216
Flupentixol	3.680631	1.5089675	3.0	0.4554808139801026
2,3-dioco-6-nitro-1,2,3,4-tetrahydrobenzo[F]quinoxaline-7-sulfonamide disodium salt	2.1809404	-5.971784599999999	0.0	0.9731228612363338
(±)-Isoproterenol HCl	2.9226482000000003	-0.9297431999999999	9.0	0.5098583698272705
(±)-SKF-82958 HBr	-0.09332397	-0.9884463	2.0	0.4603474736213684
2-[1-(4-PIPERONYL)PIPERAZINYL]BENZOTHIAZOLE	-0.35120666	-5.4577465	0.0	0.8646202832460403
4-phenyl-1-(4-phenylbutyl)piperidine maleate	3.3847299	1.6403401999999998	3.0	0.4988167881965637
(±)-4-Amino-3-(5-chloro-2-thienyl)-butanoic acid	-0.33569214	-5.341350599999999	0.0	0.8625058531761169
PNU 22394 HCl	3.4268367	-0.81391984	2.0	0.7662096619606018
L-745,870 3HCl	0.78183275	-6.737292299999999	2.0	0.8710894584655762
DL-2-amino-5-phosponovaleric acid	2.1236040000000003	-4.46631	1.0	0.8396121263504028
(±)-Baclofen	-0.04636826	-4.7984815	0.0	0.7209392786026001
Naltrexone HCl	0.21691684	-4.371555	1.0	0.7252566814422607
R(-)-2,10,11-Trihydroxyaporphine HBr	-1.2400278999999998	-2.9189248	3.0	0.6980171799659729
Galanthamine·HBr	1.6906325	-6.4764295	0.0	0.966330774128437
Fluphenazine 2HCl	3.6678197	1.5104896	3.0	0.4670198559761048
L-Quisqualic acid	1.3903413999999998	-4.6729918	0.0	0.9703326560556887
2-Iodomelatonin	1.700573	-2.8344939	1.0	0.7782452702522278
(-)-N6-(2-Phenylisopropyl)adenosine	1.6382103000000001	-2.7930542999999997	4.0	0.6939306557178497
Efaroxan HCl	0.33128133	-4.9311347	3.0	0.7949858605861664
MDL 72832 HCl	1.7643753	-0.8958556000000001	1.0	0.4839186668395996
SB 203186 HCl	-1.6546691999999998	-2.4092402	0.0	0.5730137526988983
D(-)-2-amino-4-phosphonobutanoic acid	1.1376806000000002	-5.137961	1.0	0.9578501619398594
Imipramine HCl	3.9995973	0.6331569	4.0	0.4857189655303955
Propranolol HCl	1.0834053999999997	-4.2514769999999995	1.0	0.8428454250097275
SDZ SER 082 fumarate	-0.76862895	-2.8522644	0.0	0.5466755330562592
Naltrindole HCl	-0.18640444	-2.1014612	0.0	0.5613403618335724
DADLE	0.91383636	-5.239027	0.0	0.9493357464671136
CGS 19755	1.8560281000000003	-4.0058303	1.0	0.7344873547554016
Agmatine sulfate	-0.8520124	-3.5806901	0.0	0.8714002072811127
N-MPPP HCl	-0.79367	-3.2157017999999997	0.0	0.6920835077762604
Dobutamine HCl	-1.34133	-3.8011487	1.0	0.5794554352760315
(RS)-(±)-sulpiride	1.7104042000000002	-6.5214887	2.0	0.9564382210373878
N6-Methyladenosine	0.20395811	-5.76193	0.0	0.95580093562603
3-Hydroxyphenethylamine HCl	0.061396856	-5.60168	0.0	0.9452657215297222
(R)-(+)-HA-966	1.3881059999999998	-4.4113045	0.0	0.9289412125945092
Furafylline	0.8017416	-6.623278999999999	0.0	0.949341271072626
Naftopidil HCl	4.4628572	1.6743495	1.0	0.4667829871177673
8-Cyclopentyl-1,3-dipropylxanthine	0.61688226	-2.0542665	1.0	0.8437202125787735
3-_-[(4-chlorophenyl)phenylmethoxy]tropane HCl	1.3152039	-2.663521	1.0	0.7058798372745514
Ambenonium chloride	-0.65745664	-3.2692959999999998	0.0	0.5951176881790161
Propofol	4.3053694	1.6345733	0.0	0.4924514889717102
Ticlopidine·HCl	2.6256413	-0.16380803	0.0	0.5853992402553558
Ifenprodil hemitartrate	1.143456	-2.8568307999999996	4.0	0.6712871491909027
(±)-1-aminocyclopentane-trans-1,3-dicarboxylic acid	0.78837556	-4.8857327	0.0	0.912649303674698
S(-)-sulpiride	2.2008853	-4.107806	2.0	0.9506190791726112
5-Carboxamidotryptamine maleate	1.1063865	-3.2577999	8.0	0.7593324780464172
N-Chlorophenyl-N-hexylpiperazine	1.5216731000000001	-0.6836340999999999	3.0	0.4765810370445252
( R )-α-amino-3-hydroxy-5-methyl-4-isoxazolepropionic acid	2.3578083999999997	-4.108037	0.0	0.9097392410039902
PHCCC	4.203724	1.0129899	2.0	0.5100339353084564
Melatonin	2.2389195	-3.4242513	0.0	0.919261395931244
Xylazine	2.1085446	-6.14899	0.0	0.9559816643595695
1,3-Dipropyl-8-phenylxanthine	2.4352791000000003	-2.514879	3.0	0.8768831491470337
Risperidone	0.41210985	-2.0326471	19.0	0.6349951028823853
Cyproheptadine HCl	3.1321087000000003	1.3410767	2.0	0.2890165448188782
4-Phenyl-2-proprionamidotetralin	3.92076	1.1872985	2.0	0.6018231809139252
(D-Ala2,N-Me-Phe4,glyol5)-Enkephalin	1.2401181000000001	-6.878817999999999	0.0	0.9654585197567941
Adenosine-5'-monophosphate (AMP)	1.9752781000000004	-5.765766999999999	1.0	0.95438102632761
Metergoline phenylmethyl ester	4.619123	1.0269045	3.0	0.3737716674804688
Diphenhydramine·HCl	2.127637	-4.3041735	0.0	0.6891873180866241
SDM25N·HCl	-0.530184	-1.7426794999999997	0.0	0.7958671301603317
(S)-(+)-α-methylhistamine·2HBr	1.3397216	-6.234607700000001	0.0	0.9675566181540488
2-Chloro-11-(4-methylpiperazino)dibenz[B,F]oxepin maleate	4.6280046	1.0568913999999998	5.0	0.29099905490875244
(S)-3,5-Dihydroxyphenylglycine	0.19794486	-5.5305860000000004	1.0	0.9481079913675784
Imidazole-4-acetic acid·HCl	1.9143031000000004	-4.8071127	0.0	0.9469807967543602
Luzindole	2.2072952	-3.4776108	1.0	0.9578188546001912
Methoxamine HCl	0.50303143	-6.677828999999999	0.0	0.9439843073487282
PNU 96415E	1.4675176	-0.64344376	4.0	0.3847397565841675
Muscimol	1.143353	-6.5759296	0.0	0.960520539432764
Dilazep·HCl	0.3245833	-1.8270741999999998	0.0	0.6315416097640991
6-Chloromelatonin	0.19352472	-3.9635955999999997	1.0	0.8135563433170319
6,7-dinitroquinoxaline-2,3-dione	1.5856743999999998	-4.1780877	0.0	0.8718437552452087
Gabazine	1.2295203000000001	-6.002096	0.0	0.9445373825728892
DMCM·HCl	1.6740085999999998	-1.2754123	1.0	0.7849496901035309
(-)-U-50488 HCl	0.0328661	-3.2990480000000004	0.0	0.6387106478214264
(S)-(-)-Propranolol HCl	0.040745366	-3.9235926	4.0	0.6546964049339294
Arecoline·HBr	2.7621653	0.17262058	1.0	0.3321981430053711
A 61603 HBr	0.6793363	-4.271127	0.0	0.9103160873055458
Pronathelol HCl	-1.9059263	-2.6760537999999996	0.0	0.6605190336704254
Deltorphin II	1.4372401000000001	-6.398954	0.0	0.9545795060694218
Methyl-β-carboline-3-carboxylate	-0.48059288	-5.169071	0.0	0.8691679984331131
(±)-PD 128,907 HCl	0.717248	-0.53807056	1.0	0.3260281682014465
AH 11110A HCl	0.44102073	-1.7382520000000001	1.0	0.606867790222168
Cyanopidolol hemifumarate	-1.3160075	-3.8507752	0.0	0.6226319968700409
(3α,5β)-3-Hydroxy-pregnan-20-one	4.229785400000001	1.0128508	0.0	0.4910382628440857
nor-Binaltorphimine 2HCl	-0.4325435	-3.7276730000000002	0.0	0.6407551765441895
PK-11195	4.0566955	1.7604031999999998	0.0	0.516586422920227
Ketanserin	1.1144562	-4.9431725	7.0	0.6421797275543213
_-methyl 5-hydroxytryptamine maleate	-0.6477972	-3.5706224000000004	6.0	0.7050500512123108
S-(-)-Atenolol	2.134188	-3.6288388	0.0	0.8983947858214378
Hemicholinium-3·2HBr	-0.15244547	-3.2216609	0.0	0.6306256651878357
(R)-(-)-Apomorphine HCl	-0.25953797	-0.9390661	5.0	0.562066525220871
ICI 204,448 HCl	0.8490563	-5.939971	0.0	0.9598762802779676
L-701,252	1.8001438000000003	-0.8858030000000001	0.0	0.5208552181720734
MM 77 2HCl	-0.8019437	-5.175066	0.0	0.806127592921257
5-Nonyloxytryptamine oxalate	4.314656299999999	1.9232240000000003	4.0	0.4926895499229431
L-701,324	2.5476875	-1.2836306999999998	0.0	0.4457336068153381
FGIN-1-27	1.6524493000000002	-4.9506726	0.0	0.9406300373375416
ZM 241385	1.2099422	-6.725926400000001	0.0	0.9414538629353046
SR 57227 HCl	2.0320148000000002	-5.8846693	1.0	0.8893416002392769
5-methoxy-N-cyclopropanoyltryptamine	2.3929677000000003	-3.8022962	0.0	0.9366421401500702
Mirtazepine	0.25092015	-5.039407	2.0	0.8944192305207253
S(-)-raclopride tartrate	1.471986	-2.7492224999999997	3.0	0.6866321265697479
(S)-alpha-Methyl-4-carboxyphenylglycine	1.9658060000000002	-5.1592720000000005	0.0	0.9560689218342304
CL 218872	3.4216015	0.7931355	0.0	0.6498907208442688
MDL-72222	-1.7573515	-2.2920252999999997	6.0	0.6063551008701324
Venlafaxine HCl	3.7069604	-0.07766864	1.0	0.6395906209945679
5-[(DIMETHYLAMINO)METHYL]-3-(1-METHYL-1H-INDOL-3-YL)-1,2,4-OXADIAZOLE	2.6888964	0.20180599999999999	1.0	0.4576724767684937
Clopidogrel sulfate	3.5996672999999997	1.4291036	0.0	0.435585081577301
Hexamethylene-bis-[dimethyl-(3-phthalimidopropyl)ammonium] dibromide	0.37782925	-2.2528927000000003	0.0	0.6394959092140198
Arecaidine propargyl ester tosylate	2.5740082	0.0103624305	0.0	0.3568966388702393
RS 17053 HCl	4.471989	1.4913513999999999	1.0	0.4622937440872192
Etonitazenyl isothiocyanate	1.2360185	-0.9238431999999999	0.0	0.4630439281463623
ATP disodium salt	0.95128447	-5.27824	1.0	0.9448940232396126
Orphenadrine citrate	3.39647	-0.8558184000000001	0.0	0.7095971107482909
Decamethonium bromide	0.9522189	-4.0136704	1.0	0.9307267293334008
Citalopram HBr	3.374518	-0.8733071	1.0	0.661994606256485
3-Hydroxymethyl-β-carboline	0.20034751	-4.267371	0.0	0.7118702828884125
SCH 23390 HCl	2.8023307	-1.0421416	8.0	0.42859208583831787
1-Aminocyclobutane-cis-1,3-dicarboxylic acid	2.337212	-4.706443	0.0	0.9018265530467032
1,3-Dipropyl-7-methylxanthine	2.4414293999999996	-3.8167949	0.0	0.9196479097008704
α,β-Methyleneadenosine 5'-triphosphate	0.28781933	-3.6123035000000003	1.0	0.8860617578029633
1-Deoxy-1-[6-[[(3-iodophenyl)methyl]amino]-9H-purin-9-yl]-N-methyl-β-D-ribofuranuronamide	2.1920888	-3.8706937000000003	1.0	0.9394132755696774
SKF 89976A	-1.2306594	-1.9509178	2.0	0.7034360468387604
(-)-Nicotine	-1.3398408000000002	-2.5038834	1.0	0.7452544271945953
D-serine	1.5092196000000002	-5.511924	0.0	0.9342564269900322
ICI 199,441 HCl	4.4357394999999995	1.5150692	1.0	0.44089704751968384
Butylscopolammonium bromide	-1.3739398	-2.814262	0.0	0.6669773459434509
Telenzepine·2HCl	0.38356423	-4.9556727	0.0	0.9181055054068564
1-Aminocyclopropanecarboxylic acid	2.0904284	-5.6505275	0.0	0.9469276629388332
BD 1047·2HBr	0.34086043	-0.9900495999999999	1.0	0.4773221015930176
Desloratidine	0.091942534	-1.7684369	1.0	0.6663087010383606
Methysergide maleate	0.5888093000000001	-3.6234896	2.0	0.8495351672172546
(±)-Atenolol	0.45775429999999995	-6.1483555	0.0	0.9561702571809292
(±)-Anatoxin A fumarate	0.49317476	-4.111603	0.0	0.8988299295306206
Doxorubicin·HCl	0.22509558	-3.5583918	0.0	0.8330051749944687
(RS)-(tetrazol-5-YL)glycine	0.09486125	-5.5558553	0.0	0.9082442075014114
Ipratropium bromide	1.4284996	-4.665536	1.0	0.815214067697525
Propyl-β-carboline-3-carboxylate	3.7460501000000006	1.5101538	0.0	0.5568829774856567
L-741,626	0.7771344	-1.424917	5.0	0.5678462088108063
Theophylline	1.0429950000000001	-6.37373	2.0	0.943291373550892
Pizotifen maleate	2.9435606	0.024234451	0.0	0.3858950734138489
GR 135531	1.4569889	-6.335212	1.0	0.9722958747297524
(RS)-4-Phosphonophenylglycine	1.8891541	-3.7882528	1.0	0.8810580894351006
IPAG	0.09972948599999999	-1.7882873	0.0	0.6981232762336731
1-Phenylbiguanide HCl	1.4454471000000002	-3.9262424	0.0	0.8929257988929749
2-Chloroadenosine	2.1320922	-4.6067824	0.0	0.9748628865927458
Levallorphan tartrate	0.063960485	-2.689439	1.0	0.5158954560756683
Endomorphin-1	0.5678069	-2.1228597000000002	0.0	0.7543442547321321
Methylergometrine maleate	2.8349917000000002	-0.88340986	0.0	0.5858635604381561
Fenoldopam HCl	-0.77536076	-3.6283142999999995	3.0	0.7308961749076843
Isoguvacine·HCl	2.0612871999999998	-5.4321527000000005	0.0	0.8037737160921097
Uridine-5'-diphosphate	1.2760969	-4.494565000000001	0.0	0.9093738496303558
Spermidine·3HCl	-1.5445076000000002	-2.1173827999999997	0.0	0.7400222420692444
Tacrine HCl	-1.6005166000000002	-3.435279	7.0	0.5372521877288818
Histamine	1.2473319	-4.4539029999999995	2.0	0.8650346994400024
U-69593	0.040629085	-2.4341004	0.0	0.6789941787719727
SDZ 205-557 HCl	1.8662921000000001	-6.3890285	0.0	0.8819564804434776
ICI 89406	-1.1784054	-3.2676404	1.0	0.6183149516582489
Terfenadine	0.43782204	-1.9962571	1.0	0.6725467443466187
3'-Fluorobenzylspiperone maleate	3.9013657999999998	1.6613779999999998	1.0	0.5934349894523621
Arecaidine but-2-ynyl ester tosylate	2.6034338	0.043445483	0.0	0.3827813863754273
(9-Chloro-2-(2-furyl)(1,2,4)triazolo(1,5-C)quinazolin-5-amine)	2.3557723	-2.4879092999999997	0.0	0.8877836167812347
Arcaine sulfate	0.1751325	-3.5568516000000003	0.0	0.703246682882309
N6-Cyclohexyladenosine	1.5252283000000002	-3.3442357000000005	0.0	0.8449289798736572
Dimaprit·2HCl	1.5265495	-6.0218873	0.0	0.882826641201973
N6-2-(4-Aminophenyl)ethyladenosine	2.4243349999999997	-4.095178	0.0	0.905324138700962
Clobenpropit·2HBr	1.1452293	-2.9233027000000003	2.0	0.6188629865646362
(1S,3R,4S)-1-Aminocyclopentane-1,3,4-tricarboxylic acid	1.8307929	-4.472203299999999	2.0	0.9640858210623264
1-(3-Chlorophenyl)piperazine HCl	3.273203	-0.8507739	3.0	0.7911235392093658
AMI-193	-0.9568996999999999	-2.5264986	3.0	0.4610098004341126
U-99194A maleate	-0.33182480000000003	-4.7631817000000005	2.0	0.847820907831192
1-[2-Chloro-6-[[(3-iodophenyl)methyl]amino]-9H-purin-9-yl]-1-deoxy-N-methyl-β-D-ribofuranuronamide	1.7534502	-1.1430513	2.0	0.5646151602268219
McN A-343	1.5318445	-6.5954666	0.0	0.9008772149682044
Ondansetron	1.160803	-3.1953356	2.0	0.7566560357809067
3-n-Propylxanthine	2.332544	-3.2934084	0.0	0.947299562394619
SIB 1757	-0.74128866	-1.6901543999999997	0.0	0.4743106961250305
GABA	1.6308588	-6.4404297	4.0	0.877646803855896
(S)-Timolol maleate	1.6412665000000002	-3.8672964999999997	2.0	0.8898276463150978
(RS)-(±)-Sulpiride	0.65544957	-6.1905413000000005	7.0	0.9441810958087444
Maprotiline HCl	1.3234639	-2.8532043	3.0	0.4622010588645935
M-6434	1.1338995	-6.454179	1.0	0.9460875317454338
1-[1-(2-Benzo[b]thienyl)cyclohexyl)]piperidine maleate	3.8248131	0.61840343	2.0	0.4818555116653442
S-(4-Nitrobenzyl)-6-thioguanosine	0.9436960999999999	-5.4048696	0.0	0.9595019929111004
LY-163,502 2HCl	2.1167952999999997	-0.39478123	2.0	0.4131386280059815
(±)-Cyanopidolol hemifumarate	2.4213655	-0.56311196	0.0	0.5548633933067322
SKF 97541	2.0904605	-6.1732154	0.0	0.9485093131661416
Karakoline	1.6204958	-4.4828653	0.0	0.9004330039024353
Remoxipride HCl	-1.0050689	-2.9394715	4.0	0.7107239663600922
ICI 215,001 HCl	-0.09709856	-5.5258827	0.0	0.9063966944813728
Pilocarpine·HCl	0.21629371	-4.245439	2.0	0.778070330619812
Alloxazine	1.9784083	-4.0686655	1.0	0.7225818336009979
Butyl-β-carboline-3-carboxylate	2.9427093999999996	0.6357968	0.0	0.7525805532932281
Trifluoperazine 2HCl	3.7347925	1.7464063000000003	4.0	0.5198856890201569
R-(+)-Atenolol	1.9947941999999999	-5.512367	0.0	0.971211552619934
cis-2, 3-Piperidine dicarboxylic acid	1.008459	-6.2528057	0.0	0.8165230005979538
Astemizole	1.1656466	-0.814184	11.0	0.4952725172042847
(-)-Bicuculline methobromide	2.2035296000000004	-4.9238434	0.0	0.9697435460984708
MG 624	0.5244156999999999	-1.7018855	0.0	0.5321990847587585
N6-P-Sulfophenyladenosine sodium salt	2.1579375	-6.108617	0.0	0.9406862072646618
LE 300	-0.34165618	-3.2460412999999995	5.0	0.6814832389354706
SKF 38393 HBr	-0.98243517	-3.3695424	0.0	0.7008000314235687
N-Methylquipazine dimaleate	1.9791536	-2.4530752000000002	2.0	0.4682554602622986
(Phe4)-dermorphin (1-4) amide	0.75711805	-5.498689	1.0	0.9205125346779824
Cyclothiazide	1.5136232	-4.4876223	0.0	0.975403044372797
Pancuronium dibromide	0.7949350000000001	-2.414861	0.0	0.5837853848934174
Guvacine·HCl	1.0341656	-6.2421303	1.0	0.9574992805719376
Adenosine-5'-diphosphate (ADP)	1.8365023	-5.685498	1.0	0.968529623001814
Mesulergine HCl	-1.069754	-2.357312	6.0	0.6573385298252106
Naloxnazine.2HCl	0.8364135	-1.6135966999999998	0.0	0.5563016533851624
Rauwolscine HCl	0.26613152	-3.1312377000000002	1.0	0.5234772861003876
Kainic acid	1.2805711000000002	-6.466924	1.0	0.9192491322755814
_-Funaltrexamine HCl	-0.64281774	-3.7268186	0.0	0.7798147648572922
SIB 1893	3.6721665999999997	1.4165868000000001	0.0	0.4488877058029175
