# Supplementary material for: Deep phenotypic profiling of neuroactive drugs in larval zebrafish
Source: Nat Commun. 2024 Nov 17;15:9955. doi: 10.1038/s41467-024-54375-y (PMC11570628; doi:10.1038/s41467-024-54375-y)
Supplement: Supplementary file 6 — Source Data [file 41467_2024_54375_MOESM6_ESM.zip › Figure_Source_Data/Main/Fig_5b.csv]

type	Num Hits	Percent
Random	0	0
Twin-NN	0	0
Correlation	0	0
Random	0	0
Twin-NN	0	0
Correlation	0	0
Random	0	0
Twin-NN	0	0
Correlation	0	0
Random	0	0
Twin-NN	0	0
Correlation	0	0
Random	0	0
Twin-NN	0	0
Correlation	0	0
Random	0	0
Twin-NN	0	0
Correlation	0	0
Random	0	0
Twin-NN	0	0
Correlation	0	0
Random	0	0
Twin-NN	0	0
Correlation	0	0
Random	0	0
Twin-NN	0	0
Correlation	0	0
Random	0	0
Twin-NN	0	0
Correlation	0	0
Random	0	0
Twin-NN	0	0
Correlation	0	0
Random	0	0
Twin-NN	0	0
Correlation	0	0
Random	0	0
Twin-NN	0	0
Correlation	0	0
Random	0	0
Twin-NN	0	0
Correlation	0	0
Random	0	0
Twin-NN	0	0
Correlation	0	0
Random	0	0
Twin-NN	0	0
Correlation	0	0
Random	0	0
Twin-NN	0	0
Correlation	0	0
Random	0	0
Twin-NN	0	0
Correlation	0	0
Random	0	0
Twin-NN	0	0
Correlation	0	0
Random	0	0
Twin-NN	0	0
Correlation	0	0
Random	0	0
Twin-NN	0	0
Correlation	0	0
Random	0	0
Twin-NN	0	0
Correlation	0	0
Random	0	0
Twin-NN	0	0
Correlation	0	0
Random	0	0
Twin-NN	0	0
Correlation	0	0
Random	0	0
Twin-NN	0	0
Correlation	0	0
Random	0	0
Twin-NN	0	0
Correlation	0	0
Random	0	0
Twin-NN	0	0
Correlation	0	0
Random	0	0
Twin-NN	0	0
Correlation	0	0
Random	0	0
Twin-NN	0	0
Correlation	0	0
Random	0	0
Twin-NN	0	0
Correlation	0	0
Random	0	0
Twin-NN	0	0
Correlation	0	0
Random	0	0
Twin-NN	0	0
Correlation	0	0
Random	0	0
Twin-NN	0	0
Correlation	0	0
Random	0	0
Twin-NN	0	0
Correlation	0	0
Random	0	0
Twin-NN	0	0
Correlation	0	0
Random	0	0
Twin-NN	0	0
Correlation	0	0
Random	0	0
Twin-NN	0	0
Correlation	0	0
Random	0	0
Twin-NN	0	0
Correlation	0	0
Random	0	0
Twin-NN	0	0
Correlation	0	0
Random	0	0
Twin-NN	0	0
Correlation	0	0
Random	0	0
Twin-NN	0	0
Correlation	0	0
Random	0	0
Twin-NN	0	0
Correlation	0	0
Random	0	0
Twin-NN	0	0
Correlation	0	0
Random	0	0
Twin-NN	0	0
Correlation	0	0
Random	0	0
Twin-NN	0	0
Correlation	0	0
Random	0	0
Twin-NN	0	0
Correlation	0	0
Random	0	0
Twin-NN	0	0
Correlation	0	0
Random	0	0
Twin-NN	0	0
Correlation	0	0
Random	0	0
Twin-NN	0	0
Correlation	0	0
Random	0	0
Twin-NN	0	0
Correlation	0	0
Random	0	0
Twin-NN	0	0
Correlation	0	0
Random	0	0
Twin-NN	0	0
Correlation	0	0
Random	0	0
Twin-NN	0	0
Correlation	0	0
Random	0	0
Twin-NN	0	0
Correlation	0	0
Random	0	0
Twin-NN	0	0
Correlation	0	0
Random	0	0
Twin-NN	0	0
Correlation	0	0
Random	0	0
Twin-NN	0	0
Correlation	0	0
Random	0	0
Twin-NN	0	0
Correlation	0	0
Random	0	0
Twin-NN	0	0
Correlation	0	0
Random	0	0
Twin-NN	0	0
Correlation	0	0
Random	0	0
Twin-NN	0	0
Correlation	0	0
Random	0	0
Twin-NN	0	0
Correlation	0	0
Random	0	0
Twin-NN	0	0
Correlation	0	0
Random	0	0
Twin-NN	0	0
Correlation	0	0
Random	0	0
Twin-NN	0	0
Correlation	0	0
Random	0	0
Twin-NN	0	0
Correlation	0	0
Random	0	0
Twin-NN	0	0
Correlation	0	0
Random	0	0
Twin-NN	0	0
Correlation	0	0
Random	0	0
Twin-NN	0	0
Correlation	0	0
Random	0	0
Twin-NN	0	0
Correlation	0	0
Random	0	0
Twin-NN	0	0
Correlation	0	0
Random	0	0
Twin-NN	0	0
Correlation	0	0
Random	0	0
Twin-NN	0	0
Correlation	0	0
Random	0	0
Twin-NN	0	0
Correlation	0	0
Random	0	0
Twin-NN	0	0
Correlation	0	0
Random	0	0
Twin-NN	0	0
Correlation	0	0
Random	0	0
Twin-NN	0	0
Correlation	0	0
Random	0	0
Twin-NN	0	0
Correlation	0	0
Random	0	0
Twin-NN	0	0
Correlation	0	0
Random	0	0
Twin-NN	0	0
Correlation	0	0
Random	0	0
Twin-NN	0	0
Correlation	0	0
Random	0	0
Twin-NN	0	0
Correlation	0	0
Random	0	0
Twin-NN	0	0
Correlation	0	0
Random	0	0
Twin-NN	0	0
Correlation	0	0
Random	0	0
Twin-NN	0	0
Correlation	0	0
Random	0	0
Twin-NN	0	0
Correlation	0	0
Random	0	0
Twin-NN	0	0
Correlation	0	0
Random	0	0
Twin-NN	0	0
Correlation	0	0
Random	0	0
Twin-NN	0	0
Correlation	0	0
Random	0	0
Twin-NN	0	0
Correlation	0	0
Random	0	0
Twin-NN	0	0
Correlation	0	0
Random	0	0
Twin-NN	0	0
Correlation	0	0
Random	0	0
Twin-NN	0	0
Correlation	0	0
Random	0	0
Twin-NN	0	0
Correlation	0	0
Random	0	0
Twin-NN	0	0
Correlation	0	0
Random	0	0
Twin-NN	0	0
Correlation	0	0
Random	0	0
Twin-NN	0	0
Correlation	0	0
Random	0	0
Twin-NN	0	0
Correlation	0	0
Random	0	0
Twin-NN	0	0
Correlation	0	0
Random	0	0
Twin-NN	0	0
Correlation	0	0
Random	0	0
Twin-NN	0	0
Correlation	0	0
Random	0	0
Twin-NN	0	0
Correlation	0	0
Random	0	0
Twin-NN	0	0
Correlation	0	0
Random	0	0
Twin-NN	0	0
Correlation	0	0
Random	0	0
Twin-NN	0	0
Correlation	0	0
Random	0	0
Twin-NN	0	0
Correlation	0	0
Random	0	0
Twin-NN	0	0
Correlation	0	0
Random	0	0
Twin-NN	0	0
Correlation	0	0
Random	0	0
Twin-NN	0	0
Correlation	0	0
Random	0	0
Twin-NN	0	0
Correlation	0	0
Random	0	0
Twin-NN	0	0
Correlation	0	0
Random	0	0
Twin-NN	0	0
Correlation	0	0
Random	0	0
Twin-NN	0	0
Correlation	0	0
Random	0	0
Twin-NN	0	0
Correlation	0	0
Random	0	0
Twin-NN	0	0
Correlation	0	0
Random	0	0
Twin-NN	0	0
Correlation	0	0
Random	0	0
Twin-NN	0	0
Correlation	0	0
Random	0	0
Twin-NN	0	0
Correlation	0	0
Random	0	0
Twin-NN	0	0
Correlation	0	0
Random	0	0
Twin-NN	0	0
Correlation	0	0
Random	0	0
Twin-NN	0	0
Correlation	0	0
Random	0	0
Twin-NN	0	0
Correlation	0	0
Random	0	0
Twin-NN	0	0
Correlation	0	0
Random	0	0
Twin-NN	0	0
Correlation	0	0
Random	0	0
Twin-NN	0	0
Correlation	0	0
Random	0	0
Twin-NN	0	0
Correlation	0	0
Random	0	0
Twin-NN	0	0
Correlation	0	0
Random	0	0
Twin-NN	0	0
Correlation	0	0
Random	0	0
Twin-NN	0	0
Correlation	0	0
Random	0	0
Twin-NN	0	0
Correlation	0	0
Random	0	0
Twin-NN	0	0
Correlation	0	0
Random	0	0
Twin-NN	0	0
Correlation	0	0
Random	0	0
Twin-NN	0	0
Correlation	0	0
Random	0	0
Twin-NN	0	0
Correlation	0	0
Random	0	0
Twin-NN	0	0
Correlation	0	0
Random	0	0
Twin-NN	0	0
Correlation	0	0
Random	0	0
Twin-NN	0	0
Correlation	0	0
Random	0	0
Twin-NN	0	0
Correlation	0	0
Random	0	0
Twin-NN	0	0
Correlation	0	0
Random	0	0
Twin-NN	0	0
Correlation	0	0
Random	0	0
Twin-NN	0	0
Correlation	0	0
Random	0	0
Twin-NN	0	0
Correlation	0	0
Random	0	0
Twin-NN	0	0
Correlation	0	0
Random	0	0
Twin-NN	0	0
Correlation	0	0
Random	0	0
Twin-NN	0	0
Correlation	0	0
Random	0	0
Twin-NN	0	0
Correlation	0	0
Random	0	0
Twin-NN	0	0
Correlation	0	0
Random	0	0
Twin-NN	0	0
Correlation	0	0
Random	0	0
Twin-NN	0	0
Correlation	0	0
Random	0	0
Twin-NN	0	0
Correlation	0	0
Random	0	0
Twin-NN	0	0
Correlation	0	0
Random	0	0
Twin-NN	0	0
Correlation	0	0
Random	0	0
Twin-NN	0	0
Correlation	0	0
Random	0	0
Twin-NN	0	0
Correlation	0	0
Random	0	0
Twin-NN	0	0
Correlation	0	0
Random	0	0
Twin-NN	0	0
Correlation	0	0
Random	0	0
Twin-NN	0	0
Correlation	0	0
Random	0	0
Twin-NN	0	0
Correlation	0	0
Random	0	0
Twin-NN	0	0
Correlation	0	0
Random	0	0
Twin-NN	0	0
Correlation	0	0
Random	0	0
Twin-NN	0	0
Correlation	0	0
Random	0	0
Twin-NN	0	0
Correlation	0	0
Random	0	0
Twin-NN	0	0
Correlation	0	0
Random	0	0
Twin-NN	0	0
Correlation	0	0
Random	0	0
Twin-NN	0	0
Correlation	0	0
Random	0	0
Twin-NN	0	0
Correlation	0	0
Random	0	0
Twin-NN	0	0
Correlation	0	0
Random	0	0
Twin-NN	0	0
Correlation	0	0
Random	0	0
Twin-NN	0	0
Correlation	0	0
Random	0	0
Twin-NN	0	0
Correlation	0	0
Random	0	0
Twin-NN	0	0
Correlation	0	0
Random	0	0
Twin-NN	0	0
Correlation	0	0
Random	0	0
Twin-NN	0	0
Correlation	0	0
Random	0	0
Twin-NN	0	0
Correlation	0	0
Random	0	0
Twin-NN	0	0
Correlation	0	0
Random	0	0
Twin-NN	0	0
Correlation	0	0
Random	0	0
Twin-NN	0	0
Correlation	0	0
Random	0	0
Twin-NN	0	0
Correlation	0	0
Random	0	0
Twin-NN	0	0
Correlation	0	0
Random	0	0
Twin-NN	0	0
Correlation	0	0
Random	0	0
Twin-NN	0	0
Correlation	0	0
Random	0	0
Twin-NN	0	0
Correlation	0	0
Random	0	0
Twin-NN	0	0
Correlation	0	0
Random	0	0
Twin-NN	0	0
Correlation	0	0
Random	0	0
Twin-NN	0	0
Correlation	0	0
Random	0	0
Twin-NN	0	0
Correlation	0	0
Random	0	0
Twin-NN	0	0
Correlation	0	0
Random	0	0
Twin-NN	0	0
Correlation	0	0
Random	0	0
Twin-NN	0	0
Correlation	0	0
Random	0	0
Twin-NN	0	0
Correlation	0	0
Random	0	0
Twin-NN	0	0
Correlation	0	0
Random	0	0
Twin-NN	0	0
Correlation	0	0
Random	0	0
Twin-NN	0	0
Correlation	0	0
Random	0	0
Twin-NN	0	0
Correlation	0	0
Random	0	0
Twin-NN	0	0
Correlation	0	0
Random	0	0
Twin-NN	0	0
Correlation	0	0
Random	0	0
Twin-NN	0	0
Correlation	0	0
Random	0	0
Twin-NN	0	0
Correlation	0	0
Random	0	0
Twin-NN	0	0
Correlation	0	0
Random	0	0
Twin-NN	0	0
Correlation	0	0
Random	0	0
Twin-NN	0	0
Correlation	0	0
Random	0	0
Twin-NN	0	0
Correlation	0	0
Random	0	0
Twin-NN	0	0
Correlation	0	0
Random	0	0
Twin-NN	0	0
Correlation	0	0
Random	0	0
Twin-NN	0	0
Correlation	0	0
Random	0	0
Twin-NN	0	0
Correlation	0	0
Random	0	0
Twin-NN	0	0
Correlation	0	0
Random	0	0
Twin-NN	0	0
Correlation	0	0
Random	0	0
Twin-NN	0	0
Correlation	0	0
Random	0	0
Twin-NN	0	0
Correlation	0	0
Random	0	0
Twin-NN	0	0
Correlation	0	0
Random	0	0
Twin-NN	0	0
Correlation	0	0
Random	0	0
Twin-NN	0	0
Correlation	0	0
Random	0	0
Twin-NN	0	0
Correlation	0	0
Random	0	0
Twin-NN	0	0
Correlation	0	0
Random	0	0
Twin-NN	0	0
Correlation	0	0
Random	0	0
Twin-NN	0	0
Correlation	0	0
Random	0	0
Twin-NN	0	0
Correlation	0	0
Random	0	0
Twin-NN	0	0
Correlation	0	0
Random	0	0
Twin-NN	0	0
Correlation	0	0
Random	0	0
Twin-NN	0	0
Correlation	0	0
Random	0	0
Twin-NN	0	0
Correlation	0	0
Random	0	0
Twin-NN	0	0
Correlation	0	0
Random	0	0
Twin-NN	0	0
Correlation	0	0
Random	0	0
Twin-NN	0	0
Correlation	0	0
Random	0	0
Twin-NN	0	0
Correlation	0	0
Random	0	0
Twin-NN	0	0
Correlation	0	0
Random	0	0
Twin-NN	0	0
Correlation	0	0
Random	0	0
Twin-NN	0	0
Correlation	0	0
Random	0	0
Twin-NN	0	0
Correlation	0	0
Random	0	0
Twin-NN	0	0
Correlation	0	0
Random	0	0
Twin-NN	0	0
Correlation	0	0
Random	0	0
Twin-NN	0	0
Correlation	0	0
Random	0	0
Twin-NN	0	0
Correlation	0	0
Random	0	0
Twin-NN	0	0
Correlation	0	0
Random	0	0
Twin-NN	0	0
Correlation	0	0
Random	0	0
Twin-NN	0	0
Correlation	0	0
Random	0	0
Twin-NN	0	0
Correlation	0	0
Random	0	0
Twin-NN	0	0
Correlation	0	0
Random	0	0
Twin-NN	0	0
Correlation	0	0
Random	0	0
Twin-NN	0	0
Correlation	0	0
Random	0	0
Twin-NN	0	0
Correlation	0	0
Random	0	0
Twin-NN	0	0
Correlation	0	0
Random	0	0
Twin-NN	0	0
Correlation	0	0
Random	0	0
Twin-NN	0	0
Correlation	0	0
Random	0	0
Twin-NN	0	0
Correlation	0	0
Random	0	0
Twin-NN	0	0
Correlation	0	0
Random	0	0
Twin-NN	0	0
Correlation	0	0
Random	0	0
Twin-NN	0	0
Correlation	0	0
Random	0	0
Twin-NN	0	0
Correlation	0	0
Random	0	0
Twin-NN	0	0
Correlation	0	0
Random	0	0
Twin-NN	0	0
Correlation	0	0
Random	0	0
Twin-NN	0	0
Correlation	0	0
Random	0	0
Twin-NN	0	0
Correlation	0	0
Random	0	0
Twin-NN	0	0
Correlation	0	0
Random	0	0
Twin-NN	0	0
Correlation	0	0
Random	0	0
Twin-NN	0	0
Correlation	0	0
Random	0	0
Twin-NN	0	0
Correlation	0	0
Random	0	0
Twin-NN	0	0
Correlation	0	0
Random	0	0
Twin-NN	0	0
Correlation	0	0
Random	0	0
Twin-NN	0	0
Correlation	0	0
Random	0	0
Twin-NN	0	0
Correlation	0	0
Random	0	0
Twin-NN	0	0
Correlation	0	0
Random	0	0
Twin-NN	0	0
Correlation	0	0
Random	0	0
Twin-NN	0	0
Correlation	0	0
Random	0	0
Twin-NN	0	0
Correlation	0	0
Random	0	0
Twin-NN	0	0
Correlation	0	0
Random	0	0
Twin-NN	0	0
Correlation	0	0
Random	0	0
Twin-NN	0	0
Correlation	0	0
Random	0	0
Twin-NN	0	0
Correlation	0	0
Random	0	0
Twin-NN	0	0
Correlation	0	0
Random	0	0
Twin-NN	0	0
Correlation	0	0
Random	0	0
Twin-NN	0	0
Correlation	0	0
Random	0	0
Twin-NN	0	0
Correlation	0	0
Random	0	0
Twin-NN	0	0
Correlation	0	0
Random	0	0
Twin-NN	0	0
Correlation	0	0
Random	0	0
Twin-NN	0	0
Correlation	0	0
Random	0	0
Twin-NN	0	0
Correlation	0	0
Random	0	0
Twin-NN	0	0
Correlation	0	0
Random	0	0
Twin-NN	0	0
Correlation	0	0
Random	0	0
Twin-NN	0	0
Correlation	0	0
Random	0	0
Twin-NN	0	0
Correlation	0	0
Random	0	0
Twin-NN	0	0
Correlation	0	0
Random	0	0
Twin-NN	0	0
Correlation	0	0
Random	0	0
Twin-NN	0	0
Correlation	0	0
Random	0	0
Twin-NN	0	0
Correlation	0	0
Random	0	0
Twin-NN	0	0
Correlation	0	0
Random	0	0
Twin-NN	0	0
Correlation	0	0
Random	0	0
Twin-NN	0	0
Correlation	0	0
Random	0	0
Twin-NN	0	0
Correlation	0	0
Random	0	0
Twin-NN	0	0
Correlation	0	0
Random	0	0
Twin-NN	0	0
Correlation	0	0
Random	0	0
Twin-NN	0	0
Correlation	0	0
Random	0	0
Twin-NN	0	0
Correlation	0	0
Random	0	0
Twin-NN	0	0
Correlation	0	0
Random	0	0
Twin-NN	0	0
Correlation	0	0
Random	0	0
Twin-NN	0	0
Correlation	0	0
Random	0	0
Twin-NN	0	0
Correlation	0	0
Random	0	0
Twin-NN	0	0
Correlation	0	0
Random	0	0
Twin-NN	0	0
Correlation	0	0
Random	0	0
Twin-NN	0	0
Correlation	0	0
Random	0	0
Twin-NN	0	0
Correlation	0	0
Random	0	0
Twin-NN	0	0
Correlation	0	0
Random	0	0
Twin-NN	0	0
Correlation	0	0
Random	0	0
Twin-NN	0	0
Correlation	0	0
Random	0	0
Twin-NN	0	0
Correlation	0	0
Random	0	0
Twin-NN	0	0
Correlation	0	0
Random	0	0
Twin-NN	0	0
Correlation	0	0
Random	0	0
Twin-NN	0	0
Correlation	0	0
Random	0	0
Twin-NN	0	0
Correlation	0	0
Random	0	0
Twin-NN	0	0
Correlation	0	0
Random	0	0
Twin-NN	0	0
Correlation	0	0
Random	0	0
Twin-NN	0	0
Correlation	0	0
Random	0	0
Twin-NN	0	0
Correlation	0	0
Random	0	0
Twin-NN	0	0
Correlation	0	0
Random	0	0
Twin-NN	0	0
Correlation	0	0
Random	0	0
Twin-NN	0	0
Correlation	0	0
Random	0	0
Twin-NN	0	0
Correlation	0	0
Random	0	0
Twin-NN	0	0
Correlation	0	0
Random	0	0
Twin-NN	0	0
Correlation	0	0
Random	0	0
Twin-NN	0	0
Correlation	0	0
Random	0	0
Twin-NN	0	0
Correlation	0	0
Random	0	0
Twin-NN	0	0
Correlation	0	0
Random	0	0
Twin-NN	0	0
Correlation	0	0
Random	0	0
Twin-NN	0	0
Correlation	0	0
Random	0	0
Twin-NN	0	0
Correlation	0	0
Random	0	0
Twin-NN	0	0
Correlation	0	0
Random	0	0
Twin-NN	0	0
Correlation	0	0
Random	0	0
Twin-NN	0	0
Correlation	0	0
Random	0	0
Twin-NN	0	0
Correlation	0	0
Random	0	0
Twin-NN	0	0
Correlation	0	0
Random	0	0
Twin-NN	0	0
Correlation	0	0
Random	0	0
Twin-NN	0	0
Correlation	0	0
Random	0	0
Twin-NN	0	0
Correlation	0	0
Random	0	0
Twin-NN	0	0
Correlation	0	0
Random	0	0
Twin-NN	0	0
Correlation	0	0
Random	0	0
Twin-NN	0	0
Correlation	0	0
Random	0	0
Twin-NN	0	0
Correlation	0	0
Random	0	0
Twin-NN	0	0
Correlation	0	0
Random	0	0
Twin-NN	0	0
Correlation	0	0
Random	0	0
Twin-NN	0	0
Correlation	0	0
Random	0	0
Twin-NN	0	0
Correlation	0	0
Random	0	0
Twin-NN	0	0
Correlation	0	0
Random	0	0
Twin-NN	0	0
Correlation	0	0
Random	0	0
Twin-NN	0	0
Correlation	0	0
Random	0	0
Twin-NN	0	0
Correlation	0	0
Random	0	0
Twin-NN	0	0
Correlation	0	0
Random	0	0
Twin-NN	0	0
Correlation	0	0
Random	0	0
Twin-NN	0	0
Correlation	0	0
Random	0	0
Twin-NN	0	0
Correlation	0	0
Random	0	0
Twin-NN	0	0
Correlation	0	0
Random	0	0
Twin-NN	0	0
Correlation	0	0
Random	0	0
Twin-NN	0	0
Correlation	0	0
Random	0	0
Twin-NN	0	0
Correlation	0	0
Random	0	0
Twin-NN	0	0
Correlation	0	0
Random	0	0
Twin-NN	0	0
Correlation	0	0
Random	0	0
Twin-NN	0	0
Correlation	0	0
Random	0	0
Twin-NN	0	0
Correlation	0	0
Random	0	0
Twin-NN	0	0
Correlation	0	0
Random	0	0
Twin-NN	0	0
Correlation	0	0
Random	0	0
Twin-NN	0	0
Correlation	0	0
Random	0	0
Twin-NN	0	0
Correlation	0	0
Random	0	0
Twin-NN	0	0
Correlation	0	0
Random	0	0
Twin-NN	0	0
Correlation	0	0
Random	0	0
Twin-NN	0	0
Correlation	0	0
Random	0	0
Twin-NN	0	0
Correlation	0	0
Random	0	0
Twin-NN	0	0
Correlation	0	0
Random	0	0
Twin-NN	0	0
Correlation	0	0
Random	0	0
Twin-NN	0	0
Correlation	0	0
Random	0	0
Twin-NN	0	0
Correlation	0	0
Random	0	0
Twin-NN	0	0
Correlation	0	0
Random	0	0
Twin-NN	0	0
Correlation	0	0
Random	0	0
Twin-NN	0	0
Correlation	0	0
Random	0	0
Twin-NN	0	0
Correlation	0	0
Random	0	0
Twin-NN	0	0
Correlation	0	0
Random	0	0
Twin-NN	0	0
Correlation	0	0
Random	0	0
Twin-NN	0	0
Correlation	0	0
Random	0	0
Twin-NN	0	0
Correlation	0	0
Random	0	0
Twin-NN	0	0
Correlation	0	0
Random	0	0
Twin-NN	0	0
Correlation	0	0
Random	0	0
Twin-NN	0	0
Correlation	0	0
Random	0	0
Twin-NN	0	0
Correlation	0	0
Random	0	0
Twin-NN	0	0
Correlation	0	0
Random	0	0
Twin-NN	0	0
Correlation	0	0
Random	0	0
Twin-NN	0	0
Correlation	0	0
Random	0	0
Twin-NN	0	0
Correlation	0	0
Random	0	0
Twin-NN	0	0
Correlation	0	0
Random	0	0
Twin-NN	0	0
Correlation	0	0
Random	0	0
Twin-NN	0	0
Correlation	0	0
Random	0	0
Twin-NN	0	0
Correlation	0	0
Random	0	0
Twin-NN	0	0
Correlation	0	0
Random	0	0
Twin-NN	0	0
Correlation	0	0
Random	0	0
Twin-NN	0	0
Correlation	0	0
Random	0	0
Twin-NN	0	0
Correlation	0	0
Random	0	0
Twin-NN	0	0
Correlation	0	0
Random	0	0
Twin-NN	0	0
Correlation	0	0
Random	0	0
Twin-NN	0	0
Correlation	0	0
Random	0	0
Twin-NN	0	0
Correlation	0	0
Random	0	0
Twin-NN	0	0
Correlation	0	0
Random	0	0
Twin-NN	0	0
Correlation	0	0
Random	0	0
Twin-NN	0	0
Correlation	0	0
Random	0	0
Twin-NN	0	0
Correlation	0	0
Random	0	0
Twin-NN	0	0
Correlation	0	0
Random	0	0
Twin-NN	0	0
Correlation	0	0
Random	0	0
Twin-NN	0	0
Correlation	0	0
Random	0	0
Twin-NN	0	0
Correlation	0	0
Random	0	0
Twin-NN	0	0
Correlation	0	0
Random	0	0
Twin-NN	0	0
Correlation	0	0
Random	0	0
Twin-NN	0	0
Correlation	0	0
Random	0	0
Twin-NN	0	0
Correlation	0	0
Random	0	0
Twin-NN	0	0
Correlation	0	0
Random	0	0
Twin-NN	0	0
Correlation	0	0
Random	0	0
Twin-NN	0	0
Correlation	0	0
Random	0	0
Twin-NN	0	0
Correlation	0	0
Random	0	0
Twin-NN	0	0
Correlation	0	0
Random	0	0
Twin-NN	0	0
Correlation	0	0
Random	0	0
Twin-NN	0	0
Correlation	0	0
Random	0	0
Twin-NN	0	0
Correlation	0	0
Random	0	0
Twin-NN	0	0
Correlation	0	0
Random	0	0
Twin-NN	0	0
Correlation	0	0
Random	0	0
Twin-NN	0	0
Correlation	0	0
Random	0	0
Twin-NN	0	0
Correlation	0	0
Random	0	0
Twin-NN	0	0
Correlation	0	0
Random	0	0
Twin-NN	0	0
Correlation	0	0
Random	0	0
Twin-NN	0	0
Correlation	0	0
Random	0	0
Twin-NN	0	0
Correlation	0	0
Random	0	0
Twin-NN	0	0
Correlation	0	0
Random	0	0
Twin-NN	0	0
Correlation	0	0
Random	0	0
Twin-NN	0	0
Correlation	0	0
Random	0	0
Twin-NN	0	0
Correlation	0	0
Random	0	0
Twin-NN	0	0
Correlation	0	0
Random	0	0
Twin-NN	0	0
Correlation	0	0
Random	0	0
Twin-NN	0	0
Correlation	0	0
Random	0	0
Twin-NN	0	0
Correlation	0	0
Random	0	0
Twin-NN	0	0
Correlation	0	0
Random	0	0
Twin-NN	0	0
Correlation	0	0
Random	0	0
Twin-NN	0	0
Correlation	0	0
Random	0	0
Twin-NN	0	0
Correlation	0	0
Random	2	5
Twin-NN	0	5
Correlation	0	5
Random	0	5
Twin-NN	0	5
Correlation	4	5
Random	0	5
Twin-NN	0	5
Correlation	3	5
Random	0	5
Twin-NN	0	5
Correlation	1	5
Random	1	5
Twin-NN	0	5
Correlation	0	5
Random	0	5
Twin-NN	0	5
Correlation	5	5
Random	2	5
Twin-NN	0	5
Correlation	1	5
Random	1	5
Twin-NN	0	5
Correlation	0	5
Random	1	5
Twin-NN	1	5
Correlation	0	5
Random	1	5
Twin-NN	0	5
Correlation	2	5
Random	4	5
Twin-NN	2	5
Correlation	0	5
Random	0	5
Twin-NN	0	5
Correlation	0	5
Random	1	5
Twin-NN	1	5
Correlation	2	5
Random	2	5
Twin-NN	2	5
Correlation	0	5
Random	0	5
Twin-NN	4	5
Correlation	0	5
Random	1	5
Twin-NN	1	5
Correlation	1	5
Random	2	5
Twin-NN	3	5
Correlation	0	5
Random	0	5
Twin-NN	1	5
Correlation	1	5
Random	2	5
Twin-NN	2	5
Correlation	2	5
Random	1	5
Twin-NN	1	5
Correlation	1	5
Random	0	5
Twin-NN	1	5
Correlation	1	5
Random	0	5
Twin-NN	3	5
Correlation	2	5
Random	2	5
Twin-NN	0	5
Correlation	0	5
Random	1	5
Twin-NN	2	5
Correlation	0	5
Random	1	5
Twin-NN	2	5
Correlation	0	5
Random	0	5
Twin-NN	0	5
Correlation	0	5
Random	1	5
Twin-NN	0	5
Correlation	0	5
Random	0	5
Twin-NN	3	5
Correlation	5	5
Random	0	5
Twin-NN	0	5
Correlation	2	5
Random	0	5
Twin-NN	1	5
Correlation	2	5
Random	1	5
Twin-NN	2	5
Correlation	0	5
Random	2	5
Twin-NN	1	5
Correlation	1	5
Random	1	5
Twin-NN	3	5
Correlation	0	5
Random	1	5
Twin-NN	0	5
Correlation	0	5
Random	0	5
Twin-NN	4	5
Correlation	0	5
Random	1	5
Twin-NN	5	5
Correlation	0	5
Random	1	5
Twin-NN	5	5
Correlation	0	5
Random	1	5
Twin-NN	4	5
Correlation	0	5
Random	1	5
Twin-NN	5	5
Correlation	0	5
Random	1	5
Twin-NN	6	5
Correlation	0	5
Random	0	5
Twin-NN	1	5
Correlation	0	5
Random	0	5
Twin-NN	2	5
Correlation	1	5
Random	1	5
Twin-NN	1	5
Correlation	0	5
Random	0	5
Twin-NN	2	5
Correlation	2	5
Random	0	5
Twin-NN	0	5
Correlation	3	5
Random	2	5
Twin-NN	0	5
Correlation	4	5
Random	1	5
Twin-NN	1	5
Correlation	1	5
Random	1	5
Twin-NN	1	5
Correlation	1	5
Random	2	5
Twin-NN	0	5
Correlation	0	5
Random	0	5
Twin-NN	0	5
Correlation	0	5
Random	2	5
Twin-NN	6	5
Correlation	2	5
Random	2	5
Twin-NN	4	5
Correlation	0	5
Random	3	5
Twin-NN	0	5
Correlation	2	5
Random	1	5
Twin-NN	1	5
Correlation	0	5
Random	1	5
Twin-NN	0	5
Correlation	0	5
Random	2	5
Twin-NN	6	5
Correlation	0	5
Random	0	5
Twin-NN	7	5
Correlation	8	5
Random	1	5
Twin-NN	2	5
Correlation	1	5
Random	1	5
Twin-NN	3	5
Correlation	0	5
Random	2	5
Twin-NN	2	5
Correlation	0	5
Random	0	5
Twin-NN	2	5
Correlation	0	5
Random	0	5
Twin-NN	2	5
Correlation	0	5
Random	1	5
Twin-NN	2	5
Correlation	1	5
Random	1	5
Twin-NN	3	5
Correlation	1	5
Random	1	5
Twin-NN	2	5
Correlation	0	5
Random	0	5
Twin-NN	2	5
Correlation	0	5
Random	0	5
Twin-NN	3	5
Correlation	2	5
Random	0	5
Twin-NN	2	5
Correlation	1	5
Random	1	5
Twin-NN	3	5
Correlation	1	5
Random	0	5
Twin-NN	1	5
Correlation	0	5
Random	1	5
Twin-NN	5	5
Correlation	0	5
Random	1	5
Twin-NN	4	5
Correlation	0	5
Random	1	5
Twin-NN	2	5
Correlation	1	5
Random	0	5
Twin-NN	0	5
Correlation	0	5
Random	0	5
Twin-NN	1	5
Correlation	0	5
Random	0	5
Twin-NN	0	5
Correlation	0	5
Random	2	5
Twin-NN	0	5
Correlation	1	5
Random	3	5
Twin-NN	0	5
Correlation	0	5
Random	1	5
Twin-NN	0	5
Correlation	0	5
Random	2	5
Twin-NN	0	5
Correlation	0	5
Random	0	5
Twin-NN	0	5
Correlation	0	5
Random	2	5
Twin-NN	0	5
Correlation	0	5
Random	0	5
Twin-NN	0	5
Correlation	0	5
Random	0	5
Twin-NN	0	5
Correlation	0	5
Random	2	5
Twin-NN	2	5
Correlation	0	5
Random	0	5
Twin-NN	1	5
Correlation	2	5
Random	2	5
Twin-NN	2	5
Correlation	3	5
Random	0	5
Twin-NN	1	5
Correlation	1	5
Random	0	5
Twin-NN	1	5
Correlation	0	5
Random	2	5
Twin-NN	1	5
Correlation	0	5
Random	0	5
Twin-NN	1	5
Correlation	0	5
Random	1	5
Twin-NN	2	5
Correlation	0	5
Random	0	5
Twin-NN	1	5
Correlation	2	5
Random	1	5
Twin-NN	0	5
Correlation	2	5
Random	0	5
Twin-NN	1	5
Correlation	0	5
Random	0	5
Twin-NN	0	5
Correlation	1	5
Random	1	5
Twin-NN	1	5
Correlation	3	5
Random	0	5
Twin-NN	0	5
Correlation	0	5
Random	1	5
Twin-NN	1	5
Correlation	3	5
Random	1	5
Twin-NN	1	5
Correlation	0	5
Random	0	5
Twin-NN	2	5
Correlation	2	5
Random	0	5
Twin-NN	4	5
Correlation	0	5
Random	0	5
Twin-NN	1	5
Correlation	0	5
Random	2	5
Twin-NN	0	5
Correlation	0	5
Random	1	5
Twin-NN	0	5
Correlation	0	5
Random	0	5
Twin-NN	0	5
Correlation	2	5
Random	1	5
Twin-NN	0	5
Correlation	1	5
Random	1	5
Twin-NN	0	5
Correlation	1	5
Random	1	5
Twin-NN	0	5
Correlation	3	5
Random	1	5
Twin-NN	0	5
Correlation	5	5
Random	0	5
Twin-NN	0	5
Correlation	3	5
Random	1	5
Twin-NN	0	5
Correlation	1	5
Random	3	5
Twin-NN	1	5
Correlation	0	5
Random	3	5
Twin-NN	0	5
Correlation	0	5
Random	1	5
Twin-NN	1	5
Correlation	4	5
Random	2	5
Twin-NN	1	5
Correlation	1	5
Random	2	5
Twin-NN	1	5
Correlation	3	5
Random	5	5
Twin-NN	1	5
Correlation	1	5
Random	2	5
Twin-NN	2	5
Correlation	0	5
Random	1	5
Twin-NN	2	5
Correlation	0	5
Random	3	5
Twin-NN	3	5
Correlation	0	5
Random	1	5
Twin-NN	1	5
Correlation	2	5
Random	0	5
Twin-NN	1	5
Correlation	2	5
Random	2	5
Twin-NN	3	5
Correlation	2	5
Random	2	5
Twin-NN	2	5
Correlation	0	5
Random	2	5
Twin-NN	1	5
Correlation	0	5
Random	3	5
Twin-NN	2	5
Correlation	0	5
Random	1	5
Twin-NN	1	5
Correlation	1	5
Random	0	5
Twin-NN	0	5
Correlation	2	5
Random	1	5
Twin-NN	0	5
Correlation	1	5
Random	3	5
Twin-NN	0	5
Correlation	1	5
Random	0	5
Twin-NN	0	5
Correlation	0	5
Random	0	5
Twin-NN	0	5
Correlation	1	5
Random	1	5
Twin-NN	0	5
Correlation	0	5
Random	2	5
Twin-NN	1	5
Correlation	1	5
Random	1	5
Twin-NN	1	5
Correlation	0	5
Random	2	5
Twin-NN	0	5
Correlation	0	5
Random	1	5
Twin-NN	0	5
Correlation	0	5
Random	1	5
Twin-NN	0	5
Correlation	0	5
Random	1	5
Twin-NN	0	5
Correlation	0	5
Random	2	5
Twin-NN	1	5
Correlation	0	5
Random	0	5
Twin-NN	1	5
Correlation	1	5
Random	0	5
Twin-NN	2	5
Correlation	1	5
Random	1	5
Twin-NN	0	5
Correlation	1	5
Random	0	5
Twin-NN	1	5
Correlation	0	5
Random	3	5
Twin-NN	0	5
Correlation	0	5
Random	2	5
Twin-NN	1	5
Correlation	0	5
Random	1	5
Twin-NN	2	5
Correlation	0	5
Random	0	5
Twin-NN	1	5
Correlation	0	5
Random	1	5
Twin-NN	0	5
Correlation	1	5
Random	0	5
Twin-NN	1	5
Correlation	0	5
Random	2	5
Twin-NN	1	5
Correlation	0	5
Random	0	5
Twin-NN	2	5
Correlation	0	5
Random	0	5
Twin-NN	4	5
Correlation	0	5
Random	1	5
Twin-NN	0	5
Correlation	0	5
Random	1	5
Twin-NN	0	5
Correlation	0	5
Random	1	5
Twin-NN	3	5
Correlation	0	5
Random	3	5
Twin-NN	2	5
Correlation	2	5
Random	0	5
Twin-NN	0	5
Correlation	2	5
Random	2	5
Twin-NN	0	5
Correlation	2	5
Random	1	5
Twin-NN	0	5
Correlation	2	5
Random	0	5
Twin-NN	1	5
Correlation	0	5
Random	1	5
Twin-NN	0	5
Correlation	0	5
Random	2	5
Twin-NN	0	5
Correlation	0	5
Random	0	5
Twin-NN	0	5
Correlation	0	5
Random	3	5
Twin-NN	1	5
Correlation	1	5
Random	2	5
Twin-NN	2	5
Correlation	0	5
Random	1	5
Twin-NN	3	5
Correlation	0	5
Random	4	5
Twin-NN	2	5
Correlation	0	5
Random	0	5
Twin-NN	2	5
Correlation	0	5
Random	0	5
Twin-NN	2	5
Correlation	0	5
Random	2	5
Twin-NN	2	5
Correlation	0	5
Random	0	5
Twin-NN	1	5
Correlation	1	5
Random	2	5
Twin-NN	1	5
Correlation	0	5
Random	1	5
Twin-NN	0	5
Correlation	0	5
Random	1	5
Twin-NN	4	5
Correlation	1	5
Random	0	5
Twin-NN	5	5
Correlation	0	5
Random	0	5
Twin-NN	3	5
Correlation	0	5
Random	3	5
Twin-NN	3	5
Correlation	0	5
Random	1	5
Twin-NN	3	5
Correlation	0	5
Random	0	5
Twin-NN	3	5
Correlation	0	5
Random	2	5
Twin-NN	5	5
Correlation	0	5
Random	1	5
Twin-NN	1	5
Correlation	0	5
Random	0	5
Twin-NN	1	5
Correlation	1	5
Random	2	5
Twin-NN	1	5
Correlation	1	5
Random	1	5
Twin-NN	1	5
Correlation	2	5
Random	1	5
Twin-NN	0	5
Correlation	0	5
Random	1	5
Twin-NN	0	5
Correlation	0	5
Random	0	5
Twin-NN	1	5
Correlation	0	5
Random	2	5
Twin-NN	4	5
Correlation	5	5
Random	1	5
Twin-NN	1	5
Correlation	2	5
Random	1	5
Twin-NN	1	5
Correlation	0	5
Random	2	5
Twin-NN	0	5
Correlation	1	5
Random	1	5
Twin-NN	2	5
Correlation	1	5
Random	0	5
Twin-NN	3	5
Correlation	0	5
Random	1	5
Twin-NN	3	5
Correlation	0	5
Random	1	5
Twin-NN	0	5
Correlation	0	5
Random	1	5
Twin-NN	1	5
Correlation	0	5
Random	1	5
Twin-NN	2	5
Correlation	3	5
Random	1	5
Twin-NN	2	5
Correlation	4	5
Random	1	5
Twin-NN	2	5
Correlation	1	5
Random	1	5
Twin-NN	2	5
Correlation	2	5
Random	2	5
Twin-NN	2	5
Correlation	0	5
Random	2	5
Twin-NN	2	5
Correlation	0	5
Random	1	5
Twin-NN	0	5
Correlation	0	5
Random	2	5
Twin-NN	0	5
Correlation	2	5
Random	1	5
Twin-NN	1	5
Correlation	1	5
Random	1	5
Twin-NN	0	5
Correlation	3	5
Random	3	5
Twin-NN	2	5
Correlation	1	5
Random	0	5
Twin-NN	0	5
Correlation	2	5
Random	0	5
Twin-NN	1	5
Correlation	0	5
Random	1	5
Twin-NN	0	5
Correlation	0	5
Random	0	5
Twin-NN	1	5
Correlation	2	5
Random	3	5
Twin-NN	0	5
Correlation	1	5
Random	1	5
Twin-NN	0	5
Correlation	0	5
Random	1	5
Twin-NN	0	5
Correlation	0	5
Random	1	5
Twin-NN	0	5
Correlation	1	5
Random	3	5
Twin-NN	1	5
Correlation	0	5
Random	1	5
Twin-NN	0	5
Correlation	0	5
Random	0	5
Twin-NN	0	5
Correlation	0	5
Random	2	5
Twin-NN	0	5
Correlation	0	5
Random	2	5
Twin-NN	0	5
Correlation	0	5
Random	0	5
Twin-NN	1	5
Correlation	0	5
Random	0	5
Twin-NN	3	5
Correlation	0	5
Random	1	5
Twin-NN	1	5
Correlation	2	5
Random	0	5
Twin-NN	1	5
Correlation	0	5
Random	1	5
Twin-NN	1	5
Correlation	0	5
Random	1	5
Twin-NN	0	5
Correlation	0	5
Random	0	5
[truncated: 25,595 more rows]
