# Supplementary material for: Deep phenotypic profiling of neuroactive drugs in larval zebrafish
Source: Nat Commun. 2024 Nov 17;15:9955. doi: 10.1038/s41467-024-54375-y (PMC11570628; doi:10.1038/s41467-024-54375-y)
Supplement: Supplementary file 6 — Source Data [file 41467_2024_54375_MOESM6_ESM.zip › Figure_Source_Data/Main/Fig_6b_Primary-Antipsychotics.csv]

CID	PDSP_ID	5-HT2A	5-HT2B	5-HT2C	D1	D2
c34037	58014	8.75	33.64	31.01	28.4	18.35
c33553	58015	12.77	67.79	41.05	17.82	7.66
c33255	58016	25.9	48.66	26.7	12.5	6.64
c31508	58017	3.85	3.23	-19.39	0.09	7.31
c31447	58018	61.94	86.4	59.09	25.91	39.24
c28263	58019	6.74	-6.2	7.12	-17.1	6.22
c33507	58020	28.46	75.25	3.16	-3.69	21.02
c26398	58021	6.07	13.94	5.57	-19.09	25.88
c26521	58022	-7.87	-2.8	5.87	-3.8	2.37
c33914	58023	-2.97	24.18	2.75	-6.73	15.17
c30977	58024	7.2	50.77	6.67	-0.42	28.22
c28263	58019	6.74	-6.2	7.12	-17.1	6.22
c27284	58025	-8.12	-10.13	-4.12	-3.74	14.83
c33507	58020	28.46	75.25	3.16	-3.69	21.02
c26398	58021	6.07	13.94	5.57	-19.09	25.88
c33623	58026	78.39	92.17	82.11	40.26	67.55
c25826	58027	-4.81	29.57	1.24	-7.56	24.41
c30164	58028	6.7	27.58	-4.62	-5.63	16.78
c25822	58029	0.92	0.58	-8.87	-4.85	14.71
c29886	58030	7.41	51.77	13.86	9.62	20.43
