# Supplementary material for: Deep phenotypic profiling of neuroactive drugs in larval zebrafish
Source: Nat Commun. 2024 Nov 17;15:9955. doi: 10.1038/s41467-024-54375-y (PMC11570628; doi:10.1038/s41467-024-54375-y)
Supplement: Supplementary file 6 — Source Data [file 41467_2024_54375_MOESM6_ESM.zip › Figure_Source_Data/Supplementary/Fig_S2/welldist_2.0/training.csv]

epoch	train_loss	val_loss	mean_diff
1	0.0363	0.0357	0.0032
2	0.0320	0.0347	0.0159
3	0.0280	0.0328	0.0151
4	0.0258	0.0321	0.0218
5	0.0234	0.0312	0.0220
6	0.0219	0.0320	0.0273
7	0.0208	0.0316	0.0294
8	0.0199	0.0322	0.0322
9	0.0191	0.0322	0.0246
10	0.0177	0.0311	0.0261
11	0.0170	0.0306	0.0263
12	0.0171	0.0312	0.0248
13	0.0163	0.0303	0.0370
14	0.0159	0.0288	0.0472
15	0.0158	0.0286	0.0356
16	0.0151	0.0310	0.0346
17	0.0147	0.0290	0.0415
18	0.0140	0.0298	0.0352
19	0.0140	0.0336	0.0339
20	0.0137	0.0283	0.0400
