# Supplementary material for: Deep phenotypic profiling of neuroactive drugs in larval zebrafish
Source: Nat Commun. 2024 Nov 17;15:9955. doi: 10.1038/s41467-024-54375-y (PMC11570628; doi:10.1038/s41467-024-54375-y)
Supplement: Supplementary file 6 — Source Data [file 41467_2024_54375_MOESM6_ESM.zip › Figure_Source_Data/Main/Fig_3a.csv]

Twin-NN pos	Twin-NN neg	Twin-DN pos	Twin-DN neg	Correlation pos	Correlation neg	Euclidean pos	Euclidean neg
0.17304864525794983	0.48637041449546814	0.16786138713359833	0.2599644660949707	0.4936606287956238	0.6650276482105255	3.932968854904175	4.550676345825195
0.22163791954517365	0.24986299872398376	0.19355979561805725	0.2685758173465729	0.5226937234401703	0.6264588236808777	4.037783622741699	5.591785430908203
0.1638052612543106	0.28466325998306274	0.13576200604438782	0.3163544535636902	0.5753495991230011	0.5704986155033112	4.6645121574401855	4.637733459472656
0.17729850113391876	0.5535217523574829	0.2176220417022705	0.5386927127838135	0.4863656759262085	0.6027466654777527	3.8170323371887207	4.240542888641357
0.176935076713562	0.49216851592063904	0.1974426656961441	0.46040481328964233	0.5050957798957825	0.5778119266033173	4.160851001739502	4.715014457702637
0.2384544312953949	0.13330748677253723	0.32964763045310974	0.2882770597934723	0.5117678046226501	0.597933828830719	4.549543380737305	5.570217609405518
0.17897909879684448	0.3055828809738159	0.16493481397628784	0.2756703495979309	0.519907534122467	0.527479499578476	4.805550575256348	4.367578029632568
0.18367406725883484	0.12784819304943085	0.1755812019109726	0.13898655772209167	0.4728425145149231	0.7114557027816772	4.857093334197998	4.6801981925964355
0.11776496469974518	0.27210986614227295	0.08465664088726044	0.15214213728904724	0.49197500944137573	0.5248161256313324	3.727034568786621	4.431778430938721
0.13475587964057922	0.32529550790786743	0.13124512135982513	0.32398587465286255	0.5809159874916077	0.6510541141033173	4.599277973175049	5.88912296295166
0.17169442772865295	0.360350102186203	0.07871265709400177	0.24491643905639648	0.4920964241027832	0.5674757361412048	3.64467191696167	4.675478935241699
0.13291603326797485	0.3732132911682129	0.09571343660354614	0.3655070960521698	0.5085647404193878	0.6041530072689056	4.043638706207275	4.035831928253174
0.19865158200263977	0.4250352680683136	0.2491992712020874	0.47002485394477844	0.47363561391830444	0.7641260176897049	4.30195426940918	7.209623336791992
0.11884821951389313	0.3652893900871277	0.09608479589223862	0.21673531830310822	0.45350128412246704	0.591005951166153	4.452880382537842	3.41322922706604
0.16959817707538605	0.14610551297664642	0.1516534686088562	0.2370523363351822	0.45320266485214233	0.5968443155288696	4.749863624572754	4.168741226196289
0.11849381029605865	0.2899443209171295	0.1719043105840683	0.32377296686172485	0.6343043148517609	0.590311199426651	4.817293167114258	4.1580986976623535
0.16434194147586823	0.5235635638237	0.10553116351366043	0.6477325558662415	0.510228306055069	0.7213106751441956	3.66226863861084	5.597464561462402
0.11681858450174332	0.2683849632740021	0.15942208468914032	0.22546729445457458	0.5363567173480988	0.5506492853164673	4.139120101928711	4.397919654846191
0.1744486391544342	0.25798243284225464	0.3011936545372009	0.2102625072002411	0.5429750382900238	0.5454268157482147	4.59233283996582	4.140708923339844
0.1654341220855713	0.49557337164878845	0.14243684709072113	0.32253754138946533	0.5330325365066528	0.5873556435108185	4.804001808166504	4.618402481079102
0.17740461230278015	0.15421973168849945	0.19595851004123688	0.17054259777069092	0.49089914560317993	0.739677369594574	4.955389499664307	4.398193359375
0.12382318079471588	0.45743417739868164	0.1892404556274414	0.39614781737327576	0.5921619236469269	0.6392090916633606	4.573134422302246	7.230559825897217
0.08669924736022949	0.46940940618515015	0.17743879556655884	0.23999038338661194	0.5847655236721039	0.5650376677513123	4.756906986236572	4.621222972869873
0.13948261737823486	0.21891699731349945	0.25515004992485046	0.26451951265335083	0.5591523349285126	0.6561283469200134	4.960818290710449	4.047356128692627
0.18619346618652344	0.590876042842865	0.14070042967796326	0.3911418616771698	0.5515956878662109	0.6606592535972595	5.118838787078857	5.346165180206299
0.2010732740163803	0.31687483191490173	0.1615532636642456	0.5110441446304321	0.5414429306983948	0.5131022930145264	5.277101993560791	5.322364807128906
0.1571570634841919	0.13384659588336945	0.09799420833587646	0.2136080414056778	0.4750319719314575	0.5601326525211334	3.8269400596618652	4.810186386108398
0.16737715899944305	0.5595463514328003	0.2674197554588318	0.7767421007156372	0.4894142150878906	0.7871923744678497	4.315871238708496	5.237592697143555
0.23556771874427795	0.4782186448574066	0.13406921923160553	0.28554701805114746	0.47760307788848877	0.6850473880767822	4.523151874542236	5.332015514373779
0.2627415955066681	0.12772123515605927	0.18633848428726196	0.14452217519283295	0.4500781297683716	0.6830685138702393	4.7323150634765625	4.447336673736572
0.10253529995679855	0.327950656414032	0.21091406047344208	0.41658759117126465	0.4607505202293396	0.6354256868362427	4.360412120819092	4.946149826049805
0.20060321688652039	0.18723733723163605	0.09335070103406906	0.1971784085035324	0.4434705376625061	0.6622048318386078	4.489261150360107	5.920307159423828
0.19561676681041718	0.44893646240234375	0.122341588139534	0.26909592747688293	0.451751172542572	0.8144869953393936	4.789368152618408	4.605620861053467
0.28681305050849915	0.2801821231842041	0.23877571523189545	0.4633660614490509	0.41356825828552246	0.6213794946670532	4.5443925857543945	5.4382405281066895
0.29201415181159973	0.331020712852478	0.22117826342582703	0.18412114679813385	0.41796422004699707	0.6116759181022644	4.776416301727295	5.81414794921875
0.09228698909282684	0.15834106504917145	0.0680411085486412	0.35564449429512024	0.3836221694946289	0.5644163191318512	4.689885139465332	4.6108527183532715
0.17547307908535004	0.28853875398635864	0.2176302820444107	0.3247388005256653	0.5675829648971558	0.5689677894115448	4.599861145019531	5.764540672302246
0.22116686403751373	0.32300493121147156	0.14099231362342834	0.33705800771713257	0.523146390914917	0.5420328378677368	4.796511173248291	4.428867816925049
0.08201825618743896	0.20751693844795227	0.2935824990272522	0.28459256887435913	0.4882347583770752	0.6343411207199097	5.074650764465332	5.373960018157959
0.1932278424501419	0.1079028770327568	0.1775670051574707	0.0961410328745842	0.47226011753082275	0.6702369749546051	4.678986072540283	4.548335552215576
0.2926574647426605	0.3885042667388916	0.12803810834884644	0.4967656433582306	0.606447845697403	0.37427258491516113	4.538138389587402	4.550087928771973
0.17521007359027863	0.1533161997795105	0.40047481656074524	0.2126643806695938	0.5895276963710785	0.5834773182868958	5.1808342933654785	4.39595365524292
0.2532877027988434	0.3754671514034271	0.16991782188415527	0.29299241304397583	0.5824171304702759	0.5601306855678558	4.662954330444336	4.169160842895508
0.24882616102695465	0.13714130222797394	0.30640730261802673	0.27057740092277527	0.4757210612297058	0.6160113215446472	4.981912612915039	4.854665756225586
0.10108228772878647	0.492337703704834	0.09540755301713943	0.3573668897151947	0.4932680130004883	0.7725064009428024	4.653628826141357	7.489799499511719
0.21054869890213013	0.24166247248649597	0.2535454332828522	0.21946744620800018	0.4227879047393799	0.6095985770225525	4.77588415145874	3.8023223876953125
0.19759193062782288	0.18213483691215515	0.3126613199710846	0.14333920180797577	0.6153570115566254	0.511533111333847	4.488492965698242	4.922727108001709
0.3069353699684143	0.31904396414756775	0.20017313957214355	0.1735689491033554	0.6016438603401184	0.4957611560821533	4.759737014770508	4.721142292022705
0.3194388449192047	0.2831279933452606	0.37662872672080994	0.2936496436595917	0.6561242341995239	0.6417207717895508	4.639963626861572	5.368391513824463
0.23204486072063446	0.44606688618659973	0.3327745795249939	0.35553643107414246	0.6091098189353943	0.6519830226898193	5.73790979385376	5.9904656410217285
0.19823212921619415	0.2897171378135681	0.37017855048179626	0.2787283957004547	0.6720168590545654	0.6916466951370239	6.077138900756836	5.865377902984619
0.19141457974910736	0.21967417001724243	0.17464233934879303	0.2614583373069763	0.6147634088993073	0.6795383393764496	4.290024280548096	5.217477321624756
0.1776634305715561	0.15049533545970917	0.30373796820640564	0.235499307513237	0.6614720821380615	0.4193410277366638	3.961658477783203	5.131813049316406
0.21875342726707458	0.29370465874671936	0.3212325870990753	0.303801566362381	0.6201395988464355	0.7055495977401733	5.499953746795654	6.159891128540039
0.16303583979606628	0.1341668665409088	0.2033718377351761	0.13718804717063904	0.6856414377689362	0.3739960193634033	5.851762771606445	2.2170424461364746
0.08337624371051788	0.3308681547641754	0.28926119208335876	0.14630724489688873	0.6083322763442993	0.5506279766559601	4.27992582321167	5.322273254394531
0.20396378636360168	0.29605811834335327	0.23657554388046265	0.3848395049571991	0.47412610054016113	0.5323374569416046	5.034448146820068	5.574878692626953
0.22107946872711182	0.3330179750919342	0.21755339205265045	0.3821588158607483	0.5728392899036407	0.6259602606296539	5.589266777038574	4.8711442947387695
0.23276697099208832	0.24519258737564087	0.4668937623500824	0.42290371656417847	0.651277095079422	0.6883696615695953	5.649052619934082	5.231725692749023
0.21994899213314056	0.2725505232810974	0.37538185715675354	0.18430694937705994	0.6683124601840973	0.709715723991394	5.895780086517334	5.134801387786865
0.13940301537513733	0.4869545102119446	0.21344299614429474	0.7263513803482056	0.5148304104804993	0.7242964208126068	5.802183628082275	4.93809700012207
0.11560811847448349	0.20678652822971344	0.2058895081281662	0.1999240517616272	0.616806149482727	0.5234837234020233	4.903659343719482	3.8178582191467285
0.3116283118724823	0.2936568558216095	0.22143064439296722	0.40614891052246094	0.6430686116218567	0.49830758571624756	5.434914588928223	4.713351726531982
0.3020162582397461	0.4986972510814667	0.19734539091587067	0.714730441570282	0.6065168082714081	0.8770526722073555	5.116613864898682	5.1538190841674805
0.31295859813690186	0.2526823878288269	0.30314022302627563	0.29316678643226624	0.6269698441028595	0.6226584911346436	5.4114837646484375	5.96652889251709
0.2836140990257263	0.4982350170612335	0.2293068766593933	0.4209953546524048	0.6219806969165802	0.8539781123399734	5.774611949920654	4.567882061004639
0.23434880375862122	0.3735671639442444	0.13275481760501862	0.32518428564071655	0.6177891790866852	0.803911030292511	5.377756118774414	4.539027214050293
0.2259194254875183	0.3936089277267456	0.1417844593524933	0.3812294900417328	0.536729097366333	0.7087102234363556	4.923055171966553	4.127202033996582
0.220147967338562	0.30740833282470703	0.14120207726955414	0.17480753362178802	0.5379944741725922	0.7143445909023285	5.094415187835693	4.442789077758789
0.2344159185886383	0.4239281415939331	0.17201805114746094	0.4004778265953064	0.5103747248649597	0.8368587046861649	5.315237998962402	4.375525951385498
0.17528478801250458	0.3498028814792633	0.13698509335517883	0.4758085012435913	0.5887287855148315	0.6836941838264465	5.525909423828125	5.852582931518555
0.21185220777988434	0.4206170439720154	0.17691586911678314	0.5147333741188049	0.5970325767993927	0.5134069919586182	5.611790180206299	4.338324069976807
0.12432657927274704	0.5326863527297974	0.24037577211856842	0.6744145750999451	0.5655532777309418	0.5302295386791229	5.776150703430176	6.404471397399902
0.11599171161651611	0.23770004510879517	0.16163720190525055	0.2530136704444885	0.45674049854278564	0.715952455997467	4.894944667816162	4.413884162902832
0.25427064299583435	0.39943256974220276	0.20087911188602448	0.4144279956817627	0.47145265340805054	0.6690777540206909	5.284580230712891	4.193474292755127
0.2960662841796875	0.2126331329345703	0.17853643000125885	0.2417624592781067	0.4416723847389221	0.6633335947990417	5.182837009429932	4.053465843200684
0.49165669083595276	0.5476939678192139	0.40052396059036255	0.35556265711784363	0.5960825085639954	0.7091561853885651	4.251121520996094	5.497799873352051
0.23163948953151703	0.5777349472045898	0.2972297966480255	0.48021629452705383	0.5367099642753601	0.6350627541542053	4.139803886413574	4.165874481201172
0.289465993642807	0.2229916751384735	0.2776973247528076	0.24024738371372223	0.5974330902099609	0.3946381211280823	3.900334596633911	4.321696758270264
0.2870619297027588	0.2644844055175781	0.3555634915828705	0.22089236974716187	0.5446286797523499	0.6717663705348969	3.795903444290161	4.544392108917236
0.28043365478515625	0.321593314409256	0.2783796787261963	0.48098111152648926	0.4857449531555176	0.544056236743927	4.118048191070557	5.5108137130737305
0.25178462266921997	0.23558254539966583	0.27638837695121765	0.19979354739189148	0.4870554804801941	0.6808169782161713	4.092951774597168	4.584284782409668
0.35027188062667847	0.47944575548171997	0.30214551091194153	0.4555325210094452	0.5100088119506836	0.8043129444122314	4.321696758270264	4.274095058441162
0.2942396402359009	0.49142223596572876	0.32528138160705566	0.4765752851963043	0.4615465998649597	0.693188339471817	4.789491653442383	4.899229049682617
0.32476526498794556	0.2731517553329468	0.1523817777633667	0.40641704201698303	0.5743740499019623	0.4552888870239258	4.140615940093994	4.959474563598633
0.30170947313308716	0.49570536613464355	0.22221660614013672	0.6151010394096375	0.6257400512695312	0.7151533961296082	3.699310779571533	6.280357360839844
0.4462917149066925	0.12299748510122299	0.25340402126312256	0.2925509214401245	0.5750593841075897	0.41955167055130005	3.623211622238159	4.830726146697998
0.3340580463409424	0.33401167392730713	0.20458067953586578	0.3324936032295227	0.5074045360088348	0.5190035402774811	4.089510440826416	5.251005172729492
0.2579890191555023	0.42951956391334534	0.19185872375965118	0.3628425598144531	0.5127782225608826	0.5570007860660553	4.0551605224609375	5.244663715362549
0.16309185326099396	0.1309579461812973	0.1887671798467636	0.174019917845726	0.5019471943378448	0.6147144138813019	4.21141242980957	5.081027030944824
0.24835920333862305	0.5231668949127197	0.29338592290878296	0.3734160363674164	0.4941743016242981	0.6640547215938568	4.905699253082275	5.544384956359863
0.16822469234466553	0.43292227387428284	0.172000914812088	0.3960637152194977	0.6304227709770203	0.7858612984418869	3.919917583465576	5.6207075119018555
0.28177502751350403	0.1934056133031845	0.2836262285709381	0.18207761645317078	0.5383226275444031	0.5033468008041382	3.7124292850494385	4.453220367431641
0.1901889443397522	0.15890319645404816	0.10267042368650436	0.2088310271501541	0.49909132719039917	0.5701274573802948	4.151666641235352	4.091854572296143
0.13780425488948822	0.200454980134964	0.10001824796199799	0.24777646362781525	0.5976473689079285	0.5928711593151093	4.494511604309082	4.789216995239258
0.21438133716583252	0.1270926296710968	0.11932016164064407	0.2979760468006134	0.5616519451141357	0.5179426968097687	4.5257649421691895	5.544976711273193
0.15391546487808228	0.32203587889671326	0.22962430119514465	0.24344387650489807	0.5862798094749451	0.4624825119972229	5.3351545333862305	5.036108493804932
0.16807657480239868	0.1986779421567917	0.2726045548915863	0.18469421565532684	0.6317158937454224	0.5916765034198761	3.0127880573272705	2.7918405532836914
0.30201128125190735	0.4519234299659729	0.1588641256093979	0.30988743901252747	0.5814695954322815	0.7245098054409027	4.051864147186279	3.767761468887329
0.17351838946342468	0.2765333354473114	0.18753433227539062	0.3825288414955139	0.5999930799007416	0.7154166102409363	3.998603105545044	6.508588790893555
0.1942955106496811	0.42683327198028564	0.23876768350601196	0.4634254276752472	0.5753641724586487	0.7599798142910004	4.262589931488037	4.276806354522705
0.23308390378952026	0.3173584043979645	0.30746352672576904	0.2362869381904602	0.5817948281764984	0.6354095935821533	5.161887168884277	4.296631813049316
0.41873645782470703	0.23267774283885956	0.33968064188957214	0.24353425204753876	0.5069896280765533	0.6450284719467163	3.865377426147461	4.8797383308410645
0.2944032549858093	0.2724369466304779	0.33220428228378296	0.43053537607192993	0.4822728633880615	0.7287158966064453	3.6880064010620117	5.161626815795898
0.3289019763469696	0.5033723711967468	0.3455624282360077	0.46974295377731323	0.4792977571487427	0.44488173723220825	3.9998836517333984	4.09561014175415
0.3680182099342346	0.31561169028282166	0.43901515007019043	0.3267270028591156	0.48163163661956787	0.613684892654419	4.859271049499512	4.799458026885986
0.16257290542125702	0.5374534130096436	0.051296379417181015	0.3884839713573456	0.3815438747406006	0.5604466497898102	3.7384090423583984	4.880260467529297
0.24715277552604675	0.3740173876285553	0.11309140175580978	0.2742297053337097	0.41468721628189087	0.5059310495853424	4.036030292510986	5.082009315490723
0.13310474157333374	0.4103429913520813	0.17425499856472015	0.3831964135169983	0.3744157552719116	0.6075584888458252	4.4287495613098145	3.926504135131836
0.1187247559428215	0.1516675055027008	0.07449609786272049	0.2032817304134369	0.3750704526901245	0.5361341834068298	3.834505796432495	5.481428146362305
0.0854027196764946	0.2570701837539673	0.1529293656349182	0.23134979605674744	0.2799902558326721	0.602459192276001	3.9073984622955322	5.412540435791016
0.13815346360206604	0.1972496211528778	0.14394962787628174	0.2815399169921875	0.3551775813102722	0.7269440293312073	4.340518951416016	2.7928993701934814
0.2226008176803589	0.21633633971214294	0.20378074049949646	0.13919977843761444	0.5869179666042328	0.5591458976268768	4.070901393890381	4.369947910308838
0.16401734948158264	0.27637025713920593	0.1413581371307373	0.14119967818260193	0.4278784394264221	0.5937726199626923	4.011813640594482	4.534250736236572
0.2648368179798126	0.44558975100517273	0.3101137578487396	0.5292685031890869	0.5702168941497803	0.695630669593811	3.951364755630493	5.2288899421691895
0.20411501824855804	0.3774176239967346	0.11752737313508987	0.33109888434410095	0.44193875789642334	0.6126443147659302	4.525936603546143	4.169192790985107
0.2032930552959442	0.47335124015808105	0.18546073138713837	0.49380528926849365	0.44352245330810547	0.6587506830692291	4.630600452423096	3.8529555797576904
0.11455366015434265	0.33332493901252747	0.13988426327705383	0.40736109018325806	0.5984424948692322	0.6249464452266693	4.375452041625977	5.506503105163574
0.23019397258758545	0.19723834097385406	0.18258006870746613	0.21136242151260376	0.6654960513114929	0.6197727620601654	3.585064172744751	4.419610500335693
0.12906362116336823	0.2915729582309723	0.23847654461860657	0.29169219732284546	0.5701068043708801	0.7328478097915649	4.867726802825928	5.282411575317383
0.1920233517885208	0.3325757086277008	0.3137757182121277	0.19918949902057648	0.5578791499137878	0.5617821216583252	4.94512414932251	5.032354354858398
0.17859192192554474	0.2906544506549835	0.20410563051700592	0.12075719237327576	0.5483181476593018	0.48133623600006104	4.165147304534912	3.9657344818115234
0.060640640556812286	0.2659638524055481	0.16053138673305511	0.30430933833122253	0.44792163372039795	0.6648288369178772	4.609999179840088	6.0792927742004395
0.13698475062847137	0.3761131167411804	0.21551856398582458	0.48978114128112793	0.4314541816711426	0.6750274002552032	4.619104862213135	5.287652969360352
0.19776369631290436	0.5025991797447205	0.3112040162086487	0.6342047452926636	0.5560231804847717	0.6533997058868408	4.8029561042785645	4.907744407653809
0.21665145456790924	0.20566877722740173	0.3685477077960968	0.17048227787017822	0.581807941198349	0.5419155359268188	5.007152080535889	5.01122522354126
0.11536769568920135	0.5303869247436523	0.12791748344898224	0.44118383526802063	0.44431984424591064	0.4618576169013977	4.916921615600586	4.634039402008057
0.10550849884748459	0.5530580878257751	0.23268036544322968	0.35535913705825806	0.49722588062286377	0.7145002484321594	5.353757858276367	3.963183641433716
0.1128997877240181	0.3098054826259613	0.1745181381702423	0.4311714768409729	0.45644426345825195	0.5102393925189972	4.6650824546813965	4.6057868003845215
0.12406059354543686	0.25163429975509644	0.15319602191448212	0.2870987057685852	0.5943422615528107	0.6353135108947754	5.592004299163818	4.309760570526123
0.15868061780929565	0.5167077779769897	0.21460196375846863	0.24806277453899384	0.5027445256710052	0.7738322615623474	5.292324542999268	6.240790367126465
0.08298145234584808	0.3601013720035553	0.09340834617614746	0.44743138551712036	0.46164244413375854	0.5680682063102722	5.240801811218262	5.8251752853393555
0.1188659816980362	0.1632702648639679	0.35556504130363464	0.15011437237262726	0.48119741678237915	0.5930527448654175	5.006077766418457	4.498428821563721
0.14055918157100677	0.23103094100952148	0.13692548871040344	0.16626249253749847	0.5102964043617249	0.5878865718841553	5.200875759124756	4.610883712768555
0.1051112562417984	0.4582202136516571	0.1641358882188797	0.49042317271232605	0.5622731149196625	0.6197910010814667	5.291093826293945	5.345766067504883
0.16665688157081604	0.1879948079586029	0.20534515380859375	0.11461842805147171	0.6574383676052094	0.55878084897995	5.927460193634033	5.159704208374023
0.14237268269062042	0.28955408930778503	0.12916895747184753	0.1667347252368927	0.5801904499530792	0.41639280319213867	5.6904425621032715	4.595931053161621
0.10657452046871185	0.21351419389247894	0.19292162358760834	0.199332132935524	0.5480362772941589	0.4894753098487854	5.725683212280273	3.8159074783325195
0.14057521522045135	0.5249688029289246	0.18345043063163757	0.6508194208145142	0.5227545499801636	0.6410992443561554	5.358456134796143	4.69313383102417
0.10353153944015503	0.4917725622653961	0.19301792979240417	0.5063972473144531	0.5846648812294006	0.47234612703323364	5.611167907714844	4.515430450439453
0.19140493869781494	0.3995929956436157	0.12248582392930984	0.2435036152601242	0.5932833850383759	0.7131040096282959	5.097827911376953	5.03298282623291
0.13458822667598724	0.4975498616695404	0.10658509284257889	0.45609956979751587	0.5453440248966217	0.8031055480241776	5.098587989807129	5.123846054077148
0.0713731124997139	0.4168119430541992	0.09943649172782898	0.35178348422050476	0.5031070411205292	0.613526463508606	5.125901222229004	4.4049859046936035
0.08728929609060287	0.3323020040988922	0.26584985852241516	0.2318085879087448	0.5391163229942322	0.5891304612159729	4.7718505859375	5.315582752227783
0.09201240539550781	0.4906456768512726	0.07855215668678284	0.09323812276124954	0.5380655825138092	0.6422604024410248	4.8839111328125	4.552410125732422
0.1343783736228943	0.19718681275844574	0.16228410601615906	0.24876175820827484	0.637121707201004	0.5461247861385345	5.728044509887695	4.646190643310547
0.1348951905965805	0.18597456812858582	0.12147185206413269	0.09948768466711044	0.6151203513145447	0.5773473680019379	5.846951484680176	5.098295211791992
0.21939483284950256	0.28195899724960327	0.341122567653656	0.44030460715293884	0.664578914642334	0.5981696546077728	5.701533794403076	5.609090328216553
0.17444182932376862	0.2484477162361145	0.09642376005649567	0.17451946437358856	0.6411693096160889	0.6137915551662445	5.612599849700928	4.043334007263184
0.1074712947010994	0.14745979011058807	0.1563148945569992	0.23729592561721802	0.49405163526535034	0.5757879316806793	5.355437755584717	5.445103168487549
0.19875992834568024	0.29349207878112793	0.205020934343338	0.30816346406936646	0.5820514857769012	0.6495009958744049	5.532426834106445	3.2334704399108887
0.09768712520599365	0.3701372444629669	0.1364862024784088	0.34894871711730957	0.532605767250061	0.5792639255523682	5.257881164550781	4.46018123626709
0.10280096530914307	0.15655164420604706	0.31641072034835815	0.2933926582336426	0.5093719661235809	0.6393204927444458	5.374361038208008	5.7219462394714355
0.10706942528486252	0.30303457379341125	0.05785977840423584	0.30465778708457947	0.4885503053665161	0.6583223640918732	5.234138488769531	5.226223945617676
0.1620577573776245	0.4841953217983246	0.31374630331993103	0.6628714203834534	0.5675581097602844	0.7295863628387451	5.29561185836792	4.557305812835693
0.04574352502822876	0.3329913020133972	0.08724667876958847	0.43240511417388916	0.8307794481515884	0.7118788659572601	4.752034664154053	5.744950294494629
0.060261763632297516	0.12811730802059174	0.1954108625650406	0.11143074929714203	0.7920362055301666	0.6146254539489746	4.864162445068359	4.671476364135742
0.18834839761257172	0.4340687394142151	0.3764784634113312	0.40209174156188965	0.850698709487915	0.5690683722496033	6.654067516326904	5.225250720977783
0.06214025616645813	0.33212515711784363	0.2886132299900055	0.43208590149879456	0.8091289699077606	0.47328585386276245	5.013897895812988	4.2828569412231445
0.06835190951824188	0.6254289746284485	0.1285834163427353	0.5237614512443542	0.8421474248170853	0.7234674692153931	4.438041687011719	4.0687432289123535
0.0918491780757904	0.31271082162857056	0.10702403634786606	0.2931402623653412	0.8083273023366928	0.5057407915592194	4.4764018058776855	4.511173248291016
0.15559421479701996	0.5849741101264954	0.24050700664520264	0.5776182413101196	0.8199573308229446	0.6013318002223969	5.8748064041137695	5.208077430725098
0.09915687888860703	0.44552338123321533	0.16630445420742035	0.4356106221675873	0.8259851038455963	0.7988454103469849	5.0401530265808105	4.134732246398926
0.10468820482492447	0.5797260403633118	0.1939302384853363	0.5467953085899353	0.8457289785146713	0.6387262642383575	4.895611763000488	5.6569366455078125
0.0663071870803833	0.4342862367630005	0.15100198984146118	0.5533237457275391	0.7767811119556427	0.7277823388576508	5.166121959686279	3.787724256515503
0.2017122209072113	0.5142004489898682	0.3281961977481842	0.4145815670490265	0.7825852334499359	0.7335998117923737	6.544203758239746	5.6914591789245605
0.06098727509379387	0.41490212082862854	0.25624343752861023	0.4883279502391815	0.7668826580047607	0.6400972306728363	5.254312992095947	6.248746395111084
0.08860033750534058	0.505673885345459	0.12484785169363022	0.5419119000434875	0.780416339635849	0.62861567735672	4.772767543792725	4.279322624206543
0.06168022006750107	0.5192471146583557	0.11802426725625992	0.3931749165058136	0.72779980301857	0.6143572926521301	4.755214691162109	4.769026756286621
0.16349594295024872	0.47467654943466187	0.20429250597953796	0.39858120679855347	0.751902773976326	0.6051889061927795	5.824312210083008	3.0521810054779053
0.09127482026815414	0.426259845495224	0.14703531563282013	0.26878583431243896	0.7628714740276337	0.62453493475914	5.196499824523926	4.786202907562256
0.10984840989112854	0.1787670999765396	0.16145513951778412	0.25697997212409973	0.7988731861114502	0.6210403144359589	5.144619941711426	4.767251968383789
0.15633660554885864	0.3150367736816406	0.259980171918869	0.3971751630306244	0.7686490565538406	0.6181909441947937	6.329709053039551	5.006787300109863
0.11240395158529282	0.42194557189941406	0.20708820223808289	0.21297426521778107	0.7325981855392456	0.7238834202289581	5.229572772979736	5.429481029510498
0.05691247805953026	0.14446033537387848	0.15635910630226135	0.10662268102169037	0.8049793541431427	0.5899437069892883	5.012783527374268	4.738426208496094
0.09820015728473663	0.35479721426963806	0.20401251316070557	0.28192993998527527	0.7233670651912689	0.7094724178314209	4.952132701873779	4.799721717834473
0.12756477296352386	0.48852434754371643	0.1619083285331726	0.23368656635284424	0.748984158039093	0.6269479990005493	5.695909023284912	5.440108299255371
0.11477632075548172	0.21055267751216888	0.144834965467453	0.324121356010437	0.73993119597435	0.45723551511764526	5.176126003265381	5.263906002044678
0.08735442906618118	0.1618460863828659	0.16185401380062103	0.15271422266960144	0.7900745421648026	0.5537233650684357	5.185314655303955	4.153740882873535
0.22899885475635529	0.19867919385433197	0.2481970638036728	0.09523211419582367	0.7490200698375702	0.573379635810852	6.5043487548828125	1.8389376401901245
0.14133979380130768	0.364985853433609	0.294773131608963	0.3156813681125641	0.7902221232652664	0.7717132121324539	6.451664447784424	5.496302604675293
0.22228120267391205	0.48173603415489197	0.35417601466178894	0.4304811954498291	0.7558808922767639	0.5401394665241241	6.619388580322266	4.28502893447876
0.08417847007513046	0.1268484890460968	0.15531961619853973	0.23351824283599854	0.796517938375473	0.6480785012245178	6.41958475112915	5.162109375
0.17921242117881775	0.32088547945022583	0.24912908673286438	0.1660521775484085	0.7733946740627289	0.4810526371002197	6.428892135620117	4.691178798675537
0.19148136675357819	0.21291141211986542	0.19615818560123444	0.2138075828552246	0.7834667712450027	0.524547666311264	6.35183048248291	5.625760078430176
0.1135093942284584	0.3749982416629791	0.19185341894626617	0.46959635615348816	0.7563893795013428	0.7896157205104828	4.983238220214844	4.89312219619751
0.08796294033527374	0.4130913317203522	0.21771205961704254	0.5869372487068176	0.6389786601066589	0.5948980450630188	4.740537166595459	4.72531270980835
0.18621912598609924	0.5555625557899475	0.16529297828674316	0.5615516901016235	0.7265168726444244	0.7296923398971558	5.849039077758789	5.032505989074707
0.0877840518951416	0.24185200035572052	0.16299381852149963	0.11023066192865372	0.6883883774280548	0.4838530421257019	5.139675140380859	4.42319917678833
0.1476241797208786	0.20543187856674194	0.1790844351053238	0.19880004227161407	0.7840289771556854	0.70936518907547	5.326261520385742	3.12166428565979
0.12593187391757965	0.40108630061149597	0.09597555547952652	0.22845005989074707	0.7691381126642227	0.6637207865715027	4.583317756652832	4.485962390899658
0.10011071711778641	0.2730676233768463	0.16681846976280212	0.3626003563404083	0.7808094173669815	0.8191279768943787	5.764312744140625	4.844079494476318
0.09926322102546692	0.43949320912361145	0.054609961807727814	0.22555634379386902	0.7640964835882187	0.800677165389061	4.969634532928467	6.008337497711182
0.1060934066772461	0.21333514153957367	0.11239074915647507	0.37428557872772217	0.8228427022695541	0.602399468421936	4.96158504486084	4.871037006378174
0.18474985659122467	0.37363824248313904	0.21441960334777832	0.5097063183784485	0.6787966787815094	0.4313278794288635	5.713672161102295	4.982990264892578
0.09574969857931137	0.37177059054374695	0.1299591064453125	0.31386640667915344	0.663394957780838	0.5190498530864716	4.822582244873047	3.8438844680786133
0.1431666910648346	0.5009616613388062	0.17312908172607422	0.4631624221801758	0.7863748073577881	0.7137072086334229	5.044169902801514	5.017637729644775
0.12986575067043304	0.36552631855010986	0.130279541015625	0.2172565460205078	0.7105946242809296	0.7438274323940277	5.642901420593262	3.986201763153076
0.17082594335079193	0.43184784054756165	0.08610067516565323	0.3248225748538971	0.7775600254535675	0.5798655450344086	5.750235080718994	5.1754231452941895
0.1636151224374771	0.3287937343120575	0.08051975071430206	0.14265739917755127	0.7591130584478378	0.5625907480716705	5.1652960777282715	4.303276538848877
0.14306698739528656	0.3444000482559204	0.3452487885951996	0.36420485377311707	0.6654186844825745	0.57413050532341	3.6378769874572754	4.226792335510254
0.06891185790300369	0.1686653196811676	0.17148400843143463	0.16758519411087036	0.6233149766921997	0.5603202879428864	3.9404585361480713	4.100792407989502
0.14732523262500763	0.24368014931678772	0.09427285939455032	0.23127160966396332	0.6619221866130829	0.5112550258636475	4.271826267242432	5.273236274719238
0.29360613226890564	0.31227532029151917	0.13964007794857025	0.19783398509025574	0.7123622298240662	0.5093226730823517	5.036464691162109	5.410563945770264
0.2544219195842743	0.26920419931411743	0.14791178703308105	0.268947571516037	0.7339271605014801	0.545359879732132	3.800246000289917	5.662346839904785
0.17157652974128723	0.33746716380119324	0.24521446228027344	0.3342520594596863	0.7717565894126892	0.6234671175479889	5.56913423538208	5.595590591430664
0.350862056016922	0.18936599791049957	0.17378778755664825	0.3536125719547272	0.6668276190757751	0.6664303839206696	4.382949352264404	5.8864946365356445
0.13923951983451843	0.3772779405117035	0.18428421020507812	0.26454707980155945	0.6629385054111481	0.6209063529968262	4.10628604888916	4.746730804443359
0.15044119954109192	0.5474531054496765	0.22880683839321136	0.4800591468811035	0.691836953163147	0.6295806765556335	3.760476589202881	4.82666015625
0.21807841956615448	0.26268064975738525	0.37555620074272156	0.24384692311286926	0.7234534025192261	0.5482951104640961	4.151122093200684	5.141715049743652
0.3300730586051941	0.3123031258583069	0.4316769242286682	0.25299376249313354	0.7469409108161926	0.6501358151435852	4.957704544067383	5.0391845703125
0.23288242518901825	0.5250095129013062	0.2853790521621704	0.4606834650039673	0.7604309916496277	0.810306966304779	3.089587450027466	5.247294902801514
0.2228560447692871	0.362824410200119	0.1698516607284546	0.22949069738388062	0.8047636151313782	0.6942480504512787	5.558221817016602	5.897189140319824
0.40934860706329346	0.5228068828582764	0.39009809494018555	0.7259597182273865	0.7198598384857178	0.7700230777263641	4.176238059997559	4.715983867645264
0.13718366622924805	0.6244552135467529	0.22936475276947021	0.5778407454490662	0.7199825346469879	0.8006606698036194	3.8685550689697266	4.578719139099121
0.13210929930210114	0.18741407990455627	0.19301478564739227	0.15884539484977722	0.6626225113868713	0.6322969496250153	4.254985332489014	5.081403732299805
0.27220311760902405	0.3353225588798523	0.2863444983959198	0.27393874526023865	0.6906471252441406	0.6438222229480743	4.933398723602295	4.256785869598389
0.23495961725711823	0.4607306718826294	0.2039303481578827	0.32109522819519043	0.7514964640140533	0.5629072785377502	3.8885953426361084	5.616196155548096
0.119183748960495	0.2951408922672272	0.1499198079109192	0.16009581089019775	0.7730667889118195	0.5524444878101349	5.514512062072754	4.754605770111084
0.3333394229412079	0.4350201189517975	0.2804356515407562	0.48962536454200745	0.6457562744617462	0.49690109491348267	4.320957183837891	4.487850666046143
0.13027240335941315	0.5278221964836121	0.18218529224395752	0.7322810888290405	0.6266631782054901	0.7151408791542053	3.9930450916290283	5.6595845222473145
0.25691312551498413	0.26628512144088745	0.1645287424325943	0.34254613518714905	0.6712645888328552	0.5924347639083862	4.973888874053955	4.913714408874512
0.26259011030197144	0.34064781665802	0.1739729791879654	0.26284825801849365	0.7607017010450363	0.477583646774292	4.214151859283447	3.88091778755188
0.13042643666267395	0.7036145925521851	0.2723279595375061	0.5558607578277588	0.7640739232301712	0.8297129571437836	5.561334133148193	5.777235984802246
0.32428961992263794	0.29799962043762207	0.22405202686786652	0.3764599561691284	0.6757538020610809	0.63821941614151	4.602644443511963	5.9460344314575195
0.1484975814819336	0.3758555054664612	0.25109612941741943	0.29960402846336365	0.6415368616580963	0.5798425376415253	4.233080863952637	5.381910800933838
0.1878470629453659	0.4118603467941284	0.19989271461963654	0.31360018253326416	0.6983165740966797	0.5584798753261566	4.804410934448242	4.604269981384277
0.28974053263664246	0.3151490092277527	0.33884814381599426	0.3902541399002075	0.8006458729505539	0.5520157217979431	6.089044570922852	4.649808406829834
0.11277295649051666	0.38845688104629517	0.15176856517791748	0.14773604273796082	0.5993193984031677	0.5994842052459717	4.852931976318359	4.593542575836182
0.221364364027977	0.39369723200798035	0.2754167318344116	0.3170050084590912	0.6531338393688202	0.5251725614070892	4.846888542175293	5.058338165283203
0.28345727920532227	0.43964725732803345	0.17907775938510895	0.20845529437065125	0.8417121320962906	0.6350809931755066	5.588658809661865	3.8988542556762695
0.2809578776359558	0.3134089410305023	0.1682724803686142	0.35205078125	0.7152750492095947	0.5439359545707703	4.161346912384033	5.033475399017334
0.15297403931617737	0.47944071888923645	0.1584097146987915	0.7528271079063416	0.7450582385063171	0.6445918679237366	3.920633554458618	5.374958038330078
0.35130321979522705	0.4159610867500305	0.2816552519798279	0.4099780023097992	0.7231406569480896	0.6330082416534424	5.6286139488220215	3.8057920932769775
0.2006751298904419	0.29048338532447815	0.16027694940567017	0.162313774228096	0.739335685968399	0.6183149218559265	5.456270694732666	5.951561450958252
0.30472344160079956	0.20843751728534698	0.22289039194583893	0.10614072531461716	0.6116629242897034	0.6130243241786957	4.242294788360596	5.066405773162842
0.16499902307987213	0.20593413710594177	0.20230841636657715	0.21439369022846222	0.6310088038444519	0.5033116042613983	3.979384422302246	4.110016345977783
0.1359664797782898	0.28505003452301025	0.25389596819877625	0.2718394696712494	0.686472088098526	0.8379397541284561	5.313068389892578	4.589601039886475
0.15165726840496063	0.3689618408679962	0.15837131440639496	0.40806275606155396	0.7206871211528778	0.6213252246379852	3.7830235958099365	4.547012805938721
0.30674052238464355	0.2535712420940399	0.2541540265083313	0.19378742575645447	0.6912179589271545	0.5505919456481934	4.305222034454346	4.559535026550293
0.21832339465618134	0.4335666000843048	0.31958240270614624	0.5043518543243408	0.7012436985969543	0.6450282037258148	5.082596302032471	4.82387113571167
0.19976548850536346	0.17397932708263397	0.1409694105386734	0.3041549623012543	0.6254612505435944	0.5408773422241211	5.3055739402771	5.278469562530518
0.09339172393083572	0.28069332242012024	0.15405330061912537	0.334415465593338	0.6302574574947357	0.5580884218215942	4.222713947296143	3.040214776992798
0.2113562375307083	0.38691866397857666	0.14919807016849518	0.23298154771327972	0.6100701987743378	0.6626535356044769	4.566312789916992	4.69876766204834
0.19527064263820648	0.3487624526023865	0.16981194913387299	0.2150670289993286	0.6299980282783508	0.47408628463745117	5.100220203399658	4.994133472442627
0.21959681808948517	0.467838317155838	0.16769972443580627	0.44891926646232605	0.6675512492656708	0.5803606510162354	5.375680923461914	4.47670316696167
0.291776180267334	0.37229660153388977	0.1827770471572876	0.4472479522228241	0.5964650809764862	0.5802876055240631	5.3870391845703125	4.772693634033203
0.17573046684265137	0.2165626436471939	0.16231465339660645	0.33999103307724	0.6075767576694489	0.6422341465950012	5.3774027824401855	5.296818256378174
0.24362614750862122	0.24902954697608948	0.16000385582447052	0.1405760794878006	0.6603884994983673	0.46768128871917725	4.471259593963623	5.011174201965332
0.2582310140132904	0.15921959280967712	0.22760792076587677	0.4146248400211334	0.6805745363235474	0.6089547574520111	5.171082496643066	5.463776588439941
0.24274995923042297	0.13540345430374146	0.1647026091814041	0.25657302141189575	0.5758150219917297	0.4921554923057556	5.096912384033203	4.805538177490234
0.3282988965511322	0.16489575803279877	0.18500317633152008	0.2967805564403534	0.7065356373786926	0.5274760723114014	5.502258777618408	4.246094703674316
0.1463693529367447	0.23718753457069397	0.18036305904388428	0.21441100537776947	0.5829943418502808	0.680785059928894	4.767287254333496	4.236098289489746
0.1642451137304306	0.3768957257270813	0.24937425553798676	0.43512263894081116	0.5803323090076447	0.6927163302898407	5.101391792297363	4.947540760040283
0.16359102725982666	0.48218411207199097	0.19034616649150848	0.3911457657814026	0.5366511344909668	0.4808734059333801	5.075620651245117	4.350271701812744
0.10756094753742218	0.11227036267518997	0.18656685948371887	0.1275480091571808	0.46835029125213623	0.5619829297065735	5.451714515686035	4.211276531219482
0.2679896950721741	0.5487391948699951	0.2734507620334625	0.6682058572769165	0.7300693094730377	0.7653442323207855	4.952687740325928	5.814177513122559
0.24975872039794922	0.18786485493183136	0.23777568340301514	0.3494502007961273	0.6493734121322632	0.7900626063346863	5.1735663414001465	4.703629493713379
0.2936539649963379	0.404902845621109	0.17677924036979675	0.5794095396995544	0.6557271182537079	0.7311306893825531	5.388963222503662	4.1510796546936035
0.3371615409851074	0.18803970515727997	0.29819154739379883	0.1787448227405548	0.6617898643016815	0.6115307509899139	6.287130832672119	4.695626735687256
0.21090857684612274	0.42350924015045166	0.21161074936389923	0.5487486720085144	0.6300978064537048	0.6809516847133636	4.78922176361084	4.966565132141113
0.1724654883146286	0.27346864342689514	0.21454356610774994	0.17169684171676636	0.5906937718391418	0.6361342370510101	4.865780353546143	4.93792724609375
0.20942023396492004	0.49888595938682556	0.20503343641757965	0.47352293133735657	0.5642007291316986	0.8107960224151611	5.672737121582031	5.204529762268066
0.16209350526332855	0.35241320729255676	0.15279872715473175	0.3015501797199249	0.5120938420295715	0.6661609709262848	4.799510478973389	4.4415059089660645
0.19764581322669983	0.40273383259773254	0.2489701509475708	0.4539283812046051	0.5062583386898041	0.5723778605461121	5.501823425292969	4.906613349914551
0.22530904412269592	0.12360314279794693	0.1691877543926239	0.27384883165359497	0.42770320177078247	0.6375055611133575	5.198744773864746	5.857146263122559
0.18101204931735992	0.45241600275039673	0.12866832315921783	0.23384617269039154	0.4710462689399719	0.48696792125701904	4.161839962005615	4.681115627288818
0.15069425106048584	0.17304863035678864	0.20947112143039703	0.22991739213466644	0.5186150968074799	0.7140819728374481	4.3368449211120605	5.7884321212768555
0.15493157505989075	0.12082871049642563	0.23650413751602173	0.218176007270813	0.537118136882782	0.6149110794067383	4.624136447906494	5.11867618560791
0.115107960999012	0.2782006859779358	0.13311630487442017	0.11012202501296997	0.44639718532562256	0.5555536448955536	4.122213840484619	4.871945381164551
0.1274908483028412	0.39164629578590393	0.24066466093063354	0.47520217299461365	0.4435715675354004	0.770362913608551	4.216097354888916	6.340290546417236
0.23446528613567352	0.3698781430721283	0.28490400314331055	0.4066062271595001	0.44999921321868896	0.5850953161716461	3.936619281768799	4.637457847595215
0.15025420486927032	0.2148158997297287	0.22407642006874084	0.2938084304332733	0.5218263268470764	0.5618422031402588	5.0013017654418945	4.269418716430664
0.1021849662065506	0.1979612559080124	0.19689573347568512	0.1860308200120926	0.5459834933280945	0.6192429959774017	4.386971473693848	4.510497093200684
0.2294648289680481	0.35952889919281006	0.2847767770290375	0.1864909529685974	0.5729596316814423	0.6357227861881256	4.701905250549316	4.4494853019714355
0.19720730185508728	0.5210511088371277	0.15655434131622314	0.35562142729759216	0.5261212587356567	0.7325133681297302	4.396430492401123	4.127618312835693
0.21065059304237366	0.3494069278240204	0.2624009847640991	0.39992430806159973	0.48395586013793945	0.5894321799278259	4.330151557922363	4.237939357757568
0.1450459212064743	0.06968223303556442	0.27914756536483765	0.12284716218709946	0.5082064867019653	0.7485944032669067	4.124890327453613	1.3812685012817383
0.29191240668296814	0.15180492401123047	0.23478621244430542	0.2461281567811966	0.5160051584243774	0.5324201583862305	4.905656337738037	4.974786281585693
0.18510234355926514	0.4424349367618561	0.2365979254245758	0.7455035448074341	0.5448043346405029	0.45542019605636597	4.560457706451416	3.9570279121398926
0.12308836728334427	0.17067323625087738	0.19633391499519348	0.30151304602622986	0.5477361083030701	0.6491930782794952	4.457647800445557	4.111602783203125
0.1375194489955902	0.39579957723617554	0.21398957073688507	0.34520086646080017	0.5379325747489929	0.6987811625003815	4.537191390991211	4.483476638793945
0.1308211386203766	0.4600943624973297	0.24715085327625275	0.7356647849082947	0.5530401468276978	0.8206575065851212	4.2664313316345215	5.6437177658081055
0.22827015817165375	0.27576765418052673	0.11432673782110214	0.33675289154052734	0.5074617266654968	0.7101933062076569	4.85117769241333	6.162424564361572
0.13256725668907166	0.3543373644351959	0.17200793325901031	0.30608728528022766	0.555176705121994	0.6399351060390472	4.659881591796875	4.304476737976074
0.14248736202716827	0.454290509223938	0.12989965081214905	0.5249052047729492	0.5725544393062592	0.7854821532964706	4.838558673858643	4.1325507164001465
0.266714483499527	0.44251424074172974	0.16703908145427704	0.2560615837574005	0.5842810571193695	0.616798609495163	4.630686283111572	3.86765193939209
0.1997033953666687	0.3554270565509796	0.2418178766965866	0.31063970923423767	0.5837374925613403	0.5992003381252289	5.28723669052124	5.015114784240723
0.07438338547945023	0.33097079396247864	0.14366604387760162	0.2531702220439911	0.4791402816772461	0.7105500996112823	4.330810546875	4.77493953704834
0.21990007162094116	0.12345504760742188	0.20742028951644897	0.14798685908317566	0.48559027910232544	0.5702755153179169	4.117352485656738	4.236571788787842
0.12734554708003998	0.4439685642719269	0.22311021387577057	0.41231754422187805	0.5674936175346375	0.6711966395378113	5.130191326141357	5.836066246032715
0.198433056473732	0.3124775290489197	0.12592242658138275	0.1741173267364502	0.45009148120880127	0.5340265333652496	4.092752456665039	4.722484588623047
0.1635953187942505	0.3167133629322052	0.24885614216327667	0.15470053255558014	0.5317032933235168	0.5742893218994141	5.048320770263672	3.5777406692504883
0.3300458788871765	0.3928495943546295	0.28822022676467896	0.31147992610931396	0.5616084337234497	0.7058972716331482	5.03858757019043	5.473421573638916
0.1549283117055893	0.3722281754016876	0.2795427143573761	0.48165085911750793	0.6812243759632111	0.6038478016853333	4.3646674156188965	5.385374546051025
0.07223623991012573	0.4650835692882538	0.09008712321519852	0.7615317106246948	0.6758045852184296	0.710167646408081	4.322206974029541	5.409871578216553
0.09372664988040924	0.48503580689430237	0.21628841757774353	0.2588915228843689	0.7054721415042877	0.8020757734775543	4.732779026031494	5.3262505531311035
0.17351695895195007	0.26223236322402954	0.19379349052906036	0.33020034432411194	0.7079499065876007	0.5642473101615906	4.2445831298828125	4.798808574676514
0.31902119517326355	0.21968570351600647	0.3052220046520233	0.3512411117553711	0.7025561034679413	0.7113883197307587	4.077011585235596	5.204865455627441
0.25456759333610535	0.20220232009887695	0.18337279558181763	0.1473643183708191	0.5870460271835327	0.5397616326808929	4.50136137008667	4.5591888427734375
0.24846157431602478	0.5672688484191895	0.26003360748291016	0.5501686334609985	0.6314254701137543	0.6852716207504272	4.76239538192749	5.112009048461914
0.1671864241361618	0.4972377419471741	0.2588769495487213	0.4237711429595947	0.6162309348583221	0.43273478746414185	5.344183444976807	3.7861430644989014
0.13079935312271118	0.24022336304187775	0.2552013695240021	0.2697654962539673	0.6617779731750488	0.6443392038345337	4.118163585662842	4.510322570800781
0.20076581835746765	0.42042478919029236	0.16266807913780212	0.3898671865463257	0.6398654282093048	0.5808613300323486	4.376904010772705	5.212982177734375
0.16433997452259064	0.6220345497131348	0.12708823382854462	0.44582319259643555	0.6857769191265106	0.8294004797935486	3.99735951423645	5.374673366546631
0.2055458128452301	0.3365921974182129	0.12167903035879135	0.6365545392036438	0.6720180511474609	0.6861799657344818	3.788881301879883	6.318885803222656
0.18332728743553162	0.1184016615152359	0.2709254324436188	0.19283480942249298	0.6019162237644196	0.6783713698387146	4.447581768035889	4.890176296234131
0.11618351191282272	0.40870484709739685	0.15986645221710205	0.4142647385597229	0.6131593883037567	0.6297282874584198	4.586732387542725	5.238928318023682
0.28866854310035706	0.5417134761810303	0.48048147559165955	0.6172369718551636	0.6609871983528137	0.6696207225322723	5.446839809417725	4.647277355194092
0.09438866376876831	0.25117090344429016	0.16687434911727905	0.2743911147117615	0.6418329477310181	0.5438819229602814	4.354432106018066	4.4213690757751465
0.12735514342784882	0.45684871077537537	0.18751023709774017	0.42349007725715637	0.6851711571216583	0.7689053416252136	3.935563325881958	4.076263427734375
0.2731595039367676	0.1594630628824234	0.27826714515686035	0.13809458911418915	0.6644226610660553	0.5729021728038788	3.682737350463867	5.039095878601074
0.21829268336296082	0.14072781801223755	0.16843469440937042	0.33973416686058044	0.5972660183906555	0.5473118722438812	4.414825916290283	5.447129726409912
0.21172410249710083	0.295591801404953	0.21973249316215515	0.25113600492477417	0.5894306004047394	0.6115462481975555	4.48292875289917	4.0993452072143555
0.2176426202058792	0.49283090233802795	0.3333500027656555	0.5332179665565491	0.6363437473773956	0.5879690647125244	5.3915605545043945	5.117584705352783
0.2040071040391922	0.2332075834274292	0.177415132522583	0.19031432271003723	0.6321115791797638	0.5122216939926147	4.166005611419678	4.706943988800049
0.34630799293518066	0.34799855947494507	0.22656501829624176	0.22386085987091064	0.6726976037025452	0.6835675537586212	4.149535179138184	5.40376091003418
0.22996638715267181	0.4328831434249878	0.24931912124156952	0.4848824143409729	0.5966829359531403	0.5810497403144836	4.654449462890625	4.351530075073242
0.2663577198982239	0.16547314822673798	0.1650884449481964	0.11677359789609909	0.6005659699440002	0.5180377662181854	4.756468772888184	5.165105819702148
0.20094698667526245	0.14669722318649292	0.4602752923965454	0.3204940855503082	0.674477756023407	0.6672408282756805	5.692970275878906	4.5457940101623535
0.20436783134937286	0.19908277690410614	0.1471419334411621	0.18316467106342316	0.6833298206329346	0.5364949107170105	3.4121930599212646	5.039851665496826
0.27748897671699524	0.544766366481781	0.2076907902956009	0.6678832769393921	0.6090342998504639	0.7527689188718796	4.335500240325928	5.306253910064697
0.2180655300617218	0.4811650514602661	0.17958196997642517	0.5298444032669067	0.6051763296127319	0.5238370895385742	4.423024654388428	4.385315418243408
0.2677796483039856	0.31525009870529175	0.3778039515018463	0.3012072443962097	0.6502480208873749	0.5157328844070435	5.404937267303467	4.589857578277588
0.2694155275821686	0.49547114968299866	0.2283875197172165	0.6806209683418274	0.6002267301082611	0.77040995657444	4.238619804382324	4.279674530029297
0.17928645014762878	0.4196522831916809	0.14327757060527802	0.44044914841651917	0.6140583157539368	0.5515792965888977	4.377653121948242	5.0645880699157715
0.42761126160621643	0.1821136772632599	0.4884113669395447	0.1970548778772354	0.6828441321849823	0.5586225390434265	5.525920391082764	5.062791347503662
0.15532614290714264	0.3437659740447998	0.18790139257907867	0.16175402700901031	0.519201010465622	0.8459811508655548	4.566562652587891	4.843713760375977
0.39415833353996277	0.31738701462745667	0.3440391421318054	0.3388782739639282	0.5110189616680145	0.5922170579433441	5.089951992034912	4.241008758544922
0.36665433645248413	0.43220916390419006	0.4783306121826172	0.5595259666442871	0.5735872089862823	0.7242322862148285	5.447046279907227	4.345106601715088
0.07622485607862473	0.5568247437477112	0.1359173059463501	0.8109551668167114	0.5327257215976715	0.7678063660860062	1.1925228834152222	6.796060562133789
0.02099532075226307	0.17903082072734833	0.11155416816473007	0.31543341279029846	0.4698643684387207	0.6393470764160156	1.436651349067688	5.146805286407471
0.07005730271339417	0.3785884380340576	0.07365038990974426	0.3785557746887207	0.5925363302230835	0.5860885083675385	1.259828805923462	4.663019180297852
0.049685217440128326	0.2711905539035797	0.0449211522936821	0.23985697329044342	0.4895121455192566	0.6328216791152954	1.4219162464141846	4.808740615844727
0.0755116418004036	0.43277767300605774	0.10200189799070358	0.521769106388092	0.6149306893348694	0.7133631110191345	1.7287540435791016	4.5382914543151855
0.367841511964798	0.32994961738586426	0.3302505314350128	0.3184688985347748	0.5684252679347992	0.48599547147750854	3.0821216106414795	3.8003292083740234
0.03681501746177673	0.17385748028755188	0.10456418246030807	0.19013051688671112	0.4934048056602478	0.6278298795223236	1.4019485712051392	5.0416059494018555
0.0648173913359642	0.46531668305397034	0.1972004920244217	0.43422046303749084	0.6091733872890472	0.6325628757476807	1.5012645721435547	4.0428080558776855
0.03930145502090454	0.30431416630744934	0.12463413178920746	0.26398783922195435	0.6053630709648132	0.6838795244693756	0.8853486180305481	5.441987037658691
0.033151742070913315	0.2659740149974823	0.12513314187526703	0.15116724371910095	0.5193642675876617	0.6914720237255096	1.3604834079742432	5.533734321594238
0.137557715177536	0.12122092396020889	0.16555380821228027	0.12939000129699707	0.7252919673919678	0.5732325613498688	1.727054238319397	5.0671281814575195
0.4080559313297272	0.49357521533966064	0.43523839116096497	0.6133493185043335	0.7387784421443939	0.6185196340084076	3.360366106033325	5.266953468322754
0.04373801499605179	0.12119070440530777	0.06399127095937729	0.21753638982772827	0.5824616253376007	0.5719010233879089	1.3800756931304932	4.857670783996582
0.06554897874593735	0.29335376620292664	0.11844836175441742	0.2840328514575958	0.7000536918640137	0.460690438747406	1.5899503231048584	5.349123954772949
0.0377119705080986	0.22766432166099548	0.11058371514081955	0.5168811678886414	0.4589913487434387	0.7686757892370224	1.503371238708496	5.57942008972168
0.08243623375892639	0.22782260179519653	0.08737547695636749	0.254848837852478	0.5764957964420319	0.6041234731674194	1.794195294380188	5.1373467445373535
0.3674406409263611	0.2526629865169525	0.2590602934360504	0.2508400082588196	0.5464824438095093	0.5703072249889374	3.0425686836242676	4.503427505493164
0.02818780019879341	0.5144616365432739	0.16209089756011963	0.5203762650489807	0.4479060173034668	0.5938607156276703	1.4662102460861206	5.7182841300964355
0.04758606106042862	0.538925051689148	0.06333165615797043	0.47346529364585876	0.6105626821517944	0.843892365694046	1.4452426433563232	4.499218463897705
0.12472089380025864	0.09264569729566574	0.10555065423250198	0.12843719124794006	0.7620141208171844	0.5608406066894531	1.7720510959625244	4.609447956085205
0.3989773094654083	0.2476697862148285	0.3278069794178009	0.2771066129207611	0.7156184017658234	0.6821313798427582	3.31514310836792	4.769025802612305
0.050006937235593796	0.32956305146217346	0.08595788478851318	0.2344810962677002	0.6492059230804443	0.4998011589050293	1.4497333765029907	5.239287853240967
0.1149611696600914	0.19705793261528015	0.07605715841054916	0.16814978420734406	0.5900920033454895	0.4708920121192932	1.7871373891830444	5.5043182373046875
0.39848557114601135	0.4929824471473694	0.3292820155620575	0.344445139169693	0.6008351445198059	0.5988970994949341	3.1447396278381348	5.022915840148926
0.01908736675977707	0.37310805916786194	0.10618103295564651	0.3146117031574249	0.36633551120758057	0.7984685897827148	1.2942379713058472	7.086091041564941
0.3203110098838806	0.24128375947475433	0.2972371578216553	0.18245120346546173	0.5786856710910797	0.5469645857810974	3.055873394012451	4.8582305908203125
0.10409688204526901	0.12697899341583252	0.15304332971572876	0.24507759511470795	0.5844060778617859	0.5062917768955231	1.7555396556854248	4.735795497894287
0.3872653543949127	0.21423503756523132	0.3925045430660248	0.169699564576149	0.6210241317749023	0.5145604908466339	3.1579887866973877	3.8432414531707764
0.24592943489551544	0.21491210162639618	0.2349279522895813	0.14463356137275696	0.6419104337692261	0.6880543828010559	5.136781692504883	4.703643798828125
0.43659672141075134	0.39974552392959595	0.2834519147872925	0.5423031449317932	0.7094906568527222	0.691328763961792	5.860982894897461	4.399263381958008
0.2848227620124817	0.35465922951698303	0.27979832887649536	0.26529619097709656	0.6209642589092255	0.5787425339221954	5.27031135559082	4.141915798187256
0.2865752875804901	0.2248830646276474	0.2908344268798828	0.18610833585262299	0.568135529756546	0.6374165713787079	5.265718936920166	4.346477508544922
0.12403269857168198	0.48531368374824524	0.28421592712402344	0.4424930810928345	0.5719424486160278	0.5110333561897278	5.044722080230713	3.4402213096618652
0.2135896533727646	0.37836578488349915	0.19115987420082092	0.3299340307712555	0.7148818075656891	0.6703315675258636	6.040726184844971	5.6980814933776855
0.07184050977230072	0.3212757110595703	0.18014506995677948	0.4407157301902771	0.6279672086238861	0.5833010971546173	5.515108585357666	4.121313571929932
0.10501790046691895	0.493435800075531	0.17991891503334045	0.3270631432533264	0.6280286312103271	0.7960010319948196	5.64681339263916	4.5480732917785645
0.16317026317119598	0.38139715790748596	0.23998808860778809	0.4380294978618622	0.7178335189819336	0.5794929563999176	6.075955390930176	4.48462438583374
0.17134436964988708	0.2937874495983124	0.08864250034093857	0.3355062007904053	0.6303988099098206	0.7052957713603973	5.562991619110107	5.023845195770264
0.17390407621860504	0.39758703112602234	0.23246383666992188	0.41234490275382996	0.6468099653720856	0.5156574845314026	5.759164333343506	4.227256774902344
0.3588595390319824	0.22426478564739227	0.2476600706577301	0.23731465637683868	0.6840748488903046	0.4354845881462097	6.138524055480957	4.176425457000732
0.08400050550699234	0.48032939434051514	0.2584739923477173	0.7204422950744629	0.6164243519306183	0.6245284080505371	5.525758266448975	5.427529811859131
0.21310971677303314	0.32567140460014343	0.25170162320137024	0.36342382431030273	0.6874628663063049	0.655811607837677	5.979811668395996	5.490289211273193
0.22314125299453735	0.4458429515361786	0.1909288465976715	0.31950604915618896	0.606015682220459	0.4655226469039917	5.745550632476807	4.906047344207764
0.27028170228004456	0.2278468906879425	0.15642645955085754	0.10628241300582886	0.4736620783805847	0.38001322746276855	2.6896004676818848	4.365045070648193
0.15505605936050415	0.1906062513589859	0.11871811002492905	0.25363394618034363	0.4837040901184082	0.5416883528232574	3.1428029537200928	4.287301063537598
0.3258308172225952	0.2560026943683624	0.3230811059474945	0.15648575127124786	0.588387668132782	0.5339044332504272	3.5382308959960938	4.8204426765441895
0.2690523862838745	0.27879416942596436	0.14758822321891785	0.3432619869709015	0.45075374841690063	0.6039295494556427	2.7799534797668457	5.024101734161377
0.4428754150867462	0.4076537787914276	0.33234018087387085	0.44799646735191345	0.40414100885391235	0.4919198155403137	3.7305657863616943	4.161183834075928
0.20487986505031586	0.33435508608818054	0.17474247515201569	0.25341716408729553	0.455249547958374	0.6206715106964111	3.1307666301727295	4.4066290855407715
0.2832740843296051	0.4594285786151886	0.3366521894931793	0.5171671509742737	0.6084940433502197	0.5675104856491089	3.659841537475586	4.636557579040527
0.07271751761436462	0.4369814395904541	0.1458600014448166	0.432738333940506	0.38111186027526855	0.8137462884187698	2.5122439861297607	4.58347225189209
0.3714962601661682	0.5806463956832886	0.3826788067817688	0.5937188267707825	0.3880465626716614	0.7350631058216095	3.7527573108673096	5.453763961791992
0.19398869574069977	0.3312460780143738	0.23655658960342407	0.3286978304386139	0.5526117384433746	0.6189374327659607	3.727644681930542	4.17238712310791
0.16929282248020172	0.17468135058879852	0.10304434597492218	0.45638030767440796	0.45197075605392456	0.665497362613678	3.214932918548584	4.451620578765869
0.31435921788215637	0.5920416116714478	0.25755009055137634	0.46006444096565247	0.44311726093292236	0.7944221198558807	3.9434144496917725	6.608072280883789
0.2218455821275711	0.5884920954704285	0.23565244674682617	0.42744141817092896	0.6043090224266052	0.5993295013904572	3.76837158203125	4.877607345581055
0.1574101597070694	0.47679194808006287	0.10685936361551285	0.42428094148635864	0.5975714027881622	0.7463102042675018	4.576476097106934	5.097908973693848
0.3108058571815491	0.43083757162094116	0.282022625207901	0.505734920501709	0.31136006116867065	0.6880784332752228	3.4623305797576904	4.907005786895752
0.09465518593788147	0.4884921610355377	0.12805818021297455	0.2457929253578186	0.7256204783916473	0.5247825682163239	1.9531804323196411	4.694990158081055
0.0773373693227768	0.4783690273761749	0.10282161831855774	0.4047168493270874	0.6964983940124512	0.715397834777832	2.0522124767303467	4.660328388214111
0.10428445041179657	0.45918917655944824	0.19074612855911255	0.44615498185157776	0.7874433100223541	0.7450391054153442	1.773260474205017	5.694265365600586
0.037014689296483994	0.23688064515590668	0.05472825467586517	0.4224577248096466	0.6542057693004608	0.6557857394218445	1.8423666954040527	5.379836082458496
0.3394660949707031	0.25341635942459106	0.3008078932762146	0.30236902832984924	0.8014185726642609	0.5816087424755096	3.2044074535369873	4.958871841430664
0.3237122595310211	0.4130471646785736	0.30281978845596313	0.3793790638446808	0.7109472453594208	0.7877966016530991	2.7777044773101807	4.2315673828125
0.38969311118125916	0.3355005979537964	0.4345991313457489	0.29808852076530457	0.6274679005146027	0.4688189625740051	4.336197376251221	4.389084815979004
0.15868541598320007	0.5509978532791138	0.17936785519123077	0.4611554741859436	0.7214298844337463	0.49044865369796753	1.99091374874115	3.3068296909332275
0.19138462841510773	0.3277777433395386	0.24083083868026733	0.33860525488853455	0.8027234226465225	0.5937470495700836	1.6470959186553955	4.03748893737793
0.1118609830737114	0.4194205701351166	0.14682401716709137	0.3643147647380829	0.7548683881759644	0.7921147346496582	1.8647193908691406	5.429267883300781
0.2944345474243164	0.4587661921977997	0.3050348162651062	0.36480697989463806	0.7867591977119446	0.6896992325782776	3.113015651702881	5.257196426391602
0.25658097863197327	0.3686977028846741	0.2705339193344116	0.30161380767822266	0.7195684313774109	0.49756622314453125	2.7215185165405273	4.499786376953125
0.32739588618278503	0.46348077058792114	0.39452487230300903	0.5355131030082703	0.721600353717804	0.7642254829406738	4.463700294494629	4.398640155792236
0.0751989483833313	0.45250460505485535	0.23670482635498047	0.4409133195877075	0.8226262629032135	0.523796796798706	1.8658937215805054	3.963590621948242
0.05603768303990364	0.1852840632200241	0.10232438892126083	0.2646440267562866	0.6852945983409882	0.5960592329502106	1.9304689168930054	4.514678001403809
0.36097416281700134	0.2857617437839508	0.2954598069190979	0.2772778272628784	0.7634520828723907	0.43640756607055664	3.156966209411621	4.566690921783447
0.36501944065093994	0.37359753251075745	0.3029090166091919	0.3860289454460144	0.7140873074531555	0.7592592984437943	2.7966225147247314	4.863889217376709
0.4211975634098053	0.4665995240211487	0.43818148970603943	0.4417928159236908	0.697995513677597	0.6181107759475708	4.450286388397217	4.575815677642822
0.09371025115251541	0.30470117926597595	0.19375546276569366	0.22494056820869446	0.777804970741272	0.5980147421360016	1.5732768774032593	6.970758438110352
0.41858574748039246	0.38210004568099976	0.4826778471469879	0.3103652596473694	0.8719688951969147	0.5416102707386017	3.20732045173645	3.81394362449646
0.40684834122657776	0.4513503313064575	0.46451714634895325	0.4388154149055481	0.84193916618824	0.5218594670295715	2.8607242107391357	4.687035083770752
0.4694364368915558	0.23032210767269135	0.6106755137443542	0.18663614988327026	0.8005000948905945	0.6565932631492615	4.7063307762146	4.053768157958984
0.3356335759162903	0.5157256126403809	0.29721224308013916	0.40802308917045593	0.7703640460968018	0.6180209517478943	3.1168344020843506	4.06943416595459
0.3297680616378784	0.5526875853538513	0.2934843599796295	0.6143891215324402	0.7651540040969849	0.7068300545215607	2.813403844833374	5.102827548980713
0.39284631609916687	0.3846224844455719	0.43613821268081665	0.3328411877155304	0.7358027398586273	0.738016664981842	4.525027275085449	4.416938781738281
0.2049298733472824	0.4941036105155945	0.1418086290359497	0.348236083984375	0.7129271924495697	0.6323687136173248	3.3181276321411133	3.857684850692749
0.236617311835289	0.22983239591121674	0.19572661817073822	0.24597308039665222	0.7207628786563873	0.6789820492267609	4.586399078369141	4.860428810119629
0.11639153957366943	0.4247417449951172	0.1795540750026703	0.5151124000549316	0.479800283908844	0.7547568678855896	3.8258213996887207	5.590892791748047
0.05002203583717346	0.3795536160469055	0.1560709923505783	0.2548327147960663	0.49088364839553833	0.6312778890132904	1.4605027437210083	5.077097415924072
0.09600893408060074	0.19514717161655426	0.08009948581457138	0.2853778004646301	0.5636959969997406	0.6104349195957184	1.6983811855316162	4.1282758712768555
0.023909857496619225	0.4894554018974304	0.03765200823545456	0.508503794670105	0.440266489982605	0.7709752023220062	1.114146113395691	6.047077655792236
0.04804479703307152	0.35394951701164246	0.05673257261514664	0.2114185094833374	0.3542823791503906	0.5638591349124908	1.5380011796951294	5.001065254211426
0.23990188539028168	0.24230678379535675	0.3302341103553772	0.15428364276885986	0.4550795555114746	0.6541574895381927	3.041499376296997	5.397609710693359
0.3234140872955322	0.534203827381134	0.4330527186393738	0.30381518602371216	0.5818283259868622	0.47916924953460693	2.8384201526641846	5.083102703094482
0.06307736784219742	0.37558087706565857	0.11525265127420425	0.448164165019989	0.574085146188736	0.5538261532783508	1.800741195678711	4.058888912200928
0.05177663266658783	0.4348028302192688	0.18486428260803223	0.5586841106414795	0.5140337944030762	0.6886001825332642	1.3915584087371826	4.202825546264648
0.03752017021179199	0.39552879333496094	0.17665010690689087	0.3871006965637207	0.5102422535419464	0.6529828310012817	1.8441872596740723	4.314136505126953
0.2059091329574585	0.3677535653114319	0.21449734270572662	0.40192553400993347	0.588969498872757	0.6985923647880554	3.216357707977295	6.538122653961182
0.2904602289199829	0.2661092281341553	0.30597829818725586	0.15984156727790833	0.6166906654834747	0.5947929918766022	2.8825302124023438	5.057412624359131
0.0902925655245781	0.26803603768348694	0.09847619384527206	0.23504258692264557	0.49667322635650635	0.5687950551509857	1.5654773712158203	4.890816688537598
0.06140054762363434	0.48496773838996887	0.1124732717871666	0.2433127909898758	0.566461592912674	0.6965420246124268	2.0162153244018555	6.335606098175049
0.15912584960460663	0.5037330389022827	0.31179553270339966	0.3048041760921478	0.6272290647029877	0.5890684425830841	3.2888288497924805	5.359547138214111
0.24236652255058289	0.11752498894929886	0.40670087933540344	0.14333558082580566	0.610718697309494	0.7460570633411407	2.889470100402832	4.013819217681885
0.05304422974586487	0.25954920053482056	0.052243221551179886	0.15411871671676636	0.44497543573379517	0.7762661129236221	1.7386870384216309	3.771074056625366
0.23994630575180054	0.20958758890628815	0.3576042354106903	0.1667393445968628	0.5540301501750946	0.46651512384414673	3.3169591426849365	5.127380847930908
0.32196342945098877	0.3677547574043274	0.45827725529670715	0.3346749544143677	0.5735581815242767	0.6709448993206024	2.914788246154785	4.127983570098877
0.19529594480991364	0.5249475240707397	0.328534871339798	0.4133489429950714	0.3842737674713135	0.6235980987548828	2.784762382507324	4.7815446853637695
0.2812384366989136	0.18159271776676178	0.4313600957393646	0.18230494856834412	0.5141106843948364	0.6660364270210266	2.7463979721069336	4.955041408538818
0.09983961284160614	0.3601442575454712	0.1499059945344925	0.38211262226104736	0.5113223493099213	0.6009467244148254	3.2521278858184814	4.383481502532959
0.43988123536109924	0.4232051968574524	0.5487000346183777	0.3677755296230316	0.8184480965137482	0.5387122631072998	4.793475151062012	4.559774875640869
0.14263293147087097	0.2739282548427582	0.5138875246047974	0.22120091319084167	0.7464613616466522	0.5876786708831787	4.736780166625977	4.325493812561035
0.18112389743328094	0.4260653257369995	0.3283815085887909	0.37333792448043823	0.7557986527681351	0.6865134537220001	4.923579216003418	6.594812393188477
0.14631696045398712	0.31109288334846497	0.29723381996154785	0.25778868794441223	0.7651106119155884	0.5898531973361969	4.698376178741455	5.695256233215332
0.15839995443820953	0.29053446650505066	0.44233015179634094	0.310447096824646	0.8236508369445801	0.6730082929134369	4.790542125701904	4.5964674949646
0.13522914052009583	0.23026151955127716	0.37960633635520935	0.09355562925338745	0.7942520081996918	0.6087988317012787	4.854068756103516	4.728080749511719
0.2593134939670563	0.36969324946403503	0.23568195104599	0.34697896242141724	0.778983473777771	0.5683670938014984	5.182013988494873	5.362868309020996
0.2578141689300537	0.34191641211509705	0.48359519243240356	0.4614337682723999	0.7357774078845978	0.6440398097038269	4.867806434631348	4.178086280822754
0.3408152461051941	0.3921237587928772	0.20387707650661469	0.5268446207046509	0.8413998186588287	0.790304496884346	3.3086984157562256	3.4615819454193115
0.282246470451355	0.14302422106266022	0.2781020402908325	0.14863193035125732	0.8001798540353775	0.5521305799484253	3.5988922119140625	4.849442005157471
0.31982681155204773	0.5466236472129822	0.3391571342945099	0.49166497588157654	0.873826339840889	0.5691279768943787	3.2269554138183594	4.74290657043457
0.30784255266189575	0.5370348691940308	0.18792824447155	0.4976993799209595	0.8643032759428024	0.5019798278808594	2.9973487854003906	4.624995708465576
0.33057916164398193	0.36876755952835083	0.23383165895938873	0.3006366193294525	0.8466142863035202	0.6160778999328613	3.3368847370147705	5.406897068023682
0.26763787865638733	0.3126315474510193	0.3281736373901367	0.22782795131206512	0.8197780549526215	0.4693412780761719	4.270127773284912	4.11591911315918
0.26115748286247253	0.2679971754550934	0.15869423747062683	0.328088641166687	0.7961696684360504	0.6470986008644104	3.6222941875457764	4.647485256195068
0.12720902264118195	0.4609690308570862	0.2788611352443695	0.5201747417449951	0.8147139251232147	0.619006335735321	4.063074588775635	5.267666816711426
0.12173732370138168	0.24164417386054993	0.33192411065101624	0.17599458992481232	0.7555027306079865	0.6497584283351898	3.5372190475463867	2.3452794551849365
0.06569097191095352	0.3024281859397888	0.12256474047899246	0.20246046781539917	0.8279871344566345	0.6243850588798523	3.5682239532470703	5.006607532501221
0.06575152277946472	0.6198922395706177	0.19777488708496094	0.40118375420570374	0.8039050847291946	0.8261927366256714	3.767554521560669	5.969928741455078
0.22624970972537994	0.34938791394233704	0.3234562873840332	0.3350537121295929	0.7484715282917023	0.3314715027809143	4.327953815460205	3.516116142272949
0.15690334141254425	0.2707090675830841	0.15243230760097504	0.23274952173233032	0.7060694992542267	0.6259671747684479	3.8031463623046875	4.514353275299072
0.10680101066827774	0.5153590440750122	0.17645925283432007	0.5855226516723633	0.7882719337940216	0.7309758365154266	3.893756628036499	5.630711555480957
0.08891518414020538	0.10577620565891266	0.18451552093029022	0.17231421172618866	0.8196339160203934	0.5227804481983185	3.852389335632324	5.384130001068115
0.09976579248905182	0.4977140426635742	0.1385120451450348	0.4860377609729767	0.837743416428566	0.7943647056818008	4.121711254119873	5.090845108032227
0.13072559237480164	0.3007199168205261	0.19161508977413177	0.23661255836486816	0.7753556370735168	0.6354856491088867	4.596536636352539	3.7764039039611816
0.12115843594074249	0.346515953540802	0.2741265296936035	0.33311447501182556	0.7542965561151505	0.6950963139533997	4.16390323638916	4.47217321395874
0.10223377496004105	0.5518573522567749	0.24522992968559265	0.46686363220214844	0.827278733253479	0.8034318387508392	3.4384307861328125	5.408703804016113
0.08912811428308487	0.5270269513130188	0.1665279120206833	0.6882039904594421	0.8520728796720505	0.7946796417236328	3.7584991455078125	5.91511869430542
0.16512003540992737	0.2070632427930832	0.19911588728427887	0.2747513949871063	0.81802698969841	0.4516656994819641	4.408376693725586	5.277617931365967
0.2035527229309082	0.2569183111190796	0.3346528112888336	0.17326685786247253	0.7995783090591431	0.6597434282302856	3.9393386840820312	5.039592742919922
0.04187879338860512	0.257041871547699	0.0924767479300499	0.2682594358921051	0.734824150800705	0.48310887813568115	3.3697407245635986	3.8805058002471924
0.17874668538570404	0.27928367257118225	0.25576505064964294	0.1745983511209488	0.7816238105297089	0.670943021774292	4.246009349822998	5.294919013977051
0.1383860558271408	0.5269232392311096	0.17893534898757935	0.4834667444229126	0.7353575527667999	0.744915783405304	3.6790931224823	5.589850425720215
0.17522171139717102	0.19061541557312012	0.21154272556304932	0.1436486691236496	0.6308792233467102	0.4226742386817932	3.9919826984405518	4.327780246734619
0.16513541340827942	0.33925706148147583	0.23534716665744781	0.2544148564338684	0.6215275526046753	0.6020349562168121	3.5724880695343018	4.651342391967773
0.20205506682395935	0.12811261415481567	0.2647729516029358	0.14167600870132446	0.5657345652580261	0.5771848857402802	3.9551584720611572	5.041775703430176
0.15263745188713074	0.3124290108680725	0.1761038899421692	0.32840996980667114	0.4886043071746826	0.5886349380016327	4.855070114135742	4.651055335998535
0.18146364390850067	0.2237226665019989	0.1435258984565735	0.12989215552806854	0.5206543207168579	0.6463095545768738	4.8438873291015625	2.7303054332733154
0.1798139214515686	0.32945194840431213	0.23932205140590668	0.21889939904212952	0.548429548740387	0.6407997012138367	5.08882474899292	5.46455192565918
0.15930956602096558	0.2975965142250061	0.17745770514011383	0.3539912700653076	0.47316974401474	0.6453117728233337	4.915454864501953	3.75081205368042
0.13384699821472168	0.22951997816562653	0.18517717719078064	0.17278608679771423	0.47566932439804077	0.5883484184741974	5.030554294586182	4.816824436187744
0.17054961621761322	0.3086775839328766	0.11102048307657242	0.22025319933891296	0.5630012452602386	0.7835030257701874	5.429429531097412	4.216125011444092
0.16738200187683105	0.4443608224391937	0.15160052478313446	0.48783841729164124	0.556838870048523	0.6865332722663879	4.533945083618164	4.828676223754883
0.16519570350646973	0.2394118756055832	0.3093661665916443	0.09742166846990585	0.5207001566886902	0.40658730268478394	4.595987319946289	4.721997261047363
0.1998463124036789	0.4272288680076599	0.24873098731040955	0.264874130487442	0.4938138723373413	0.5796536207199097	4.7263336181640625	5.231938362121582
0.16441069543361664	0.445363312959671	0.2625427842140198	0.3642235994338989	0.47679078578948975	0.6403676867485046	4.765836238861084	5.471322536468506
0.13404834270477295	0.23464879393577576	0.19786888360977173	0.36211293935775757	0.552399754524231	0.6120331883430481	5.092766284942627	4.879061222076416
0.07672511041164398	0.20352640748023987	0.2955421507358551	0.37962666153907776	0.5908816754817963	0.7197457849979401	4.581736087799072	4.360231876373291
0.09085076302289963	0.059098709374666214	0.25554943084716797	0.12623214721679688	0.5202361941337585	0.5941762328147888	4.645252227783203	4.568307399749756
0.11300113797187805	0.4441831111907959	0.26538702845573425	0.2171984165906906	0.5191835165023804	0.638503223657608	4.782326698303223	5.0948333740234375
0.18760494887828827	0.386454313993454	0.1614292412996292	0.3478955924510956	0.5870702862739563	0.6035817861557007	5.048285961151123	3.927722692489624
0.11841008812189102	0.18157804012298584	0.14402754604816437	0.09966397285461426	0.4846940040588379	0.5161687731742859	4.632882595062256	5.350958347320557
0.13395839929580688	0.12583935260772705	0.20630647242069244	0.2227243334054947	0.48695534467697144	0.609883189201355	4.769357681274414	4.313587188720703
0.19119372963905334	0.3716641068458557	0.2396664023399353	0.2788529396057129	0.5413488447666168	0.4173155426979065	4.992924213409424	4.419095039367676
0.11323843151330948	0.48904621601104736	0.0868631973862648	0.6354362368583679	0.42050814628601074	0.7197199165821075	4.613973140716553	4.210596561431885
0.22857865691184998	0.21094980835914612	0.1618548035621643	0.16384582221508026	0.46904778480529785	0.49318718910217285	4.837307453155518	4.634413719177246
0.14015814661979675	0.2483767420053482	0.1903960108757019	0.27812206745147705	0.5046781599521637	0.5243945419788361	5.12686014175415	4.500662326812744
0.2968026399612427	0.30491334199905396	0.24799804389476776	0.211237370967865	0.6015084087848663	0.6500413119792938	3.5049941539764404	4.350156307220459
0.08129790425300598	0.5100510120391846	0.3348715901374817	0.4632956087589264	0.5665577948093414	0.6839474141597748	3.649663209915161	3.5638813972473145
0.14143548905849457	0.472929447889328	0.19083397090435028	0.7721033692359924	0.5241849422454834	0.5641626715660095	3.8779468536376953	5.69950008392334
0.11655434966087341	0.24875493347644806	0.0715574398636818	0.3229966461658478	0.4862673878669739	0.6440267562866211	3.6278719902038574	5.2706732749938965
0.23076023161411285	0.2758788764476776	0.11641969531774521	0.2490084171295166	0.504833310842514	0.5019932389259338	3.716073751449585	4.69509744644165
0.1290532946586609	0.1906493902206421	0.21087263524532318	0.13749980926513672	0.49665677547454834	0.5692808926105499	4.149498462677002	4.109951496124268
0.1943918615579605	0.14947772026062012	0.09072785079479218	0.07884059101343155	0.5205914378166199	0.6150850355625153	3.8117427825927734	3.614907741546631
0.30903950333595276	0.2676998972892761	0.5364270210266113	0.19191791117191315	0.7156150639057159	0.7071626782417297	3.520061731338501	3.7863287925720215
0.3882523775100708	0.2851583659648895	0.3426961600780487	0.39324694871902466	0.6446448862552643	0.7124117314815521	4.02638578414917	5.08622407913208
0.33540356159210205	0.1865798532962799	0.30267852544784546	0.16969813406467438	0.579178124666214	0.5301063656806946	3.6633050441741943	4.545279502868652
0.10599412024021149	0.23578572273254395	0.19325876235961914	0.27884310483932495	0.5121189653873444	0.5376099348068237	3.331188440322876	5.069462299346924
0.29257047176361084	0.4375772476196289	0.4133341908454895	0.5806698203086853	0.5254127383232117	0.8043684214353561	4.221386432647705	4.829287052154541
0.12604676187038422	0.39715003967285156	0.20336474478244781	0.5080718994140625	0.498174250125885	0.856000080704689	3.3222177028656006	2.907752275466919
0.11993592977523804	0.5557962656021118	0.4096183776855469	0.666364312171936	0.5552545487880707	0.7028577923774719	3.805666446685791	5.05544900894165
0.10509240627288818	0.4014282524585724	0.3018498420715332	0.2417558878660202	0.559959203004837	0.5264590680599213	3.712766170501709	4.4333815574646
0.25964146852493286	0.4600381851196289	0.4006202816963196	0.439982146024704	0.6330913305282593	0.6953547596931458	3.9977924823760986	4.379237174987793
0.15895450115203857	0.2927299439907074	0.27704086899757385	0.36727824807167053	0.5777110755443573	0.5381814241409302	4.319427490234375	5.0674662590026855
0.2139696478843689	0.2740055322647095	0.36772844195365906	0.3038165867328644	0.6893160045146942	0.5179882347583771	4.212675094604492	4.767155647277832
0.13763321936130524	0.1673710197210312	0.17566673457622528	0.09476730972528458	0.49727606773376465	0.6367261111736298	3.804518461227417	4.265777111053467
0.33183640241622925	0.38424956798553467	0.2243908941745758	0.4079015552997589	0.595530241727829	0.6712699830532074	4.29123592376709	3.7900233268737793
0.1978265941143036	0.4236774444580078	0.19743496179580688	0.4186367392539978	0.49214470386505127	0.7856207489967346	4.209266662597656	3.898164749145508
0.2937791645526886	0.14774712920188904	0.20910777151584625	0.25203293561935425	0.5992980301380157	0.4442271590232849	4.355016708374023	4.85849666595459
0.27161315083503723	0.35820481181144714	0.1727265566587448	0.4294673502445221	0.4992942810058594	0.5788677036762238	3.8113200664520264	4.767548561096191
0.13084176182746887	0.32527175545692444	0.18184415996074677	0.1778378188610077	0.44340139627456665	0.8341084569692612	3.955056667327881	4.135844707489014
0.22716572880744934	0.39147239923477173	0.14227083325386047	0.40710943937301636	0.5025165379047394	0.5777756869792938	3.8680295944213867	4.778502464294434
0.23734045028686523	0.4370037913322449	0.24002543091773987	0.5079262256622314	0.39733177423477173	0.7862380743026733	3.8503172397613525	4.242300033569336
0.053645387291908264	0.1649266481399536	0.04963821545243263	0.2697743773460388	0.2614319920539856	0.5607272982597351	2.7311840057373047	4.439926624298096
0.2078859508037567	0.22113311290740967	0.22082124650478363	0.1893334835767746	0.38720566034317017	0.6832000613212585	3.8418047428131104	2.8037478923797607
0.16809307038784027	0.4984508752822876	0.08154528588056564	0.26038405299186707	0.5827807486057281	0.6192093789577484	4.167826175689697	3.6736252307891846
0.09620019048452377	0.2063474953174591	0.18405897915363312	0.3807375133037567	0.5794757008552551	0.5102785229682922	4.448671817779541	4.428205966949463
0.1049983873963356	0.25997674465179443	0.09433668106794357	0.2760485112667084	0.5056465268135071	0.47282159328460693	4.122468948364258	5.055139064788818
0.14207620918750763	0.223987877368927	0.1147022694349289	0.14815391600131989	0.6169177293777466	0.7260928750038147	4.0889716148376465	3.32745623588562
0.15053501725196838	0.21060968935489655	0.13920967280864716	0.22428402304649353	0.5157632827758789	0.606121838092804	4.223972797393799	4.327523708343506
0.15413916110992432	0.14574101567268372	0.18573664128780365	0.24258022010326385	0.56647789478302	0.6489366888999939	5.101004600524902	5.790420055389404
0.16278496384620667	0.3710952699184418	0.2358991652727127	0.3833889961242676	0.6134820580482483	0.5016023218631744	4.746347427368164	5.240508079528809
0.24970674514770508	0.40379172563552856	0.1044558510184288	0.3953847885131836	0.5850733816623688	0.49343597888946533	4.6157379150390625	5.06312370300293
0.17377302050590515	0.4817294776439667	0.07358904927968979	0.437042236328125	0.6300159096717834	0.4845275282859802	4.399862289428711	4.447033405303955
0.24108953773975372	0.14053989946842194	0.17855921387672424	0.15678368508815765	0.5366069972515106	0.5224669873714447	4.460554599761963	4.570156097412109
0.0809701457619667	0.3375142812728882	0.1971350759267807	0.3447144329547882	0.6461871266365051	0.5064135491847992	5.503931045532227	4.3747477531433105
0.13024990260601044	0.3151406943798065	0.15979968011379242	0.1930665224790573	0.5278805196285248	0.5838012397289276	4.582635402679443	4.057655334472656
0.1683373749256134	0.3354167640209198	0.24243098497390747	0.2102881371974945	0.5955780744552612	0.571037769317627	4.546347618103027	4.866693019866943
0.15131275355815887	0.3187730312347412	0.14034976065158844	0.32194334268569946	0.5334451794624329	0.4068007469177246	4.606244087219238	4.567957401275635
0.15211333334445953	0.411312460899353	0.25142520666122437	0.356459379196167	0.6006877720355988	0.5678703784942627	5.39394998550415	4.877508163452148
0.22284336388111115	0.39982348680496216	0.114725261926651	0.34743329882621765	0.6046678125858307	0.7181776762008667	4.546864986419678	4.479832172393799
0.1838071644306183	0.49653685092926025	0.1561998426914215	0.3339582681655884	0.45681339502334595	0.629336029291153	4.278450012207031	5.020617485046387
0.23235388100147247	0.10797945410013199	0.1860797256231308	0.11111114174127579	0.4830401539802551	0.6485206782817841	4.929964065551758	2.3876965045928955
0.22838973999023438	0.5191004872322083	0.20855623483657837	0.2327422946691513	0.5994888246059418	0.8453766107559204	4.5770392417907715	5.2111334800720215
0.1471734195947647	0.23863853514194489	0.21228274703025818	0.21968963742256165	0.6233839690685272	0.6151919960975647	5.323599338531494	4.65652322769165
0.21073590219020844	0.46489378809928894	0.18654650449752808	0.44377121329307556	0.5079967677593231	0.4073002338409424	5.010552883148193	4.778963088989258
0.34946468472480774	0.23928014934062958	0.3047369420528412	0.14231404662132263	0.5606220662593842	0.4713667035102844	3.998098611831665	4.5076069831848145
0.2992055118083954	0.37168359756469727	0.17001834511756897	0.2875988483428955	0.553286612033844	0.5845541059970856	4.915060997009277	6.07920503616333
0.07458343356847763	0.49313271045684814	0.24088962376117706	0.46376001834869385	0.5390757024288177	0.6062465906143188	4.161372661590576	5.007796287536621
0.1452939212322235	0.4923102557659149	0.1862015277147293	0.35126855969429016	0.6115494966506958	0.5713172852993011	4.57135009765625	4.600698471069336
0.17817586660385132	0.1835048794746399	0.1881934106349945	0.18490181863307953	0.45863741636276245	0.6174015700817108	3.77636456489563	4.955232620239258
0.3316146433353424	0.2701078951358795	0.3328525722026825	0.16067072749137878	0.5071882605552673	0.5656099021434784	3.9447181224823	5.590412616729736
0.20644085109233856	0.4110828936100006	0.22647231817245483	0.18200072646141052	0.4585258364677429	0.534474790096283	3.8814175128936768	3.64909029006958
0.2185046225786209	0.4679311215877533	0.24490870535373688	0.5733414888381958	0.6259340643882751	0.5833025872707367	5.060520648956299	4.029411315917969
0.31939610838890076	0.23117296397686005	0.16947458684444427	0.0953226312994957	0.6108506321907043	0.6535011231899261	3.8749430179595947	2.6189541816711426
0.26395487785339355	0.21709872782230377	0.2963046431541443	0.16139847040176392	0.6640000343322754	0.49201464653015137	4.37662935256958	5.1635637283325195
0.24698449671268463	0.07420002669095993	0.23110388219356537	0.15790708363056183	0.5885535180568695	0.6753302216529846	3.4887197017669678	1.7423007488250732
0.08774767816066742	0.531428337097168	0.12726140022277832	0.47858062386512756	0.6095273792743683	0.6900540888309479	3.478273630142212	4.380743026733398
0.33998918533325195	0.26002174615859985	0.31367096304893494	0.09720250219106674	0.6009329557418823	0.47665953636169434	3.908670663833618	4.159265518188477
0.24777528643608093	0.22407294809818268	0.2363143414258957	0.23816457390785217	0.5805605351924896	0.5572830140590668	4.906869888305664	5.238473892211914
0.17860183119773865	0.3536452054977417	0.2063063085079193	0.3150838613510132	0.6904709935188293	0.6836297512054443	5.2935566902160645	4.566016674041748
0.2875928282737732	0.344740629196167	0.18610620498657227	0.44092732667922974	0.6011217534542084	0.582097589969635	5.031769275665283	5.840724468231201
0.2654379606246948	0.16660715639591217	0.24883386492729187	0.22752170264720917	0.5724666714668274	0.4728506803512573	4.941615581512451	4.945088863372803
0.40074917674064636	0.3031405508518219	0.2205311506986618	0.14074063301086426	0.6006909906864166	0.6527754664421082	5.026787281036377	4.1767473220825195
0.09211144596338272	0.18667390942573547	0.30993884801864624	0.12271656095981598	0.6322702467441559	0.6937855780124664	4.465678691864014	5.143994331359863
0.17669513821601868	0.41246241331100464	0.27351832389831543	0.38969117403030396	0.595624566078186	0.6675850450992584	4.047718524932861	5.040323257446289
0.3171507716178894	0.29880332946777344	0.27568069100379944	0.2858385741710663	0.590280294418335	0.7057808637619019	4.0026726722717285	4.855147361755371
0.24727492034435272	0.1343432068824768	0.35916635394096375	0.0784251019358635	0.5869784355163574	0.7101121544837952	4.196455001831055	4.42925500869751
0.1698475480079651	0.496921569108963	0.12106896936893463	0.6283354163169861	0.6576381623744965	0.7138828635215759	4.520534992218018	4.363224506378174
0.27748650312423706	0.4644370377063751	0.2771778106689453	0.48540011048316956	0.7164160311222076	0.6200396716594696	4.682864189147949	4.7176194190979
0.2788921594619751	0.2065490484237671	0.09995539486408234	0.13585346937179565	0.6466106176376343	0.6805652976036072	4.571963310241699	5.153084754943848
0.2264462560415268	0.4961536228656769	0.19690059125423431	0.5391423106193542	0.5261989235877991	0.5291198194026947	3.5457234382629395	4.7628631591796875
0.14481523633003235	0.34864696860313416	0.11470820754766464	0.3642227053642273	0.5057564377784729	0.7553753107786179	3.789217472076416	5.266240119934082
0.2897243797779083	0.25867220759391785	0.25964540243148804	0.34834718704223633	0.5207521319389343	0.6739252507686615	3.821085214614868	4.60137939453125
0.17456839978694916	0.4916274845600128	0.09384805709123611	0.42299148440361023	0.42498689889907837	0.5926013886928558	4.2779974937438965	5.073327541351318
0.2528611123561859	0.4464331567287445	0.2803172767162323	0.3100843131542206	0.47040653228759766	0.7128812074661255	4.375429630279541	4.221944332122803
0.18923932313919067	0.1479531079530716	0.2937468886375427	0.2103773057460785	0.49362653493881226	0.4457206726074219	4.5431599617004395	3.997074842453003
0.20434308052062988	0.3813013732433319	0.1973077356815338	0.28136205673217773	0.6057533323764801	0.5974231660366058	4.739540100097656	4.999918460845947
0.19738222658634186	0.2686088979244232	0.21246984601020813	0.184240460395813	0.46450722217559814	0.5303964018821716	4.301360607147217	4.658097267150879
0.13323631882667542	0.39668241143226624	0.16196104884147644	0.38445037603378296	0.5106826722621918	0.5182478427886963	4.423994541168213	4.523143291473389
0.11985485255718231	0.5965416431427002	0.07999931275844574	0.5215362310409546	0.42447638511657715	0.5538868308067322	4.486321926116943	3.5145606994628906
0.12402477115392685	0.22906459867954254	0.22103416919708252	0.333326518535614	0.4451776146888733	0.48160916566848755	5.179548263549805	5.322518348693848
0.3196433186531067	0.41691651940345764	0.22167910635471344	0.4279789328575134	0.4400627613067627	0.6776659786701202	4.283322811126709	4.851713180541992
0.1366802155971527	0.33309563994407654	0.25595229864120483	0.3827737271785736	0.53028804063797	0.6261995136737823	4.029961585998535	4.086421489715576
0.12766383588314056	0.2737535834312439	0.29349419474601746	0.26841920614242554	0.5242309272289276	0.5100090801715851	4.130608558654785	5.207455635070801
0.19448143243789673	0.1866273432970047	0.20384478569030762	0.29627376794815063	0.6845672428607941	0.841063916683197	4.323351860046387	4.683310031890869
0.14858080446720123	0.2939665615558624	0.22790324687957764	0.203572615981102	0.5164760649204254	0.4893125891685486	3.9004669189453125	4.4525980949401855
0.1322188377380371	0.2593781650066376	0.19770894944667816	0.4102199375629425	0.5633090436458588	0.6498081982135773	3.9380898475646973	5.955989360809326
0.07991393655538559	0.4351348876953125	0.14332135021686554	0.24602925777435303	0.4582175016403198	0.8204995840787888	4.324764728546143	5.089041709899902
0.16097554564476013	0.21686841547489166	0.20159852504730225	0.15421941876411438	0.4944557547569275	0.5182042717933655	5.280611991882324	4.941326141357422
0.2489503026008606	0.29551196098327637	0.21693794429302216	0.2832939624786377	0.4964104890823364	0.5089141428470612	4.009822368621826	5.223328590393066
0.17557178437709808	0.5834197402000427	0.21166785061359406	0.4077799320220947	0.5472006797790527	0.5736129283905029	3.9592549800872803	3.978299379348755
0.26565808057785034	0.404137521982193	0.22535136342048645	0.3614360988140106	0.6392413079738617	0.6490016877651215	3.8415393829345703	5.554784774780273
0.2290128618478775	0.215372696518898	0.2963294982910156	0.17995090782642365	0.5296679735183716	0.5342090725898743	3.650010824203491	4.199687957763672
0.19695104658603668	0.455959677696228	0.23932865262031555	0.5790849328041077	0.5928623080253601	0.7516266107559204	3.686497211456299	4.697800159454346
0.16933129727840424	0.21376335620880127	0.27873140573501587	0.37859952449798584	0.5365360379219055	0.5983418524265289	4.515171527862549	4.744145393371582
0.20047199726104736	0.4646933078765869	0.3443981111049652	0.48953983187675476	0.5284082293510437	0.4868274927139282	5.3830389976501465	4.114039421081543
0.2312602549791336	0.38221096992492676	0.12880350649356842	0.3879951238632202	0.5293627977371216	0.6065481305122375	3.892674684524536	4.854145050048828
0.28099966049194336	0.31237393617630005	0.3219637870788574	0.2947441637516022	0.6806435286998749	0.6297991573810577	4.154573440551758	4.229553699493408
0.22295202314853668	0.10153975337743759	0.3914961814880371	0.17209583520889282	0.5628915727138519	0.6108119189739227	3.928241729736328	4.577994346618652
0.1691715568304062	0.44797345995903015	0.2049720734357834	0.3209099769592285	0.5957141816616058	0.6921555697917938	3.8839478492736816	4.37347412109375
0.1263027787208557	0.1379479318857193	0.245777428150177	0.34721794724464417	0.5678123235702515	0.5390590131282806	4.730443954467773	4.842423439025879
0.1663513481616974	0.3172173500061035	0.4226244390010834	0.2639315128326416	0.5697929263114929	0.6261856257915497	5.594107627868652	4.1684675216674805
0.32930856943130493	0.39475688338279724	0.2615621089935303	0.5421562194824219	0.5908957719802856	0.739126980304718	4.255803108215332	5.275144100189209
0.1658869981765747	0.531903088092804	0.09278930723667145	0.44854068756103516	0.6579132676124573	0.7112958431243896	3.7735652923583984	4.370917797088623
0.18256914615631104	0.4672340452671051	0.18048714101314545	0.48321256041526794	0.6989030539989471	0.47993147373199463	3.662907361984253	5.5585784912109375
0.2010078728199005	0.45122230052948	0.21614447236061096	0.5717273950576782	0.630935549736023	0.7060584127902985	4.676982879638672	4.385113716125488
0.19600145518779755	0.47723838686943054	0.19307342171669006	0.49600616097450256	0.6858813166618347	0.5839823484420776	5.799680233001709	5.7156662940979
0.19652718305587769	0.419570654630661	0.13440920412540436	0.44956278800964355	0.61463862657547	0.7119075059890747	3.9490597248077393	4.744057655334473
0.11745890229940414	0.4290679693222046	0.23254327476024628	0.524043083190918	0.5802392661571503	0.4830288887023926	3.530630350112915	4.593165874481201
0.15484128892421722	0.5150356888771057	0.24380721151828766	0.5491378307342529	0.5003635883331299	0.6793795228004456	4.311121463775635	5.638432502746582
0.21458539366722107	0.09408878535032272	0.1678926944732666	0.32950592041015625	0.4821045994758606	0.4665893316268921	5.155028343200684	4.807587623596191
0.27900397777557373	0.13599324226379395	0.19226208329200745	0.25110793113708496	0.5253631770610809	0.5634388029575348	3.791048526763916	4.998292446136475
0.12918879091739655	0.39041656255722046	0.1336813122034073	0.4726191759109497	0.5541316270828247	0.5542558431625366	4.430963039398193	4.94044303894043
0.16765262186527252	0.17171967029571533	0.3014025092124939	0.22184249758720398	0.598658561706543	0.6677984595298767	5.5434160232543945	5.380978584289551
0.28071340918540955	0.21369116008281708	0.1869591772556305	0.1445489376783371	0.596369743347168	0.6319421231746674	3.8827083110809326	4.568282127380371
0.11564992368221283	0.15359929203987122	0.25278720259666443	0.15984393656253815	0.5054167211055756	0.6539726853370667	5.411166191101074	4.690524101257324
0.274506539106369	0.3695549964904785	0.23101739585399628	0.28301748633384705	0.4451889395713806	0.6135634183883667	4.189810752868652	4.834878921508789
0.25365179777145386	0.6337676048278809	0.26999393105506897	0.6520403623580933	0.49713945388793945	0.7628659904003143	5.241614818572998	4.528805255889893
0.12820325791835785	0.4126349687576294	0.19427914917469025	0.5855568647384644	0.6004157960414886	0.5730617940425873	4.570729732513428	4.850882530212402
0.3221454620361328	0.14940324425697327	0.4279405474662781	0.27262040972709656	0.5874622762203217	0.6486703455448151	4.834604263305664	5.349935054779053
0.1801980435848236	0.3616805672645569	0.1696191281080246	0.4077517092227936	0.6427041590213776	0.6417988538742065	5.070799827575684	4.948407173156738
0.09578535705804825	0.37112200260162354	0.0480528362095356	0.4824809432029724	0.5872660577297211	0.49409085512161255	4.215144634246826	5.631283760070801
0.28743088245391846	0.12882575392723083	0.2836747169494629	0.16364999115467072	0.6387168765068054	0.6300240755081177	4.939667701721191	4.763498306274414
0.3205168545246124	0.5046716928482056	0.28553423285484314	0.7521950602531433	0.5620845258235931	0.5120893716812134	4.88388204574585	4.711819171905518
0.13838379085063934	0.28473106026649475	0.21466872096061707	0.25360438227653503	0.5595657527446747	0.5281201601028442	4.89686393737793	3.974357843399048
0.1330043524503708	0.3977440595626831	0.20265266299247742	0.4993440806865692	0.5467141270637512	0.6132324635982513	4.3041839599609375	4.228703022003174
0.30478712916374207	0.3221159875392914	0.15500801801681519	0.2700127065181732	0.5377286672592163	0.7132790386676788	4.719272136688232	5.445741653442383
0.22951261699199677	0.17489534616470337	0.4021187722682953	0.12300779670476913	0.5829618275165558	0.5066306293010712	5.240164279937744	5.020771503448486
0.2479773312807083	0.27530351281166077	0.4270390272140503	0.2180291712284088	0.588898628950119	0.59213587641716	4.78799295425415	5.2504777908325195
0.1287529617547989	0.24801279604434967	0.20047920942306519	0.28298625349998474	0.5706979930400848	0.6368770897388458	5.1167988777160645	5.448326587677002
0.1310347318649292	0.430087685585022	0.1518007069826126	0.340492844581604	0.5341565608978271	0.7124421894550323	4.592804431915283	4.992201805114746
0.19660042226314545	0.09758544713258743	0.22898250818252563	0.13649341464042664	0.48326706886291504	0.4751242995262146	4.725829601287842	5.023212909698486
0.23347312211990356	0.5293412804603577	0.27510637044906616	0.5900267958641052	0.533141016960144	0.6882277131080627	4.469363212585449	4.495224952697754
0.20965394377708435	0.30137503147125244	0.23515631258487701	0.22325465083122253	0.5672531127929688	0.5793344378471375	4.698342800140381	4.299994468688965
0.22659918665885925	0.32772064208984375	0.2564047574996948	0.3349457085132599	0.5662645697593689	0.632717490196228	4.838295936584473	4.912326335906982
0.20282788574695587	0.1555018275976181	0.15128077566623688	0.3661043047904968	0.5652110874652863	0.6264539361000061	4.4222564697265625	4.894960880279541
0.1553439348936081	0.1251913458108902	0.27151310443878174	0.10636180639266968	0.6022325754165649	0.6671260893344879	5.380235195159912	4.455060005187988
0.2509070634841919	0.15300670266151428	0.20151808857917786	0.24207079410552979	0.6273125410079956	0.5249880254268646	5.053365230560303	5.533764362335205
0.2772846817970276	0.22396902740001678	0.053002387285232544	0.1742280125617981	0.4978315234184265	0.5136556923389435	4.937542915344238	5.2336344718933105
0.12162147462368011	0.2959563136100769	0.1968236267566681	0.25592440366744995	0.5641300082206726	0.5443930923938751	4.888733386993408	4.6982879638671875
0.16972468793392181	0.22861099243164062	0.11467505991458893	0.2810658812522888	0.5296328663825989	0.6300616562366486	5.305608749389648	4.119698524475098
0.29354551434516907	0.34207379817962646	0.21104606986045837	0.25305476784706116	0.6025418043136597	0.5604661107063293	5.328973770141602	4.891464710235596
0.27649086713790894	0.22161239385604858	0.20213763415813446	0.19238311052322388	0.5372398793697357	0.6670599281787872	4.942154884338379	4.728925704956055
0.1772603690624237	0.49417954683303833	0.1397596299648285	0.4104042053222656	0.4962437152862549	0.679137647151947	5.327833652496338	4.525218486785889
0.20411865413188934	0.44665196537971497	0.23597963154315948	0.6292232871055603	0.5558757185935974	0.8284460604190826	5.30592679977417	5.137392520904541
0.1918850541114807	0.14855611324310303	0.26039257645606995	0.15854011476039886	0.5589333772659302	0.5765065848827362	5.307669162750244	4.021793842315674
0.309026300907135	0.33821025490760803	0.27559560537338257	0.35194745659828186	0.5970616340637207	0.5385858118534088	5.121257781982422	3.9769718647003174
0.22694401443004608	0.5178171992301941	0.21488262712955475	0.47860726714134216	0.596390038728714	0.6919674277305603	5.666646480560303	4.300349235534668
0.42805391550064087	0.2629103362560272	0.17419183254241943	0.3218047618865967	0.5517001450061798	0.6177994608879089	4.206878185272217	4.985960006713867
0.22476455569267273	0.27017441391944885	0.2521820664405823	0.2157663106918335	0.4648541808128357	0.6560450494289398	4.317193508148193	3.935969591140747
0.12259141355752945	0.2519102394580841	0.06669901311397552	0.3300568759441376	0.4548691511154175	0.480959951877594	3.8678133487701416	5.277828216552734
0.28471165895462036	0.49473902583122253	0.18212348222732544	0.4613061547279358	0.5186052024364471	0.7453964054584503	3.942918300628662	4.820519924163818
0.15563873946666718	0.15625828504562378	0.12589095532894135	0.19437198340892792	0.4650200605392456	0.5869746804237366	4.355496406555176	4.546511650085449
0.4032037854194641	0.09531021863222122	0.19553790986537933	0.17054960131645203	0.5572024583816528	0.5687189102172852	4.7613139152526855	4.50978946685791
0.4128612279891968	0.3442689776420593	0.18493923544883728	0.22409921884536743	0.5956977903842926	0.5561001598834991	4.645308017730713	4.067726135253906
0.5092868804931641	0.5118688941001892	0.14836862683296204	0.28005826473236084	0.5930614769458771	0.7508818805217743	4.496880054473877	3.732243776321411
0.3889373540878296	0.2742861807346344	0.17569412291049957	0.10934542119503021	0.5752784907817841	0.5255288481712341	4.91532564163208	4.1817474365234375
0.12609504163265228	0.24798554182052612	0.2853652834892273	0.36491161584854126	0.5429131984710693	0.5719285607337952	4.780218601226807	4.814399719238281
0.19348610937595367	0.23651617765426636	0.13246412575244904	0.25497734546661377	0.5697501003742218	0.5516869723796844	4.8000688552856445	4.978716850280762
0.1972075253725052	0.3844320476055145	0.16798195242881775	0.3646753132343292	0.4308828115463257	0.7873401790857315	4.475745677947998	4.254838466644287
0.20921239256858826	0.4381643235683441	0.21351224184036255	0.3526400923728943	0.5482596755027771	0.6297553479671478	4.371232986450195	4.46225643157959
0.16730791330337524	0.40145573019981384	0.17683598399162292	0.30560484528541565	0.5621850788593292	0.6007663607597351	4.923045635223389	4.102355003356934
0.3139782249927521	0.20718534290790558	0.13838760554790497	0.27188193798065186	0.5829838812351227	0.5329613387584686	4.910698890686035	5.3986053466796875
0.3323962688446045	0.3499543070793152	0.2676597833633423	0.2604585886001587	0.5287370085716248	0.605010449886322	4.091637134552002	4.506896495819092
0.07867491245269775	0.17600548267364502	0.13265423476696014	0.3027155101299286	0.5965822339057922	0.5326137244701385	4.511674404144287	4.742918968200684
0.2839166224002838	0.11080876737833023	0.2871459126472473	0.19787843525409698	0.4481379985809326	0.5006703734397888	4.663698196411133	5.9964919090271
0.2788494825363159	0.16770035028457642	0.3073864281177521	0.2090211808681488	0.4248250126838684	0.5339103639125824	4.3037567138671875	4.116454124450684
0.24337166547775269	0.18414492905139923	0.31933340430259705	0.21999463438987732	0.45180392265319824	0.5999962389469147	4.7628631591796875	4.710367679595947
0.30687451362609863	0.45805567502975464	0.2844712436199188	0.44049131870269775	0.6241159439086914	0.8160102814435959	4.39194393157959	5.367343425750732
0.15042568743228912	0.47951388359069824	0.30115944147109985	0.36116254329681396	0.45632821321487427	0.5975602865219116	4.659994602203369	4.61411714553833
0.18778516352176666	0.35210826992988586	0.19074635207653046	0.2693282961845398	0.4658064842224121	0.5382805168628693	4.415517330169678	3.6660027503967285
0.1572539508342743	0.44688981771469116	0.40569785237312317	0.40422239899635315	0.47619861364364624	0.8395660519599915	4.89791202545166	4.6548967361450195
0.2785988748073578	0.4461546540260315	0.3467211425304413	0.4856104850769043	0.6770154237747192	0.7827911078929901	5.630594730377197	7.13283109664917
0.2615138590335846	0.36405137181282043	0.33304116129875183	0.38493776321411133	0.6131057739257812	0.5163360238075256	5.1067399978637695	4.677632808685303
0.24324999749660492	0.4122653007507324	0.3762587904930115	0.22827620804309845	0.6225267648696899	0.5185520648956299	5.484874725341797	4.858892917633057
0.12811347842216492	0.48519423604011536	0.18088993430137634	0.3931317925453186	0.3750728368759155	0.6146572530269623	4.529201030731201	4.6353936195373535
0.0751127377152443	0.32404232025146484	0.14547520875930786	0.30387037992477417	0.34742575883865356	0.5812122821807861	4.557513236999512	5.5198869705200195
0.14385470747947693	0.3412836492061615	0.270570307970047	0.3195357620716095	0.3905113935470581	0.5992750525474548	4.682948112487793	4.872055530548096
0.13315650820732117	0.13922527432441711	0.23274146020412445	0.25583767890930176	0.5684699714183807	0.4432918429374695	5.448370456695557	5.262530326843262
0.26850003004074097	0.3378126919269562	0.37911248207092285	0.21837063133716583	0.6468036472797394	0.477031409740448	5.844755172729492	4.140780925750732
0.21181125938892365	0.21260012686252594	0.22950857877731323	0.36743104457855225	0.5591366291046143	0.46163058280944824	5.2359089851379395	4.560915946960449
0.20472832024097443	0.6103337407112122	0.2270836979150772	0.5145431756973267	0.5655795931816101	0.643241286277771	5.2965989112854	4.86290979385376
0.0859566330909729	0.5263357162475586	0.20020104944705963	0.7295665740966797	0.4710231423377991	0.6538335382938385	5.252138614654541	3.957275152206421
0.15441018342971802	0.2344338744878769	0.21318098902702332	0.11831040680408478	0.5079458951950073	0.692532867193222	5.531030178070068	4.935466766357422
0.3405575454235077	0.3047412633895874	0.3282022476196289	0.3956769108772278	0.6660822331905365	0.5850595533847809	5.609433650970459	5.058560371398926
0.2740195393562317	0.48637455701828003	0.3050006031990051	0.6107593774795532	0.5798948705196381	0.8251041769981384	4.913510799407959	4.014010906219482
0.26334068179130554	0.2748413383960724	0.1538512408733368	0.2983536720275879	0.6040019392967224	0.6028854548931122	5.081131935119629	4.158714771270752
0.14251942932605743	0.23085664212703705	0.18216319382190704	0.19421516358852386	0.5349921584129333	0.6189255714416504	5.335224628448486	5.027322292327881
0.16899888217449188	0.21275079250335693	0.21422219276428223	0.29708433151245117	0.569037914276123	0.6305077373981476	5.568573951721191	5.162540435791016
0.11233972012996674	0.42971473932266235	0.3523154854774475	0.4289349913597107	0.655245453119278	0.6376933455467224	5.348138332366943	4.259566307067871
0.15148231387138367	0.4928884208202362	0.254803866147995	0.6973198652267456	0.6600937843322754	0.8123089373111725	5.4103546142578125	5.701945781707764
0.25255271792411804	0.29723086953163147	0.2991740107536316	0.20853719115257263	0.6282151639461517	0.5400990545749664	5.8191680908203125	5.156361103057861
0.33326247334480286	0.13866904377937317	0.42891842126846313	0.2754336893558502	0.648706465959549	0.6300030052661896	6.010386943817139	5.141384601593018
0.12883847951889038	0.20475946366786957	0.21766969561576843	0.24592415988445282	0.5454185307025909	0.5711807906627655	4.575050354003906	5.9858174324035645
0.19872668385505676	0.46337148547172546	0.31648343801498413	0.38425472378730774	0.5274860560894012	0.51670041680336	5.141536235809326	4.960339069366455
0.2941780984401703	0.4596059024333954	0.3787868618965149	0.44135698676109314	0.612278550863266	0.6583655178546906	5.578246593475342	4.250426292419434
0.18540194630622864	0.2973378300666809	0.2189895212650299	0.24798282980918884	0.5056902766227722	0.502259373664856	5.068399429321289	4.077530860900879
0.23926101624965668	0.39846616983413696	0.2787278890609741	0.31671926379203796	0.5796999931335449	0.7236917316913605	5.483978271484375	4.955024242401123
0.12938733398914337	0.3516627848148346	0.16082444787025452	0.3109206259250641	0.46749651432037354	0.7083004117012024	5.342765808105469	4.102581024169922
0.1753319650888443	0.22190195322036743	0.12739908695220947	0.30811476707458496	0.5783209502696991	0.6127829253673553	4.181410789489746	4.730107307434082
0.1600770205259323	0.311476469039917	0.18406061828136444	0.28764837980270386	0.4814601540565491	0.4871788024902344	4.132959365844727	3.999699354171753
0.2493206411600113	0.46351638436317444	0.34033912420272827	0.7306444048881531	0.4944133758544922	0.7716874182224274	5.671205043792725	4.454291343688965
0.2597169280052185	0.19118502736091614	0.2018270045518875	0.1015864685177803	0.5142442584037781	0.4456140398979187	5.167559623718262	4.0416975021362305
0.12202830612659454	0.49025142192840576	0.2099044919013977	0.5716127753257751	0.5828934907913208	0.48449188470840454	4.31342077255249	3.7813961505889893
0.24575214087963104	0.40374356508255005	0.35431933403015137	0.3637036383152008	0.5718899667263031	0.7576168924570084	5.947735786437988	5.424424648284912
0.26950666308403015	0.23669874668121338	0.19432209432125092	0.34885501861572266	0.5611558854579926	0.5662883222103119	5.262304306030273	5.334291934967041
0.15294158458709717	0.37798091769218445	0.22026419639587402	0.5079189538955688	0.43265432119369507	0.6138927042484283	5.405399322509766	4.098695755004883
0.16742855310440063	0.41854703426361084	0.26171624660491943	0.31110909581184387	0.502317875623703	0.5697292685508728	5.168399810791016	4.494054794311523
0.11352912336587906	0.17282699048519135	0.35780102014541626	0.10313587635755539	0.4414671063423157	0.6266048848628998	5.67816162109375	4.586549282073975
0.18563468754291534	0.4525335431098938	0.20689083635807037	0.3514213263988495	0.6829878091812134	0.6692619621753693	4.557823657989502	3.889113187789917
0.181776762008667	0.299908310174942	0.1424899697303772	0.17349325120449066	0.6473469436168671	0.6825210750102997	4.451138973236084	4.477310657501221
0.19078662991523743	0.374803751707077	0.20368604362010956	0.39628171920776367	0.6613178253173828	0.5710483491420746	4.74350118637085	4.409875869750977
0.13924096524715424	0.3875572383403778	0.16468939185142517	0.24707892537117004	0.6718959510326385	0.6689653992652893	4.841775894165039	5.421899318695068
0.22306813299655914	0.42505863308906555	0.199888214468956	0.3611561954021454	0.6277380585670471	0.7682842016220093	4.808257102966309	3.807389736175537
0.18177902698516846	0.28128132224082947	0.15956875681877136	0.4350111186504364	0.6848947107791901	0.5640661716461182	4.2747650146484375	5.776241302490234
0.12362328171730042	0.38190749287605286	0.10557577759027481	0.18812663853168488	0.6536620557308197	0.5187057256698608	4.447967052459717	4.166688919067383
0.20286773145198822	0.24207119643688202	0.12983155250549316	0.15751422941684723	0.5949223935604095	0.5787621736526489	4.300109386444092	5.399345874786377
0.293138712644577	0.2879433035850525	0.215559720993042	0.42824244499206543	0.6059653460979462	0.4671329855918884	4.446331977844238	4.063804626464844
0.2594413757324219	0.5455207824707031	0.13309063017368317	0.39760205149650574	0.5872859358787537	0.7686411440372467	4.258466720581055	4.102016448974609
0.2648465037345886	0.3070126473903656	0.1301148235797882	0.25493812561035156	0.6836245954036713	0.5707797408103943	4.6487531661987305	2.505803108215332
0.24906206130981445	0.24490278959274292	0.09896445274353027	0.1954837590456009	0.6129345297813416	0.553013950586319	4.517834186553955	5.682992935180664
0.18924881517887115	0.145408034324646	0.09033522009849548	0.19995461404323578	0.5588949918746948	0.4959453344345093	4.418656349182129	5.406501293182373
0.36150258779525757	0.1294967532157898	0.18305671215057373	0.22380095720291138	0.43085962533950806	0.44384098052978516	3.9680819511413574	4.195860385894775
0.2510276436805725	0.42454975843429565	0.15934260189533234	0.41188016533851624	0.4770575165748596	0.5862320363521576	4.21072244644165	4.219606399536133
0.1260453462600708	0.28697144985198975	0.1621009260416031	0.3910332918167114	0.5112692713737488	0.5809199213981628	4.546937942504883	5.652846813201904
0.2575906813144684	0.21773047745227814	0.33646950125694275	0.26300299167633057	0.5477000772953033	0.6260640323162079	5.089493274688721	4.534167766571045
0.1903822124004364	0.47945156693458557	0.13210007548332214	0.5163618922233582	0.49643057584762573	0.8034920394420624	4.473299503326416	8.19027042388916
0.21915411949157715	0.49442756175994873	0.2464662790298462	0.2522186040878296	0.634951114654541	0.7940004765987396	4.818357944488525	5.4716997146606445
0.15657877922058105	0.2835255563259125	0.14118081331253052	0.2983393967151642	0.5151779651641846	0.5045847296714783	5.156195640563965	4.982990264892578
0.07969418913125992	0.3464867174625397	0.3044304847717285	0.448088675737381	0.5288150906562805	0.6576073169708252	5.242582321166992	6.304764270782471
0.1302690953016281	0.3570760190486908	0.20331315696239471	0.7093244791030884	0.5575743019580841	0.6852071583271027	4.7502875328063965	6.437160968780518
0.3105444014072418	0.4756765365600586	0.25577598810195923	0.4237753748893738	0.5754028260707855	0.49942833185195923	4.857625484466553	4.410827159881592
0.16647130250930786	0.13687197864055634	0.099784255027771	0.3181420862674713	0.5427136123180389	0.6326396763324738	3.7726564407348633	5.990426063537598
0.22506652772426605	0.16988594830036163	0.15007449686527252	0.10484685748815536	0.6718960702419281	0.4353967308998108	4.017607688903809	4.00937032699585
0.2009466588497162	0.16898353397846222	0.1482565850019455	0.2873443365097046	0.5400009453296661	0.5646306872367859	4.99758768081665	4.75870943069458
0.1721031814813614	0.4175879955291748	0.23257367312908173	0.35907071828842163	0.5489444136619568	0.8730612993240356	5.0114359855651855	4.400102615356445
0.19163361191749573	0.49757084250450134	0.19690096378326416	0.46528324484825134	0.5646301209926605	0.6798532009124756	4.101795196533203	4.2035603523254395
0.3258552551269531	0.28056755661964417	0.31898123025894165	0.15083718299865723	0.5515999794006348	0.7623541504144669	4.756324768066406	2.708014726638794
0.23410159349441528	0.07042679190635681	0.16787628829479218	0.11520026624202728	0.6681927740573883	0.6289099156856537	4.9840779304504395	2.8796370029449463
0.30655813217163086	0.14982987940311432	0.2867617905139923	0.12331835180521011	0.5755912065505981	0.5112081468105316	5.433222770690918	5.204529285430908
0.20316630601882935	0.2078932374715805	0.2609041631221771	0.17284062504768372	0.5822097361087799	0.6056383550167084	5.5004167556762695	4.879973888397217
0.21913793683052063	0.25207555294036865	0.18866175413131714	0.2989291250705719	0.5983293950557709	0.5691154599189758	4.952064514160156	5.911584854125977
0.14526484906673431	0.4451718330383301	0.18406853079795837	0.3041740357875824	0.6105931103229523	0.7372448444366455	3.6421945095062256	3.2547318935394287
0.2933291494846344	0.15898171067237854	0.15604417026042938	0.13507160544395447	0.4968406558036804	0.5991998314857483	4.840785980224609	3.908217668533325
0.21385715901851654	0.2185967117547989	0.2846645712852478	0.4155735373497009	0.4514642357826233	0.4597765803337097	4.626199245452881	4.715046405792236
0.18595150113105774	0.09088760614395142	0.21343329548835754	0.19041354954242706	0.5224429368972778	0.6479901075363159	3.8416666984558105	1.809867024421692
0.29933881759643555	0.5797570943832397	0.21105562150478363	0.503333568572998	0.5891273021697998	0.7541979104280472	5.048526287078857	4.636138916015625
0.2118489146232605	0.16162800788879395	0.24005180597305298	0.12962856888771057	0.5400285720825195	0.5522441267967224	4.8624467849731445	4.564959526062012
0.1499561071395874	0.5231974124908447	0.13323131203651428	0.5079607963562012	0.6584664285182953	0.6686285436153412	4.120234489440918	4.528101444244385
0.19082139432430267	0.4134923815727234	0.17868885397911072	0.651374101638794	0.4418325424194336	0.8990996479988098	4.974654197692871	4.089621067047119
0.19211706519126892	0.3397687077522278	0.21870723366737366	0.4083746671676636	0.5539162755012512	0.7472693622112274	5.049046993255615	3.1890170574188232
0.11994130164384842	0.34427395462989807	0.298137903213501	0.2570593059062958	0.5317740440368652	0.4342644214630127	4.949430465698242	5.121288299560547
0.17379038035869598	0.4192887544631958	0.19451044499874115	0.6751521229743958	0.666467547416687	0.8133486062288284	5.169394493103027	4.052547454833984
0.17876067757606506	0.5066945552825928	0.1629912257194519	0.6883429288864136	0.6622347831726074	0.663453072309494	5.442418098449707	6.189038276672363
0.21160529553890228	0.2264927327632904	0.2552541494369507	0.23478473722934723	0.6877429783344269	0.6019988656044006	6.198611736297607	4.831341743469238
0.4397290050983429	0.4844740033149719	0.1458202600479126	0.4891867935657501	0.5741804838180542	0.5412620007991791	5.1968560218811035	3.500060558319092
0.2041243612766266	0.559827983379364	0.15224319696426392	0.5341503620147705	0.6150270700454712	0.7380262911319733	5.216186046600342	5.5093302726745605
0.11931223422288895	0.14094428718090057	0.17205505073070526	0.12701091170310974	0.6195496618747711	0.5407581031322479	5.349460124969482	4.763151168823242
0.34854310750961304	0.2828959822654724	0.2307179868221283	0.41902703046798706	0.6741268038749695	0.6505056917667389	5.581155300140381	6.1831865310668945
0.16512921452522278	0.23386810719966888	0.14324387907981873	0.22178679704666138	0.6279375851154327	0.5812328457832336	4.832777500152588	4.0615644454956055
0.21361112594604492	0.42625242471694946	0.29435038566589355	0.5840535759925842	0.7225947678089142	0.6218753457069397	6.153093338012695	4.6252288818359375
0.33778780698776245	0.40919458866119385	0.12227646261453629	0.4147712290287018	0.541229248046875	0.6617818176746368	4.613976001739502	4.949761867523193
0.25968030095100403	0.22280074656009674	0.1626298576593399	0.33505240082740784	0.6307052075862885	0.4880024194717407	4.749268054962158	4.986865520477295
0.1893511414527893	0.45260387659072876	0.18025055527687073	0.41320034861564636	0.5348551571369171	0.728426069021225	4.496009826660156	4.344262599945068
0.4249526262283325	0.11490369588136673	0.3276948630809784	0.2584768533706665	0.59980508685112	0.6086921393871307	4.959166049957275	5.224385738372803
0.16419966518878937	0.26981884241104126	0.19287770986557007	0.2652968466281891	0.6376059651374817	0.6204510033130646	5.944042205810547	5.066666126251221
0.3335500955581665	0.09751369059085846	0.15937960147857666	0.17367519438266754	0.5945364832878113	0.5480177104473114	5.15835428237915	2.902221441268921
0.14001575112342834	0.47111374139785767	0.12637031078338623	0.7313846349716187	0.5836807787418365	0.7105571031570435	4.944817066192627	6.699194431304932
0.12334050983190536	0.4598638415336609	0.12931424379348755	0.5900551676750183	0.6050325036048889	0.5905663371086121	5.145400524139404	4.688962459564209
0.43251654505729675	0.23070023953914642	0.22328725457191467	0.13874372839927673	0.6003620028495789	0.6233490109443665	5.185092449188232	4.5361738204956055
0.3351958394050598	0.48652708530426025	0.27194666862487793	0.3768705725669861	0.6967237591743469	0.792742908000946	6.338781833648682	3.8153443336486816
0.2552774250507355	0.26531270146369934	0.2635941803455353	0.3347371816635132	0.6847599744796753	0.5821345746517181	6.149642467498779	5.370200157165527
0.18790383636951447	0.30210381746292114	0.24752533435821533	0.18759959936141968	0.7090591788291931	0.5913141667842865	6.3671875	5.214365482330322
0.3144863247871399	0.520920991897583	0.2012605220079422	0.46683672070503235	0.7093885242938995	0.7469577193260193	6.254818916320801	3.9297072887420654
0.4072014391422272	0.21614313125610352	0.18950679898262024	0.14666099846363068	0.5720279812812805	0.5397920608520508	5.0091471672058105	4.462960720062256
0.40010038018226624	0.2588881850242615	0.21243369579315186	0.3012702167034149	0.48614585399627686	0.5960390567779541	4.7086358070373535	5.792112350463867
0.6153331995010376	0.5546475052833557	0.3038315176963806	0.432366281747818	0.5454921424388885	0.8302896618843079	5.0784783363342285	5.859387397766113
0.13825450837612152	0.4540154039859772	0.07559911161661148	0.7101277112960815	0.5663011968135834	0.8925216123461723	4.92000150680542	5.887575626373291
0.46421247720718384	0.46533656120300293	0.2261839509010315	0.6706132292747498	0.6241801977157593	0.7727763205766678	5.2638983726501465	6.470195770263672
0.37630075216293335	0.1287619024515152	0.20233888924121857	0.05852876603603363	0.546027660369873	0.5247360169887543	5.04497766494751	3.9807024002075195
0.2081385999917984	0.3280191421508789	0.191380575299263	0.27139338850975037	0.5672324299812317	0.6886267960071564	2.2015419006347656	5.130216121673584
0.2946881651878357	0.4266495406627655	0.2836974561214447	0.40260839462280273	0.5338378846645355	0.6202353239059448	2.4635210037231445	4.0581769943237305
0.41944316029548645	0.224396750330925	0.2759004831314087	0.24210762977600098	0.5382241010665894	0.4869433045387268	2.2454991340637207	4.89796781539917
0.38763657212257385	0.403784841299057	0.35058093070983887	0.4453556537628174	0.5304442644119263	0.5903877913951874	3.2048895359039307	4.2560601234436035
0.4579463303089142	0.4413825571537018	0.6534197926521301	0.3545140326023102	0.7596405446529388	0.7698348015546799	5.042947769165039	4.502316474914551
0.31195133924484253	0.5251951813697815	0.39266151189804077	0.6396428942680359	0.5584947764873505	0.739841878414154	2.700195789337158	3.726130247116089
0.12279042601585388	0.2591523230075836	0.1521637886762619	0.25756892561912537	0.5554902255535126	0.6353112459182739	2.584604501724243	5.0518903732299805
0.22351786494255066	0.2712864577770233	0.16639915108680725	0.28559374809265137	0.5763103067874908	0.5915709137916565	2.468935966491699	4.014189720153809
0.1982603371143341	0.14514325559139252	0.18416684865951538	0.27302825450897217	0.5516085922718048	0.6771694421768188	3.1910529136657715	4.408280372619629
0.3834626078605652	0.2565842866897583	0.49186161160469055	0.253264844417572	0.7010835111141205	0.4962274432182312	4.840210914611816	5.095248699188232
0.13592979311943054	0.1857999712228775	0.22851525247097015	0.2918405532836914	0.6038699746131897	0.6014305055141449	2.836670160293579	4.183351993560791
0.16735370457172394	0.18456406891345978	0.07146013528108597	0.18203043937683105	0.5666866600513458	0.4834566116333008	2.6587436199188232	5.4500603675842285
0.14969316124916077	0.5125269293785095	0.10260152816772461	0.46059367060661316	0.5113251209259033	0.6482140719890594	3.149531364440918	4.514906883239746
0.4163527190685272	0.42403286695480347	0.46341636776924133	0.24514582753181458	0.6790022850036621	0.6583361029624939	4.799770355224609	5.62767219543457
0.08475144952535629	0.4971127510070801	0.14256525039672852	0.4426300525665283	0.5888379216194153	0.6485700011253357	2.948516607284546	4.818419933319092
0.15048253536224365	0.24722672998905182	0.13239464163780212	0.31082022190093994	0.5714066922664642	0.5347287952899933	3.2591652870178223	4.610867023468018
0.41598692536354065	0.39635345339775085	0.45383986830711365	0.30693385004997253	0.7207123041152954	0.6209051609039307	4.890694618225098	4.06186056137085
0.17120957374572754	0.3291190266609192	0.1897418349981308	0.3895767331123352	0.645978569984436	0.5049216449260712	2.974760055541992	4.845803260803223
0.38938650488853455	0.331231951713562	0.40131813287734985	0.1278795301914215	0.6176425218582153	0.608339786529541	4.758777618408203	4.925395965576172
0.17070657014846802	0.10899161547422409	0.10304120182991028	0.26704689860343933	0.5405921936035156	0.5474863946437836	3.285109758377075	5.025200366973877
0.3783717751502991	0.2881163954734802	0.3958401679992676	0.14303919672966003	0.6622732579708099	0.5338940024375916	4.763112545013428	4.9855570793151855
0.3402985632419586	0.20321711897850037	0.30126550793647766	0.1804249882698059	0.47796159982681274	0.49097341299057007	3.7038657665252686	3.2660582065582275
0.31771403551101685	0.27969977259635925	0.2691076695919037	0.26464906334877014	0.639211893081665	0.49498605728149414	4.823429584503174	4.584382057189941
0.12011907994747162	0.43809184432029724	0.10157253593206406	0.37424084544181824	0.5128929018974304	0.7838880270719528	4.147636890411377	4.538995265960693
0.16528886556625366	0.25579825043678284	0.11845822632312775	0.27034109830856323	0.5695900917053223	0.5714713037014008	3.88826584815979	4.416680335998535
0.25053101778030396	0.4647354781627655	0.29570773243904114	0.5637174844741821	0.6542650163173676	0.694712370634079	4.167064666748047	4.6132307052612305
0.3071225881576538	0.3908988833427429	0.31711554527282715	0.4051356613636017	0.43923717737197876	0.4924405813217163	4.603703022003174	4.291436195373535
0.23019906878471375	0.24230286478996277	0.18423381447792053	0.3032063841819763	0.5971807539463043	0.5321767330169678	4.650426864624023	5.555068492889404
0.2851419448852539	0.2738909423351288	0.25343501567840576	0.26106125116348267	0.48681163787841797	0.6065090596675873	4.056950092315674	5.191102504730225
0.23700731992721558	0.35534289479255676	0.2736601233482361	0.2942921221256256	0.525071382522583	0.6892089247703552	3.6824357509613037	5.131506443023682
0.14313124120235443	0.4008299708366394	0.06453892588615417	0.17447872459888458	0.5621852874755859	0.4311593174934387	3.7867913246154785	4.752366542816162
0.14139191806316376	0.23723269999027252	0.30448323488235474	0.21594254672527313	0.43192821741104126	0.6426987946033478	4.589000701904297	5.374838829040527
0.22863125801086426	0.4082850515842438	0.24417151510715485	0.5225284099578857	0.6698035895824432	0.7782891690731049	5.086634635925293	4.2805867195129395
0.21498806774616241	0.440558522939682	0.23129163682460785	0.6144197583198547	0.6377560794353485	0.5349092185497284	4.625905513763428	5.122431755065918
0.18428166210651398	0.2668944299221039	0.18544429540634155	0.2858556807041168	0.6333537995815277	0.6027627885341644	4.650821208953857	4.892444133758545
0.18736803531646729	0.2523081302642822	0.34934109449386597	0.34445473551750183	0.6056606769561768	0.5445377826690674	5.562932968139648	4.3313164710998535
0.12634359300136566	0.2594417333602905	0.10698029398918152	0.2613024413585663	0.5671192407608032	0.48922258615493774	4.141304016113281	4.585247039794922
0.19247838854789734	0.09669166058301926	0.24329569935798645	0.30667051672935486	0.6508720517158508	0.578112781047821	4.48766565322876	4.812335014343262
0.23313380777835846	0.12992948293685913	0.29202595353126526	0.25990819931030273	0.49074816703796387	0.5371361970901489	4.898165702819824	5.622523307800293
0.15780767798423767	0.6378504037857056	0.25157278776168823	0.35555917024612427	0.6207251250743866	0.809601217508316	3.8158366680145264	5.092209339141846
0.17192064225673676	0.11334170401096344	0.3418838083744049	0.16774415969848633	0.5702082216739655	0.5472482144832611	5.04280424118042	4.638880729675293
0.1740579605102539	0.5720056891441345	0.3126499652862549	0.4287073612213135	0.6376723647117615	0.6145347356796265	5.322011470794678	5.382162570953369
0.17329412698745728	0.164128378033638	0.17445255815982819	0.2623845338821411	0.5192402899265289	0.6135586202144623	5.095983982086182	5.005742073059082
0.2310095727443695	0.3032040297985077	0.3544987440109253	0.2089286595582962	0.6225387454032898	0.6011484563350677	5.282290935516357	3.926752805709839
0.12288554757833481	0.18515244126319885	0.15404006838798523	0.20027266442775726	0.4934349060058594	0.7482186853885651	4.699235916137695	3.886247396469116
0.24323305487632751	0.2408532351255417	0.16453136503696442	0.4459470808506012	0.5338595509529114	0.6447059810161591	5.0914812088012695	5.296663284301758
0.24803638458251953	0.49871769547462463	0.2182651162147522	0.5174499750137329	0.5333422422409058	0.5108839273452759	5.639466762542725	5.02734375
0.24779435992240906	0.2821013629436493	0.2868615984916687	0.17149461805820465	0.580786794424057	0.4334353804588318	5.291225910186768	4.67804479598999
0.13569976389408112	0.34550797939300537	0.15887333452701569	0.24186888337135315	0.47792738676071167	0.6399785578250885	4.840113639831543	4.833990573883057
0.17615815997123718	0.14690189063549042	0.11750037968158722	0.2390776425600052	0.4892226457595825	0.6326990127563477	5.052244663238525	4.693930149078369
0.1846189945936203	0.21177595853805542	0.14286381006240845	0.14486145973205566	0.4992087483406067	0.5349850058555603	5.5490336418151855	4.386144638061523
0.24399681389331818	0.345095694065094	0.33656156063079834	0.1932445913553238	0.5648589432239532	0.5703638792037964	4.972909927368164	4.012866973876953
0.1592303067445755	0.35420432686805725	0.3022601008415222	0.12895764410495758	0.5651134550571442	0.5195721387863159	5.164034366607666	4.849794864654541
0.1625698208808899	0.3371317982673645	0.27019402384757996	0.1421319544315338	0.5747063159942627	0.6014732122421265	5.674706935882568	5.002333164215088
0.22928465902805328	0.5236120820045471	0.13153088092803955	0.5995566248893738	0.4476279020309448	0.5475005507469177	4.603555679321289	5.089430332183838
0.22204533219337463	0.29285451769828796	0.26795700192451477	0.15327422320842743	0.47907555103302	0.7109615206718445	5.363084316253662	3.3145148754119873
0.044794436544179916	0.2642478346824646	0.21842175722122192	0.1972406953573227	0.43907397985458374	0.5305880904197693	5.21759033203125	4.420814037322998
0.21172581613063812	0.32202258706092834	0.13629774749279022	0.298446387052536	0.5111986994743347	0.5748739540576935	4.607013702392578	4.740137100219727
0.14712487161159515	0.280263751745224	0.14354391396045685	0.16986395418643951	0.4909319281578064	0.5485413074493408	5.0522565841674805	4.98107385635376
0.13028576970100403	0.4269711971282959	0.20394273102283478	0.26492583751678467	0.5961158871650696	0.6965554654598236	4.761181354522705	5.594661235809326
0.20547540485858917	0.3311435580253601	0.1209629699587822	0.6006689071655273	0.4471818804740906	0.6705723106861115	4.929411888122559	4.967137813568115
0.18682855367660522	0.4637962877750397	0.1749914139509201	0.376194566488266	0.5875323116779327	0.892691932618618	4.827923774719238	3.2903425693511963
0.18748530745506287	0.35540661215782166	0.19856436550617218	0.13134951889514923	0.531635195016861	0.6949504315853119	5.183504581451416	3.4695680141448975
0.14179128408432007	0.25048646330833435	0.2529834806919098	0.09555836021900177	0.6594685316085815	0.5713032186031342	4.822518348693848	4.275330066680908
0.1499699056148529	0.3394436836242676	0.26974061131477356	0.4018964171409607	0.5484813749790192	0.6692827939987183	4.54866886138916	5.4888811111450195
0.11182142049074173	0.39230918884277344	0.11494910717010498	0.554384171962738	0.5389658510684967	0.641392856836319	4.60860013961792	4.329541206359863
0.24851058423519135	0.20047305524349213	0.15700162947177887	0.16418662667274475	0.4739774465560913	0.47080880403518677	4.374149799346924	4.41218900680542
0.11767766624689102	0.4401051700115204	0.13540516793727875	0.309794545173645	0.48323917388916016	0.5955174565315247	4.27191162109375	4.806171417236328
0.18623468279838562	0.19067999720573425	0.2174980789422989	0.2030443698167801	0.42627614736557007	0.585174024105072	4.252675533294678	4.135982036590576
0.1536833643913269	0.5352121591567993	0.1687728464603424	0.4865047037601471	0.40815043449401855	0.7937685698270798	4.329497814178467	5.162089824676514
0.16018755733966827	0.37627163529396057	0.237227201461792	0.27284157276153564	0.6475039720535278	0.5924428701400757	4.370640754699707	5.190525054931641
0.16231369972229004	0.4388616681098938	0.22868630290031433	0.5030663013458252	0.6954835951328278	0.6345372498035431	4.830954551696777	3.574700355529785
0.19759340584278107	0.16568639874458313	0.2674309015274048	0.12539833784103394	0.6381781995296478	0.49878883361816406	4.583529472351074	5.056872367858887
0.12079890817403793	0.4667620062828064	0.2664330303668976	0.40758612751960754	0.6585656106472015	0.5643682181835175	4.3610053062438965	4.677031517028809
0.1409856528043747	0.19894488155841827	0.36441484093666077	0.24560397863388062	0.69943767786026	0.5316798686981201	4.885279655456543	4.873845100402832
0.19973114132881165	0.15447601675987244	0.376600056886673	0.4167931079864502	0.6450956463813782	0.540923684835434	5.09793758392334	5.884667873382568
0.20640745759010315	0.527368426322937	0.29890307784080505	0.4863835573196411	0.5506441593170166	0.6449166834354401	4.440893173217773	5.853386402130127
0.27517566084861755	0.13035041093826294	0.20913973450660706	0.15700961649417877	0.48390859365463257	0.6312935948371887	4.161531925201416	5.155174732208252
0.19560690224170685	0.3075791597366333	0.23453260958194733	0.1838744431734085	0.5707252323627472	0.4925546646118164	4.293197154998779	5.4596662521362305
0.2405654788017273	0.46775105595588684	0.3249904215335846	0.4690181314945221	0.5208345055580139	0.7710240036249161	4.417642593383789	7.566473007202148
0.2419223040342331	0.11578629910945892	0.35017168521881104	0.1954169124364853	0.5038884580135345	0.7803116291761398	4.634917259216309	4.325244426727295
0.2712034285068512	0.39271852374076843	0.18904568254947662	0.3005731701850891	0.5258992314338684	0.5718661546707153	4.498182773590088	4.230066776275635
0.13849879801273346	0.18166154623031616	0.18019059300422668	0.23224081099033356	0.5743638575077057	0.5986148416996002	4.53521203994751	4.74122428894043
0.19981932640075684	0.6025722026824951	0.26975324749946594	0.7038221955299377	0.495683491230011	0.6720786988735199	4.51098108291626	4.528844356536865
0.20624925196170807	0.41128894686698914	0.22682030498981476	0.23173211514949799	0.4871012568473816	0.81537726521492	4.609055995941162	5.653608322143555
0.15539085865020752	0.3583977520465851	0.06999076902866364	0.3234733045101166	0.44697582721710205	0.4277048707008362	3.986844301223755	5.125914096832275
0.09239852428436279	0.14747737348079681	0.16661103069782257	0.16716520488262177	0.45206499099731445	0.6928174197673798	4.269280433654785	4.1668877601623535
0.170817568898201	0.44990870356559753	0.19309130311012268	0.4077611267566681	0.4378756284713745	0.8408605456352234	4.4390034675598145	3.8203787803649902
0.0923977866768837	0.4320288896560669	0.1360800713300705	0.5155708193778992	0.4972463846206665	0.6732724905014038	4.294997692108154	3.7536509037017822
0.1238001361489296	0.19289781153202057	0.15200404822826385	0.1564134657382965	0.47040534019470215	0.6290493309497833	4.491657733917236	4.591597557067871
0.12759748101234436	0.31996914744377136	0.15124830603599548	0.3368445336818695	0.3592303395271301	0.6436363756656647	4.125019073486328	4.686771869659424
0.269089937210083	0.21813569962978363	0.2640705108642578	0.2944168746471405	0.6723552644252777	0.5770082175731659	5.310554027557373	5.167873382568359
0.19612941145896912	0.3935329020023346	0.14613667130470276	0.2935921251773834	0.6917980015277863	0.5510910451412201	4.8694748878479	4.770529270172119
0.13005194067955017	0.5350085496902466	0.18961521983146667	0.2601728141307831	0.6599407196044922	0.8590059131383896	5.194283962249756	5.962457180023193
0.1848379671573639	0.5816424489021301	0.09465700387954712	0.6863194704055786	0.6831501722335815	0.518519252538681	4.910233020782471	5.6874098777771
0.15601113438606262	0.43849092721939087	0.28018078207969666	0.25153467059135437	0.6640754044055939	0.7943087667226791	5.733251571655273	5.045509338378906
0.3117155432701111	0.30685704946517944	0.3395017385482788	0.26173967123031616	0.683925211429596	0.6578832864761353	4.899471282958984	3.8374505043029785
0.26367223262786865	0.20369850099086761	0.2559671401977539	0.25643008947372437	0.5756887495517731	0.5905792713165283	4.895012855529785	5.308629035949707
0.11577041447162628	0.5800257921218872	0.24587437510490417	0.5726153254508972	0.5987036228179932	0.7711898535490036	4.658535480499268	5.239363670349121
0.17820598185062408	0.5002480745315552	0.3921811878681183	0.5172626376152039	0.5836913287639618	0.7151032984256744	5.418294429779053	4.627372741699219
0.11303085088729858	0.4457412362098694	0.1750432252883911	0.5429396629333496	0.6458276510238647	0.5981950163841248	4.657164096832275	5.4552001953125
0.22318504750728607	0.2083783596754074	0.17246079444885254	0.2057427018880844	0.6790167093276978	0.6359456181526184	4.243031978607178	5.371040344238281
0.21357454359531403	0.1604333370923996	0.20918773114681244	0.11490769684314728	0.6466217637062073	0.5434331595897675	5.374589443206787	4.731100559234619
0.16539402306079865	0.35470473766326904	0.13583002984523773	0.5175973773002625	0.6261231601238251	0.773890420794487	4.668351650238037	5.144355297088623
0.16641399264335632	0.23412339389324188	0.15822002291679382	0.2647557854652405	0.5737074911594391	0.6262421607971191	5.333282947540283	5.314534664154053
0.10192293673753738	0.4783903658390045	0.2439107745885849	0.26749473810195923	0.5830518007278442	0.6246585249900818	5.132549285888672	7.23505973815918
0.22283020615577698	0.4146709442138672	0.3550255000591278	0.6073080897331238	0.6583535075187683	0.6280454099178314	5.683271408081055	4.646186351776123
0.2591620683670044	0.4415814280509949	0.3612254559993744	0.43255117535591125	0.6510675847530365	0.6532398462295532	5.119451522827148	4.612310886383057
0.16768363118171692	0.21670885384082794	0.3290521800518036	0.11964640766382217	0.657647967338562	0.5765345692634583	6.727768898010254	5.349076271057129
0.14185155928134918	0.24614636600017548	0.31456872820854187	0.2262163907289505	0.7437090575695038	0.5528566837310791	5.232757091522217	4.667710304260254
0.0948784127831459	0.475148469209671	0.23423714935779572	0.5356983542442322	0.6987558305263519	0.46169203519821167	5.128162860870361	5.49642276763916
0.11181613057851791	0.429364413022995	0.27923133969306946	0.2553730905056	0.6201220154762268	0.7070595026016235	5.585113525390625	4.79938268661499
0.17880772054195404	0.398032009601593	0.2577654719352722	0.5995808243751526	0.62153160572052	0.6761632263660431	5.327613830566406	3.6245648860931396
0.2260708510875702	0.5477440357208252	0.4710227847099304	0.2505275309085846	0.7051951289176941	0.8245948106050491	5.304708480834961	4.147259712219238
0.1879807859659195	0.4970704913139343	0.29159650206565857	0.3590412437915802	0.5876556038856506	0.667851448059082	5.464996814727783	3.819504976272583
0.2745683491230011	0.1775779128074646	0.28453537821769714	0.31210318207740784	0.5568476915359497	0.6539302170276642	6.450197696685791	5.460497856140137
0.3301299512386322	0.26143500208854675	0.2646009027957916	0.1408911943435669	0.7234976887702942	0.6053219437599182	5.7957844734191895	4.858114242553711
0.17195680737495422	0.3234059810638428	0.18566656112670898	0.1931486874818802	0.622699499130249	0.5422127842903137	5.458501815795898	4.483150005340576
0.20593105256557465	0.4191012978553772	0.3339085280895233	0.39951619505882263	0.6300093829631805	0.7765683978796005	6.046682834625244	4.659650802612305
0.2552594840526581	0.48838484287261963	0.2451576143503189	0.4888290762901306	0.5899990200996399	0.5087601542472839	5.638393402099609	4.2890520095825195
0.3535575568675995	0.3314075171947479	0.35272690653800964	0.20282302796840668	0.6623352766036987	0.5505852699279785	5.8090500831604	4.728024482727051
0.3585360050201416	0.32685068249702454	0.3557920455932617	0.1556900292634964	0.648487776517868	0.5150123834609985	7.121534824371338	5.3609538078308105
0.33749788999557495	0.4216219186782837	0.3068495988845825	0.33514222502708435	0.7330103516578674	0.6211856305599213	4.840540885925293	4.3215250968933105
0.17167070508003235	0.5161492824554443	0.1781473606824875	0.627385139465332	0.6431286931037903	0.5840551853179932	4.596024990081787	4.55534553527832
0.1712467521429062	0.41435813903808594	0.3559362590312958	0.3734196424484253	0.5231963098049164	0.7659162431955338	5.116297245025635	4.343499183654785
0.18683214485645294	0.24448658525943756	0.29469218850135803	0.25492438673973083	0.5743412375450134	0.5690904557704926	5.055006504058838	5.06911039352417
0.30114176869392395	0.4636860489845276	0.2367655336856842	0.5306028127670288	0.5360960066318512	0.8556370735168457	4.154829502105713	4.699380874633789
0.17844928801059723	0.21626482903957367	0.28494182229042053	0.19151262938976288	0.6737404465675354	0.5919057726860046	7.018252372741699	5.483065605163574
0.22180594503879547	0.16098211705684662	0.28582608699798584	0.24130567908287048	0.7009596824645996	0.5676853060722351	7.124016284942627	5.171723365783691
0.24308975040912628	0.5395172834396362	0.25275078415870667	0.4760361313819885	0.6125638484954834	0.6785598695278168	6.9643449783325195	4.682000637054443
0.27752888202667236	0.20360490679740906	0.11903458833694458	0.17691193521022797	0.5986549854278564	0.6547719836235046	6.744524955749512	4.3882951736450195
0.285915732383728	0.41322264075279236	0.365541011095047	0.3703940212726593	0.606584221124649	0.6693459153175354	7.193821907043457	5.075571060180664
0.20101872086524963	0.43554192781448364	0.25448301434516907	0.498258113861084	0.779634952545166	0.7555757313966751	4.85678243637085	5.505940914154053
0.1976664811372757	0.11865399777889252	0.36775246262550354	0.28509631752967834	0.7385055720806122	0.4936637282371521	5.815369129180908	4.974268913269043
0.2380937933921814	0.4625879228115082	0.23529024422168732	0.43530768156051636	0.7262300848960876	0.645984411239624	5.460326671600342	5.02245569229126
0.15123189985752106	0.19371569156646729	0.24775245785713196	0.24460077285766602	0.7368391156196594	0.5413833260536194	4.69304895401001	4.179168224334717
0.06440819054841995	0.5194860100746155	0.2670416831970215	0.550163209438324	0.6280932724475861	0.596421480178833	5.4392313957214355	5.28996467590332
0.13822995126247406	0.32722383737564087	0.21082091331481934	0.2776986360549927	0.6612651944160461	0.6222608983516693	5.267564296722412	5.221949100494385
0.22690393030643463	0.3045789897441864	0.3302265703678131	0.2674400508403778	0.6979557573795319	0.715447723865509	4.643178939819336	3.8047828674316406
0.10936305671930313	0.47942569851875305	0.18400409817695618	0.5002512335777283	0.45121026039123535	0.7549758404493332	4.9593186378479	4.5047736167907715
0.2246587723493576	0.25530967116355896	0.4475856125354767	0.19549457728862762	0.45336973667144775	0.5000248551368713	4.8798980712890625	4.674419403076172
0.25690290331840515	0.30731862783432007	0.330592542886734	0.35163602232933044	0.5111047029495239	0.6359565556049347	4.82720947265625	4.364613056182861
0.15368123352527618	0.1379697471857071	0.24717994034290314	0.27940377593040466	0.554536372423172	0.6043562591075897	5.298519611358643	3.852106809616089
0.3501960039138794	0.23701314628124237	0.3381146192550659	0.2546866834163666	0.6274534165859222	0.5920862555503845	5.442055702209473	5.317996501922607
0.16898836195468903	0.24834789335727692	0.15401829779148102	0.4257374107837677	0.5829506814479828	0.556803822517395	4.691566467285156	4.385410785675049
0.0648004561662674	0.20559386909008026	0.16160491108894348	0.27927616238594055	0.522126317024231	0.5809733867645264	5.0279951095581055	5.479162216186523
0.12532587349414825	0.2530896067619324	0.30804285407066345	0.28132158517837524	0.535804808139801	0.722750186920166	5.365166664123535	3.809014081954956
0.3505766987800598	0.25942593812942505	0.35706469416618347	0.3203069269657135	0.6385577619075775	0.5950251221656799	5.408230304718018	4.855401515960693
0.2123555839061737	0.26406845450401306	0.2607567310333252	0.156995952129364	0.6446583569049835	0.6730439066886902	5.615267276763916	4.15609884262085
0.10209809243679047	0.5724557042121887	0.15357135236263275	0.6950757503509521	0.6051536202430725	0.9059854373335838	5.109871864318848	5.0029988288879395
0.13368317484855652	0.45559895038604736	0.196685329079628	0.35402998328208923	0.5693051517009735	0.5649559199810028	5.493757724761963	3.1260156631469727
0.12102586776018143	0.34323322772979736	0.3024532198905945	0.2593768537044525	0.5663954615592957	0.5237389206886292	5.647694110870361	4.69015645980835
0.2589931786060333	0.3336672782897949	0.24624958634376526	0.33527672290802	0.6762608587741852	0.6117317378520966	5.821180820465088	4.321388244628906
0.22219392657279968	0.4313088655471802	0.2989700436592102	0.4487253427505493	0.5622598528862	0.6363564431667328	4.726475715637207	4.201296806335449
0.3187660276889801	0.4229872226715088	0.29434242844581604	0.3582247197628021	0.5798284113407135	0.7243593633174896	5.378927707672119	6.061182022094727
0.2634010910987854	0.3362739384174347	0.21732836961746216	0.29764148592948914	0.5686698257923126	0.5629966855049133	5.500262260437012	4.882685661315918
0.19629043340682983	0.3531874418258667	0.3108658492565155	0.3265267610549927	0.5901083052158356	0.6724106073379517	5.264914035797119	5.344369411468506
0.12391159683465958	0.3961048424243927	0.10895489156246185	0.4104771018028259	0.551414966583252	0.6198753714561462	4.7739973068237305	4.602916717529297
0.08677167445421219	0.5598936676979065	0.2981811463832855	0.47546133399009705	0.5295211374759674	0.6360463201999664	5.010904788970947	4.920171737670898
0.22387726604938507	0.4388521611690521	0.2807310223579407	0.47696903347969055	0.5809429585933685	0.5176161527633667	4.712273120880127	4.884707927703857
0.08768433332443237	0.10936619341373444	0.2630701959133148	0.11852515488862991	0.4441986680030823	0.41333872079849243	4.998800754547119	3.998023748397827
0.32268762588500977	0.18544165790081024	0.289018839597702	0.19543154537677765	0.6509732007980347	0.5449161231517792	5.630856990814209	4.605783462524414
0.27879804372787476	0.24258273839950562	0.4133281111717224	0.24126195907592773	0.6219706535339355	0.6132480502128601	5.766017436981201	4.295174598693848
0.10642136633396149	0.5196423530578613	0.25131312012672424	0.7212308645248413	0.5151297748088837	0.8356535583734512	4.780156135559082	7.814174652099609
0.13281427323818207	0.28616318106651306	0.1445515751838684	0.3191010653972626	0.5288912355899811	0.5429770946502686	4.899390697479248	5.120650291442871
0.21743255853652954	0.34586629271507263	0.11552713066339493	0.24283266067504883	0.5422234237194061	0.48232537508010864	5.094785690307617	4.646369934082031
0.16053049266338348	0.29011595249176025	0.2083597481250763	0.30493706464767456	0.4532117247581482	0.6058600842952728	4.692681789398193	4.903379917144775
0.09873631596565247	0.15440773963928223	0.2582051157951355	0.2713814675807953	0.48625171184539795	0.5763615369796753	5.043992042541504	4.30884313583374
0.21347355842590332	0.35713836550712585	0.3055570125579834	0.30496475100517273	0.49433594942092896	0.6266592144966125	5.082663059234619	4.342079162597656
0.16656939685344696	0.2993916869163513	0.34415721893310547	0.2916899621486664	0.43545806407928467	0.6561455428600311	4.915038585662842	4.717080116271973
0.18538253009319305	0.20552204549312592	0.12313476949930191	0.14863266050815582	0.5288455188274384	0.633739173412323	5.412393093109131	2.981268882751465
0.12530358135700226	0.19264665246009827	0.2001158446073532	0.15169525146484375	0.4393419623374939	0.4808269739151001	4.937053680419922	4.886480331420898
0.09714490920305252	0.13895298540592194	0.1542191356420517	0.26135483384132385	0.46832913160324097	0.62748122215271	5.228831768035889	4.84205436706543
0.09295212477445602	0.27525243163108826	0.09007478505373001	0.41424745321273804	0.4697633981704712	0.5719075202941895	4.296544551849365	4.584973335266113
0.09473684430122375	0.323329359292984	0.09912226349115372	0.19800738990306854	0.4637335538864136	0.4769449830055237	3.8745782375335693	4.9071149826049805
0.1315048784017563	0.570296585559845	0.15392495691776276	0.5973936319351196	0.5863346755504608	0.5545310378074646	4.885859966278076	4.481832027435303
0.14572326838970184	0.4844067692756653	0.22982607781887054	0.3273577094078064	0.5611272156238556	0.67999467253685	4.429444789886475	5.842800617218018
0.10183937847614288	0.4764270782470703	0.1732158213853836	0.5288030505180359	0.49355900287628174	0.8658198267221451	4.482663631439209	3.6085927486419678
0.33884331583976746	0.36233094334602356	0.29099780321121216	0.3458576798439026	0.4842044711112976	0.63754802942276	4.732539653778076	4.797666549682617
0.2722887694835663	0.23596039414405823	0.28124597668647766	0.23932112753391266	0.5320997536182404	0.693030595779419	4.35775899887085	5.540919780731201
0.17497704923152924	0.3569698929786682	0.13208569586277008	0.40396276116371155	0.4801138639450073	0.697014331817627	4.540735721588135	4.70767068862915
0.13016816973686218	0.49741971492767334	0.1547345370054245	0.49741968512535095	0.45914924144744873	0.6678468286991119	4.340021133422852	5.680935859680176
0.19229553639888763	0.44787952303886414	0.19047610461711884	0.38617953658103943	0.5562214553356171	0.7616909295320511	5.0709381103515625	4.32366418838501
0.21576790511608124	0.4470949172973633	0.22474880516529083	0.3723812699317932	0.5083685517311096	0.6223974823951721	4.585345268249512	4.2490644454956055
0.15209488570690155	0.43838587403297424	0.15405815839767456	0.33146268129348755	0.4940306544303894	0.6511596739292145	4.7422003746032715	4.994068622589111
0.31320178508758545	0.4018113911151886	0.36352628469467163	0.5580134391784668	0.4696476459503174	0.7048304080963135	4.853305816650391	4.45042085647583
0.3418290615081787	0.2344127893447876	0.3063031733036041	0.3570363223552704	0.5294435322284698	0.8252160102128983	4.728890419006348	4.312628746032715
0.23196831345558167	0.33126741647720337	0.15166689455509186	0.2927820682525635	0.46139663457870483	0.6385818421840668	4.674732685089111	4.8733625411987305
0.17668753862380981	0.41872233152389526	0.11437736451625824	0.34458082914352417	0.5511918365955353	0.7577845603227615	4.828561305999756	4.197303771972656
0.1657913625240326	0.23157481849193573	0.17941613495349884	0.1681675910949707	0.5184938609600067	0.6488162577152252	4.345198154449463	4.101382255554199
0.15225015580654144	0.21554403007030487	0.2358015924692154	0.21981196105480194	0.530054897069931	0.6007287502288818	4.734782695770264	5.282128810882568
0.38389351963996887	0.33219027519226074	0.23715993762016296	0.3158853054046631	0.48121678829193115	0.6217679679393768	4.814390659332275	5.398882865905762
0.24409730732440948	0.3995828628540039	0.2043241709470749	0.46256208419799805	0.5080713331699371	0.7716822773218155	4.330881118774414	3.8828439712524414
0.2100089192390442	0.5764656662940979	0.11556218564510345	0.6384057998657227	0.4758428931236267	0.8372106552124023	4.618026256561279	3.9341611862182617
0.11847247183322906	0.4977847933769226	0.2437552809715271	0.5554028153419495	0.6199840009212494	0.6466122567653656	5.1661152839660645	4.4067301750183105
0.18364255130290985	0.273407518863678	0.20461739599704742	0.26301321387290955	0.6188808381557465	0.7101023495197296	5.405163764953613	4.716876983642578
0.30883944034576416	0.21063613891601562	0.2543680667877197	0.22839564085006714	0.581104189157486	0.6694678664207458	5.477344036102295	4.200472354888916
0.23298382759094238	0.17461448907852173	0.2738484740257263	0.30100178718566895	0.546830028295517	0.5741461515426636	4.9027018547058105	5.646002769470215
0.1078743040561676	0.31814655661582947	0.20180675387382507	0.32717204093933105	0.5250620245933533	0.7368566989898682	5.0715718269348145	4.725561618804932
0.1681831181049347	0.3288995921611786	0.3472140431404114	0.3731963038444519	0.5689296722412109	0.586907297372818	4.9152512550354	4.391391277313232
0.3714030683040619	0.2804998457431793	0.3588658273220062	0.3686091899871826	0.5294665694236755	0.4941917061805725	5.01003360748291	4.60108757019043
0.16280445456504822	0.5288710594177246	0.1546480804681778	0.4507603943347931	0.5626606941223145	0.6594191193580627	4.662276268005371	5.078453063964844
0.08369901031255722	0.4389469623565674	0.1891779899597168	0.3067255914211273	0.49811214208602905	0.5216849744319916	4.70917272567749	4.859884738922119
0.41084688901901245	0.18721938133239746	0.39394089579582214	0.4352952837944031	0.5181044340133667	0.6558058559894562	5.1322736740112305	5.981231689453125
0.2951241135597229	0.4686632454395294	0.4212982654571533	0.6678541898727417	0.5634108185768127	0.8893695026636124	4.946595191955566	5.543374538421631
0.1873655915260315	0.48181164264678955	0.26816287636756897	0.49045661091804504	0.5238398611545563	0.7658602595329285	5.0235466957092285	5.233530521392822
0.4788368344306946	0.3264063596725464	0.28309059143066406	0.3134519159793854	0.5186691582202911	0.644255131483078	5.0097174644470215	5.824453830718994
0.3580032289028168	0.4443206489086151	0.28505152463912964	0.4428991377353668	0.4803991913795471	0.6195844411849976	5.021241664886475	4.5663580894470215
0.2136158049106598	0.2756718099117279	0.19840677082538605	0.3062809705734253	0.5008630454540253	0.5778844654560089	4.771728515625	5.105722904205322
0.05354294925928116	0.3489997684955597	0.17205189168453217	0.335728257894516	0.5649566948413849	0.5308802723884583	2.276632785797119	4.4982781410217285
0.09902860969305038	0.2551240026950836	0.1761804223060608	0.2783677577972412	0.5002295672893524	0.6317683458328247	2.078777551651001	5.297985553741455
0.08857396245002747	0.18668149411678314	0.09774520993232727	0.27645987272262573	0.5713739693164825	0.6589493155479431	2.686436891555786	4.248791217803955
0.0831444188952446	0.43514516949653625	0.09039538353681564	0.5298776030540466	0.5200380384922028	0.7915028482675552	2.31917405128479	6.331927299499512
0.10452616959810257	0.24223767220973969	0.1570858359336853	0.26532089710235596	0.47022682428359985	0.592608630657196	2.698943853378296	4.609208583831787
0.08452263474464417	0.47084277868270874	0.22494126856327057	0.5403391122817993	0.49755775928497314	0.7682724446058273	3.645711898803711	3.679420232772827
0.09935014694929123	0.5188164114952087	0.1258726865053177	0.5264925360679626	0.44111454486846924	0.6346485614776611	2.8138298988342285	5.181478500366211
0.09541730582714081	0.39587363600730896	0.10329943150281906	0.3857203423976898	0.4696481227874756	0.8465187847614288	2.6299312114715576	6.075572490692139
0.09081001579761505	0.25998997688293457	0.06961580365896225	0.15268853306770325	0.5758512616157532	0.5949166417121887	2.029665231704712	5.311905384063721
0.11654141545295715	0.2569062113761902	0.21702787280082703	0.21293093264102936	0.6436797976493835	0.4651796817779541	2.7391252517700195	4.554240703582764
0.08980607241392136	0.31819042563438416	0.2146003693342209	0.2615467607975006	0.6237433850765228	0.634053498506546	2.3961308002471924	4.926351070404053
0.09767327457666397	0.3389061987400055	0.26866331696510315	0.30001717805862427	0.5981005430221558	0.5421829223632812	2.9344990253448486	5.0040669441223145
0.07723745703697205	0.11221318691968918	0.3293459713459015	0.20923645794391632	0.6068064272403717	0.7100279033184052	3.896535634994507	3.828202247619629
0.11331092566251755	0.40713682770729065	0.12808014452457428	0.37843191623687744	0.5535604655742645	0.5363112986087799	3.0556459426879883	3.8302605152130127
0.0989907756447792	0.3182401955127716	0.20398277044296265	0.4351133704185486	0.5772415697574615	0.5228905081748962	2.8170037269592285	4.813661575317383
0.18486367166042328	0.24891243875026703	0.2394593507051468	0.35189497470855713	0.561848521232605	0.7038682103157043	2.535567045211792	6.085215091705322
0.0921563059091568	0.41073596477508545	0.2244797646999359	0.3726049065589905	0.5680029094219208	0.6747387051582336	2.2114944458007812	5.370217800140381
0.18089793622493744	0.4630142152309418	0.2932604253292084	0.23083838820457458	0.519031286239624	0.7895723730325699	2.745382070541382	5.780518531799316
0.10980819165706635	0.12422104924917221	0.35230153799057007	0.12962332367897034	0.5118971168994904	0.5533138811588287	3.714329957962036	4.943592548370361
0.17028790712356567	0.31656304001808167	0.15071555972099304	0.32915040850639343	0.4836399555206299	0.6223191320896149	2.908818483352661	5.036561965942383
0.1660093367099762	0.3313218355178833	0.20378229022026062	0.314171701669693	0.5055675804615021	0.6435052752494812	2.6449429988861084	4.90386962890625
0.14078648388385773	0.5160163044929504	0.10171332210302353	0.41071557998657227	0.6062304675579071	0.5588701069355011	2.7708115577697754	4.533367156982422
0.07443472743034363	0.2295713871717453	0.10218742489814758	0.219990536570549	0.5447320640087128	0.6482063829898834	3.0402894020080566	5.125545501708984
0.1263967752456665	0.2959946095943451	0.15675726532936096	0.2355175018310547	0.5113743245601654	0.5031578540802002	3.714928150177002	4.737414360046387
0.08402422815561295	0.31094294786453247	0.13331566751003265	0.4914014935493469	0.5465017259120941	0.5660460889339447	3.1974050998687744	5.334094047546387
0.08070962131023407	0.2599766254425049	0.15963907539844513	0.26398417353630066	0.5599014759063721	0.4644086956977844	3.015571117401123	4.463242053985596
0.14885996282100677	0.43804702162742615	0.12818725407123566	0.5116645097732544	0.46722304821014404	0.6708165407180786	2.694345712661743	4.943841457366943
0.1128908097743988	0.48880961537361145	0.19275978207588196	0.823380172252655	0.4734076261520386	0.5945005416870117	3.5842220783233643	5.471039772033691
0.15191854536533356	0.3154227137565613	0.14644721150398254	0.09933513402938843	0.4893747568130493	0.5724112689495087	2.94484281539917	2.825817584991455
0.12376833707094193	0.2776910960674286	0.12844248116016388	0.14750643074512482	0.4532049298286438	0.4283685088157654	2.5911448001861572	4.450437068939209
0.10401995480060577	0.1670764535665512	0.10682061314582825	0.23665937781333923	0.30883461236953735	0.5405027270317078	3.046102285385132	4.439106464385986
0.08472884446382523	0.49056848883628845	0.17466650903224945	0.636908769607544	0.401458203792572	0.7471603155136108	2.895601272583008	6.6735453605651855
0.06328080594539642	0.2641999125480652	0.2090398073196411	0.1557188481092453	0.3673652410507202	0.4587838053703308	2.6081137657165527	4.479010105133057
0.08968749642372131	0.13552315533161163	0.23425225913524628	0.11062395572662354	0.39479321241378784	0.4703003168106079	3.4310033321380615	4.65618896484375
0.10025396198034286	0.3528912663459778	0.2615639865398407	0.3796197175979614	0.3321008086204529	0.600711315870285	3.130444049835205	3.931030750274658
0.07951387017965317	0.45220693945884705	0.19558285176753998	0.554161012172699	0.37343549728393555	0.483812153339386	2.75331974029541	3.5431721210479736
0.3261605203151703	0.39347702264785767	0.1498621255159378	0.2369360774755478	0.635117381811142	0.6366633474826813	5.788101673126221	5.896500110626221
0.21744310855865479	0.34910327196121216	0.17264209687709808	0.5388669967651367	0.6388770043849945	0.6832276880741119	5.783806800842285	5.168426990509033
0.1711152046918869	0.4457935392856598	0.22032392024993896	0.4487828016281128	0.5685167610645294	0.7039709985256195	5.681362152099609	3.791626453399658
0.2635030150413513	0.30475953221321106	0.2001236379146576	0.2489043027162552	0.6229771673679352	0.6503447890281677	5.548468112945557	4.917047023773193
0.27153879404067993	0.20250585675239563	0.09644927084445953	0.19123350083827972	0.6364864408969879	0.5577299296855927	5.1825056076049805	5.314149379730225
0.38526687026023865	0.39489278197288513	0.21501602232456207	0.43866321444511414	0.5827169418334961	0.7039733231067657	5.056159019470215	5.20482873916626
0.10285473614931107	0.4752495586872101	0.11252779513597488	0.47356146574020386	0.613856315612793	0.7635302990674973	4.718577861785889	6.809508800506592
0.16000913083553314	0.19653631746768951	0.18761199712753296	0.13816186785697937	0.5112146437168121	0.5559599101543427	4.853799343109131	4.361685276031494
0.260806679725647	0.29325300455093384	0.12997598946094513	0.25774437189102173	0.6160895526409149	0.4761528968811035	4.861176013946533	4.798089027404785
0.34962424635887146	0.3867846131324768	0.16660401225090027	0.3748111426830292	0.5506651699542999	0.7816273123025894	4.709372520446777	5.306705951690674
0.20584627985954285	0.18218044936656952	0.15472431480884552	0.12653538584709167	0.6092905700206757	0.4626626968383789	4.67085075378418	4.2052178382873535
0.18666252493858337	0.3745909035205841	0.11763963103294373	0.4188564121723175	0.6335417926311493	0.5845664739608765	4.111990451812744	4.75333309173584
0.33126160502433777	0.17270588874816895	0.2703387141227722	0.2938534915447235	0.6757466197013855	0.43599551916122437	4.49058198928833	4.70505428314209
0.19064122438430786	0.5365153551101685	0.1752484142780304	0.49802127480506897	0.5804684162139893	0.7148186564445496	4.109135150909424	5.59165096282959
0.2484118938446045	0.44780001044273376	0.21943621337413788	0.3317258059978485	0.5545754730701447	0.6744992136955261	4.521917819976807	5.879173278808594
0.1998090147972107	0.22307078540325165	0.19771985709667206	0.22893711924552917	0.5585395395755768	0.5521858632564545	4.38314151763916	5.1810994148254395
0.21251413226127625	0.30326926708221436	0.23893029987812042	0.23653177917003632	0.6605852842330933	0.5855715274810791	4.689027309417725	5.271552085876465
0.36020156741142273	0.13748304545879364	0.4015353322029114	0.2147037535905838	0.6454716920852661	0.6338051557540894	4.777895450592041	5.666901111602783
0.08923183381557465	0.4652516841888428	0.22881649434566498	0.5334687232971191	0.6015269160270691	0.7691113501787186	4.601895332336426	4.242068290710449
0.31322288513183594	0.27821633219718933	0.34449777007102966	0.3154556453227997	0.5781579613685608	0.6265041828155518	4.91480016708374	4.399947643280029
0.09210920333862305	0.39802831411361694	0.18943028151988983	0.3128521740436554	0.5673373937606812	0.7039512693881989	4.7711944580078125	4.5370707511901855
0.21389120817184448	0.36459270119667053	0.2073124647140503	0.24690531194210052	0.6660759449005127	0.48017221689224243	4.262055397033691	4.355691909790039
0.22220437228679657	0.2830844223499298	0.14507177472114563	0.1815873682498932	0.6467328369617462	0.5659938454627991	4.118078708648682	4.072526931762695
0.18095672130584717	0.18149292469024658	0.1961384117603302	0.22962559759616852	0.6346791386604309	0.6613995730876923	4.673248291015625	4.746429443359375
0.24367853999137878	0.449764609336853	0.21713727712631226	0.6915736794471741	0.629966139793396	0.7043008208274841	4.46796178817749	6.292362689971924
0.374325156211853	0.25643041729927063	0.27387186884880066	0.2523189187049866	0.6651250123977661	0.48267173767089844	4.392423629760742	4.025928020477295
0.1428261548280716	0.48097169399261475	0.161295548081398	0.5848297476768494	0.6000661849975586	0.8583427220582962	4.651790618896484	4.329312801361084
0.4132923483848572	0.43936827778816223	0.370676189661026	0.3852519989013672	0.6148989796638489	0.47099971771240234	4.62394905090332	4.899096965789795
0.33025726675987244	0.42486435174942017	0.22857344150543213	0.3869032859802246	0.5689134895801544	0.6353952884674072	4.535247325897217	3.766753673553467
0.11370358616113663	0.25619566440582275	0.15469589829444885	0.2161647528409958	0.5653451085090637	0.5643981993198395	4.381800174713135	4.443714618682861
0.3476816415786743	0.27086305618286133	0.29235103726387024	0.25395816564559937	0.4699210524559021	0.5829679667949677	4.397090435028076	3.532338857650757
0.07008928060531616	0.3262587785720825	0.12687239050865173	0.25963035225868225	0.4810335636138916	0.5243360102176666	2.8994596004486084	4.578802108764648
0.10014286637306213	0.33584919571876526	0.21224623918533325	0.28736355900764465	0.5517908036708832	0.484702467918396	2.921306848526001	5.142237663269043
0.19157840311527252	0.264891654253006	0.133586585521698	0.1632244735956192	0.35872113704681396	0.3698585033416748	3.307189702987671	4.298999309539795
0.16450084745883942	0.292842298746109	0.21062937378883362	0.2063083052635193	0.5019331574440002	0.632753312587738	2.721004009246826	4.54162073135376
0.08809533715248108	0.5200712084770203	0.11342716962099075	0.45441409945487976	0.30724823474884033	0.733752578496933	2.7094311714172363	6.208194732666016
0.1925070732831955	0.1645069122314453	0.25425219535827637	0.2099234163761139	0.47922199964523315	0.3948882222175598	2.956862211227417	4.7640204429626465
0.06860799342393875	0.3808988332748413	0.09335596859455109	0.1971578299999237	0.6117808818817139	0.6857028007507324	2.984503984451294	4.187260627746582
0.1899527609348297	0.3952178657054901	0.13627074658870697	0.4229588806629181	0.4635716676712036	0.7880979925394058	3.62646222114563	4.373891830444336
0.1613358110189438	0.1690693497657776	0.2600499987602234	0.2891031801700592	0.5853873193264008	0.5936400294303894	2.827644109725952	5.307103157043457
0.08972969651222229	0.16623404622077942	0.0918586403131485	0.1932125985622406	0.48363959789276123	0.5851909518241882	3.317168951034546	5.45435905456543
0.1918409764766693	0.49253344535827637	0.17306198179721832	0.49448320269584656	0.5367478430271149	0.8998098596930504	3.040949583053589	4.340392112731934
0.20204457640647888	0.3502540588378906	0.1845649778842926	0.42641937732696533	0.5264091193675995	0.6155942678451538	3.7802562713623047	5.075418949127197
0.1537024825811386	0.3843976855278015	0.3229571282863617	0.6440759897232056	0.5869184732437134	0.6882344186306	2.523366928100586	6.102848052978516
0.09338441491127014	0.31415706872940063	0.15290556848049164	0.37416768074035645	0.5560322403907776	0.6546296775341034	3.420574426651001	5.2454047203063965
0.20936253666877747	0.36423590779304504	0.14699365198612213	0.3025604486465454	0.5494888722896576	0.6380359828472137	2.9103450775146484	5.167536735534668
0.31618937849998474	0.17714761197566986	0.3295826017856598	0.2781086266040802	0.49931585788726807	0.49660569429397583	3.8170855045318604	4.874056339263916
0.1348353922367096	0.4230656921863556	0.0879414975643158	0.1867646425962448	0.2953469157218933	0.7050031125545502	3.1478023529052734	4.8843994140625
0.058350201696157455	0.14197996258735657	0.24687626957893372	0.3391932547092438	0.4624795913696289	0.7886194139719009	3.5710041522979736	4.737071990966797
0.19793304800987244	0.5068093538284302	0.28462398052215576	0.477178692817688	0.49271661043167114	0.693924218416214	3.23905086517334	4.196863651275635
0.3178696930408478	0.431805282831192	0.34824398159980774	0.5968573689460754	0.5072880685329437	0.5478956699371338	2.797344923019409	4.174374103546143
0.1443675458431244	0.19770586490631104	0.248173326253891	0.2885255813598633	0.46421968936920166	0.47030574083328247	3.296825408935547	4.8888421058654785
0.13522690534591675	0.3685227334499359	0.1749497503042221	0.3868643641471863	0.5277062058448792	0.5177900195121765	2.838972330093384	4.584786415100098
0.2406507134437561	0.24895144999027252	0.19003626704216003	0.3522234857082367	0.6920283436775208	0.577017605304718	3.9829697608947754	2.7742514610290527
0.24360816180706024	0.32373565435409546	0.10258660465478897	0.26447242498397827	0.6202480494976044	0.4560949206352234	2.886462926864624	4.777673244476318
0.20397517085075378	0.27036669850349426	0.17795883119106293	0.13732995092868805	0.5911459028720856	0.5005590617656708	4.972020626068115	4.588622570037842
0.18544797599315643	0.4609908163547516	0.308430016040802	0.8199504613876343	0.5952143371105194	0.7616316229104996	4.084444522857666	4.595520496368408
0.2738784849643707	0.5824927091598511	0.3865472376346588	0.5915669798851013	0.5340163707733154	0.6732528507709503	4.564340114593506	5.0611395835876465
0.1443370282649994	0.4529111087322235	0.16849583387374878	0.5094947218894958	0.5671016573905945	0.8597866892814636	3.593886375427246	3.3026676177978516
0.1712227761745453	0.25829359889030457	0.12158849835395813	0.2546175718307495	0.5507044792175293	0.4987080693244934	2.656287431716919	4.239583492279053
0.18465134501457214	0.4641989767551422	0.21761871874332428	0.6319965124130249	0.5323960185050964	0.6527940332889557	4.76751708984375	5.025801181793213
0.11621789634227753	0.5908740758895874	0.20198990404605865	0.6142444610595703	0.5977925658226013	0.7038878798484802	4.049574851989746	5.164315700531006
0.16129644215106964	0.3003555238246918	0.2573869228363037	0.22505459189414978	0.4748377799987793	0.5622211694717407	4.355808258056641	5.119866371154785
0.1966211050748825	0.19620256125926971	0.17717225849628448	0.16797694563865662	0.5327968001365662	0.7131538093090057	3.5180201530456543	5.029867172241211
0.1496971994638443	0.12420132011175156	0.16089878976345062	0.11470571160316467	0.4678335189819336	0.5669018030166626	4.26778507232666	4.257055759429932
0.20160363614559174	0.10236170142889023	0.2669982612133026	0.09734499454498291	0.6801941990852356	0.6701887845993042	4.591575622558594	3.2699408531188965
0.11546900123357773	0.23447249829769135	0.3035561442375183	0.20743916928768158	0.5034967064857483	0.5444312989711761	4.326056003570557	4.734299659729004
0.2865196466445923	0.5311228036880493	0.2260083705186844	0.624442458152771	0.5629732310771942	0.39625048637390137	4.966275691986084	4.5156636238098145
0.2275189906358719	0.28483930230140686	0.28023648262023926	0.17117002606391907	0.5852415263652802	0.5672732591629028	4.000483989715576	4.369729042053223
0.23693834245204926	0.2086252123117447	0.35352659225463867	0.2762702405452728	0.44617611169815063	0.4303918480873108	4.408997535705566	4.281186103820801
0.2196890115737915	0.24019953608512878	0.2940254211425781	0.17136678099632263	0.6217899322509766	0.5263139009475708	5.247997283935547	4.528757095336914
0.20580410957336426	0.43625420331954956	0.3595718443393707	0.40754687786102295	0.434959352016449	0.5674736797809601	4.476480007171631	5.545250415802002
0.15508942306041718	0.12435507029294968	0.1460682451725006	0.1857275515794754	0.47281455993652344	0.534000039100647	4.490964412689209	5.125388145446777
0.19444653391838074	0.26778286695480347	0.24752895534038544	0.23744630813598633	0.5974558889865875	0.5436607003211975	3.4094533920288086	4.132410049438477
0.329711377620697	0.36328408122062683	0.35088688135147095	0.4575001299381256	0.6880696415901184	0.4940475821495056	3.4339487552642822	4.562480926513672
0.39493292570114136	0.18053695559501648	0.4188520014286041	0.16548919677734375	0.6822039484977722	0.472129225730896	3.478994607925415	3.873533010482788
0.33454522490501404	0.33374953269958496	0.3043693006038666	0.32423800230026245	0.7045521438121796	0.5893000066280365	3.4786059856414795	4.758724689483643
0.3994125723838806	0.24691829085350037	0.33277830481529236	0.25091513991355896	0.8034659922122955	0.7178082466125488	3.610530138015747	5.703627586364746
0.13676634430885315	0.49076783657073975	0.09328778088092804	0.2860547602176666	0.5781233310699463	0.7253624498844147	3.486318349838257	5.8252339363098145
0.25418442487716675	0.4882247745990753	0.15526115894317627	0.47562283277511597	0.6097936630249023	0.5924462974071503	3.2830898761749268	4.520136833190918
0.1615578830242157	0.4035147428512573	0.24613170325756073	0.5526371002197266	0.6688069701194763	0.4415673613548279	2.7085256576538086	5.001373291015625
0.24106064438819885	0.2749008536338806	0.28885024785995483	0.16891641914844513	0.6409468352794647	0.6742639541625977	2.6745753288269043	4.983894348144531
0.17983569204807281	0.3405251204967499	0.17850063741207123	0.21672001481056213	0.6821155846118927	0.5360574126243591	2.7495594024658203	3.744316816329956
0.2406643033027649	0.3462873101234436	0.2230166792869568	0.40294551849365234	0.7529153674840927	0.5513875186443329	2.78226375579834	4.020749092102051
0.15485507249832153	0.45632725954055786	0.23901651799678802	0.3974648416042328	0.629062294960022	0.6021034419536591	3.3293492794036865	4.251347541809082
0.0831935927271843	0.2954822778701782	0.13322734832763672	0.43508273363113403	0.6025775074958801	0.64945188164711	2.6965649127960205	4.567587852478027
0.08715352416038513	0.16356989741325378	0.099746935069561	0.2994709610939026	0.6690301299095154	0.5846840143203735	1.7865628004074097	3.983530044555664
0.07194331288337708	0.11515181511640549	0.10112868249416351	0.2370777428150177	0.7144750952720642	0.4953588843345642	1.9817575216293335	4.75977087020874
0.08690802752971649	0.46178364753723145	0.07429560273885727	0.5476373434066772	0.757644310593605	0.635455995798111	1.7705937623977661	4.938312530517578
0.28643497824668884	0.48567917943000793	0.3584577739238739	0.39215996861457825	0.683214396238327	0.7964664101600647	3.2256557941436768	4.242271900177002
0.10643034428358078	0.3276543915271759	0.23303940892219543	0.2748276889324188	0.6835190057754517	0.6844490468502045	2.265098810195923	5.055942058563232
0.09125744551420212	0.4720649719238281	0.14241617918014526	0.24112246930599213	0.6669943630695343	0.706684023141861	1.8108872175216675	7.478459358215332
0.02435372583568096	0.30503708124160767	0.10578365623950958	0.2671799063682556	0.6622276306152344	0.7244914174079895	1.4825446605682373	4.447620391845703
0.36582693457603455	0.27384093403816223	0.43368804454803467	0.2952560484409332	0.5451531112194061	0.4619842767715454	3.0893893241882324	5.064459323883057
0.17978966236114502	0.5722952485084534	0.3000953197479248	0.5674094557762146	0.602432131767273	0.7988704144954681	2.121793746948242	5.636220455169678
0.09239117801189423	0.4921441078186035	0.08145854622125626	0.7191110253334045	0.8091647326946259	0.4556448459625244	1.8556838035583496	3.7916457653045654
0.3139672577381134	0.49031850695610046	0.3145733177661896	0.3422292470932007	0.660478800535202	0.6231799721717834	3.208940267562866	5.035120010375977
0.11075940728187561	0.17535336315631866	0.17172466218471527	0.13862361013889313	0.6758050620555878	0.6175784766674042	2.2782065868377686	3.981076240539551
0.3686813712120056	0.13614776730537415	0.34492427110671997	0.18018372356891632	0.755541056394577	0.5440478622913361	3.350877046585083	5.068929195404053
0.1775183379650116	0.29882752895355225	0.21477241814136505	0.36509421467781067	0.7549550384283066	0.6952895820140839	2.2481350898742676	2.5420219898223877
0.22222504019737244	0.5111732482910156	0.1645585596561432	0.6224104762077332	0.5955211818218231	0.9016693904995918	3.065185070037842	5.583220481872559
0.3631308078765869	0.2663196921348572	0.18490980565547943	0.18650826811790466	0.5124109387397766	0.33845800161361694	3.5664007663726807	4.366469860076904
0.214345321059227	0.057520411908626556	0.11964939534664154	0.2810468077659607	0.4567826986312866	0.5194814503192902	4.037417411804199	5.223306179046631
0.19455735385417938	0.2201956808567047	0.12132403254508972	0.39116889238357544	0.4409486651420593	0.5738740563392639	3.645413637161255	5.271234035491943
0.43563178181648254	0.37501025199890137	0.2874027192592621	0.3657858967781067	0.5170627236366272	0.6730211973190308	4.016727447509766	5.795310974121094
0.2691236138343811	0.4123478829860687	0.2270062118768692	0.5908583402633667	0.49155330657958984	0.5787982642650604	3.41279935836792	4.452552318572998
0.26471397280693054	0.28094086050987244	0.16167299449443817	0.3530128598213196	0.44666165113449097	0.5092537105083466	3.968613386154175	4.3677778244018555
0.2436576932668686	0.20563438534736633	0.15359070897102356	0.3357211947441101	0.5748522877693176	0.5681860148906708	2.703141212463379	5.259048938751221
0.10616785287857056	0.5290812253952026	0.14350683987140656	0.5711871981620789	0.42551231384277344	0.5361313223838806	1.7712531089782715	3.611898422241211
0.24771179258823395	0.25519561767578125	0.17387224733829498	0.2675902247428894	0.5592608451843262	0.5275087654590607	2.4429609775543213	5.211344242095947
0.18996857106685638	0.5454699993133545	0.09282632172107697	0.528095543384552	0.49386441707611084	0.5451093018054962	2.2566707134246826	4.802975654602051
0.15955288708209991	0.5113196969032288	0.19280987977981567	0.7415137887001038	0.49518662691116333	0.687607079744339	2.1876049041748047	4.458674907684326
0.1658317744731903	0.5124056339263916	0.2523210048675537	0.4453890025615692	0.4516547918319702	0.7093333303928375	3.154482841491699	5.102057456970215
0.07725941389799118	0.48959797620773315	0.15519338846206665	0.40661129355430603	0.4287554621696472	0.716149091720581	2.5495100021362305	4.74608039855957
0.1727396547794342	0.2040594220161438	0.16206128895282745	0.15677228569984436	0.5282658934593201	0.49825161695480347	2.5864081382751465	5.122550010681152
0.14079207181930542	0.27690252661705017	0.1531597375869751	0.18139222264289856	0.5316196978092194	0.6463141143321991	2.7459425926208496	4.481568336486816
0.15783797204494476	0.40612077713012695	0.14564663171768188	0.40769168734550476	0.5296542942523956	0.6833535134792328	2.7210497856140137	3.611701726913452
0.21144594252109528	0.2523093521595001	0.1589263677597046	0.3504377007484436	0.5552601218223572	0.7505677789449692	2.7568275928497314	4.640344619750977
0.25040125846862793	0.37140557169914246	0.1915295571088791	0.39684227108955383	0.5685984194278717	0.7879673987627029	3.532308340072632	5.724215507507324
0.2357863485813141	0.4726673364639282	0.1505582332611084	0.5035234093666077	0.5444486737251282	0.6601219773292542	3.050313949584961	4.55682897567749
0.18502840399742126	0.44110533595085144	0.15498310327529907	0.424732506275177	0.5266351401805878	0.36863237619400024	2.3545548915863037	3.8485825061798096
0.1643258035182953	0.21212054789066315	0.12869739532470703	0.20108038187026978	0.48311346769332886	0.5075621008872986	2.213247060775757	4.771530628204346
0.11163058131933212	0.16069898009300232	0.2019340842962265	0.309864342212677	0.43407630920410156	0.5957991778850555	2.0371546745300293	4.190868377685547
0.2107979953289032	0.30409640073776245	0.3148607909679413	0.2967427372932434	0.363528847694397	0.611539900302887	2.9428117275238037	4.704461574554443
0.13856013119220734	0.47873005270957947	0.2426386922597885	0.4612789452075958	0.37242811918258667	0.7614734917879105	2.4056456089019775	5.528358459472656
0.09209561347961426	0.36754482984542847	0.10275053977966309	0.4218396246433258	0.4819563627243042	0.695818692445755	2.4373180866241455	5.141878128051758
0.24937495589256287	0.4117366671562195	0.16431207954883575	0.4678819477558136	0.6145516633987427	0.7401260137557983	2.708418846130371	4.274420738220215
0.3018960952758789	0.22323006391525269	0.264680951833725	0.14135165512561798	0.6004032492637634	0.48397356271743774	3.5408363342285156	2.3763697147369385
0.268105685710907	0.5275546312332153	0.18724960088729858	0.7157192230224609	0.5747262239456177	0.6238896250724792	3.009596109390259	4.25182580947876
0.24164044857025146	0.3758607506752014	0.18078728020191193	0.26767414808273315	0.5607041418552399	0.47090595960617065	2.5505142211914062	4.123687744140625
0.24226734042167664	0.20595698058605194	0.2547065317630768	0.17567196488380432	0.5400631725788116	0.6371314823627472	3.3714706897735596	2.8760929107666016
0.21099010109901428	0.29129859805107117	0.15169700980186462	0.2875479757785797	0.5112377107143402	0.5971262454986572	2.82497239112854	3.6381995677948
0.20446521043777466	0.3270688056945801	0.18241941928863525	0.256043404340744	0.36125534772872925	0.7281931042671204	2.8630051612854004	3.9770541191101074
0.1508692055940628	0.2601820230484009	0.14945396780967712	0.2504079043865204	0.37749040126800537	0.6391154825687408	2.4341657161712646	5.48743200302124
0.09858481585979462	0.3552616238594055	0.1240725964307785	0.19857782125473022	0.30183231830596924	0.4724653959274292	2.6857693195343018	4.946963310241699
0.2226896435022354	0.1787424087524414	0.3488498628139496	0.2347463071346283	0.5819790065288544	0.6207362413406372	4.778751373291016	4.133674621582031
0.1770676076412201	0.48145803809165955	0.18201102316379547	0.4586770832538605	0.6807200610637665	0.6646281182765961	4.868605613708496	4.652507305145264
0.21360698342323303	0.4538542926311493	0.17436230182647705	0.3132467269897461	0.5573296546936035	0.6206865310668945	5.170322895050049	4.268555164337158
0.3249041736125946	0.45619919896125793	0.32970091700553894	0.2811681032180786	0.5265814960002899	0.7502047270536423	4.847346305847168	4.261298179626465
0.369386225938797	0.3418061435222626	0.44128862023353577	0.5276367664337158	0.5706968307495117	0.6608075499534607	5.232594013214111	4.930802822113037
0.3359789252281189	0.4848361015319824	0.5368145108222961	0.5870289206504822	0.5905126333236694	0.7644470483064651	4.999795913696289	5.108811378479004
0.06963737308979034	0.5062424540519714	0.13882280886173248	0.3433859050273895	0.607447475194931	0.7158653736114502	5.380634784698486	5.491648197174072
0.24711856245994568	0.2811049520969391	0.2619815766811371	0.28907185792922974	0.7102642953395844	0.5585268437862396	3.7252564430236816	4.839537143707275
0.2921063303947449	0.601547122001648	0.31193795800209045	0.45790964365005493	0.5818890631198883	0.7821682542562485	4.919351577758789	6.411041736602783
0.3025238811969757	0.4127305746078491	0.23729537427425385	0.44488751888275146	0.5261013209819794	0.6931461691856384	3.8386049270629883	4.606860160827637
0.30877676606178284	0.39524513483047485	0.30941760540008545	0.3743742108345032	0.6052983999252319	0.697839081287384	4.308139801025391	5.539121150970459
0.23694252967834473	0.4328773021697998	0.2604580819606781	0.2835693061351776	0.6193670630455017	0.5818965435028076	2.4374630451202393	4.796597480773926
0.23569947481155396	0.2728900909423828	0.37670987844467163	0.1790303736925125	0.6074607670307159	0.5701611340045929	5.472182750701904	4.1937713623046875
0.2464553713798523	0.49927520751953125	0.22719886898994446	0.4516526460647583	0.6745702028274536	0.7967350631952286	5.123063564300537	5.201010227203369
0.32638588547706604	0.45772069692611694	0.2698768973350525	0.5667536854743958	0.6483918726444244	0.7235396206378937	4.465131759643555	4.708020210266113
0.3452504575252533	0.2643532156944275	0.35764744877815247	0.21427945792675018	0.6704562902450562	0.48645561933517456	4.799682140350342	4.552135467529297
0.3030156195163727	0.2679818570613861	0.4703468978404999	0.2796616554260254	0.6908236443996429	0.6394879221916199	3.7434070110321045	4.34033203125
0.16795717179775238	0.5684051513671875	0.2577718496322632	0.5918044447898865	0.6897407472133636	0.6442622542381287	5.377027988433838	4.69849157333374
0.19821202754974365	0.2920995354652405	0.3011132478713989	0.18763740360736847	0.3424292206764221	0.5757327675819397	4.0754008293151855	4.772136688232422
0.2580608129501343	0.37510085105895996	0.4151586592197418	0.17488190531730652	0.371090292930603	0.5357241928577423	4.359888553619385	4.947295665740967
0.45890775322914124	0.5265472531318665	0.5208532810211182	0.4923267662525177	0.5314785540103912	0.40177226066589355	4.986278533935547	3.918081283569336
0.2556568682193756	0.4966810941696167	0.14298692345619202	0.5048918724060059	0.5222211480140686	0.6711957454681396	5.319075584411621	4.623157024383545
0.1177680492401123	0.5193175673484802	0.12353213131427765	0.34757333993911743	0.33164501190185547	0.8828633576631546	3.6416454315185547	5.272914886474609
0.4405173361301422	0.40328875184059143	0.42950376868247986	0.2541394829750061	0.49958401918411255	0.6153941750526428	3.870051383972168	5.8813796043396
0.35416755080223083	0.20341747999191284	0.3834912180900574	0.2929796576499939	0.4642152190208435	0.5929173529148102	5.057418346405029	5.248739719390869
0.4329659640789032	0.17157042026519775	0.468337744474411	0.16890233755111694	0.5405038297176361	0.7315076887607574	4.218994140625	3.669740915298462
0.4014260768890381	0.20745021104812622	0.49784189462661743	0.13879072666168213	0.5136317908763885	0.6000255942344666	5.449335098266602	5.201747417449951
0.32436496019363403	0.39365530014038086	0.5578999519348145	0.6118075251579285	0.5746088922023773	0.6444837152957916	5.646053314208984	5.463044166564941
0.2183646857738495	0.4673462510108948	0.34830161929130554	0.6202046871185303	0.5077801048755646	0.6679901480674744	4.054263114929199	5.3766093254089355
0.26257333159446716	0.506150484085083	0.23854967951774597	0.691451370716095	0.5335209965705872	0.665312647819519	3.7522683143615723	5.200168609619141
0.27258455753326416	0.40040963888168335	0.37746554613113403	0.3184026777744293	0.5895833075046539	0.7235791981220245	4.674859523773193	4.039568901062012
0.11151139438152313	0.14359314739704132	0.0956646203994751	0.22945111989974976	0.5516514778137207	0.47363144159317017	3.7823195457458496	5.231022834777832
0.18006229400634766	0.391386479139328	0.2435922920703888	0.19751524925231934	0.5125672519207001	0.653929740190506	4.4603118896484375	4.6841864585876465
0.2043561339378357	0.25496718287467957	0.19390691816806793	0.22729408740997314	0.4145315885543823	0.6501508951187134	3.7705111503601074	5.0651445388793945
0.12682071328163147	0.4724617898464203	0.11699958145618439	0.2532656788825989	0.44498926401138306	0.603926956653595	4.323694229125977	4.708582878112793
0.21665708720684052	0.18203744292259216	0.315227210521698	0.19026197493076324	0.5037473440170288	0.544779896736145	4.1136250495910645	4.906256198883057
0.21278904378414154	0.4810411036014557	0.1741798371076584	0.3906758725643158	0.3678852319717407	0.441189169883728	4.008265495300293	3.812448740005493
0.2129746675491333	0.5451768040657043	0.1841566413640976	0.4717360734939575	0.4838886857032776	0.6975460648536682	4.342370510101318	5.085252285003662
0.19752387702465057	0.21249152719974518	0.2277452051639557	0.2029561698436737	0.4945339560508728	0.6178714036941528	3.7438056468963623	5.613343238830566
0.30722758173942566	0.38847261667251587	0.22688965499401093	0.2746708393096924	0.42535918951034546	0.5576825141906738	4.155014514923096	4.286967754364014
0.23760220408439636	0.44884970784187317	0.34812018275260925	0.5753412842750549	0.5606024861335754	0.5015236139297485	4.591262340545654	4.079226493835449
0.2680716812610626	0.14987704157829285	0.2515941262245178	0.24586902558803558	0.43955671787261963	0.6246510148048401	4.495023250579834	4.63892126083374
0.2099684625864029	0.30446428060531616	0.20173195004463196	0.33218610286712646	0.5329500436782837	0.48572826385498047	4.578464984893799	4.681692600250244
0.3828468918800354	0.33131688833236694	0.45411938428878784	0.2518814206123352	0.6710625290870667	0.7508291006088257	4.574558258056641	4.446928977966309
0.3787931203842163	0.20548409223556519	0.3843631148338318	0.106385737657547	0.5439249873161316	0.6437889933586121	4.371364593505859	4.651373863220215
0.36626940965652466	0.42448660731315613	0.39774060249328613	0.47268640995025635	0.5773946344852448	0.603151261806488	4.624949932098389	5.511045932769775
0.43387284874916077	0.5315989255905151	0.3669593930244446	0.6926943063735962	0.5334709286689758	0.84061498939991	4.492067337036133	5.375514507293701
0.03766298666596413	0.19753742218017578	0.09981027245521545	0.27610689401626587	0.6260603964328766	0.5740057229995728	3.1594884395599365	4.966056823730469
0.12900863587856293	0.4252417981624603	0.08107848465442657	0.4843106269836426	0.6179294884204865	0.7184312641620636	3.574249267578125	4.133356094360352
0.08570981025695801	0.20430633425712585	0.122893787920475	0.16497710347175598	0.6095506250858307	0.5405938029289246	3.5481975078582764	3.97670316696167
0.13794802129268646	0.39615529775619507	0.059758108109235764	0.44935041666030884	0.4244195222854614	0.6683564484119415	3.197859525680542	5.697780132293701
0.08646968752145767	0.4429868757724762	0.058849457651376724	0.5650685429573059	0.4044525623321533	0.7301828265190125	3.12069034576416	4.501572132110596
0.14035896956920624	0.31391701102256775	0.09235228598117828	0.35863927006721497	0.36290889978408813	0.626944899559021	3.161220073699951	5.91216516494751
0.2348574548959732	0.35605666041374207	0.25472161173820496	0.4696956276893616	0.607007771730423	0.6810036301612854	4.725125312805176	4.823982238769531
0.19362224638462067	0.2853574752807617	0.1018565222620964	0.21079199016094208	0.5381442010402679	0.583607405424118	4.651688098907471	4.905936241149902
0.08198195695877075	0.17763079702854156	0.0982787013053894	0.17070372402668	0.6290107071399689	0.6082174181938171	4.806281566619873	5.085341930389404
0.23375646770000458	0.18706411123275757	0.3069113790988922	0.2430342435836792	0.6066819429397583	0.6195464134216309	5.352584362030029	5.159359931945801
0.23394675552845	0.5266215801239014	0.23164764046669006	0.6560707688331604	0.5592604577541351	0.7097129821777344	4.951676845550537	4.618995189666748
0.10327542573213577	0.5417472720146179	0.11983289569616318	0.6232512593269348	0.62139692902565	0.6798149943351746	5.814565181732178	4.713572978973389
0.20052944123744965	0.18202362954616547	0.14742420613765717	0.25579479336738586	0.5964872539043427	0.4413938522338867	5.09784460067749	5.136058807373047
0.15666420757770538	0.5229576230049133	0.328734427690506	0.5310596823692322	0.5764280259609222	0.5795899629592896	5.9221272468566895	5.007457733154297
0.29459115862846375	0.18377479910850525	0.18870824575424194	0.20503811538219452	0.5109585821628571	0.5988052487373352	4.402063369750977	4.680694103240967
0.2905954420566559	0.2950846254825592	0.2731090784072876	0.2625582814216614	0.589465320110321	0.687762439250946	4.500859260559082	5.719626426696777
0.14426887035369873	0.25104424357414246	0.10163602977991104	0.2365756630897522	0.6104944050312042	0.5436879396438599	5.342859268188477	4.191605567932129
0.1162959486246109	0.39520007371902466	0.1981455534696579	0.3478368818759918	0.43288367986679077	0.6721228361129761	4.244717121124268	3.1333255767822266
0.21497398614883423	0.26759830117225647	0.2551794648170471	0.2443612962961197	0.5573644638061523	0.5004112124443054	5.543893337249756	4.412098407745361
0.28698018193244934	0.3832300901412964	0.26668769121170044	0.3122432827949524	0.5373064577579498	0.56894651055336	4.760441780090332	5.363518714904785
0.14354154467582703	0.5215014815330505	0.25787773728370667	0.5676335096359253	0.43669742345809937	0.8128392100334167	5.191237449645996	3.798208713531494
0.1651725172996521	0.20021072030067444	0.15492914617061615	0.1614287942647934	0.5740068554878235	0.5462079048156738	4.674736499786377	4.951777935028076
0.2900680601596832	0.2578103542327881	0.2417173683643341	0.2846849858760834	0.5738243162631989	0.6500726640224457	5.322320461273193	4.471822738647461
0.2665444314479828	0.4597701132297516	0.2267918735742569	0.5552696585655212	0.4394910931587219	0.6380108892917633	4.437828540802002	4.870419025421143
0.1267499327659607	0.4088924527168274	0.13947947323322296	0.3489086925983429	0.5214685797691345	0.7045429348945618	5.464272499084473	4.495189666748047
0.1882508546113968	0.5342704057693481	0.19119663536548615	0.546789824962616	0.4868057370185852	0.7399111986160278	4.687358379364014	5.13442850112915
0.21713829040527344	0.25843653082847595	0.2580389380455017	0.32199305295944214	0.43529146909713745	0.5432738065719604	5.246955871582031	5.306020259857178
0.2845691442489624	0.5690685510635376	0.31455671787261963	0.5557984709739685	0.5910618603229523	0.685556024312973	5.218677997589111	5.5977349281311035
0.27172771096229553	0.47935935854911804	0.19066578149795532	0.5175029635429382	0.5232611894607544	0.7922468185424805	4.675208568572998	4.847094535827637
0.12386414408683777	0.27990099787712097	0.14251334965229034	0.21024417877197266	0.5616095960140228	0.5571881532669067	5.508551597595215	4.848983287811279
0.20122717320919037	0.14803679287433624	0.12065839022397995	0.24843063950538635	0.5746523439884186	0.2943441867828369	4.904698371887207	3.6464121341705322
0.1988469958305359	0.39499130845069885	0.32092422246932983	0.3625156879425049	0.5040996372699738	0.7277699410915375	5.517797946929932	5.186316013336182
0.10755863785743713	0.1337316483259201	0.23462215065956116	0.1915368288755417	0.5523703396320343	0.6168253123760223	5.423392295837402	5.129794120788574
0.22628094255924225	0.22307778894901276	0.31030696630477905	0.2682722210884094	0.5446735322475433	0.6904395818710327	5.697762966156006	5.313277244567871
0.2181582748889923	0.45009031891822815	0.31282269954681396	0.580862283706665	0.5702636539936066	0.6346020996570587	5.41287088394165	4.178633689880371
0.20783239603042603	0.4367292821407318	0.2542960047721863	0.46922963857650757	0.5812759101390839	0.8081091493368149	6.292529106140137	3.8677377700805664
0.20455239713191986	0.2850428819656372	0.20809559524059296	0.37864363193511963	0.4701147675514221	0.6103415489196777	5.370418548583984	5.353865146636963
0.21834999322891235	0.2812477946281433	0.149984210729599	0.2744714319705963	0.4657354950904846	0.665459394454956	4.759062767028809	5.517830848693848
0.18473082780838013	0.2367798388004303	0.3150559961795807	0.28265202045440674	0.29292768239974976	0.5904776751995087	4.4389448165893555	4.381944179534912
0.1611945778131485	0.512498140335083	0.14217744767665863	0.32955509424209595	0.5115680694580078	0.7140418589115143	5.474770545959473	6.1276960372924805
0.15231159329414368	0.37218141555786133	0.30582696199417114	0.37213262915611267	0.43528032302856445	0.6572800278663635	5.716400146484375	4.845566272735596
0.2765987813472748	0.16321049630641937	0.37519267201423645	0.36963069438934326	0.4515913724899292	0.5640092492103577	5.433657646179199	5.031925201416016
0.199237659573555	0.5250809788703918	0.20761477947235107	0.5833334922790527	0.6532683968544006	0.6700066030025482	5.136483192443848	4.815150260925293
0.3373169004917145	0.18966762721538544	0.30258259177207947	0.20112420618534088	0.6340226233005524	0.5053853094577789	5.9527153968811035	4.485838890075684
0.23776327073574066	0.24693657457828522	0.22036679089069366	0.27903276681900024	0.6261712312698364	0.4459152817726135	5.5598249435424805	4.543341159820557
0.24552612006664276	0.11720219999551773	0.3496205508708954	0.23729585111141205	0.5884803831577301	0.5437797009944916	5.937648296356201	4.5162882804870605
0.182880699634552	0.4008082151412964	0.23152007162570953	0.31703415513038635	0.6279028952121735	0.7438373863697052	5.8638715744018555	6.962350845336914
0.29257163405418396	0.360801100730896	0.21674837172031403	0.29525309801101685	0.4884742498397827	0.5671378076076508	5.688059329986572	4.762444019317627
0.30429959297180176	0.29535427689552307	0.321226567029953	0.20693331956863403	0.5564335584640503	0.6389827728271484	4.698723316192627	4.058215618133545
0.053058650344610214	0.4234369397163391	0.26652729511260986	0.5203906297683716	0.588287889957428	0.6857754588127136	5.1880083084106445	3.5908594131469727
0.25291985273361206	0.11785149574279785	0.30550283193588257	0.15924391150474548	0.5832246541976929	0.4791104793548584	4.371762275695801	2.055250644683838
0.28348326683044434	0.2544240951538086	0.2724858820438385	0.13441652059555054	0.6098236441612244	0.7472503483295441	4.830358505249023	3.9519059658050537
0.36491110920906067	0.2305648773908615	0.315123051404953	0.21126243472099304	0.5672433972358704	0.6665050685405731	4.536872863769531	4.710237503051758
0.4057386815547943	0.21798862516880035	0.33693569898605347	0.1741582304239273	0.5112460255622864	0.6508720517158508	3.992119312286377	4.744028091430664
0.3654998540878296	0.27445265650749207	0.2781887650489807	0.1935402750968933	0.526165097951889	0.6153677403926849	4.4381208419799805	5.1927289962768555
0.2299894243478775	0.2994982898235321	0.298610121011734	0.1554417610168457	0.5299809873104095	0.46645939350128174	4.771378040313721	4.589489459991455
0.30075526237487793	0.2143300622701645	0.26818564534187317	0.16893276572227478	0.5684477388858795	0.5963682532310486	4.260586738586426	4.752395153045654
0.298390656709671	0.33471155166625977	0.24339067935943604	0.39800897240638733	0.620930939912796	0.7133755683898926	5.597041606903076	5.687239646911621
0.17487022280693054	0.19913005828857422	0.1262509822845459	0.2030940055847168	0.6226067841053009	0.6038482189178467	5.1349778175354	5.029331684112549
0.19426989555358887	0.42883211374282837	0.19458942115306854	0.5822026133537292	0.5913417041301727	0.7143243253231049	5.211058616638184	4.460875511169434
0.12766864895820618	0.3855646252632141	0.1695844680070877	0.32524266839027405	0.5293101668357849	0.8350781500339508	4.827665328979492	5.275060176849365
0.21716554462909698	0.17653600871562958	0.13354834914207458	0.11524416506290436	0.46570301055908203	0.4264335036277771	4.471255779266357	4.256830215454102
0.15221723914146423	0.3023102283477783	0.12800279259681702	0.37445971369743347	0.5236077010631561	0.5353407263755798	4.920339107513428	2.8630921840667725
0.1559755653142929	0.3426523506641388	0.2483159601688385	0.1618061363697052	0.5192319452762604	0.7727565169334412	5.108597755432129	4.070169448852539
0.17205765843391418	0.3743205964565277	0.19570273160934448	0.304021418094635	0.5345939099788666	0.5978905260562897	4.744846343994141	4.645718097686768
0.241126149892807	0.5094534754753113	0.2539631426334381	0.45823267102241516	0.6206975281238556	0.5893039405345917	5.45495080947876	4.868582725524902
0.2743777334690094	0.24059446156024933	0.20985710620880127	0.09004251658916473	0.5834987759590149	0.5749787092208862	5.441349983215332	4.127554416656494
0.35752466320991516	0.17333392798900604	0.2117815911769867	0.13120925426483154	0.6026305258274078	0.6003839671611786	5.426198959350586	4.9174957275390625
0.40421056747436523	0.44960156083106995	0.3146149218082428	0.4250425398349762	0.5840634107589722	0.8007292598485947	5.324097633361816	4.944643020629883
0.3598262369632721	0.5752689242362976	0.2954295575618744	0.5537607073783875	0.5755559504032135	0.7083082497119904	5.4491095542907715	4.444248199462891
0.216904416680336	0.3831973075866699	0.4036668539047241	0.2119181901216507	0.5571261346340179	0.6480769515037537	5.541723728179932	4.879300594329834
0.3093244731426239	0.2870011031627655	0.28513386845588684	0.2888706922531128	0.6199818849563599	0.5555859208106995	5.431216239929199	5.0607590675354
0.1422273814678192	0.16241462528705597	0.13068634271621704	0.4526742696762085	0.5874872803688049	0.6501001119613647	4.937488079071045	5.264252185821533
0.19606970250606537	0.5973876118659973	0.10955914855003357	0.6969186067581177	0.5536092221736908	0.6272107064723969	4.67803955078125	4.596673011779785
0.2803768515586853	0.19694581627845764	0.09381905198097229	0.16603907942771912	0.5914339125156403	0.7025208473205566	4.568256855010986	3.6924889087677
0.19298414885997772	0.4903239607810974	0.11371872574090958	0.33415552973747253	0.5708038806915283	0.6487154364585876	4.820041179656982	7.540824890136719
0.11390203982591629	0.3343105912208557	0.24714982509613037	0.18955354392528534	0.5649343729019165	0.5784609317779541	5.0768656730651855	4.795083045959473
0.1888236701488495	0.23114468157291412	0.14084042608737946	0.22289851307868958	0.5883914530277252	0.6509657502174377	4.590770244598389	5.582873821258545
0.18301424384117126	0.41119253635406494	0.109409399330616	0.42080846428871155	0.5570695400238037	0.6222724616527557	4.925843715667725	4.8260016441345215
0.22405695915222168	0.4394194781780243	0.18354946374893188	0.33878806233406067	0.5676954090595245	0.7160240113735199	4.821625232696533	3.5142879486083984
0.1504904329776764	0.17434296011924744	0.1898994892835617	0.17763809859752655	0.5430423021316528	0.6078287065029144	4.959261417388916	4.357131004333496
0.13257426023483276	0.5207617878913879	0.3007107377052307	0.47791555523872375	0.5536728501319885	0.7500875890254974	5.238033771514893	5.073146343231201
0.15107716619968414	0.21380877494812012	0.13998347520828247	0.1920691877603531	0.5780470967292786	0.6505304276943207	4.865257740020752	5.7979888916015625
0.19096942245960236	0.22832471132278442	0.14735721051692963	0.2013205885887146	0.49398869276046753	0.5485384166240692	4.398162364959717	5.369808673858643
0.16368910670280457	0.41117891669273376	0.19316451251506805	0.2909969091415405	0.505561113357544	0.6912566721439362	4.68692684173584	3.8934810161590576
0.18391457200050354	0.45320212841033936	0.33441948890686035	0.5518041849136353	0.5074100196361542	0.7133642137050629	4.9290056228637695	3.5617294311523438
0.16819722950458527	0.1866386979818344	0.18659654259681702	0.17282919585704803	0.5209577083587646	0.594780445098877	4.508025169372559	4.306936264038086
0.23062266409397125	0.24245840311050415	0.1123887374997139	0.2367590218782425	0.4882959723472595	0.6464125216007233	4.407309532165527	5.22255277633667
0.2225562483072281	0.1485775113105774	0.23671305179595947	0.31244906783103943	0.49523138999938965	0.47827965021133423	4.7363057136535645	5.039783000946045
0.24768377840518951	0.19403080642223358	0.1626187115907669	0.14052920043468475	0.5341978371143341	0.5318655073642731	4.290424823760986	4.326517581939697
0.21501587331295013	0.1595546305179596	0.15275698900222778	0.34542062878608704	0.48102182149887085	0.8124873042106628	4.865190505981445	7.106266975402832
0.14339220523834229	0.2819637656211853	0.11894231289625168	0.2213049829006195	0.48853951692581177	0.46536189317703247	4.427582263946533	5.0508270263671875
0.2084030956029892	0.3688181936740875	0.20171041786670685	0.2713801860809326	0.5241022408008575	0.7473158836364746	4.868259906768799	4.147279739379883
0.2375779002904892	0.1982792317867279	0.23097993433475494	0.12030456960201263	0.6201851069927216	0.46141403913497925	4.136115550994873	3.9524612426757812
0.31597310304641724	0.19645027816295624	0.3528102934360504	0.27018338441848755	0.5869140625	0.4589364528656006	4.5305352210998535	4.764292240142822
0.3014273941516876	0.3172387480735779	0.3059340715408325	0.3954046666622162	0.6286818981170654	0.6991449892520905	4.789363861083984	5.43063497543335
0.2248924821615219	0.4116657078266144	0.14889247715473175	0.33383533358573914	0.42366331815719604	0.556823194026947	3.8323864936828613	4.247354984283447
0.2861236035823822	0.5552711486816406	0.18022996187210083	0.5474643111228943	0.4301127791404724	0.6788060963153839	4.003848552703857	5.8074164390563965
0.1142897680401802	0.15480951964855194	0.16193994879722595	0.16332370042800903	0.3606930375099182	0.5679270029067993	3.9248862266540527	4.395698547363281
0.16477863490581512	0.4272524118423462	0.20902122557163239	0.37018656730651855	0.5769641101360321	0.6418814063072205	4.16796350479126	4.767767429351807
0.14198307693004608	0.5431380271911621	0.20199856162071228	0.7032089233398438	0.4805663228034973	0.7010138928890228	4.518906116485596	5.289338111877441
0.16315853595733643	0.4764230251312256	0.3322160840034485	0.27870357036590576	0.5927997529506683	0.6059189140796661	4.41705322265625	5.2075958251953125
0.13773688673973083	0.30230405926704407	0.16069959104061127	0.2919803261756897	0.4347400665283203	0.7641269117593765	4.3171820640563965	6.235420227050781
0.21578676998615265	0.40502843260765076	0.37435293197631836	0.4483460783958435	0.415785551071167	0.7159335613250732	4.225192546844482	5.838357448577881
0.2145402878522873	0.5294246077537537	0.32200294733047485	0.3328838050365448	0.530347466468811	0.6631626784801483	4.791675567626953	4.652895450592041
0.148832768201828	0.27233651280403137	0.2169012874364853	0.20089085400104523	0.5950334072113037	0.6532187163829803	4.642942428588867	4.880289554595947
0.12871511280536652	0.1181705892086029	0.2560703456401825	0.12640126049518585	0.6615933179855347	0.5333815515041351	4.074269771575928	4.9048357009887695
0.13657860457897186	0.19699311256408691	0.17588113248348236	0.22454486787319183	0.5973405539989471	0.6199533641338348	4.663424968719482	4.281606197357178
0.18499316275119781	0.4180285930633545	0.2636169493198395	0.39861127734184265	0.616119921207428	0.5277755856513977	4.7187604904174805	3.672919988632202
0.2013872265815735	0.3191711902618408	0.3056112229824066	0.36407655477523804	0.6807526648044586	0.6755222976207733	4.986095905303955	4.130484580993652
0.12804152071475983	0.21510927379131317	0.22143429517745972	0.3298165798187256	0.5693283975124359	0.6017451286315918	4.636772155761719	5.631039619445801
0.12511569261550903	0.42809170484542847	0.11780176311731339	0.2700153589248657	0.394595205783844	0.7015174925327301	4.318926811218262	4.879897117614746
0.16077221930027008	0.2048315852880478	0.2505374252796173	0.2914867103099823	0.3593147397041321	0.6168776452541351	4.154684543609619	5.254490375518799
0.13252094388008118	0.43065932393074036	0.1746816337108612	0.3247448205947876	0.44872796535491943	0.7519619017839432	4.5565290451049805	5.473054885864258
0.14853855967521667	0.32699716091156006	0.20992019772529602	0.24104183912277222	0.550721287727356	0.6398711800575256	4.625472545623779	3.975410223007202
0.22094973921775818	0.2156456708908081	0.14545859396457672	0.4159568250179291	0.5446591079235077	0.592303454875946	4.622991561889648	5.470538139343262
0.13364681601524353	0.31877338886260986	0.19146540760993958	0.380901575088501	0.6214482486248016	0.6153477728366852	4.855133056640625	4.936385631561279
0.11542254686355591	0.3905963897705078	0.22644565999507904	0.27448004484176636	0.28707146644592285	0.5393147170543671	3.7064340114593506	4.9355926513671875
0.15071450173854828	0.5561404228210449	0.22937321662902832	0.4896572530269623	0.40197718143463135	0.6890888214111328	4.4034600257873535	5.576720237731934
0.19815649092197418	0.4193211495876312	0.2532166838645935	0.5599494576454163	0.3404361605644226	0.7180335223674774	4.114318370819092	3.3748867511749268
0.25203725695610046	0.5185679793357849	0.11757808923721313	0.6187213063240051	0.6945960521697998	0.6924422979354858	4.951921463012695	5.826535224914551
0.35868993401527405	0.15366148948669434	0.24710512161254883	0.17012140154838562	0.6493805944919586	0.4134289622306824	4.439443588256836	3.8841583728790283
0.4038351774215698	0.5760087370872498	0.2412525713443756	0.6483984589576721	0.5794560015201569	0.8246788829565048	4.8411126136779785	4.613781929016113
0.31864774227142334	0.45327386260032654	0.18629111349582672	0.5593617558479309	0.4887518882751465	0.5208311080932617	3.9331166744232178	3.2386252880096436
0.3258930742740631	0.2729248106479645	0.22984206676483154	0.20428350567817688	0.5685764253139496	0.5822250545024872	4.180811405181885	4.899832248687744
0.24161773920059204	0.16699589788913727	0.14956142008304596	0.2438298761844635	0.5497995913028717	0.5845052599906921	4.377335548400879	5.20068359375
0.2153853476047516	0.3553319275379181	0.1783965826034546	0.3284478187561035	0.7389892041683197	0.518773078918457	4.865272045135498	5.078988075256348
0.19345490634441376	0.4621591866016388	0.19342902302742004	0.31103116273880005	0.6885296404361725	0.48607468605041504	5.352261066436768	4.371626853942871
0.16433589160442352	0.3477683365345001	0.17742542922496796	0.22417308390140533	0.7161643505096436	0.575975626707077	4.885741710662842	5.225892543792725
0.22054342925548553	0.3541981875896454	0.16879333555698395	0.2954525053501129	0.6511651575565338	0.6715200543403625	4.594034671783447	3.8509788513183594
0.1279706209897995	0.5540235042572021	0.13895511627197266	0.5237785577774048	0.6443390250205994	0.665472537279129	4.852241039276123	4.469010353088379
0.1819608360528946	0.3783530294895172	0.10096075385808945	0.49547526240348816	0.6528396010398865	0.7232917845249176	4.891036510467529	4.582224369049072
0.10979600995779037	0.19398467242717743	0.1536194235086441	0.18723256886005402	0.6473071873188019	0.6388288736343384	4.292130947113037	5.138150691986084
0.15071254968643188	0.3157733678817749	0.09124799072742462	0.25322046875953674	0.6519378423690796	0.651431530714035	4.191831111907959	4.985374450683594
0.1717105656862259	0.36015385389328003	0.21186350286006927	0.5095426440238953	0.6102109253406525	0.5690514445304871	4.401549816131592	3.4449472427368164
0.1620122641324997	0.24478410184383392	0.15106111764907837	0.18065398931503296	0.5302149951457977	0.721735268831253	4.6139984130859375	4.730241775512695
0.23077169060707092	0.5252626538276672	0.0790528729557991	0.7258463501930237	0.5378822088241577	0.6984873116016388	4.466552257537842	4.144029140472412
0.19595471024513245	0.47275519371032715	0.20068073272705078	0.7177497148513794	0.5620025396347046	0.7001867592334747	4.842241287231445	5.232278823852539
0.172000452876091	0.4742269814014435	0.14506225287914276	0.30318471789360046	0.5146454870700836	0.5531607568264008	3.87333607673645	5.113011837005615
0.15455234050750732	0.21854276955127716	0.13083386421203613	0.20188289880752563	0.4819737672805786	0.628182590007782	3.9862589836120605	4.688694953918457
0.14881761372089386	0.4177777171134949	0.1611986607313156	0.39804142713546753	0.5155800879001617	0.625081330537796	4.076210975646973	5.141788482666016
0.2788477838039398	0.2591588497161865	0.24207912385463715	0.17523223161697388	0.61972776055336	0.48470401763916016	5.0199761390686035	4.582254886627197
0.14171414077281952	0.4220678210258484	0.14251868426799774	0.31530824303627014	0.6022551357746124	0.44886213541030884	4.9787774085998535	4.149515151977539
0.13727425038814545	0.2449994832277298	0.1699109822511673	0.20546533167362213	0.6122804582118988	0.5234723091125488	4.969683647155762	2.789883852005005
0.15171439945697784	0.14430883526802063	0.09879031032323837	0.1025225892663002	0.6486860811710358	0.4902604818344116	4.776638031005859	4.19641637802124
0.1476394385099411	0.3767550587654114	0.15428271889686584	0.22086402773857117	0.5935949385166168	0.4928255081176758	4.623886585235596	4.966739654541016
0.18628637492656708	0.5588603615760803	0.15450191497802734	0.40224742889404297	0.5836135447025299	0.7829858660697937	5.027646541595459	6.251040458679199
0.20386530458927155	0.4538167417049408	0.1829143911600113	0.3625783622264862	0.6115337014198303	0.6057038009166718	4.771669864654541	4.48705530166626
0.17010100185871124	0.24230067431926727	0.05954819917678833	0.2445516735315323	0.6115086376667023	0.5769238770008087	4.899567604064941	4.258353233337402
0.18514825403690338	0.37492966651916504	0.23554503917694092	0.25215837359428406	0.5947409272193909	0.5702346563339233	4.785740852355957	4.700967788696289
0.1935557723045349	0.4199483096599579	0.3442600667476654	0.44379112124443054	0.5739854276180267	0.6523498296737671	4.645791530609131	4.839759349822998
0.2082391083240509	0.20442001521587372	0.29473114013671875	0.2875738739967346	0.6262141764163971	0.6542812883853912	4.461085796356201	5.54359245300293
0.21771124005317688	0.3065701723098755	0.34399843215942383	0.15731698274612427	0.5585939586162567	0.6760446727275848	4.264548301696777	5.0482048988342285
0.18033798038959503	0.21528473496437073	0.20825378596782684	0.209773451089859	0.5319831967353821	0.586691290140152	4.669822692871094	4.709000110626221
0.2460862249135971	0.29507213830947876	0.16795696318149567	0.09995831549167633	0.5310481786727905	0.5519495010375977	4.201868057250977	5.163928985595703
0.18273219466209412	0.2359374463558197	0.23369798064231873	0.3944048285484314	0.565967857837677	0.6254862546920776	4.5215744972229	4.725113868713379
0.11203473061323166	0.18988341093063354	0.205314502120018	0.24081972241401672	0.5879888832569122	0.4774007201194763	4.742857933044434	3.2271249294281006
0.14675909280776978	0.1777123212814331	0.16730690002441406	0.2894916832447052	0.6129969954490662	0.7984162420034409	4.491730690002441	4.846293926239014
0.11636810749769211	0.19042059779167175	0.17805688083171844	0.18758700788021088	0.5766277313232422	0.5181275606155396	4.406478404998779	4.44211483001709
0.09797298163175583	0.3857029974460602	0.18116061389446259	0.4624149799346924	0.5282224416732788	0.4852113723754883	4.675591468811035	3.2573418617248535
0.19701658189296722	0.2690085172653198	0.15739625692367554	0.3243907392024994	0.5807007849216461	0.6662887930870056	4.498899459838867	5.370604038238525
0.1077737882733345	0.42126592993736267	0.11865705996751785	0.3910294473171234	0.550674170255661	0.622078150510788	4.519382953643799	3.733393907546997
0.17461638152599335	0.251708060503006	0.19018882513046265	0.22807863354682922	0.659907877445221	0.5759018063545227	4.5827460289001465	5.436645030975342
0.15981176495552063	0.402273952960968	0.2545427680015564	0.3959241807460785	0.6113230288028717	0.6283021867275238	4.464672565460205	5.187902927398682
0.14605039358139038	0.23449021577835083	0.18471121788024902	0.2029106616973877	0.5480615794658661	0.5792329013347626	4.715974807739258	4.577317714691162
0.24388960003852844	0.5148859024047852	0.30478206276893616	0.3110297918319702	0.6034743189811707	0.7971250116825104	4.51063346862793	5.16724157333374
0.12604175508022308	0.3217485547065735	0.1851007640361786	0.20508790016174316	0.5955978035926819	0.5195091068744659	4.6398491859436035	4.715661525726318
0.06891823559999466	0.4719100892543793	0.11354848742485046	0.5742348432540894	0.619567334651947	0.8003294467926025	4.0252685546875	3.9841387271881104
0.1342577040195465	0.4228450059890747	0.20167100429534912	0.4650913178920746	0.6176645457744598	0.7005809247493744	4.6855149269104	4.456528663635254
0.10029341280460358	0.4511792063713074	0.23978447914123535	0.3219701051712036	0.589348703622818	0.6745946407318115	3.9715774059295654	5.372804641723633
0.13939917087554932	0.4380277097225189	0.09069649130105972	0.4788590669631958	0.5941304266452789	0.6137551367282867	4.2419867515563965	4.273365497589111
0.09198013693094254	0.5131863951683044	0.27352815866470337	0.5227324366569519	0.5669755637645721	0.6659968793392181	4.54180383682251	4.3159260749816895
0.12681464850902557	0.3631982207298279	0.24276131391525269	0.43314409255981445	0.5867018401622772	0.7463753521442413	4.018111228942871	4.587141036987305
0.13579483330249786	0.32915937900543213	0.14209122955799103	0.2640853524208069	0.5766740143299103	0.6085246503353119	4.228567123413086	5.066303730010986
0.19325567781925201	0.2161516398191452	0.19892987608909607	0.19940508902072906	0.5792223811149597	0.4926105737686157	4.673776626586914	4.378885269165039
0.11862759292125702	0.31325429677963257	0.14592453837394714	0.35613805055618286	0.5712715089321136	0.6075545251369476	4.752956390380859	5.844070911407471
0.21747510135173798	0.39297327399253845	0.16181793808937073	0.19982057809829712	0.5278156697750092	0.5853723883628845	4.099625110626221	5.3592939376831055
0.18181844055652618	0.33037999272346497	0.13201342523097992	0.3351740837097168	0.6284604370594025	0.4484058618545532	4.806447505950928	4.200983047485352
0.17472323775291443	0.11428821831941605	0.2072523832321167	0.3466951549053192	0.6605862677097321	0.4351310729980469	5.646944999694824	5.80095100402832
0.19102513790130615	0.3153693675994873	0.19460932910442352	0.34298327565193176	0.6145176291465759	0.591111570596695	5.58001708984375	4.888978481292725
0.1341579705476761	0.5533994436264038	0.2178552746772766	0.6153395175933838	0.618412435054779	0.6377060115337372	5.618649959564209	4.446709632873535
0.1775333136320114	0.40637460350990295	0.3060056269168854	0.4531013071537018	0.6623762547969818	0.5318875312805176	5.545207500457764	3.8160998821258545
0.22814252972602844	0.2389206886291504	0.2345321625471115	0.3232620656490326	0.6109431982040405	0.5645642578601837	5.461438179016113	4.857437610626221
0.1661323755979538	0.5161752104759216	0.206671342253685	0.36538898944854736	0.62847700715065	0.7349494099617004	5.544425964355469	4.378490447998047
0.16968123614788055	0.2251872718334198	0.17311741411685944	0.09427840262651443	0.5179027020931244	0.5532416701316833	5.510227203369141	4.62825345993042
0.11297205090522766	0.16900800168514252	0.26354241371154785	0.160361647605896	0.47060924768447876	0.6106809377670288	5.320735931396484	4.475347518920898
0.1366088092327118	0.17961940169334412	0.1210126206278801	0.4428849518299103	0.3122713565826416	0.5451791882514954	4.387218952178955	5.1359686851501465
0.04812876135110855	0.34171658754348755	0.2860948443412781	0.36455288529396057	0.4793846011161804	0.6392195224761963	3.6233015060424805	3.5224592685699463
0.15859940648078918	0.5129693746566772	0.2164037525653839	0.458761602640152	0.49881309270858765	0.6028852462768555	3.8051183223724365	5.103548049926758
0.13665111362934113	0.5163892507553101	0.3330358862876892	0.35708481073379517	0.49376964569091797	0.7411912679672241	3.927424430847168	4.847285270690918
0.1973402351140976	0.4085262417793274	0.2616574764251709	0.2828989624977112	0.5056449770927429	0.6222172677516937	3.66922926902771	4.67108678817749
0.2007266730070114	0.10759459435939789	0.1784520000219345	0.16640956699848175	0.5157172679901123	0.6387991905212402	4.091931343078613	4.082636833190918
0.1649124175310135	0.4281907379627228	0.18086394667625427	0.68180251121521	0.522230327129364	0.6166383922100067	3.7126219272613525	5.662173271179199
0.1080433800816536	0.36979731917381287	0.21119466423988342	0.2926681637763977	0.5082143843173981	0.5611967444419861	3.555683135986328	3.8311662673950195
0.1600136160850525	0.1426716148853302	0.15579290688037872	0.21003122627735138	0.45750856399536133	0.45045095682144165	3.645528554916382	4.754037380218506
0.12581250071525574	0.24368759989738464	0.16790182888507843	0.25510478019714355	0.4625367522239685	0.5036490261554718	3.8105671405792236	4.275629997253418
0.20110134780406952	0.4339502155780792	0.20654074847698212	0.6234615445137024	0.5119459927082062	0.8166964203119278	3.658439874649048	5.7309041023254395
0.22498255968093872	0.3928475081920624	0.3101671040058136	0.43179014325141907	0.4896792769432068	0.860650047659874	4.011672496795654	2.9553182125091553
0.19569618999958038	0.4674580991268158	0.3521525263786316	0.6789500713348389	0.5302583873271942	0.5580891370773315	3.708188772201538	5.398803234100342
0.1307399719953537	0.4005899429321289	0.2133059948682785	0.2657431960105896	0.49114370346069336	0.4881522059440613	3.4520254135131836	3.83992600440979
0.09548823535442352	0.3592027723789215	0.1561042219400406	0.3014216721057892	0.4618431329727173	0.6970197856426239	3.8493943214416504	4.041306018829346
0.11619830876588821	0.45482462644577026	0.17566990852355957	0.41462117433547974	0.4462575316429138	0.5350925326347351	3.5627431869506836	5.529861927032471
0.14184679090976715	0.3739926815032959	0.20758730173110962	0.4631480574607849	0.4756089448928833	0.604843020439148	3.963671922683716	4.049344539642334
0.18324045836925507	0.4654804468154907	0.26048198342323303	0.5535274147987366	0.5038740038871765	0.4295952320098877	3.7628393173217773	3.764540672302246
0.1666409969329834	0.4971005618572235	0.16804516315460205	0.4156767725944519	0.4782100319862366	0.5970881879329681	3.590790271759033	4.385265827178955
0.11243540793657303	0.25345301628112793	0.18056824803352356	0.32430899143218994	0.49420177936553955	0.6414463520050049	3.8986685276031494	4.832760334014893
0.18518441915512085	0.42445334792137146	0.2707937955856323	0.23595330119132996	0.5140199065208435	0.7372066080570221	4.223641872406006	5.110685348510742
0.22305956482887268	0.2684191167354584	0.3389955759048462	0.2637796700000763	0.5478290617465973	0.5836378633975983	4.079121112823486	5.026483535766602
0.19229139387607574	0.4044644832611084	0.2319416105747223	0.21809297800064087	0.5283649861812592	0.52264603972435	3.937100648880005	4.579712390899658
0.145047128200531	0.3545743525028229	0.21345706284046173	0.333773672580719	0.48799192905426025	0.49786776304244995	3.976649045944214	4.374705791473389
0.24560150504112244	0.46747350692749023	0.2071472406387329	0.386851042509079	0.4940999150276184	0.5845543444156647	3.520042896270752	4.119070529937744
0.236740380525589	0.25460904836654663	0.08724544197320938	0.1527157425880432	0.4903479814529419	0.5562320649623871	3.3794758319854736	3.9423446655273438
0.16876210272312164	0.2070932537317276	0.15836520493030548	0.42844438552856445	0.521990954875946	0.7307107150554657	4.085391998291016	3.859714984893799
0.19103111326694489	0.3004673719406128	0.20383191108703613	0.4121558666229248	0.5026028156280518	0.6093208193778992	3.9660770893096924	5.027709007263184
0.08116964250802994	0.3888785243034363	0.17347699403762817	0.37200576066970825	0.4654947519302368	0.7053928673267365	3.278341293334961	5.843670845031738
0.3081628978252411	0.43423038721084595	0.2594664990901947	0.3219679594039917	0.5637755393981934	0.5993319153785706	5.136836051940918	4.487473487854004
0.12943539023399353	0.33650174736976624	0.2708687484264374	0.41619524359703064	0.5373417437076569	0.6719445884227753	4.918050765991211	4.575265407562256
0.17027534544467926	0.23409567773342133	0.2008025050163269	0.260193794965744	0.45793598890304565	0.5042995810508728	4.49459171295166	3.9373652935028076
0.24655503034591675	0.24441993236541748	0.24057218432426453	0.2965724468231201	0.466754674911499	0.6094985604286194	4.281317234039307	5.223987579345703
0.168479785323143	0.4713561236858368	0.1928577423095703	0.45084190368652344	0.5289730429649353	0.8216521143913269	4.922834873199463	4.291055679321289
0.1621372401714325	0.452850341796875	0.30168166756629944	0.5753236413002014	0.5227082073688507	0.7889685034751892	5.727307319641113	5.152609825134277
0.28299352526664734	0.338985800743103	0.38539037108421326	0.3212818503379822	0.5800957381725311	0.7050439119338989	5.094837188720703	4.63783073425293
0.1769556701183319	0.37071874737739563	0.2893635332584381	0.374504029750824	0.5514367818832397	0.609430581331253	4.9506354331970215	3.7174017429351807
0.24254974722862244	0.3574265241622925	0.19792607426643372	0.23989757895469666	0.6097354590892792	0.6924547851085663	4.962258338928223	5.571322917938232
0.16496649384498596	0.2525082528591156	0.3065800070762634	0.21846728026866913	0.5611802935600281	0.49459606409072876	5.039626121520996	4.249175548553467
0.4203917980194092	0.14597167074680328	0.4927063584327698	0.3854900300502777	0.6439111530780792	0.5556351244449615	6.157003879547119	4.801535606384277
0.1165103018283844	0.3274247646331787	0.2108001857995987	0.41989976167678833	0.4517289400100708	0.5034630000591278	4.388914108276367	4.378586292266846
0.25188690423965454	0.34419211745262146	0.3270878195762634	0.24488221108913422	0.5625434815883636	0.661464124917984	4.652993679046631	5.121850490570068
0.17221903800964355	0.417973130941391	0.17105187475681305	0.36470475792884827	0.5349515974521637	0.5976265966892242	4.826220989227295	4.501710891723633
0.249336376786232	0.35370945930480957	0.1942465603351593	0.35160142183303833	0.5203172266483307	0.41936564445495605	5.521846294403076	4.973984241485596
0.21755416691303253	0.4129159152507782	0.18257585167884827	0.42257869243621826	0.4971984028816223	0.5332548022270203	4.299761772155762	3.8795642852783203
0.10376458615064621	0.27257880568504333	0.1722487360239029	0.27803778648376465	0.52630215883255	0.5048593580722809	4.7750444412231445	4.146777629852295
0.3044666051864624	0.5164809226989746	0.28381797671318054	0.7413566708564758	0.4857228994369507	0.684844434261322	5.41286563873291	4.263627052307129
0.22569984197616577	0.3413887917995453	0.2588193714618683	0.2883619964122772	0.5517982244491577	0.490059494972229	4.67872428894043	4.670938014984131
0.2893223762512207	0.17220915853977203	0.4172840714454651	0.0994856208562851	0.5874574780464172	0.5951574146747589	5.891420841217041	5.082369327545166
0.28672856092453003	0.10081903636455536	0.23881563544273376	0.06811874359846115	0.5750815570354462	0.4984416961669922	5.773529052734375	2.8090100288391113
0.4484517276287079	0.22268950939178467	0.40463319420814514	0.1770028918981552	0.5159228146076202	0.5898544490337372	4.663616180419922	5.54020357131958
0.14121153950691223	0.08882105350494385	0.17583532631397247	0.18479378521442413	0.5124899744987488	0.6497347056865692	4.873346328735352	4.318775653839111
0.24421480298042297	0.3693895936012268	0.3298015594482422	0.28092747926712036	0.4654828906059265	0.5859521925449371	4.9898223876953125	4.838561058044434
0.35215526819229126	0.2617514729499817	0.29685574769973755	0.11364609003067017	0.6245992481708527	0.5963484048843384	4.173166275024414	4.712366104125977
0.2779802083969116	0.5667477250099182	0.3221700191497803	0.30482158064842224	0.560650110244751	0.6929039359092712	4.808924674987793	4.724966526031494
0.19467651844024658	0.2437543123960495	0.2550048232078552	0.44287386536598206	0.5454389154911041	0.6183441579341888	4.992134094238281	6.28381872177124
0.12559233605861664	0.15932749211788177	0.2231309413909912	0.3457874655723572	0.6743840575218201	0.5570255517959595	4.825177192687988	4.435876846313477
0.15958435833454132	0.25353431701660156	0.23121091723442078	0.24122552573680878	0.5836200416088104	0.49862760305404663	4.669657230377197	4.924221038818359
0.12756876647472382	0.08266652375459671	0.17337612807750702	0.211324080824852	0.6127390265464783	0.4793488383293152	4.042903900146484	5.072159290313721
0.19216246902942657	0.22075726091861725	0.35930541157722473	0.3213548958301544	0.6210803985595703	0.5691207945346832	5.822007179260254	5.176174640655518
0.2485576868057251	0.23003730177879333	0.1959332525730133	0.10805200785398483	0.6430283784866333	0.483298122882843	4.627227783203125	4.78396463394165
0.05439739301800728	0.20877705514431	0.14233863353729248	0.2336694896221161	0.4692739248275757	0.6452843844890594	3.8824758529663086	4.878116130828857
0.16259534657001495	0.5154940485954285	0.2791687250137329	0.22759303450584412	0.654155433177948	0.7186795473098755	5.246070861816406	4.815101623535156
0.4129160940647125	0.6079537272453308	0.2525871694087982	0.4384821951389313	0.43792152404785156	0.6289451420307159	4.794808864593506	5.02153205871582
0.20340199768543243	0.25469011068344116	0.17523136734962463	0.25017717480659485	0.6325740218162537	0.509960412979126	3.816100597381592	3.9861180782318115
0.32540494203567505	0.11860903352499008	0.20890899002552032	0.28590524196624756	0.5854151844978333	0.4764811396598816	4.411666393280029	5.328300476074219
0.16265077888965607	0.26260906457901	0.22951531410217285	0.2657968997955322	0.45114946365356445	0.6142967641353607	4.795829772949219	4.787993907928467
0.36841464042663574	0.27221357822418213	0.24282820522785187	0.2349279373884201	0.528305858373642	0.6004572510719299	4.885411262512207	4.674624919891357
0.26116621494293213	0.1683707982301712	0.23891589045524597	0.18491847813129425	0.5741428136825562	0.6151452958583832	3.87223744392395	5.337460994720459
0.12163402140140533	0.2942994236946106	0.15148310363292694	0.160751610994339	0.6571358442306519	0.4578719735145569	4.622500896453857	5.201709747314453
0.19333811104297638	0.20554672181606293	0.30628854036331177	0.18187108635902405	0.5656592547893524	0.596687376499176	5.002991199493408	5.649506092071533
0.27505773305892944	0.2574678361415863	0.21579502522945404	0.20807552337646484	0.5734637379646301	0.5831981003284454	4.653923988342285	4.856385707855225
0.316556841135025	0.5678914189338684	0.25605088472366333	0.2498375028371811	0.5883704721927643	0.556005597114563	4.40178108215332	3.939317464828491
0.15705151855945587	0.277413010597229	0.15107461810112	0.16741596162319183	0.3716471195220947	0.572384387254715	4.383040428161621	4.931034564971924
0.28932419419288635	0.37194979190826416	0.3681941628456116	0.6060535907745361	0.5766698122024536	0.6054001450538635	4.113668441772461	7.1250457763671875
0.1959473192691803	0.2967625856399536	0.23559120297431946	0.4482317864894867	0.4872775673866272	0.5116332471370697	3.705902576446533	4.472838401794434
0.24128113687038422	0.5437824130058289	0.26934581995010376	0.31338733434677124	0.6308349967002869	0.6826163828372955	4.2980170249938965	4.455124378204346
0.07979307323694229	0.49977317452430725	0.1983691155910492	0.5215290784835815	0.5902500748634338	0.7626666575670242	4.962758541107178	5.5092644691467285
0.06768060475587845	0.2928909957408905	0.11988556385040283	0.2591398358345032	0.6325860321521759	0.48829585313796997	4.362795829772949	4.939413070678711
0.1643950194120407	0.3975495994091034	0.2817912995815277	0.5237137675285339	0.6561869084835052	0.7794560790061951	5.455246925354004	3.3698816299438477
0.23009304702281952	0.1390301138162613	0.26773303747177124	0.20368371903896332	0.5904552042484283	0.46781623363494873	4.16480827331543	4.703384876251221
0.17869308590888977	0.3013547956943512	0.1593337208032608	0.3104735314846039	0.4590485095977783	0.5021322071552277	3.965717315673828	5.073051929473877
0.15434138476848602	0.1502770334482193	0.337567538022995	0.20347866415977478	0.6273213922977448	0.6084734499454498	5.907138347625732	4.34190034866333
0.12194093316793442	0.24677616357803345	0.1646442860364914	0.24921289086341858	0.5659061968326569	0.6516703367233276	5.094855308532715	4.0099077224731445
0.1346524953842163	0.4475993514060974	0.14771997928619385	0.1941828429698944	0.4970802068710327	0.6442167460918427	4.27618932723999	4.320677757263184
0.16804316639900208	0.39026302099227905	0.2424570918083191	0.2201852649450302	0.686181366443634	0.7227694690227509	4.8249897956848145	5.5172119140625
0.25139570236206055	0.5495918989181519	0.2282554656267166	0.44909191131591797	0.4619063138961792	0.5657868981361389	3.4972870349884033	4.985528945922852
0.17199215292930603	0.10328441858291626	0.15378040075302124	0.1877095103263855	0.43234723806381226	0.40870577096939087	4.8578715324401855	4.511842727661133
0.2301357388496399	0.24643312394618988	0.18717506527900696	0.11274153739213943	0.5502849221229553	0.5634146630764008	4.06303071975708	5.400548934936523
0.1693781167268753	0.2144571989774704	0.3494356572628021	0.15821729600429535	0.6412791609764099	0.6847268044948578	5.944269180297852	3.8158340454101562
0.27374207973480225	0.3723975419998169	0.2880997061729431	0.2531687915325165	0.5916933417320251	0.47478532791137695	4.71658182144165	5.07396936416626
0.1408727765083313	0.34556424617767334	0.25308501720428467	0.36205506324768066	0.5906881392002106	0.6253019869327545	4.763163089752197	4.58929967880249
0.19844181835651398	0.2031015306711197	0.12029195576906204	0.12120378017425537	0.6149271130561829	0.38238829374313354	5.286552906036377	4.463125705718994
0.2544938921928406	0.563898503780365	0.15298011898994446	0.38183388113975525	0.44176018238067627	0.5117151439189911	4.452253818511963	3.828350305557251
0.15964782238006592	0.37504926323890686	0.3191407024860382	0.4619816839694977	0.579560399055481	0.5246331989765167	5.957306861877441	4.2911787033081055
0.20776909589767456	0.08313371241092682	0.27479735016822815	0.34253042936325073	0.5164260864257812	0.5783918499946594	5.069687366485596	5.839247703552246
0.1524210125207901	0.3643340766429901	0.2429075986146927	0.2882355749607086	0.6358680725097656	0.6036213636398315	3.86492919921875	5.483371257781982
0.08503656834363937	0.6172872185707092	0.11213181167840958	0.4991667866706848	0.6088860034942627	0.7222480177879333	5.157154560089111	4.601328372955322
0.1882287859916687	0.14598222076892853	0.31092649698257446	0.13937929272651672	0.5998059213161469	0.5022399127483368	3.8335137367248535	3.660728931427002
0.12246350944042206	0.14832206070423126	0.21127113699913025	0.49322208762168884	0.5512821972370148	0.5905555784702301	4.275737285614014	5.743783950805664
0.5371028184890747	0.3219972848892212	0.3220787048339844	0.434124618768692	0.5841773748397827	0.45786428451538086	3.9945969581604004	6.214258670806885
0.15308354794979095	0.09268137067556381	0.1642017662525177	0.13481466472148895	0.6180643737316132	0.4505559206008911	4.0557756423950195	4.979916572570801
0.15716774761676788	0.3543429970741272	0.13841789960861206	0.35241642594337463	0.7126774489879608	0.6226354241371155	3.818905830383301	5.450125217437744
0.3011014759540558	0.17625416815280914	0.208430677652359	0.12777583301067352	0.6634241044521332	0.5135236978530884	4.957970142364502	4.528988838195801
0.23895862698554993	0.27686864137649536	0.17246045172214508	0.13489867746829987	0.46521174907684326	0.46859925985336304	4.285534381866455	4.8377580642700195
0.18863694369792938	0.09735213965177536	0.12654821574687958	0.26293471455574036	0.4825066924095154	0.4772389531135559	4.347722053527832	5.307149887084961
0.14676183462142944	0.2053087055683136	0.13124173879623413	0.20713230967521667	0.5002134442329407	0.38113224506378174	4.259696006774902	4.909698963165283
0.30131691694259644	0.5535152554512024	0.30420178174972534	0.6527984142303467	0.5865376889705658	0.7935343384742737	4.018439769744873	4.390695571899414
0.15745945274829865	0.5274564623832703	0.3090757727622986	0.5705419778823853	0.6610639095306396	0.7327239215373993	3.9385695457458496	4.177994728088379
0.2343614250421524	0.4830531179904938	0.16234952211380005	0.5247980356216431	0.5346273481845856	0.27222102880477905	5.16387414932251	3.72092342376709
0.10774684697389603	0.5496261715888977	0.14856097102165222	0.2518370747566223	0.5921511650085449	0.4561918377876282	5.279809951782227	3.775834083557129
0.1632651835680008	0.2773640751838684	0.16612407565116882	0.17826196551322937	0.6525425910949707	0.6848632097244263	4.571033954620361	3.594611406326294
0.20409350097179413	0.34801775217056274	0.19494973123073578	0.16887368261814117	0.5242958962917328	0.4570137858390808	4.962714195251465	3.9288103580474854
0.30567145347595215	0.5244142413139343	0.12971743941307068	0.49095356464385986	0.5888576507568359	0.5030654966831207	4.318856716156006	4.686947345733643
0.258470356464386	0.23128195106983185	0.2820526659488678	0.19986118376255035	0.607873797416687	0.488564670085907	4.78288459777832	4.435576915740967
0.05910256505012512	0.37773945927619934	0.15403373539447784	0.5133911967277527	0.5528644025325775	0.6112149655818939	3.7228236198425293	7.1683430671691895
0.1304204910993576	0.42169785499572754	0.16132797300815582	0.1741333305835724	0.4905235171318054	0.48904234170913696	5.47066068649292	3.8386404514312744
0.29963910579681396	0.3674953579902649	0.21340861916542053	0.4306962788105011	0.6662812530994415	0.5590828359127045	4.258753776550293	3.6666221618652344
0.15120267868041992	0.1317616105079651	0.08696848899126053	0.15427838265895844	0.4817652702331543	0.5731908082962036	4.460388660430908	4.796206474304199
0.20016257464885712	0.21422256529331207	0.24081434309482574	0.110538549721241	0.5763002634048462	0.5471601486206055	4.774441719055176	5.276123523712158
0.20227791368961334	0.20540577173233032	0.18080517649650574	0.232085183262825	0.4684557318687439	0.5484253168106079	4.503551006317139	5.109376430511475
0.13945703208446503	0.21119751036167145	0.1010865643620491	0.1729954034090042	0.5531024634838104	0.4755312204360962	4.016863822937012	4.651534557342529
0.11623305827379227	0.44903236627578735	0.19289277493953705	0.36015039682388306	0.655104786157608	0.46670591831207275	4.398693561553955	6.406620025634766
0.16166044771671295	0.15258800983428955	0.20306727290153503	0.2540607750415802	0.5397998988628387	0.6153490543365479	4.375675201416016	4.8550920486450195
0.08608066290616989	0.23889300227165222	0.1721009761095047	0.23200027644634247	0.4705188274383545	0.6193523705005646	4.992784023284912	5.767329692840576
0.2239449918270111	0.5071380138397217	0.3700612485408783	0.48572206497192383	0.5227330327033997	0.7447302639484406	4.493668556213379	5.486540794372559
0.23865602910518646	0.2556074261665344	0.08072462677955627	0.1754486858844757	0.6553117036819458	0.5604653060436249	4.608927249908447	4.6166582107543945
0.1744193136692047	0.22780120372772217	0.18984170258045197	0.16024260222911835	0.5619956254959106	0.48832058906555176	4.297634601593018	4.332254886627197
0.2563111484050751	0.3949773907661438	0.2025432586669922	0.4315311312675476	0.6281810402870178	0.6406577825546265	4.107519626617432	5.1404523849487305
0.10273440927267075	0.3521043658256531	0.2220880687236786	0.36329567432403564	0.5022706985473633	0.5212249159812927	5.239283561706543	3.0465054512023926
0.24656513333320618	0.32448914647102356	0.11692053079605103	0.19419653713703156	0.4630471467971802	0.49991923570632935	4.5827836990356445	4.570760726928711
0.1424715220928192	0.2679031193256378	0.0708848088979721	0.20717497169971466	0.494642972946167	0.713763952255249	4.335036754608154	4.169964790344238
0.09342660009860992	0.338760644197464	0.19907650351524353	0.2763858437538147	0.5855337083339691	0.3654906749725342	5.320120334625244	3.8776135444641113
0.29178670048713684	0.23487766087055206	0.13018833100795746	0.2280174046754837	0.6262493133544922	0.6728506982326508	3.7498016357421875	4.260329723358154
0.14401596784591675	0.5648612976074219	0.20660759508609772	0.4437577426433563	0.6283225119113922	0.5082725286483765	4.647465229034424	4.735134124755859
0.22168752551078796	0.18554744124412537	0.15065047144889832	0.11958939582109451	0.4963904619216919	0.5312080383300781	5.033886909484863	5.220583438873291
0.12701965868473053	0.45169731974601746	0.199745312333107	0.27899229526519775	0.5046705305576324	0.6134158372879028	4.5561842918396	5.574974536895752
0.37371134757995605	0.5277581214904785	0.23579776287078857	0.27719950675964355	0.6985350847244263	0.5864176154136658	4.57034158706665	4.9774603843688965
0.3589181900024414	0.2936129570007324	0.2632555663585663	0.4331108629703522	0.6695511937141418	0.6363191306591034	3.656865119934082	4.043505668640137
0.21208594739437103	0.5183126926422119	0.21213169395923615	0.4922500550746918	0.6321026682853699	0.7728043645620346	4.414919853210449	5.474833011627197
0.408983051776886	0.212898850440979	0.3360545039176941	0.21911966800689697	0.5785664021968842	0.656688779592514	4.696544170379639	4.853052616119385
0.11910044401884079	0.5787281394004822	0.14814357459545135	0.357053279876709	0.4541339874267578	0.5777774751186371	4.74269437789917	3.9686319828033447
0.12497268617153168	0.3483301103115082	0.14615535736083984	0.2776060402393341	0.6744324564933777	0.5803509652614594	4.5143890380859375	3.971019983291626
0.09736771136522293	0.34086766839027405	0.12323957681655884	0.19143664836883545	0.6817720532417297	0.6726374924182892	5.092260837554932	5.483356952667236
0.14747661352157593	0.49079692363739014	0.23682589828968048	0.45929762721061707	0.5291687548160553	0.40087634325027466	3.970424175262451	4.574763774871826
0.21674180030822754	0.13637027144432068	0.10136520862579346	0.36547622084617615	0.5473486483097076	0.5263461470603943	5.026063919067383	5.602675437927246
0.12122228741645813	0.5650366544723511	0.18764790892601013	0.4764355421066284	0.5764131247997284	0.6856977641582489	4.138788223266602	5.171718597412109
0.19419421255588531	0.5091700553894043	0.20143988728523254	0.7190913558006287	0.4539598822593689	0.6579837501049042	4.38588809967041	4.144813537597656
0.09534520655870438	0.23658855259418488	0.13642337918281555	0.0887695699930191	0.5407512485980988	0.5276460349559784	4.026684761047363	4.9270172119140625
0.27886003255844116	0.2672264575958252	0.10861421376466751	0.2542513906955719	0.5089518129825592	0.6960020661354065	4.349355220794678	5.104488372802734
0.10702814906835556	0.3299548327922821	0.18124312162399292	0.4588731527328491	0.5692480504512787	0.3935784697532654	5.213325023651123	4.716375827789307
0.14330986142158508	0.4475908875465393	0.1642870306968689	0.28011444211006165	0.6335019469261169	0.6815750896930695	4.053595542907715	4.849843502044678
0.10441956669092178	0.5143200159072876	0.16261325776576996	0.4113481938838959	0.5016918480396271	0.5601576566696167	5.709220886230469	4.9304070472717285
0.08044859766960144	0.30491340160369873	0.07135014235973358	0.20140524208545685	0.4637176990509033	0.6611641645431519	4.837751388549805	5.037745475769043
0.09403575211763382	0.18225352466106415	0.08404236286878586	0.2299862653017044	0.6628868281841278	0.7025457322597504	4.008331775665283	4.811522483825684
0.1012333482503891	0.35342514514923096	0.20119653642177582	0.2829970121383667	0.4760679602622986	0.45828890800476074	4.566447734832764	5.197296619415283
0.11273393034934998	0.29338720440864563	0.15692012012004852	0.20937709510326385	0.4598950147628784	0.5633150041103363	3.579310894012451	5.2029266357421875
0.12423936277627945	0.34529048204421997	0.1756599098443985	0.3366524577140808	0.5599168241024017	0.5371555984020233	4.643310070037842	5.131362438201904
0.06319999694824219	0.48555469512939453	0.10965956002473831	0.33606526255607605	0.6087253987789154	0.6788910329341888	3.6318345069885254	5.334230422973633
0.14480483531951904	0.42280006408691406	0.22684413194656372	0.23514235019683838	0.5889449417591095	0.566636323928833	5.1779069900512695	3.6098101139068604
0.18300560116767883	0.32774490118026733	0.2352001816034317	0.25722017884254456	0.6962788105010986	0.4328990578651428	3.91953444480896	4.895955562591553
0.29961347579956055	0.19687914848327637	0.13532690703868866	0.15968339145183563	0.5391049683094025	0.6194113790988922	5.288742542266846	4.694829940795898
0.18378418684005737	0.17530463635921478	0.09625488519668579	0.2357167899608612	0.6441051661968231	0.6347192525863647	3.125673294067383	5.925981521606445
0.45840686559677124	0.1565580666065216	0.4076923727989197	0.20047636330127716	0.5379389226436615	0.554403156042099	3.992769956588745	3.83404541015625
0.49518612027168274	0.4698133170604706	0.5035421848297119	0.35709768533706665	0.6421324610710144	0.6104952394962311	5.599812030792236	5.3512864112854
0.3342036306858063	0.4357750713825226	0.3134416341781616	0.2969070076942444	0.6775899231433868	0.6758820414543152	4.16424036026001	3.032639503479004
0.0929253026843071	0.0733538419008255	0.12495008111000061	0.11025847494602203	0.4636620283126831	0.6511911451816559	5.076403617858887	5.238528728485107
0.20371100306510925	0.09190931171178818	0.09882645308971405	0.09881958365440369	0.6704986393451691	0.551528662443161	3.1563632488250732	5.708873271942139
0.20869961380958557	0.15962965786457062	0.35783639550209045	0.17545856535434723	0.6452998220920563	0.5540072321891785	4.157434940338135	5.079100608825684
0.172743558883667	0.4832380414009094	0.29636070132255554	0.44284459948539734	0.6861361265182495	0.46222132444381714	5.224522590637207	4.168164253234863
0.1051068902015686	0.13811145722866058	0.14123427867889404	0.21868352591991425	0.48129260540008545	0.5562995672225952	4.86688756942749	3.87930965423584
0.13859005272388458	0.29503172636032104	0.26251038908958435	0.14243432879447937	0.6706067323684692	0.483623743057251	5.043144226074219	4.549257755279541
0.1719069629907608	0.5108774900436401	0.08600389212369919	0.5871050357818604	0.5407067835330963	0.7698567062616348	4.232160568237305	2.9927797317504883
0.16632281243801117	0.09539157897233963	0.1796242594718933	0.16588827967643738	0.61833256483078	0.6055260300636292	3.97843861579895	5.245102882385254
0.25835153460502625	0.23370258510112762	0.16372118890285492	0.1943761706352234	0.5719763934612274	0.6900279521942139	4.592534065246582	5.232752323150635
0.2101765275001526	0.2797357439994812	0.150319442152977	0.3312775194644928	0.6094849407672882	0.681212306022644	5.073348045349121	5.052892208099365
0.14810293912887573	0.5386271476745605	0.2234533280134201	0.6554155945777893	0.38778918981552124	0.5801704525947571	4.350850582122803	5.433847904205322
0.1991971880197525	0.46129778027534485	0.1122983768582344	0.4570034146308899	0.3996012806892395	0.7394866049289703	3.667710304260254	4.5976409912109375
0.2491927593946457	0.47131749987602234	0.2851892411708832	0.5962883234024048	0.5659644305706024	0.7303850650787354	3.6634113788604736	4.002789497375488
0.12575268745422363	0.5396468639373779	0.23613302409648895	0.6006296873092651	0.5752418339252472	0.7340198457241058	4.662532329559326	4.322591304779053
0.10592348128557205	0.5046717524528503	0.210713729262352	0.6818141341209412	0.43374139070510864	0.6228050291538239	4.47517728805542	4.556230545043945
0.2013334333896637	0.4601060450077057	0.20757411420345306	0.6109815835952759	0.49483954906463623	0.7237911224365234	4.963184833526611	3.938735008239746
0.32767581939697266	0.546771764755249	0.13789716362953186	0.7705620527267456	0.6393713355064392	0.4485170245170593	4.639126300811768	5.4241838455200195
0.09549437463283539	0.5326117277145386	0.1674586534500122	0.6423715353012085	0.46199703216552734	0.7472929954528809	4.996803283691406	4.430929183959961
0.29702696204185486	0.4607483744621277	0.4100819528102875	0.5515631437301636	0.6681510806083679	0.8397431820631027	4.76203727722168	3.0730483531951904
0.15056680142879486	0.4716336131095886	0.15786701440811157	0.6596623063087463	0.5836562514305115	0.7484295964241028	4.6168532371521	4.994299411773682
0.12204109877347946	0.5202716588973999	0.21092255413532257	0.5131661295890808	0.5471449494361877	0.7465083599090576	5.307354927062988	4.272887706756592
0.18602412939071655	0.4823354482650757	0.1051669791340828	0.5219318270683289	0.6371414661407471	0.7079538404941559	4.9122748374938965	4.511340618133545
0.13577105104923248	0.4762492775917053	0.058729734271764755	0.7077811360359192	0.630123496055603	0.7234819829463959	4.583564758300781	4.309133052825928
0.2282705307006836	0.5194081664085388	0.15728050470352173	0.7073419094085693	0.5105303227901459	0.6740723550319672	4.829253196716309	5.967489242553711
0.1609663963317871	0.4694651961326599	0.09464814513921738	0.5889683365821838	0.6140755116939545	0.4702443480491638	4.571328163146973	3.0918517112731934
0.302450031042099	0.5020415186882019	0.3379761874675751	0.5576480627059937	0.6191285252571106	0.7414005100727081	4.691212177276611	3.895698070526123
0.23513589799404144	0.5229559540748596	0.14269302785396576	0.6868672966957092	0.6437236368656158	0.5543953776359558	4.041204929351807	5.467644214630127
0.17023257911205292	0.49645447731018066	0.28157153725624084	0.5330595970153809	0.5981160402297974	0.712217777967453	4.53324031829834	3.8478291034698486
0.182223841547966	0.3960183262825012	0.03610790893435478	0.3805309534072876	0.6962936818599701	0.6953241527080536	3.9695322513580322	3.046663761138916
0.10611528158187866	0.5177377462387085	0.17820075154304504	0.623940110206604	0.4672807455062866	0.5052996575832367	3.871317148208618	4.862655162811279
0.07076744735240936	0.48248860239982605	0.3475290536880493	0.6564553380012512	0.5776865780353546	0.6946178376674652	4.530359268188477	3.968043565750122
0.11258792877197266	0.5018917918205261	0.138763427734375	0.6914806365966797	0.5402970910072327	0.45728743076324463	4.208386421203613	5.177365303039551
0.23420754075050354	0.3442572057247162	0.11189601570367813	0.48025768995285034	0.693526566028595	0.5010235905647278	4.097355365753174	2.943634271621704
0.17395447194576263	0.5199087858200073	0.1491967737674713	0.6153476238250732	0.5338751673698425	0.7296839654445648	4.12785005569458	4.625038146972656
0.20211286842823029	0.5191254019737244	0.11513366550207138	0.7431772351264954	0.4642307758331299	0.8616844415664673	4.769774436950684	4.405683517456055
0.16409289836883545	0.5429776906967163	0.06055891886353493	0.5629255175590515	0.46815139055252075	0.6588344573974609	4.263259410858154	5.041900157928467
0.16309794783592224	0.5269337892532349	0.21504467725753784	0.6674914956092834	0.629134476184845	0.6376021206378937	4.164225101470947	5.463544845581055
0.28013378381729126	0.5249283909797668	0.14587359130382538	0.762954831123352	0.5914279520511627	0.5636999011039734	5.23829984664917	5.241385459899902
0.17303535342216492	0.5274488925933838	0.09749644249677658	0.6952353715896606	0.5257811844348907	0.6349874436855316	4.781936168670654	5.90392541885376
0.10721486806869507	0.5180370807647705	0.16096985340118408	0.6472117304801941	0.5449020564556122	0.7281234860420227	5.14125919342041	5.736056804656982
0.15467554330825806	0.38546818494796753	0.11194541305303574	0.3887348473072052	0.5785715281963348	0.6635855436325073	3.397826910018921	3.020860433578491
0.10431888699531555	0.5100496411323547	0.20729131996631622	0.7319338321685791	0.5663822293281555	0.486755907535553	5.813421726226807	5.419127464294434
0.18240496516227722	0.5140910148620605	0.2270585149526596	0.6730046272277832	0.5877716839313507	0.5659446120262146	4.976827621459961	5.245326042175293
0.25417694449424744	0.4678865075111389	0.20426593720912933	0.6663669943809509	0.5907133519649506	0.7570511400699615	4.726590156555176	4.972344875335693
0.20666585862636566	0.4289572536945343	0.11145783215761185	0.4243927597999573	0.5486317276954651	0.7249287664890289	4.459102630615234	2.9256417751312256
0.4291056990623474	0.5164707899093628	0.2505064904689789	0.6579675078392029	0.619146466255188	0.5100632309913635	4.1773176193237305	4.294188499450684
0.17844365537166595	0.5141627788543701	0.2010655701160431	0.6651868224143982	0.6769139766693115	0.80628502368927	5.388059616088867	4.340747356414795
0.27529895305633545	0.5213950872421265	0.2918635904788971	0.603495717048645	0.6475194096565247	0.8527795225381851	4.400362014770508	4.381930828094482
0.3565231263637543	0.32118862867355347	0.22791704535484314	0.39066922664642334	0.7081152200698853	0.34170734882354736	4.435028553009033	2.655116319656372
0.11472322046756744	0.46823641657829285	0.32083937525749207	0.6035425662994385	0.6133208274841309	0.7304471135139465	5.34963321685791	4.0201640129089355
0.38666191697120667	0.44556042551994324	0.22263501584529877	0.49976325035095215	0.4238457679748535	0.5137105882167816	4.514519214630127	3.879117488861084
0.10703248530626297	0.47893452644348145	0.2621661424636841	0.5447733998298645	0.6481286287307739	0.6845687925815582	6.129695415496826	2.923266649246216
0.13495564460754395	0.5484156012535095	0.1469811350107193	0.5226642489433289	0.6091433763504028	0.8401015400886536	4.039896488189697	4.139928340911865
0.16761760413646698	0.2687528729438782	0.2058113068342209	0.3976566791534424	0.6703050136566162	0.7507875710725784	4.932044506072998	2.8193862438201904
0.13335351645946503	0.5480791926383972	0.10763885825872421	0.7241127490997314	0.5424667298793793	0.6485024392604828	4.885037422180176	4.822168827056885
0.1080016940832138	0.4826977550983429	0.17834343016147614	0.6396299004554749	0.62977135181427	0.7047597765922546	5.215745449066162	3.9414193630218506
0.1133892685174942	0.4669218957424164	0.16431128978729248	0.6394953727722168	0.41900575160980225	0.5556798279285431	4.314000129699707	3.68978214263916
0.2733412981033325	0.4289572536945343	0.46243777871131897	0.4243927597999573	0.6340365409851074	0.7249287664890289	5.896528720855713	2.9256417751312256
0.12732891738414764	0.5678707957267761	0.22024577856063843	0.807125985622406	0.38567793369293213	0.5713728070259094	4.229808807373047	6.405150890350342
0.18698550760746002	0.4744255840778351	0.13299110531806946	0.5440363883972168	0.5274175107479095	0.8213705867528915	3.961167573928833	3.342097520828247
0.10008540749549866	0.4701859652996063	0.1478092074394226	0.6696113348007202	0.5231818854808807	0.6513193249702454	4.219639301300049	4.783042907714844
0.10722848773002625	0.4962589740753174	0.3233533501625061	0.6889685988426208	0.5844603776931763	0.6428827047348022	4.532202243804932	5.116361618041992
0.15166962146759033	0.3936673104763031	0.21512877941131592	0.49359390139579773	0.4309006929397583	0.7560890167951584	4.447198867797852	2.6912238597869873
0.17203672230243683	0.532997190952301	0.18227136135101318	0.6925370693206787	0.5013157427310944	0.7028998732566833	3.871182441711426	5.845934867858887
0.23878799378871918	0.4896966218948364	0.3019939064979553	0.6133375763893127	0.6208732426166534	0.889602355659008	3.6833038330078125	4.1144914627075195
0.15159252285957336	0.34197166562080383	0.3263869285583496	0.48865965008735657	0.5802805125713348	0.5733420550823212	5.755352020263672	3.2195000648498535
0.20598278939723969	0.5468188524246216	0.1583530604839325	0.6195058226585388	0.6084521412849426	0.5799280405044556	4.208310127258301	5.31704044342041
0.3264997601509094	0.4928591251373291	0.1113898977637291	0.6901466250419617	0.5962087512016296	0.6821730732917786	5.245265007019043	5.158442974090576
0.0706128180027008	0.5295102596282959	0.12117943167686462	0.6549830436706543	0.45144468545913696	0.4862414598464966	4.852070331573486	5.211456298828125
0.16326190531253815	0.4830060601234436	0.17039795219898224	0.6153441667556763	0.43716126680374146	0.8189139664173126	4.314733982086182	4.114059925079346
0.01851581782102585	0.5203351378440857	0.03644653782248497	0.7075761556625366	0.3235969543457031	0.5676917731761932	0.5667521357536316	5.191064357757568
0.009531606920063496	0.511369526386261	0.03485700115561485	0.7363923192024231	0.2975478172302246	0.4172521233558655	0.8006805181503296	4.901408672332764
0.03060176782310009	0.521423876285553	0.05704335868358612	0.578201413154602	0.4434906840324402	0.48004448413848877	1.719604730606079	4.95164155960083
0.011351718567311764	0.4792962074279785	0.022416727617383003	0.6110789179801941	0.2517767548561096	0.5595172047615051	0.5643914937973022	4.879992961883545
0.013733049854636192	0.4573183059692383	0.024881871417164803	0.6355021595954895	0.3618329167366028	0.7896925956010818	0.7954458594322205	4.909719467163086
0.012819885276257992	0.5266549587249756	0.02741624042391777	0.7032535672187805	0.42369818687438965	0.6854109466075897	1.0847985744476318	4.5126776695251465
0.02820345014333725	0.41931095719337463	0.02427881769835949	0.6642351746559143	0.46477842330932617	0.5635309815406799	1.5512151718139648	4.1713948249816895
0.012692692689597607	0.49844712018966675	0.023979177698493004	0.5678696036338806	0.2045632004737854	0.8047513961791992	0.5298413038253784	3.320124864578247
0.03810065984725952	0.40012165904045105	0.04358396679162979	0.37975209951400757	0.4715079665184021	0.6561206877231598	1.7232141494750977	3.1379506587982178
0.042558349668979645	0.45735809206962585	0.050443053245544434	0.6278567910194397	0.7596081346273422	0.5313946902751923	1.7551467418670654	4.748342037200928
0.015132242813706398	0.46919751167297363	0.016612164676189423	0.653715968132019	0.3263985514640808	0.7930496037006378	0.630827009677887	4.9616241455078125
0.02777586504817009	0.4300682842731476	0.11965510249137878	0.60015469789505	0.20803409814834595	0.49141353368759155	1.8124990463256836	3.2938385009765625
0.026061829179525375	0.5357345342636108	0.03913140669465065	0.6780858039855957	0.7840623706579208	0.5865078568458557	0.6684656739234924	5.707764148712158
0.05929828807711601	0.47756868600845337	0.24099679291248322	0.6566910147666931	0.457999587059021	0.8030944913625717	4.0056304931640625	4.044069290161133
0.011026747524738312	0.5330890417098999	0.012002701871097088	0.7220304608345032	0.2467769980430603	0.4166451096534729	0.5719390511512756	5.53185510635376
0.010790131986141205	0.5245729684829712	0.013511932455003262	0.7044380307197571	0.45694857835769653	0.7759910821914673	0.41372793912887573	5.000082492828369
0.009619219228625298	0.5158054828643799	0.005861366167664528	0.6143445372581482	0.16545939445495605	0.756455734372139	0.4312896728515625	4.318602561950684
0.02404940500855446	0.5252516865730286	0.025420235469937325	0.7169418334960938	0.15259599685668945	0.5890153646469116	0.7533997297286987	5.606773376464844
0.023035435006022453	0.4917261600494385	0.042894210666418076	0.6693251729011536	0.46100914478302	0.6822015941143036	0.7499184012413025	4.56045389175415
0.03451835736632347	0.49550580978393555	0.12916222214698792	0.6165714859962463	0.38506007194519043	0.7604692131280899	2.6754443645477295	4.551372051239014
0.024384571239352226	0.5273709893226624	0.01968572475016117	0.6925326585769653	0.38695865869522095	0.7606630474328995	0.8875731825828552	4.4789628982543945
0.008434632793068886	0.48420342803001404	0.009709984064102173	0.4883647561073303	0.18746215105056763	0.778597041964531	0.4697429835796356	2.9767637252807617
0.057010602205991745	0.4884651303291321	0.23173512518405914	0.6812798976898193	0.4524257779121399	0.5920439660549164	3.978100538253784	4.527743816375732
0.03726321458816528	0.49441489577293396	0.052505020052194595	0.5467098355293274	0.47332096099853516	0.7045844793319702	2.3569042682647705	4.466203689575195
0.01321177463978529	0.5386555790901184	0.018000660464167595	0.6415567994117737	0.25975877046585083	0.7174830138683319	0.6859144568443298	5.420317649841309
0.01802423596382141	0.41335535049438477	0.022472750395536423	0.5628507137298584	0.46183186769485474	0.7268456518650055	0.731950044631958	3.8069629669189453
0.011386796832084656	0.5375576615333557	0.02458481676876545	0.6565881371498108	0.2946324944496155	0.5740260183811188	0.6808446645736694	5.41316032409668
0.007805676199495792	0.49678391218185425	0.019970083609223366	0.6942047476768494	0.5554308295249939	0.7814474105834961	0.7655964493751526	4.142729759216309
0.006695424672216177	0.4717945456504822	0.027797630056738853	0.6203586459159851	0.43302226066589355	0.7128446996212006	0.5260233879089355	3.8980045318603516
0.020122870802879333	0.5078408718109131	0.016600284725427628	0.6282655000686646	0.37826770544052124	0.7707081586122513	1.1757229566574097	5.1012091636657715
0.0173674076795578	0.4866575300693512	0.025390665978193283	0.5602763891220093	0.21227151155471802	0.8066078573465347	1.0985251665115356	3.411912202835083
0.0215237308293581	0.4064464867115021	0.19407495856285095	0.4210550785064697	0.33323580026626587	0.7663502246141434	3.196119546890259	3.135497570037842
0.037208110094070435	0.5196467638015747	0.05802207440137863	0.6123571991920471	0.1801072359085083	0.8128755837678909	1.505055546760559	4.379374027252197
0.014655496925115585	0.4052158296108246	0.010097178630530834	0.4940408170223236	0.4741084575653076	0.8555833399295807	0.65714031457901	2.7359743118286133
0.03171108290553093	0.5175444483757019	0.15182536840438843	0.5247997641563416	0.21569597721099854	0.898972287774086	2.313530683517456	3.0431394577026367
0.061150550842285156	0.49435722827911377	0.22292324900627136	0.6346608996391296	0.3837587833404541	0.8230497539043427	3.893972396850586	3.52256178855896
0.02968534268438816	0.4211015999317169	0.02580275759100914	0.5631120800971985	0.4526154398918152	0.48184454441070557	1.1857151985168457	2.901036500930786
0.009650415740907192	0.5382958650588989	0.020056722685694695	0.7314931750297546	0.5448874533176422	0.5893234610557556	0.4871269166469574	5.697591781616211
0.014054744504392147	0.2133520096540451	0.02347671613097191	0.35691434144973755	0.2759212851524353	0.5800291299819946	0.6326860189437866	3.53844952583313
0.0103990463539958	0.42933645844459534	0.014277124777436256	0.45800846815109253	0.3369292616844177	0.8863370195031166	0.4249817728996277	3.217557191848755
0.020165352150797844	0.41147541999816895	0.029384169727563858	0.5610707998275757	0.48636966943740845	0.7281886637210846	0.6403455138206482	3.8071188926696777
0.026067659258842468	0.4241979420185089	0.03823217749595642	0.4878384470939636	0.6652973890304565	0.6564690470695496	0.6968453526496887	3.3854644298553467
0.03829393908381462	0.48869219422340393	0.11113312840461731	0.5859463214874268	0.41926074028015137	0.6065400242805481	2.557572841644287	4.095587730407715
0.027074716985225677	0.4776334762573242	0.19627277553081512	0.7237117886543274	0.2669838070869446	0.4937342405319214	3.2795610427856445	4.690574645996094
0.021990181878209114	0.5173948407173157	0.023302800953388214	0.6977288722991943	0.32174617052078247	0.5174479782581329	0.8209356665611267	5.491329193115234
0.0122045474126935	0.48550891876220703	0.03510996326804161	0.6536656022071838	0.4382202625274658	0.621016651391983	0.7718146443367004	4.504288673400879
0.0114476028829813	0.5350799560546875	0.01495324820280075	0.6752182841300964	0.38652318716049194	0.5727667808532715	1.0628544092178345	5.665670394897461
0.013126145116984844	0.527054488658905	0.03838974982500076	0.619850754737854	0.17204177379608154	0.8026762753725052	0.6645097136497498	5.816427707672119
0.004039342515170574	0.4549659192562103	0.010706893168389797	0.4746064841747284	0.41725289821624756	0.479777455329895	0.2851835787296295	4.3686842918396
0.007591051980853081	0.4911118447780609	0.01318836398422718	0.5433088541030884	0.2081540822982788	0.4073634147644043	0.4451539218425751	3.956101417541504
0.028697103261947632	0.56118243932724	0.18856285512447357	0.5893900990486145	0.19987624883651733	0.8261295706033707	2.4242351055145264	4.006057262420654
0.03245064243674278	0.4891313314437866	0.02082609385251999	0.6839579939842224	0.3786592483520508	0.6658681333065033	1.1196528673171997	5.018506050109863
0.03300138935446739	0.5647122859954834	0.063696950674057	0.4905265271663666	0.8017229288816452	0.685096263885498	1.335166573524475	5.2568230628967285
0.013257206417620182	0.4954838454723358	0.01198397483676672	0.564995288848877	0.28263968229293823	0.32150936126708984	0.7286069393157959	4.210141658782959
0.010185395367443562	0.4748474657535553	0.025350160896778107	0.6626757383346558	0.4427599310874939	0.6797807812690735	0.569576621055603	4.017886161804199
0.011967784725129604	0.5364325046539307	0.02276337705552578	0.5283138155937195	0.38352906703948975	0.7972458153963089	1.0946788787841797	4.110498905181885
0.02720835618674755	0.5366964340209961	0.017765222117304802	0.535071849822998	0.320701003074646	0.8120307475328445	0.7997168898582458	4.124492168426514
0.023462416604161263	0.4472848176956177	0.02027525007724762	0.6692890524864197	0.37554484605789185	0.4302786588668823	0.8741084337234497	4.113384246826172
0.013071347028017044	0.5356562733650208	0.02507805824279785	0.6381528377532959	0.5670867264270782	0.5721291303634644	1.167723536491394	5.327956676483154
0.02242097817361355	0.5357988476753235	0.015385815873742104	0.6869463324546814	0.2375674843788147	0.8205563724040985	0.9599581360816956	5.03265380859375
0.007931578904390335	0.6776225566864014	0.015917394310235977	0.9142889380455017	0.19858503341674805	0.5902004539966583	0.7167364954948425	7.805516242980957
0.03570518642663956	0.5080664157867432	0.048063360154628754	0.7314888834953308	0.7140559256076813	0.756826862692833	0.8776989579200745	5.476859092712402
0.009262746199965477	0.44710174202919006	0.011888496577739716	0.6434465646743774	0.2996025085449219	0.6628603935241699	0.722882091999054	4.25488805770874
0.03500799089670181	0.4700624942779541	0.04046040028333664	0.672932505607605	0.44545823335647583	0.5935251116752625	1.775209903717041	5.299564361572266
0.04862350597977638	0.50180983543396	0.1437142789363861	0.49477875232696533	0.30522018671035767	0.8061137944459915	2.61279559135437	2.3716068267822266
0.032770413905382156	0.43915078043937683	0.18563295900821686	0.5126528739929199	0.43878817558288574	0.6184789538383484	3.2111895084381104	4.335780620574951
0.040557168424129486	0.025634750723838806	0.14109550416469574	0.04808608442544937	0.31854671239852905	0.2824847102165222	2.7290260791778564	0.7475032210350037
0.021586306393146515	0.47512373328208923	0.007504984270781279	0.5822359323501587	0.3865458369255066	0.7728688716888428	0.7183507084846497	5.282605171203613
0.03576171398162842	0.6145875453948975	0.026725633069872856	0.8097319006919861	0.4705250859260559	0.5224869251251221	1.517939805984497	5.298519134521484
0.011967784725129604	0.5070329904556274	0.02276337705552578	0.662070631980896	0.38352906703948975	0.6297555267810822	1.0946788787841797	5.346432685852051
0.020278505980968475	0.5163739323616028	0.02659582532942295	0.6431760191917419	0.3688957095146179	0.8182240426540375	0.8292111158370972	5.6046142578125
0.012011177837848663	0.5319736003875732	0.022112347185611725	0.8586994409561157	0.25601571798324585	0.4688478708267212	0.7077786922454834	6.205121994018555
0.026192480698227882	0.44699445366859436	0.024972280487418175	0.4706324636936188	0.40560322999954224	0.8105090409517288	1.5476349592208862	3.4781529903411865
0.01475062407553196	0.20272883772850037	0.022175561636686325	0.33484387397766113	0.2563391923904419	0.6151258051395416	0.8513266444206238	1.8969117403030396
0.005033732391893864	0.5545358061790466	0.006413490977138281	0.7932155132293701	0.312089204788208	0.5104085505008698	0.3814167082309723	4.897323131561279
0.04457531124353409	0.48221173882484436	0.03969068080186844	0.7040408253669739	0.381952166557312	0.535348653793335	1.6522343158721924	4.910853862762451
0.02299644611775875	0.5567018985748291	0.020449727773666382	0.5659434795379639	0.22637289762496948	0.5884115695953369	1.4626801013946533	3.809035062789917
0.010329348035156727	0.3089295029640198	0.013532181270420551	0.22302210330963135	0.2122458815574646	0.6157304048538208	0.8013129830360413	2.0574638843536377
0.021100899204611778	0.445602685213089	0.026447925716638565	0.578178882598877	0.32924288511276245	0.7493160963058472	0.9464206099510193	3.6061508655548096
0.02948249690234661	0.5203500986099243	0.202612042427063	0.8351157903671265	0.44411665201187134	0.6228823959827423	3.4348230361938477	4.886206150054932
0.010728036984801292	0.5040660500526428	0.03957316651940346	0.4857906401157379	0.5303892493247986	0.5846437513828278	0.8298178911209106	4.596446990966797
0.059200406074523926	0.1891067922115326	0.23550181090831757	0.22661679983139038	0.2807198762893677	0.5198794603347778	3.5107693672180176	3.1536073684692383
0.036358606070280075	0.18130607903003693	0.03526528552174568	0.2945231795310974	0.45761680603027344	0.5466916561126709	1.5323362350463867	1.8767969608306885
0.01264859177172184	0.6541256904602051	0.011042107827961445	0.7483144402503967	0.38401150703430176	0.8261529058218002	0.5669801235198975	4.490148067474365
0.013552524149417877	0.45539334416389465	0.015713602304458618	0.7894169092178345	0.39676886796951294	0.650659054517746	0.647144615650177	4.471979141235352
0.05250803753733635	0.3238074779510498	0.05291005223989487	0.42279988527297974	0.37308818101882935	0.4538756012916565	2.429838180541992	2.2333507537841797
0.015686454251408577	0.07590983062982559	0.011408889666199684	0.27402573823928833	0.3202924132347107	0.41726648807525635	0.8386802673339844	3.804503917694092
0.010304635390639305	0.4823935925960541	0.03207838907837868	0.6566718816757202	0.2959415912628174	0.6228120028972626	0.4562314748764038	4.442287921905518
0.010849987156689167	0.47555220127105713	0.01842939667403698	0.4513665735721588	0.24943894147872925	0.58891561627388	0.8446242809295654	4.997279644012451
0.015493165701627731	0.5498084425926208	0.026940347626805305	0.5931671261787415	0.3618231415748596	0.8736894428730011	0.678890585899353	7.826907157897949
0.04457346349954605	0.5024659633636475	0.03969123587012291	0.6467904448509216	0.381952166557312	0.7727618366479874	1.6522343158721924	5.552791118621826
0.014988445676863194	0.5503707528114319	0.015617032535374165	0.4277776777744293	0.4552966356277466	0.7427889704704285	0.6113464832305908	3.7899253368377686
0.015401871874928474	0.5467943549156189	0.016910403966903687	0.5986093878746033	0.25254589319229126	0.8395371586084366	0.974799633026123	7.764917850494385
0.019791465252637863	0.5435398817062378	0.037358541041612625	0.6732526421546936	0.48117321729660034	0.6402893960475922	0.9497575163841248	6.387031555175781
0.014923217706382275	0.5339387655258179	0.016468238085508347	0.712611973285675	0.1916469931602478	0.7924257069826126	0.9698333144187927	5.796357154846191
0.008451598696410656	0.04925968497991562	0.011561775580048561	0.057472314685583115	0.16775357723236084	0.7231801450252533	0.4681488573551178	2.596290349960327
0.04668928310275078	0.46712493896484375	0.031767819076776505	0.550338089466095	0.40283846855163574	0.7993057370185852	2.4900968074798584	5.039475440979004
0.029718894511461258	0.5090273022651672	0.011338670738041401	0.7593507766723633	0.5023279190063477	0.81011663377285	0.7806780934333801	5.701539039611816
0.0031889937818050385	0.5130691528320312	0.010715174488723278	0.6295114755630493	0.3159652352333069	0.39199310541152954	0.26432985067367554	5.086763381958008
0.04677100479602814	0.6389774680137634	0.03550973907113075	0.8135696649551392	0.5744892358779907	0.5068740546703339	1.7986232042312622	5.980538845062256
0.02271280623972416	0.4981749355792999	0.18340669572353363	0.6343662142753601	0.15711665153503418	0.6820018887519836	2.53704833984375	4.543766975402832
0.006836259737610817	0.4598848521709442	0.010439266450703144	0.777904212474823	0.1309996247291565	0.7433561384677887	0.550338089466095	4.554984092712402
0.0156275425106287	0.48845911026000977	0.025010155513882637	0.5573621392250061	0.297127366065979	0.8616668283939362	0.6174099445343018	4.222899913787842
0.026788296177983284	0.5009069442749023	0.05227039009332657	0.7382063865661621	0.761615976691246	0.9186943918466568	0.7005285024642944	5.450319290161133
0.009681111201643944	0.4859674572944641	0.011967858299612999	0.6512030363082886	0.27720874547958374	0.7948655188083649	0.6858518123626709	4.016197204589844
0.023601766675710678	0.4561024308204651	0.0517224445939064	0.3760705590248108	0.3760431408882141	0.4559001326560974	0.8592498302459717	4.162520408630371
0.011914958246052265	0.4566582143306732	0.016293589025735855	0.5930524468421936	0.44388091564178467	0.5590053200721741	0.39711353182792664	3.1188366413116455
0.04336213693022728	0.5520983338356018	0.18450486660003662	0.5919899344444275	0.3383170962333679	0.8847822621464729	2.7271807193756104	7.816390037536621
0.006947360001504421	0.46013325452804565	0.021712245419621468	0.2746589779853821	0.258762001991272	0.8136005252599716	0.35474398732185364	3.2420475482940674
0.036482710391283035	0.5330724716186523	0.020667895674705505	0.6402605772018433	0.4023345708847046	0.5637546181678772	1.4501216411590576	5.567133903503418
0.029110439121723175	0.4623816907405853	0.026686735451221466	0.578915536403656	0.32676178216934204	0.8041696101427078	1.6518608331680298	3.5811808109283447
0.014926880598068237	0.4662378132343292	0.03149338811635971	0.5955438613891602	0.3174856901168823	0.6022994220256805	1.2671812772750854	3.3185718059539795
0.04780123010277748	0.5418128371238708	0.1324923038482666	0.6474199891090393	0.37813204526901245	0.6930095851421356	2.636976480484009	4.361660003662109
0.03350216522812843	0.48086634278297424	0.03552267327904701	0.5640816688537598	0.5507393777370453	0.3718871474266052	1.828691005706787	4.13678503036499
0.013901310041546822	0.47373607754707336	0.020132821053266525	0.558560311794281	0.29868316650390625	0.8264585733413696	0.5953037738800049	5.049986362457275
0.007176126819103956	0.465141236782074	0.010876507498323917	0.6103706359863281	0.1756724715232849	0.57330721616745	0.6599119901657104	5.350574016571045
0.006376844830811024	0.4895959198474884	0.020414365455508232	0.709065854549408	0.4382624626159668	0.5803858637809753	0.4196842610836029	5.178220748901367
0.010240951552987099	0.37760454416275024	0.020525814965367317	0.6890185475349426	0.3308705687522888	0.5987221300601959	0.7909087538719177	4.022680282592773
0.014368214644491673	0.5217719674110413	0.020733069628477097	0.5247767567634583	0.3023384213447571	0.6851119101047516	0.7129717469215393	4.867162704467773
0.023907337337732315	0.46009790897369385	0.021501298993825912	0.4850439429283142	0.3556402325630188	0.8400473594665527	0.7291440367698669	3.4891648292541504
0.039416924118995667	0.4844799339771271	0.11609669029712677	0.6127446293830872	0.623837947845459	0.7860609889030457	2.767087697982788	5.647057056427002
0.009743656031787395	0.47757306694984436	0.01409605611115694	0.6517361998558044	0.2428787350654602	0.546505868434906	0.6254639625549316	4.210408687591553
0.03917301073670387	0.6057302355766296	0.09144746512174606	0.6458150744438171	0.3876505494117737	0.832323431968689	2.2932939529418945	5.930266380310059
0.03420639410614967	0.5333700180053711	0.12650848925113678	0.6730987429618835	0.4261534810066223	0.5168728828430176	2.636488199234009	6.043887138366699
0.006332809571176767	0.47877153754234314	0.009400354698300362	0.5756045579910278	0.2172796130180359	0.7876408845186234	0.3297967314720154	5.251326560974121
0.032541606575250626	0.48201876878738403	0.11308933049440384	0.6847473978996277	0.1947232484817505	0.6050031185150146	1.922865390777588	4.964334011077881
0.030714716762304306	0.4822932779788971	0.048667486757040024	0.6554871201515198	0.7438659071922302	0.7544474005699158	0.940710186958313	5.395084381103516
0.014767464250326157	0.5614235997200012	0.018489353358745575	0.3957558870315552	0.411210298538208	0.7994005382061005	0.7752980589866638	4.3292131423950195
0.02544465661048889	0.5051385164260864	0.02675713039934635	0.8325547575950623	0.4323866367340088	0.5807464420795441	0.8496806621551514	4.710897445678711
0.027830958366394043	0.6088571548461914	0.017090510576963425	0.6395323276519775	0.271733820438385	0.8461513072252274	1.1548038721084595	5.952065467834473
0.03287455067038536	0.48617857694625854	0.03144024685025215	0.6183544993400574	0.43766099214553833	0.6797088980674744	1.1697760820388794	5.603908538818359
0.018754174932837486	0.662709653377533	0.03630303218960762	0.6461406350135803	0.40015387535095215	0.48389875888824463	1.431863784790039	4.489065647125244
0.02984670177102089	0.06560863554477692	0.1740630865097046	0.10397814214229584	0.17531073093414307	0.1548706293106079	2.6463980674743652	2.181835889816284
0.03948304057121277	0.48769187927246094	0.02912251651287079	0.6903555393218994	0.3913039565086365	0.6509184241294861	1.582588791847229	5.114254951477051
0.036358606070280075	0.5819149017333984	0.03526528552174568	0.7905488014221191	0.45761680603027344	0.5476532876491547	1.5323362350463867	4.909471035003662
0.01577870547771454	0.5038021206855774	0.03599388152360916	0.6639621257781982	0.4198228716850281	0.402210533618927	0.5605258345603943	5.3557233810424805
0.053507495671510696	0.4859248399734497	0.0534539557993412	0.5813280940055847	0.42664963006973267	0.7857961654663086	2.535952568054199	4.17414665222168
0.017724333330988884	0.5208981037139893	0.04663209244608879	0.7377386093139648	0.35330986976623535	0.8453234434127808	0.5902396440505981	5.706385612487793
0.023195873945951462	0.4794195294380188	0.01929979771375656	0.6235225796699524	0.4544902443885803	0.6297207176685333	1.203683614730835	5.621749401092529
0.062215257436037064	0.38764089345932007	0.2367633581161499	0.6527054905891418	0.4522748589515686	0.7963964939117432	4.047282695770264	3.672983169555664
0.009547241032123566	0.3205212354660034	0.016225306317210197	0.4004737436771393	0.5127572417259216	0.44501662254333496	1.127936601638794	2.1928069591522217
0.010009708814322948	0.5613735318183899	0.020705856382846832	0.7106813192367554	0.5281475186347961	0.7343640923500061	0.4539836347103119	4.281379699707031
0.016701065003871918	0.4557609558105469	0.018822086974978447	0.2527143359184265	0.39258694648742676	0.7071931660175323	0.831412672996521	3.082395315170288
0.006047497969120741	0.613224983215332	0.02849525958299637	0.8234802484512329	0.2145705223083496	0.5596967339515686	0.8868404030799866	5.5057291984558105
0.012693971395492554	0.5460401773452759	0.023975927382707596	0.5414484739303589	0.2045632004737854	0.5844420492649078	0.5298413038253784	4.071146011352539
0.012233635410666466	0.48656025528907776	0.02154146321117878	0.6885512471199036	0.17642802000045776	0.7743086516857147	0.6918114423751831	5.439075946807861
0.019056688994169235	0.4597293734550476	0.03603747859597206	0.2617814242839813	0.40197449922561646	0.6708152592182159	1.0411449670791626	3.018497943878174
0.03602574020624161	0.3793860375881195	0.01890118233859539	0.17466673254966736	0.3173642158508301	0.44032251834869385	1.8579182624816895	1.5761518478393555
0.027379514649510384	0.6178901791572571	0.03888959437608719	0.8112218976020813	0.5237837433815002	0.6852750778198242	1.7462302446365356	5.61773681640625
0.039263490587472916	0.5924230813980103	0.05559615418314934	0.46854886412620544	0.30355697870254517	0.5250343978404999	2.1872682571411133	4.26125955581665
0.01181792188435793	0.5326288342475891	0.014927406795322895	0.6424916982650757	0.3016732931137085	0.5975021719932556	0.5231150388717651	5.639070987701416
0.042557425796985626	0.4415387809276581	0.050438687205314636	0.4823228418827057	0.7596081346273422	0.8211749345064163	1.7551467418670654	3.611757755279541
0.013803171925246716	0.49655380845069885	0.02498425357043743	0.46443021297454834	0.41479986906051636	0.7688609063625336	0.7048770785331726	2.345407485961914
0.015308741480112076	0.36271578073501587	0.020789479836821556	0.2908693552017212	0.31161248683929443	0.7056905925273895	0.7567992806434631	3.5073299407958984
0.006961262784898281	0.49112367630004883	0.01944626122713089	0.631993293762207	0.2609400749206543	0.6329211890697479	0.42554771900177	4.4903340339660645
0.021788669750094414	0.5737075209617615	0.025950223207473755	0.7014198899269104	0.22047346830368042	0.6495596766471863	0.9113944172859192	4.105306625366211
0.03418685495853424	0.4805464744567871	0.0657176673412323	0.8064515590667725	0.44913119077682495	0.677428662776947	2.426586627960205	5.292909145355225
0.04175746813416481	0.5262763500213623	0.1478855460882187	0.791894793510437	0.2946024537086487	0.6544936299324036	2.4468023777008057	4.521108150482178
0.014400344341993332	0.07087662816047668	0.020224571228027344	0.2699381709098816	0.22346824407577515	0.28380507230758667	0.9039379954338074	3.2247183322906494
0.011928427033126354	0.4154844582080841	0.03841743618249893	0.6043977737426758	0.44537562131881714	0.8592647761106491	0.547214150428772	3.792903423309326
0.018394913524389267	0.46047133207321167	0.012193518690764904	0.2934444844722748	0.4326436519622803	0.7458759546279907	0.6969170570373535	3.1970643997192383
0.011135648936033249	0.3583643138408661	0.008445175364613533	0.1644875407218933	0.1022946834564209	0.5474109351634979	0.49762678146362305	2.0110738277435303
0.010737791657447815	0.5261245965957642	0.012407816015183926	0.8318288326263428	0.20119422674179077	0.7380557656288147	0.6198501586914062	5.114848613739014
0.016221240162849426	0.20231330394744873	0.03922917693853378	0.3112119436264038	0.4764447808265686	0.6236707866191864	0.7300369143486023	1.926076889038086
0.009554252959787846	0.5024673342704773	0.022849345579743385	0.5293798446655273	0.23859333992004395	0.5777170062065125	0.9592681527137756	5.226248741149902
0.013810846023261547	0.47389885783195496	0.013711958192288876	0.5374963879585266	0.23876124620437622	0.9252333268523216	0.8030925989151001	4.440380096435547
0.03153625875711441	0.5317339897155762	0.008999521844089031	0.6735594868659973	0.2526243329048157	0.534919261932373	1.0282434225082397	6.301788330078125
0.021784719079732895	0.49712619185447693	0.022411972284317017	0.6726691722869873	0.40172630548477173	0.8084167093038559	0.8102099895477295	5.500791549682617
0.021174456924200058	0.46327894926071167	0.1853334754705429	0.5497050881385803	0.30749064683914185	0.7655961066484451	3.0101263523101807	5.048972129821777
0.03321492671966553	0.5403292179107666	0.021387549117207527	0.7837709188461304	0.2665632963180542	0.759951263666153	1.258704662322998	5.6288347244262695
0.01630624756217003	0.5171058177947998	0.02023209072649479	0.7917250990867615	0.35822558403015137	0.43443745374679565	0.6533446907997131	5.605824947357178
0.0074203223921358585	0.5379514694213867	0.01361069642007351	0.8688437342643738	0.3734382390975952	0.5776543021202087	0.4287790060043335	6.41952657699585
0.012819885276257992	0.5605894923210144	0.02741624042391777	0.5323662757873535	0.42369818687438965	0.6346765458583832	1.0847985744476318	4.3109612464904785
0.018283795565366745	0.5503767728805542	0.01532409805804491	0.6039322018623352	0.3765716552734375	0.8576457649469376	0.5930693745613098	7.786376476287842
0.03071650303900242	0.5619072318077087	0.04866303503513336	0.4156121015548706	0.7438659071922302	0.8405637890100479	0.940710186958313	3.8737857341766357
0.023009011521935463	0.4114566147327423	0.024838697165250778	0.6378844976425171	0.3397452235221863	0.8529918044805527	1.166178584098816	5.013661861419678
0.03001795895397663	0.49290037155151367	0.014397160150110722	0.651014506816864	0.3818082809448242	0.8794430866837502	1.403974175453186	5.991659164428711
0.012797818519175053	0.47754740715026855	0.012316429987549782	0.8147525191307068	0.29150164127349854	0.5616475045681	0.6712614297866821	5.054136276245117
0.026682011783123016	0.4857555627822876	0.015571845695376396	0.7431468963623047	0.19843870401382446	0.8604241907596588	1.4073070287704468	5.41344690322876
0.010237989947199821	0.5260753631591797	0.012828177772462368	0.7444069981575012	0.16380399465560913	0.6434714794158936	0.4756399691104889	6.23779296875
