# Supplementary material for: Deep phenotypic profiling of neuroactive drugs in larval zebrafish
Source: Nat Commun. 2024 Nov 17;15:9955. doi: 10.1038/s41467-024-54375-y (PMC11570628; doi:10.1038/s41467-024-54375-y)
Supplement: Supplementary file 6 — Source Data [file 41467_2024_54375_MOESM6_ESM.zip › Figure_Source_Data/Main/Fig_2e.csv]

x	MLPDiff	DenseDiff
toxic	0.09090909090909094	-0.2727272727272727
solvent	0.09090909090909083	-0.18181818181818188
Haloperidol	-0.18181818181818177	-0.6363636363636364
Clozapine	0.2727272727272727	-0.2727272727272727
Sertraline	-0.09090909090909094	-0.2727272727272727
optovin	-0.09090909090909088	-0.4545454545454545
MK-801	0.09090909090909094	-0.2727272727272727
etomidate	0.36363636363636365	0.0
ketamine	0.0	-0.09090909090909094
thiopental	-0.09090909090909083	-0.09090909090909083
Tracazolate	0.4545454545454545	0.2727272727272727
bromocriptine	-0.18181818181818188	-0.36363636363636365
donepezil	0.0	-0.2727272727272727
tiagabine	0.5454545454545454	0.0
Almorexant	-0.18181818181818177	-0.3636363636363636
Lidocaine	0.3636363636363636	0.0
