# Supplementary material for: Deep phenotypic profiling of neuroactive drugs in larval zebrafish
Source: Nat Commun. 2024 Nov 17;15:9955. doi: 10.1038/s41467-024-54375-y (PMC11570628; doi:10.1038/s41467-024-54375-y)
Supplement: Supplementary file 6 — Source Data [file 41467_2024_54375_MOESM6_ESM.zip › Figure_Source_Data/Supplementary/Fig_S2/random_labels/training.csv]

epoch	train_loss	val_loss	mean_diff
1	0.0740	0.0714	-0.0019
2	0.0696	0.0703	-0.0044
3	0.0692	0.0739	-0.0028
4	0.0691	0.0717	0.0014
5	0.0685	0.0687	0.0036
6	0.0688	0.0700	0.0030
7	0.0680	0.0688	-0.0013
8	0.0679	0.0687	-0.0010
9	0.0679	0.0696	0.0014
10	0.0682	0.0719	0.0001
11	0.0672	0.0689	-0.0004
12	0.0674	0.0689	0.0011
13	0.0674	0.0714	0.0038
14	0.0676	0.0701	0.0010
15	0.0673	0.0684	-0.0056
16	0.0672	0.0674	-0.0010
17	0.0677	0.0692	0.0002
18	0.0676	0.0705	-0.0005
19	0.0672	0.0681	0.0033
20	0.0676	0.0690	-0.0038
