# Supplementary material for: Deep phenotypic profiling of neuroactive drugs in larval zebrafish
Source: Nat Commun. 2024 Nov 17;15:9955. doi: 10.1038/s41467-024-54375-y (PMC11570628; doi:10.1038/s41467-024-54375-y)
Supplement: Supplementary file 6 — Source Data [file 41467_2024_54375_MOESM6_ESM.zip › Figure_Source_Data/Supplementary/Fig_S2/welldist_2.0/dists_pos_epoch_20.csv]

dists_p
0.1607537716627121
0.28060075640678406
0.5785210132598877
0.49127623438835144
0.36459338665008545
0.4729664921760559
0.4862443208694458
0.5528990626335144
0.4862036108970642
0.512281060218811
0.20327548682689667
0.16110341250896454
0.49339255690574646
0.5695667266845703
0.5197665095329285
0.20943035185337067
0.6178113222122192
0.3617743253707886
0.15475934743881226
0.2279316484928131
0.2902050316333771
0.36176052689552307
0.33833402395248413
0.4101068675518036
0.4191785454750061
0.31946492195129395
0.42233946919441223
0.522711455821991
0.3319939076900482
0.37503841519355774
0.22229452431201935
0.3959099054336548
0.420730322599411
0.1386701464653015
0.3212173283100128
0.44532421231269836
0.2687484920024872
0.39690646529197693
0.23332473635673523
0.42548733949661255
0.48558491468429565
0.40070265531539917
0.31715381145477295
0.2837444543838501
0.5714165568351746
0.3733031749725342
0.6153867244720459
0.353260338306427
0.4396667182445526
0.40094125270843506
0.46697983145713806
0.35811206698417664
0.4185342490673065
0.43354934453964233
0.2623317837715149
0.5451031923294067
0.2919285297393799
0.36084792017936707
0.36118632555007935
0.47700589895248413
0.47828811407089233
0.38219764828681946
0.5187796950340271
0.2695142328739166
0.2752712368965149
0.5790984630584717
0.6093947887420654
0.32028907537460327
0.38757267594337463
0.43324196338653564
0.3271369934082031
0.46577709913253784
0.15883608162403107
0.4831993579864502
0.25486448407173157
0.3523107171058655
0.38405928015708923
0.44431838393211365
0.4383467137813568
0.420686274766922
0.3904617428779602
0.17250101268291473
0.371420681476593
0.3380134105682373
0.3523237109184265
0.3059244751930237
0.45155787467956543
0.3458070158958435
0.3609157204627991
0.4887267053127289
0.6429728269577026
0.4241551458835602
0.5163217782974243
0.39810311794281006
0.5206993818283081
0.39271125197410583
0.5450770258903503
0.24218878149986267
0.5372619032859802
0.5882291197776794
0.16883701086044312
0.5071388483047485
0.40483248233795166
0.5033488869667053
0.2775833308696747
0.2963258624076843
0.33484190702438354
0.5699738264083862
0.3400467336177826
0.5199127793312073
0.4285936653614044
0.3255775272846222
0.23762847483158112
0.2059466689825058
0.4337857663631439
0.4431312382221222
0.8086095452308655
0.6488686203956604
0.2596227824687958
0.47837033867836
0.2934376299381256
0.47051411867141724
0.3736625909805298
0.6679345369338989
0.48086056113243103
0.40822815895080566
0.24637366831302643
0.5328894257545471
0.6836944222450256
0.33501535654067993
0.6257374286651611
0.47241541743278503
0.5394655466079712
0.6796019673347473
0.6731696128845215
0.5806554555892944
0.35567161440849304
0.3514310121536255
0.3731657862663269
0.49443066120147705
0.48585060238838196
0.7132424116134644
0.4761390686035156
0.47639939188957214
0.4146593511104584
0.5330072641372681
0.4938555955886841
0.5687624216079712
0.20240378379821777
0.7156282067298889
0.38919222354888916
0.39752739667892456
0.4454967975616455
0.2885352373123169
0.37371349334716797
0.4832840859889984
0.4673292636871338
0.5279385447502136
0.48176339268684387
0.26752331852912903
0.46185165643692017
0.3811867833137512
0.22492007911205292
0.22328457236289978
0.3660311996936798
0.4596640467643738
0.7352582812309265
0.45469796657562256
0.36736029386520386
0.46441251039505005
0.42830511927604675
0.6168656349182129
0.28320860862731934
0.4571725130081177
0.4831552505493164
0.46665212512016296
0.47662675380706787
0.5755751729011536
0.7592244744300842
0.5546572208404541
0.5290096998214722
0.3923659026622772
0.5183643698692322
0.4675039052963257
0.3380524814128876
0.5048249363899231
0.355273574590683
0.45898136496543884
0.5220145583152771
0.44350311160087585
0.4210595488548279
0.2401660978794098
0.3266634941101074
0.3873509466648102
0.47287872433662415
0.5258432030677795
0.8203845620155334
0.4419204592704773
0.3667580485343933
0.4975818991661072
0.5673061609268188
0.3707399368286133
0.6086100935935974
0.6152313947677612
0.28079020977020264
0.5965011119842529
0.45497968792915344
0.20992469787597656
0.6695532202720642
0.3458441197872162
0.4768456220626831
0.5831201076507568
0.3184145390987396
0.5518465638160706
0.6504912376403809
0.5196165442466736
0.31003883481025696
0.4415261149406433
0.2385471910238266
0.4216492772102356
0.4698106348514557
0.3935432434082031
0.3952665627002716
0.5453513860702515
0.4489103853702545
0.6416708827018738
0.4826379716396332
0.536203145980835
0.4763188660144806
0.35275378823280334
0.3650732636451721
0.1937456578016281
0.3987514078617096
0.45993772149086
0.29326921701431274
0.3060029149055481
0.5367292761802673
0.37162554264068604
0.2556312084197998
0.2160336822271347
0.023575428873300552
0.18981869518756866
0.24874719977378845
0.14829391241073608
0.32868310809135437
0.09563103318214417
0.1065664142370224
0.1363636553287506
0.3581995964050293
0.07164964824914932
0.3869771361351013
0.11788881570100784
0.4012185335159302
0.26194262504577637
0.38680845499038696
0.5417959094047546
0.49964940547943115
0.34957602620124817
0.4498879611492157
0.6725731492042542
0.2586331367492676
0.5802806615829468
0.5269286632537842
0.6197314262390137
0.3844500482082367
0.5089377164840698
0.4177864193916321
0.49608877301216125
0.532173752784729
0.22988781332969666
0.5532921552658081
0.5688514113426208
0.5056828856468201
0.19756600260734558
0.4925098717212677
0.3086034953594208
0.5830195546150208
0.594829261302948
0.5319791436195374
0.5987227559089661
