# Supplementary material for: Deep phenotypic profiling of neuroactive drugs in larval zebrafish
Source: Nat Commun. 2024 Nov 17;15:9955. doi: 10.1038/s41467-024-54375-y (PMC11570628; doi:10.1038/s41467-024-54375-y)
Supplement: Supplementary file 6 — Source Data [file 41467_2024_54375_MOESM6_ESM.zip › Figure_Source_Data/Supplementary/Fig_S2/random_labels/roc_auc_epoch_20.csv]

TPR	FPR
0.0	0.0
0.000555247084952804	0.0
0.00277623542476402	0.0
0.00277623542476402	0.002206287920573635
0.003886729594669628	0.002206287920573635
0.003886729594669628	0.003309431880860452
0.00555247084952804	0.003309431880860452
0.00555247084952804	0.003861003861003861
0.006662965019433648	0.003861003861003861
0.006662965019433648	0.00441257584114727
0.009439200444197668	0.00441257584114727
0.009439200444197668	0.006618863761720904
0.01110494169905608	0.006618863761720904
0.01110494169905608	0.00882515168229454
0.012215435868961688	0.00882515168229454
0.012215435868961688	0.010479867622724766
0.012770682953914493	0.010479867622724766
0.012770682953914493	0.011031439602868174
0.013325930038867296	0.011031439602868174
0.013325930038867296	0.012134583563154992
0.014436424208772903	0.012134583563154992
0.014436424208772903	0.0126861555432984
0.014991671293725709	0.0126861555432984
0.014991671293725709	0.013789299503585218
0.015546918378678512	0.013789299503585218
0.015546918378678512	0.015444015444015444
0.018323153803442533	0.015444015444015444
0.018323153803442533	0.01654715940430226
0.018878400888395337	0.01709873138444567
0.01943364797334814	0.01709873138444567
0.01943364797334814	0.01820187534473249
0.019988895058300944	0.01820187534473249
0.020544142143253747	0.018753447324875896
0.020544142143253747	0.019305019305019305
0.022765130483064965	0.019305019305019305
0.022765130483064965	0.019856591285162713
0.023320377568017768	0.019856591285162713
0.023320377568017768	0.02151130722559294
0.02387562465297057	0.02151130722559294
0.02387562465297057	0.023717595146166576
0.024430871737923375	0.023717595146166576
0.024430871737923375	0.024269167126309985
0.025541365907828985	0.024269167126309985
0.025541365907828985	0.0253723110865968
0.026651860077734593	0.0253723110865968
0.026651860077734593	0.028681742967457253
0.028872848417545807	0.028681742967457253
0.028872848417545807	0.02978488692774407
0.031093836757357024	0.02978488692774407
0.031093836757357024	0.03033645890788748
0.03164908384230983	0.03088803088803089
0.03220433092726263	0.03088803088803089
0.03220433092726263	0.03143960286817429
0.03387007218212104	0.03143960286817429
0.03387007218212104	0.031991174848317705
0.034425319267073845	0.031991174848317705
0.034425319267073845	0.03364589078874793
0.03498056635202665	0.03364589078874793
0.03498056635202665	0.03474903474903475
0.03553581343697946	0.03474903474903475
0.03553581343697946	0.03695532266960838
0.03609106052193226	0.03695532266960838
0.03609106052193226	0.03861003861003861
0.039422543031649084	0.03861003861003861
0.039422543031649084	0.039713182570325425
0.04053303720155469	0.039713182570325425
0.04053303720155469	0.04026475455046884
0.041088284286507494	0.04026475455046884
0.041088284286507494	0.04081632653061224
0.0421987784564131	0.04081632653061224
0.0421987784564131	0.04302261445118588
0.043309272626318715	0.04302261445118588
0.043309272626318715	0.043574186431329286
0.04386451971127152	0.043574186431329286
0.04386451971127152	0.0441257584114727
0.04441976679622432	0.0441257584114727
0.04441976679622432	0.04522890237175951
0.04553026096612993	0.04522890237175951
0.04553026096612993	0.04743519029233315
0.04775124930594114	0.04743519029233315
0.04775124930594114	0.04798676227247656
0.05274847307051638	0.04798676227247656
0.05274847307051638	0.049089906232763374
0.053303720155469185	0.049089906232763374
0.053303720155469185	0.049641478212906785
0.05385896724042199	0.049641478212906785
0.05385896724042199	0.05019305019305019
0.054969461410327596	0.05019305019305019
0.054969461410327596	0.0507446221731936
0.0560799555802332	0.0507446221731936
0.0560799555802332	0.05184776613348042
0.05719044975013881	0.05184776613348042
0.05719044975013881	0.05239933811362383
0.05885619100499723	0.05239933811362383
0.05885619100499723	0.052950910093767234
0.05941143808995003	0.052950910093767234
0.05941143808995003	0.053502482073910645
0.06052193225985564	0.053502482073910645
0.06052193225985564	0.05405405405405406
0.06107717934480844	0.05405405405405406
0.06107717934480844	0.05515719801434087
0.06329816768461966	0.05515719801434087
0.06329816768461966	0.05570876999448428
0.06385341476957246	0.05570876999448428
0.06385341476957246	0.05791505791505792
0.06496390893947807	0.05791505791505792
0.06496390893947807	0.05956977385548814
0.06551915602443087	0.05956977385548814
0.06551915602443087	0.06012134583563155
0.06607440310938367	0.06012134583563155
0.06607440310938367	0.06177606177606178
0.06774014436424208	0.06177606177606178
0.06774014436424208	0.06232763375620518
0.06885063853414769	0.06232763375620518
0.06885063853414769	0.063430777716492
0.0699611327040533	0.063430777716492
0.0699611327040533	0.06508549365692223
0.07051637978900611	0.06508549365692223
0.07051637978900611	0.06618863761720904
0.07107162687395892	0.06618863761720904
0.07107162687395892	0.06729178157749587
0.07162687395891172	0.06729178157749587
0.07162687395891172	0.06784335355763928
0.07329261521377013	0.06784335355763928
0.07329261521377013	0.06894649751792609
0.07440310938367574	0.06894649751792609
0.07440310938367574	0.07004964147821291
0.07551360355358135	0.07004964147821291
0.07551360355358135	0.07060121345835632
0.07828983897834536	0.07060121345835632
0.07828983897834536	0.07170435741864313
0.07884508606329817	0.07170435741864313
0.07884508606329817	0.07391064533921676
0.07940033314825097	0.07391064533921676
0.07940033314825097	0.07446221731936017
0.08051082731815658	0.07446221731936017
0.08051082731815658	0.07501378929950359
0.08217656857301499	0.07501378929950359
0.08217656857301499	0.075565361279647
0.0832870627429206	0.075565361279647
0.0832870627429206	0.0766685052399338
0.0843975569128262	0.0766685052399338
0.0843975569128262	0.08108108108108109
0.08550805108273181	0.08108108108108109
0.08550805108273181	0.0821842250413679
0.08606329816768463	0.0821842250413679
0.08606329816768463	0.0827357970215113
0.08661854525263743	0.0827357970215113
0.08661854525263743	0.08328736900165472
0.08717379233759023	0.08328736900165472
0.08717379233759023	0.08383894098179813
0.08772903942254304	0.08383894098179813
0.08772903942254304	0.08439051296194153
0.08883953359244864	0.08439051296194153
0.08883953359244864	0.08549365692222835
0.09106052193225986	0.08549365692222835
0.09106052193225986	0.0882515168229454
0.09217101610216547	0.0882515168229454
0.09217101610216547	0.0888030888030888
0.09383675735702388	0.0888030888030888
0.09383675735702388	0.08990623276337562
0.09494725152692948	0.08990623276337562
0.09494725152692948	0.09045780474351903
0.09605774569683509	0.09045780474351903
0.09605774569683509	0.09156094870380585
0.0977234869516935	0.09156094870380585
0.0977234869516935	0.0948703805846663
0.0982787340366463	0.0948703805846663
0.0982787340366463	0.09597352454495311
0.09938922820655191	0.09597352454495311
0.09938922820655191	0.09707666850523994
0.10216546363131594	0.09707666850523994
0.10216546363131594	0.09873138444567016
0.10272071071626875	0.09873138444567016
0.10272071071626875	0.09928295642581357
0.10549694614103276	0.09928295642581357
0.10549694614103276	0.09983452840595698
0.10660744031093837	0.09983452840595698
0.10660744031093837	0.10093767236624379
0.1110494169905608	0.10093767236624379
0.1110494169905608	0.10204081632653061
0.11271515824541921	0.10204081632653061
0.11271515824541921	0.10314396028681742
0.11327040533037201	0.10314396028681742
0.11327040533037201	0.10424710424710425
0.11382565241532482	0.10424710424710425
0.11382565241532482	0.10535024820739107
0.11549139367018323	0.10535024820739107
0.11549139367018323	0.10590182018753447
0.11604664075513603	0.10590182018753447
0.11604664075513603	0.10645339216767788
0.11826762909494726	0.10645339216767788
0.11826762909494726	0.10810810810810811
0.11993337034980567	0.10810810810810811
0.11993337034980567	0.10865968008825151
0.12104386451971128	0.10865968008825151
0.12104386451971128	0.10921125206839492
0.12215435868961688	0.10921125206839492
0.12215435868961688	0.11031439602868175
0.1243753470294281	0.11031439602868175
0.1243753470294281	0.11252068394925538
0.1249305941143809	0.11252068394925538
0.1249305941143809	0.11307225592939879
0.1260410882842865	0.11307225592939879
0.1260410882842865	0.11472697186982901
0.1265963353692393	0.11472697186982901
0.1265963353692393	0.11527854384997242
0.12826207662409772	0.11527854384997242
0.12826207662409772	0.11638168781025923
0.12992781787895613	0.11638168781025923
0.12992781787895613	0.11693325979040264
0.13103831204886174	0.11693325979040264
0.13103831204886174	0.11748483177054606
0.13159355913381454	0.11748483177054606
0.13159355913381454	0.11858797573083288
0.13325930038867295	0.11858797573083288
0.13325930038867295	0.11913954771097628
0.13436979455857856	0.11913954771097628
0.13436979455857856	0.1202426916712631
0.13492504164353136	0.1202426916712631
0.13492504164353136	0.12079426365140651
0.13548028872848417	0.12079426365140651
0.13548028872848417	0.12189740761169332
0.13659078289838977	0.12189740761169332
0.13659078289838977	0.12300055157198014
0.13770127706829538	0.12300055157198014
0.13770127706829538	0.12410369553226697
0.13825652415324818	0.12410369553226697
0.13825652415324818	0.1252068394925538
0.138811771238201	0.1252068394925538
0.138811771238201	0.12630998345284059
0.1393670183231538	0.12630998345284059
0.1393670183231538	0.126861555432984
0.1399222654081066	0.126861555432984
0.1399222654081066	0.1274131274131274
0.14158800666296503	0.1274131274131274
0.14158800666296503	0.1334804191947049
0.14214325374791784	0.1334804191947049
0.14214325374791784	0.13403199117484832
0.14325374791782344	0.13403199117484832
0.14325374791782344	0.13513513513513514
0.14491948917268185	0.13513513513513514
0.14491948917268185	0.13568670711527855
0.14547473625763466	0.13568670711527855
0.14547473625763466	0.13789299503585217
0.14658523042754026	0.13789299503585217
0.14658523042754026	0.138996138996139
0.14714047751249307	0.138996138996139
0.14714047751249307	0.1395477109762824
0.14825097168239867	0.1395477109762824
0.14825097168239867	0.14065085493656923
0.1521377012770683	0.14065085493656923
0.1521377012770683	0.14120242691671264
0.15713492504164353	0.14120242691671264
0.15713492504164353	0.14230557087699944
0.15769017212659633	0.14230557087699944
0.15769017212659633	0.14340871483728626
0.15824541921154914	0.14340871483728626
0.15824541921154914	0.14782129067843353
0.15935591338145474	0.14782129067843353
0.15935591338145474	0.14892443463872035
0.16046640755136035	0.14892443463872035
0.16046640755136035	0.15002757859900717
0.16102165463631316	0.15002757859900717
0.16102165463631316	0.1527854384997242
0.16213214880621876	0.1527854384997242
0.16213214880621876	0.1533370104798676
0.16435313714602998	0.1533370104798676
0.16435313714602998	0.15444015444015444
0.16490838423098278	0.15444015444015444
0.16490838423098278	0.15499172642029785
0.16546363131593558	0.15499172642029785
0.16546363131593558	0.15609487038058467
0.1665741254858412	0.15609487038058467
0.1665741254858412	0.15664644236072808
0.17046085508051081	0.15664644236072808
0.17046085508051081	0.1583011583011583
0.17101610216546362	0.1583011583011583
0.17101610216546362	0.1588527302813017
0.17379233759022766	0.1588527302813017
0.17379233759022766	0.16050744622173194
0.17434758467518047	0.16050744622173194
0.17434758467518047	0.16105901820187535
0.17545807884508607	0.16105901820187535
0.17545807884508607	0.16216216216216217
0.17712382009994448	0.16216216216216217
0.17712382009994448	0.16271373414230558
0.1793448084397557	0.16271373414230558
0.1793448084397557	0.16381687810259238
0.1804553026096613	0.16381687810259238
0.1804553026096613	0.1649200220628792
0.1815657967795669	0.1649200220628792
0.1815657967795669	0.16712630998345285
0.18212104386451972	0.16712630998345285
0.18212104386451972	0.16767788196359626
0.18267629094947252	0.16767788196359626
0.18267629094947252	0.16822945394373967
0.18323153803442532	0.16822945394373967
0.18323153803442532	0.16933259790402647
0.18378678511937813	0.16933259790402647
0.18378678511937813	0.1704357418643133
0.18434203220433093	0.1704357418643133
0.18434203220433093	0.1715388858246001
0.18600777345918934	0.1715388858246001
0.18600777345918934	0.17374517374517376
0.18711826762909495	0.17374517374517376
0.18711826762909495	0.17429674572531714
0.18822876179900055	0.17429674572531714
0.18822876179900055	0.17595146166574738
0.18878400888395336	0.17595146166574738
0.18878400888395336	0.1770546056260342
0.19100499722376457	0.1770546056260342
0.19100499722376457	0.1776061776061776
0.19211549139367018	0.1776061776061776
0.19211549139367018	0.17870932156646444
0.19267073847862298	0.17870932156646444
0.19267073847862298	0.17926089354660782
0.1932259855635758	0.17926089354660782
0.1932259855635758	0.18036403750689464
0.1937812326485286	0.18036403750689464
0.1937812326485286	0.18146718146718147
0.1948917268184342	0.18146718146718147
0.1948917268184342	0.1825703254274683
0.195446973903387	0.1825703254274683
0.195446973903387	0.1831218974076117
0.1971127151582454	0.1831218974076117
0.1971127151582454	0.1836734693877551
0.19766796224319821	0.1836734693877551
0.19766796224319821	0.18422504136789852
0.19822320932815102	0.18422504136789852
0.19822320932815102	0.1847766133480419
0.19877845641310382	0.1847766133480419
0.19877845641310382	0.18532818532818532
0.20044419766796223	0.18532818532818532
0.20044419766796223	0.18587975730832873
0.20099944475291504	0.18587975730832873
0.20099944475291504	0.18698290126861555
0.20210993892282064	0.18698290126861555
0.20210993892282064	0.18753447324875896
0.20266518600777345	0.18753447324875896
0.20266518600777345	0.18808604522890238
0.20377568017767908	0.18808604522890238
0.20377568017767908	0.1891891891891892
0.2048861743475847	0.1891891891891892
0.2048861743475847	0.190292333149476
0.2054414214325375	0.190292333149476
0.2054414214325375	0.1908439051296194
0.2059966685174903	0.1908439051296194
0.2059966685174903	0.19139547710976282
0.2065519156024431	0.19139547710976282
0.2065519156024431	0.19194704908990623
0.2087729039422543	0.19194704908990623
0.2087729039422543	0.19249862107004964
0.20932815102720712	0.19249862107004964
0.20932815102720712	0.19415333701047988
0.20988339811215992	0.19415333701047988
0.20988339811215992	0.1963596249310535
0.21043864519711272	0.1963596249310535
0.21043864519711272	0.1969111969111969
0.21154913936701833	0.1969111969111969
0.21154913936701833	0.19746276889134032
0.21265963353692394	0.19746276889134032
0.21265963353692394	0.19801434087148373
0.21377012770682954	0.19801434087148373
0.21377012770682954	0.19856591285162714
0.21432537479178235	0.19856591285162714
0.21432537479178235	0.19911748483177055
0.21488062187673515	0.19911748483177055
0.21488062187673515	0.19966905681191396
0.21599111604664076	0.19966905681191396
0.21599111604664076	0.20077220077220076
0.21710161021654636	0.20077220077220076
0.21710161021654636	0.20132377275234417
0.21765685730149917	0.20132377275234417
0.21765685730149917	0.20187534473248758
0.21821210438645197	0.20187534473248758
0.21821210438645197	0.202426916712631
0.21987784564131038	0.202426916712631
0.21987784564131038	0.20353006067291782
0.2220988339811216	0.20353006067291782
0.2220988339811216	0.20408163265306123
0.2248750694058856	0.20408163265306123
0.2248750694058856	0.20463320463320464
0.22543031649083842	0.20463320463320464
0.22543031649083842	0.20573634859349146
0.22598556357579122	0.20573634859349146
0.22598556357579122	0.20628792057363485
0.22876179900055524	0.20628792057363485
0.22876179900055524	0.2084942084942085
0.22931704608550804	0.2084942084942085
0.22931704608550804	0.20959735245449532
0.23153803442531926	0.20959735245449532
0.23153803442531926	0.21014892443463873
0.23209328151027206	0.21014892443463873
0.23209328151027206	0.21070049641478214
0.2354247640199889	0.21070049641478214
0.2354247640199889	0.21125206839492552
0.2359800111049417	0.21125206839492552
0.2359800111049417	0.21180364037506894
0.23709050527484732	0.21180364037506894
0.23709050527484732	0.21235521235521235
0.23764575235980012	0.21235521235521235
0.23764575235980012	0.21290678433535576
0.23875624652970573	0.21290678433535576
0.23875624652970573	0.21345835631549917
0.23931149361465853	0.21345835631549917
0.23931149361465853	0.21566464423607282
0.24097723486951694	0.21566464423607282
0.24097723486951694	0.21621621621621623
0.24264297612437535	0.21621621621621623
0.24264297612437535	0.2167677881963596
0.24319822320932816	0.2167677881963596
0.24319822320932816	0.21731936017650302
0.24430871737923376	0.21731936017650302
0.24430871737923376	0.21842250413678985
0.24486396446418657	0.21842250413678985
0.24486396446418657	0.2206287920573635
0.24541921154913937	0.2206287920573635
0.24541921154913937	0.2211803640375069
0.24597445863409217	0.2211803640375069
0.24597445863409217	0.2222835079977937
0.2481954469739034	0.2222835079977937
0.2481954469739034	0.2228350799779371
0.2487506940588562	0.2228350799779371
0.2487506940588562	0.22448979591836735
0.2515269294836202	0.22448979591836735
0.2515269294836202	0.22504136789851076
0.2543031649083842	0.22504136789851076
0.2543031649083842	0.23000551571980143
0.25541365907828983	0.23000551571980143
0.25541365907828983	0.23221180364037508
0.25874514158800666	0.23221180364037508
0.25874514158800666	0.2338665195808053
0.25930038867295946	0.2338665195808053
0.25930038867295946	0.2349696635410921
0.26041088284286507	0.2349696635410921
0.26041088284286507	0.23607280750137893
0.2620766240977235	0.23607280750137893
0.2620766240977235	0.23662437948152235
0.2626318711826763	0.23662437948152235
0.2626318711826763	0.23772752344180917
0.2665186007773459	0.23772752344180917
0.2665186007773459	0.23883066740209596
0.2670738478622987	0.23883066740209596
0.2670738478622987	0.2404853833425262
0.2687395891171571	0.2404853833425262
0.2687395891171571	0.2410369553226696
0.2698500832870627	0.2410369553226696
0.2698500832870627	0.24158852730281302
0.27151582454192114	0.24158852730281302
0.27151582454192114	0.24379481522338664
0.27207107162687394	0.24379481522338664
0.27207107162687394	0.24434638720353005
0.27318156579677955	0.24434638720353005
0.27318156579677955	0.24489795918367346
0.27373681288173235	0.24489795918367346
0.27373681288173235	0.24544953116381688
0.27429205996668515	0.24544953116381688
0.27429205996668515	0.2460011031439603
0.27540255413659076	0.2460011031439603
0.27540255413659076	0.24931053502482073
0.27651304830649637	0.24931053502482073
0.27651304830649637	0.2504136789851076
0.27706829539144917	0.2504136789851076
0.27706829539144917	0.25096525096525096
0.277623542476402	0.25096525096525096
0.277623542476402	0.25151682294539435
0.280399777901166	0.25151682294539435
0.280399777901166	0.25261996690568117
0.2809550249861188	0.25261996690568117
0.2809550249861188	0.25427468284611143
0.28151027207107165	0.25427468284611143
0.28151027207107165	0.2548262548262548
0.28206551915602446	0.2548262548262548
0.28206551915602446	0.25703254274682846
0.28317601332593006	0.25703254274682846
0.28317601332593006	0.25868725868725867
0.28373126041088287	0.25868725868725867
0.28373126041088287	0.26034197462768893
0.2848417545807885	0.26034197462768893
0.2848417545807885	0.2608935466078323
0.2892837312604109	0.2608935466078323
0.2892837312604109	0.26144511858797576
0.2898389783453637	0.26144511858797576
0.2898389783453637	0.26199669056811914
0.2915047196002221	0.26199669056811914
0.2915047196002221	0.26365140650854935
0.29539144919489174	0.26365140650854935
0.29539144919489174	0.2642029784886928
0.29594669627984455	0.2642029784886928
0.29594669627984455	0.26475455046883617
0.3026096612992782	0.26475455046883617
0.3026096612992782	0.265857694429123
0.303164908384231	0.265857694429123
0.303164908384231	0.26806398234969664
0.3042754025541366	0.26806398234969664
0.3042754025541366	0.26861555432984
0.3053858967240422	0.26861555432984
0.3053858967240422	0.26916712630998346
0.305941143808995	0.26916712630998346
0.305941143808995	0.26971869829012685
0.3070516379789006	0.26971869829012685
0.3070516379789006	0.2713734142305571
0.3076068850638534	0.2713734142305571
0.3076068850638534	0.27247655819084393
0.31093836757357024	0.27247655819084393
0.31093836757357024	0.2730281301709873
0.31149361465852304	0.2730281301709873
0.31149361465852304	0.27523441809156096
0.31315935591338145	0.27523441809156096
0.31315935591338145	0.27688913403199117
0.31371460299833426	0.27688913403199117
0.31371460299833426	0.2774407060121346
0.31538034425319267	0.2774407060121346
0.31538034425319267	0.2790954219525648
0.31593559133814547	0.2790954219525648
0.31593559133814547	0.2796469939327082
0.3164908384230983	0.2796469939327082
0.3164908384230983	0.28130170987313846
0.3170460855080511	0.28130170987313846
0.3170460855080511	0.28185328185328185
0.3176013325930039	0.28185328185328185
0.3176013325930039	0.2824048538334253
0.3181565796779567	0.2824048538334253
0.3181565796779567	0.28350799779371205
0.3198223209328151	0.28350799779371205
0.3198223209328151	0.2840595697738555
0.3203775680177679	0.2840595697738555
0.3203775680177679	0.2857142857142857
0.3209328151027207	0.2857142857142857
0.3209328151027207	0.28626585769442914
0.3237090505274847	0.28626585769442914
0.3237090505274847	0.2884721456150028
0.32537479178234313	0.2884721456150028
0.32537479178234313	0.28957528957528955
0.32870627429205995	0.28957528957528955
0.32870627429205995	0.290126861555433
0.32926152137701276	0.290126861555433
0.32926152137701276	0.2906784335355764
0.32981676846196556	0.2906784335355764
0.32981676846196556	0.29233314947600664
0.33037201554691836	0.29233314947600664
0.33037201554691836	0.29288472145615
0.33092726263187117	0.29288472145615
0.33092726263187117	0.29343629343629346
0.33148250971682397	0.29343629343629346
0.33148250971682397	0.29398786541643684
0.3331482509716824	0.29398786541643684
0.3331482509716824	0.29453943739658023
0.3337034980566352	0.29453943739658023
0.3337034980566352	0.29509100937672367
0.334258745141588	0.29509100937672367
0.334258745141588	0.29564258135686705
0.3359244863964464	0.29564258135686705
0.3359244863964464	0.2961941533370105
0.3364797334813992	0.2961941533370105
0.3364797334813992	0.2967457253171539
0.3387007218212104	0.2967457253171539
0.3387007218212104	0.2978488692774407
0.3403664630760688	0.2978488692774407
0.3403664630760688	0.29840044125758414
0.34092171016102163	0.29840044125758414
0.34092171016102163	0.2989520132377275
0.3442531926707385	0.2989520132377275
0.3442531926707385	0.30005515719801434
0.3448084397556913	0.30005515719801434
0.3448084397556913	0.3006067291781577
0.3453636868406441	0.3006067291781577
0.3453636868406441	0.30115830115830117
0.3459189339255969	0.30115830115830117
0.3459189339255969	0.30170987313844455
0.3470294280955025	0.30170987313844455
0.3470294280955025	0.3055708769994484
0.3475846751804553	0.3055708769994484
0.3475846751804553	0.30777716492002205
0.34869516935036093	0.30777716492002205
0.34869516935036093	0.3099834528405957
0.34925041643531374	0.3099834528405957
0.34925041643531374	0.3116381687810259
0.35036091060521934	0.3116381687810259
0.35036091060521934	0.31329288472145617
0.35147140477512495	0.31329288472145617
0.35147140477512495	0.3149476006618864
0.35369239311493617	0.3149476006618864
0.35369239311493617	0.3160507446221732
0.3553581343697946	0.3160507446221732
0.3553581343697946	0.31715388858246
0.3564686285397002	0.31715388858246
0.3564686285397002	0.31825703254274684
0.357023875624653	0.31825703254274684
0.357023875624653	0.31936017650303367
0.3581343697945586	0.31936017650303367
0.3581343697945586	0.31991174848317705
0.3586896168795114	0.31991174848317705
0.3586896168795114	0.3210148924434639
0.3592448639644642	0.3210148924434639
0.3592448639644642	0.32156646442360726
0.359800111049417	0.32156646442360726
0.359800111049417	0.3221180364037507
0.3603553581343698	0.3221180364037507
0.3603553581343698	0.3226696083838941
0.3614658523042754	0.3226696083838941
0.3614658523042754	0.3232211803640375
0.3620210993892282	0.3232211803640375
0.3620210993892282	0.32432432432432434
0.3631315935591338	0.32432432432432434
0.3631315935591338	0.32542746828461117
0.36368684064408663	0.32542746828461117
0.36368684064408663	0.32597904026475455
0.36479733481399224	0.32597904026475455
0.36479733481399224	0.3270821842250414
0.36535258189894504	0.3270821842250414
0.36535258189894504	0.32763375620518476
0.36590782898389784	0.32763375620518476
0.36590782898389784	0.3281853281853282
0.36812881732370906	0.3281853281853282
0.36812881732370906	0.3287369001654716
0.36868406440866186	0.3287369001654716
0.36868406440866186	0.329288472145615
0.37034980566352027	0.329288472145615
0.37034980566352027	0.3298400441257584
0.3709050527484731	0.3298400441257584
0.3709050527484731	0.33039161610590184
0.3714602998334259	0.33039161610590184
0.3714602998334259	0.33259790402647543
0.3720155469183787	0.33259790402647543
0.3720155469183787	0.33370104798676226
0.3725707940033315	0.33370104798676226
0.3725707940033315	0.3353557639271925
0.3736812881732371	0.3353557639271925
0.3736812881732371	0.3359073359073359
0.3747917823431427	0.3359073359073359
0.3747917823431427	0.33645890788747934
0.3786785119378123	0.33645890788747934
0.3786785119378123	0.3375620518477661
0.3792337590227651	0.3375620518477661
0.3792337590227651	0.33811362382790955
0.37978900610771793	0.33811362382790955
0.37978900610771793	0.3403199117484832
0.38034425319267073	0.3403199117484832
0.38034425319267073	0.3408714837286266
0.38145474736257634	0.3408714837286266
0.38145474736257634	0.3419746276889134
0.38256524153248195	0.3419746276889134
0.38256524153248195	0.3425261996690568
0.38367573570238755	0.3425261996690568
0.38367573570238755	0.3430777716492002
0.3870072182121044	0.3430777716492002
0.3870072182121044	0.34583563154991726
0.38811771238201	0.34583563154991726
0.38811771238201	0.3469387755102041
0.3886729594669628	0.3469387755102041
0.3886729594669628	0.3474903474903475
0.3892282065519156	0.3474903474903475
0.3892282065519156	0.3485934914506343
0.3897834536368684	0.3485934914506343
0.3897834536368684	0.3491450634307777
0.3914491948917268	0.3491450634307777
0.3914491948917268	0.3496966354109211
0.3920044419766796	0.3496966354109211
0.3920044419766796	0.35024820739106455
0.3931149361465852	0.35024820739106455
0.3931149361465852	0.35079977937120793
0.3942254303164908	0.35079977937120793
0.3942254303164908	0.35190292333149475
0.3947806774014436	0.35190292333149475
0.3947806774014436	0.3530060672917816
0.39533592448639643	0.3530060672917816
0.39533592448639643	0.3541092112520684
0.39589117157134923	0.3541092112520684
0.39589117157134923	0.3546607832322118
0.39755691282620764	0.3546607832322118
0.39755691282620764	0.35686707115278543
0.39811215991116045	0.35686707115278543
0.39811215991116045	0.3601765030336459
0.39922265408106605	0.3601765030336459
0.39922265408106605	0.3618312189740761
0.39977790116601886	0.3618312189740761
0.39977790116601886	0.36293436293436293
0.4042198778456413	0.36293436293436293
0.4042198778456413	0.36348593491450637
0.4047751249305941	0.36348593491450637
0.4047751249305941	0.36458907887479314
0.4058856191004997	0.36458907887479314
0.4058856191004997	0.3662437948152234
0.40644086618545255	0.3662437948152234
0.40644086618545255	0.3673469387755102
0.40866185452526377	0.3673469387755102
0.40866185452526377	0.3678985107556536
0.40921710161021657	0.3678985107556536
0.40921710161021657	0.3695532266960838
0.4097723486951694	0.3695532266960838
0.4097723486951694	0.37010479867622725
0.4103275957801222	0.37010479867622725
0.4103275957801222	0.3712079426365141
0.410882842865075	0.3712079426365141
0.410882842865075	0.37175951461665746
0.4114380899500278	0.37175951461665746
0.4114380899500278	0.3728626585769443
0.4119933370349806	0.3728626585769443
0.4119933370349806	0.3734142305570877
0.4125485841199334	0.3734142305570877
0.4125485841199334	0.3739658025372311
0.413659078289839	0.3739658025372311
0.413659078289839	0.37617209045780475
0.4142143253747918	0.37617209045780475
0.4142143253747918	0.37672366243794814
0.4147695724597446	0.37672366243794814
0.4147695724597446	0.37782680639823496
0.4158800666296502	0.37782680639823496
0.4158800666296502	0.3783783783783784
0.41921154913936703	0.3783783783783784
0.41921154913936703	0.380584666298952
0.42198778456413105	0.380584666298952
0.42198778456413105	0.38113623827909543
0.42254303164908386	0.38113623827909543
0.42254303164908386	0.38223938223938225
0.42309827873403666	0.38223938223938225
0.42309827873403666	0.38279095421952564
0.42365352581898946	0.38279095421952564
0.42365352581898946	0.3833425261996691
0.4258745141588007	0.3833425261996691
0.4258745141588007	0.3849972421400993
0.4264297612437535	0.3849972421400993
0.4264297612437535	0.38554881412024267
0.4275402554136591	0.38554881412024267
0.4275402554136591	0.38720353006067293
0.4280955024986119	0.38720353006067293
0.4280955024986119	0.38830667402095975
0.4292059966685175	0.38830667402095975
0.4292059966685175	0.38885824600110314
0.4297612437534703	0.38885824600110314
0.4297612437534703	0.3910645339216768
0.4303164908384231	0.3910645339216768
0.4303164908384231	0.39161610590182017
0.4308717379233759	0.39161610590182017
0.4308717379233759	0.3921676778819636
0.4319822320932815	0.3921676778819636
0.4319822320932815	0.39437396580253725
0.43420322043309273	0.39437396580253725
0.43420322043309273	0.39492553778268064
0.43697945585785675	0.39492553778268064
0.43697945585785675	0.39602868174296746
0.43753470294280955	0.39602868174296746
0.43753470294280955	0.3971318257032543
0.43808995002776235	0.3971318257032543
0.43808995002776235	0.3987865416436845
0.43864519711271516	0.3987865416436845
0.43864519711271516	0.40044125758411475
0.43975569128262076	0.40044125758411475
0.43975569128262076	0.4015444015444015
0.4414214325374792	0.4015444015444015
0.4414214325374792	0.40209597352454496
0.4425319267073848	0.40209597352454496
0.4425319267073848	0.40264754550468834
0.4430871737923376	0.40264754550468834
0.4430871737923376	0.4031991174848318
0.4453081621321488	0.4031991174848318
0.4453081621321488	0.404853833425262
0.4458634092171016	0.404853833425262
0.4458634092171016	0.4059569773855488
0.4480843975569128	0.4059569773855488
0.4480843975569128	0.4065085493656922
0.4486396446418656	0.4065085493656922
0.4486396446418656	0.407611693325979
0.4497501388117712	0.407611693325979
0.4497501388117712	0.40871483728626584
0.45197112715158244	0.40871483728626584
0.45197112715158244	0.4092664092664093
0.45252637423653524	0.4092664092664093
0.45252637423653524	0.4109211252068395
0.45308162132148805	0.4109211252068395
0.45308162132148805	0.4120242691671263
0.45419211549139366	0.4120242691671263
0.45419211549139366	0.41312741312741313
0.45641310383120487	0.41312741312741313
0.45641310383120487	0.4153337010479868
0.4575235980011105	0.4153337010479868
0.4575235980011105	0.41588527302813016
0.4586340921710161	0.41588527302813016
0.4586340921710161	0.4164368450082736
0.4591893392559689	0.4164368450082736
0.4591893392559689	0.416988416988417
0.4597445863409217	0.416988416988417
0.4597445863409217	0.419746276889134
0.4602998334258745	0.419746276889134
0.4602998334258745	0.42084942084942084
0.4630760688506385	0.42084942084942084
0.4630760688506385	0.4214009928295643
0.4641865630205441	0.4214009928295643
0.4641865630205441	0.4230557087699945
0.4652970571904497	0.4230557087699945
0.4652970571904497	0.4241588527302813
0.46585230427540253	0.4241588527302813
0.46585230427540253	0.4247104247104247
0.46640755136035533	0.4247104247104247
0.46640755136035533	0.4258135686707115
0.46696279844530814	0.4258135686707115
0.46696279844530814	0.42691671263099834
0.46807329261521374	0.42691671263099834
0.46807329261521374	0.42801985659128516
0.46862853970016655	0.42801985659128516
0.46862853970016655	0.42967457253171537
0.4708495280399778	0.42967457253171537
0.4708495280399778	0.4302261445118588
0.4714047751249306	0.4302261445118588
0.4714047751249306	0.43132928847214563
0.4719600222098834	0.43132928847214563
0.4719600222098834	0.431880860452289
0.4725152692948362	0.431880860452289
0.4725152692948362	0.43298400441257584
0.47362576346474183	0.43298400441257584
0.47362576346474183	0.43408714837286266
0.47418101054969464	0.43408714837286266
0.47418101054969464	0.43463872035300605
0.47529150471960024	0.43463872035300605
0.47529150471960024	0.43574186431329287
0.47584675180455305	0.43574186431329287
0.47584675180455305	0.4362934362934363
0.47640199888950585	0.4362934362934363
0.47640199888950585	0.4379481522338665
0.47862298722931707	0.4379481522338665
0.47862298722931707	0.44070601213458355
0.47917823431426987	0.44070601213458355
0.47917823431426987	0.4429123000551572
0.47973348139922267	0.4429123000551572
0.47973348139922267	0.44346387203530063
0.4802887284841755	0.44346387203530063
0.4802887284841755	0.44622173193601766
0.4808439755691283	0.44622173193601766
0.4808439755691283	0.4484280198565913
0.4813992226540811	0.4484280198565913
0.4813992226540811	0.4489795918367347
0.4825097168239867	0.4489795918367347
0.4825097168239867	0.4495311638168781
0.4836202109938923	0.4495311638168781
0.4836202109938923	0.4500827357970215
0.4841754580788451	0.4500827357970215
0.4841754580788451	0.4506343077771649
0.4847307051637979	0.4506343077771649
0.4847307051637979	0.456150027578599
0.4852859522487507	0.456150027578599
0.4852859522487507	0.4578047435190292
0.4863964464186563	0.4578047435190292
0.4863964464186563	0.45835631549917266
0.4869516935036091	0.45835631549917266
0.4869516935036091	0.46332046332046334
0.4880621876735147	0.46332046332046334
0.4880621876735147	0.46442360728075016
0.48917268184342033	0.46442360728075016
0.48917268184342033	0.46552675124103693
0.48972792892837314	0.46552675124103693
0.48972792892837314	0.46607832322118037
0.49083842309827874	0.46607832322118037
0.49083842309827874	0.46662989520132375
0.49139367018323155	0.46662989520132375
0.49139367018323155	0.4688361831218974
0.49194891726818435	0.4688361831218974
0.49194891726818435	0.46938775510204084
0.49305941143808996	0.46938775510204084
0.49305941143808996	0.47104247104247104
0.49361465852304276	0.47104247104247104
0.49361465852304276	0.47269718698290125
0.49416990560799556	0.47269718698290125
0.49416990560799556	0.4738003309431881
0.49472515269294837	0.4738003309431881
0.49472515269294837	0.4743519029233315
0.49528039977790117	0.4743519029233315
0.49528039977790117	0.4749034749034749
0.4963908939478068	0.4749034749034749
0.4963908939478068	0.47545504688361834
0.4969461410327596	0.47545504688361834
0.4969461410327596	0.47710976282404854
0.4975013881177124	0.47710976282404854
0.4975013881177124	0.47766133480419193
0.4980566352026652	0.47766133480419193
0.4980566352026652	0.47876447876447875
0.498611882287618	0.47876447876447875
0.498611882287618	0.4793160507446222
0.501388117712382	0.4793160507446222
0.501388117712382	0.4809707666850524
0.5030538589672404	0.4809707666850524
0.5030538589672404	0.4820739106453392
0.504164353137146	0.4820739106453392
0.504164353137146	0.4826254826254826
0.5052748473070516	0.4826254826254826
0.5052748473070516	0.48483177054605625
0.5058300943920044	0.48483177054605625
0.5058300943920044	0.4853833425261997
0.5080510827318157	0.4853833425261997
0.5080510827318157	0.4859349145063431
0.5086063298167685	0.4859349145063431
0.5086063298167685	0.4864864864864865
0.5097168239866741	0.4864864864864865
0.5097168239866741	0.4870380584666299
0.5102720710716269	0.4870380584666299
0.5102720710716269	0.4875896304467733
0.5119378123264853	0.4875896304467733
0.5119378123264853	0.4881412024269167
0.5124930594114381	0.4881412024269167
0.5124930594114381	0.48924434638720354
0.5141588006662965	0.48924434638720354
0.5141588006662965	0.49034749034749037
0.5152692948362021	0.49034749034749037
0.5152692948362021	0.4914506343077772
0.5158245419211549	0.4914506343077772
0.5158245419211549	0.4920022062879206
0.5174902831760133	0.4920022062879206
0.5174902831760133	0.4942084942084942
0.5180455302609661	0.4942084942084942
0.5180455302609661	0.49531163816878104
0.5186007773459189	0.49531163816878104
0.5186007773459189	0.49641478212906787
0.5197112715158245	0.49641478212906787
0.5197112715158245	0.4980694980694981
0.5213770127706829	0.4980694980694981
0.5213770127706829	0.4997242140099283
0.5219322598556357	0.4997242140099283
0.5219322598556357	0.5002757859900717
0.5224875069405885	0.5002757859900717
0.5224875069405885	0.5035852178709321
0.5230427540255413	0.5035852178709321
0.5230427540255413	0.504688361831219
0.5230427540255413	0.5063430777716492
0.5235980011104941	0.5063430777716492
0.5235980011104941	0.507446221731936
0.5252637423653526	0.507446221731936
0.5252637423653526	0.5091009376723662
0.5285952248750694	0.5091009376723662
0.5285952248750694	0.5096525096525096
0.5302609661299278	0.5096525096525096
0.5302609661299278	0.5102040816326531
0.5308162132148806	0.5102040816326531
0.5308162132148806	0.5118587975730833
0.532481954469739	0.5118587975730833
0.532481954469739	0.5146166574738004
0.5341476957245974	0.5146166574738004
0.5341476957245974	0.5157198014340871
0.535258189894503	0.5157198014340871
0.535258189894503	0.516822945394374
0.5358134369794558	0.516822945394374
0.5358134369794558	0.5179260893546608
0.5369239311493614	0.5179260893546608
0.5369239311493614	0.5184776613348042
0.5374791782343142	0.5184776613348042
0.5374791782343142	0.5190292333149475
0.538034425319267	0.5190292333149475
0.538034425319267	0.5201323772752344
0.5391449194891726	0.5201323772752344
0.5391449194891726	0.5217870932156646
0.5402554136590783	0.5217870932156646
0.5402554136590783	0.5239933811362383
0.5413659078289839	0.5239933811362383
0.5413659078289839	0.525096525096525
0.5419211549139367	0.525096525096525
0.5419211549139367	0.5256480970766685
0.5424764019988895	0.5256480970766685
0.5424764019988895	0.5261996690568119
0.5469183786785119	0.5261996690568119
0.5469183786785119	0.5278543849972421
0.5485841199333703	0.5278543849972421
0.5485841199333703	0.528957528957529
0.5496946141032759	0.528957528957529
0.5496946141032759	0.531715388858246
0.5502498611882287	0.531715388858246
0.5502498611882287	0.5339216767788196
0.5519156024430871	0.5339216767788196
0.5519156024430871	0.5355763927192498
0.5530260966129927	0.5355763927192498
0.5530260966129927	0.5361279646993933
0.5563575791227096	0.5361279646993933
0.5563575791227096	0.53723110865968
0.5569128262076624	0.53723110865968
0.5569128262076624	0.5377826806398235
0.5574680732926152	0.5377826806398235
0.5574680732926152	0.5383342526199669
0.5585785674625208	0.5383342526199669
0.5585785674625208	0.5388858246001104
0.5596890616324264	0.5388858246001104
0.5596890616324264	0.5399889685603971
0.5602443087173792	0.5399889685603971
0.5602443087173792	0.5410921125206839
0.5613548028872848	0.5410921125206839
0.5613548028872848	0.5416436845008273
0.5619100499722376	0.5416436845008273
0.5619100499722376	0.5427468284611142
0.5630205441421433	0.5427468284611142
0.5630205441421433	0.5432984004412575
0.5652415324819545	0.5432984004412575
0.5652415324819545	0.5444015444015444
0.5657967795669073	0.5444015444015444
0.5657967795669073	0.5449531163816879
0.5674625208217657	0.5449531163816879
0.5674625208217657	0.5460562603419746
0.5685730149916713	0.5460562603419746
0.5685730149916713	0.5471594043022614
0.5702387562465298	0.5471594043022614
0.5702387562465298	0.5477109762824048
0.5713492504164354	0.5477109762824048
0.5713492504164354	0.5482625482625483
0.5735702387562466	0.5482625482625483
0.5735702387562466	0.5488141202426917
0.5741254858411994	0.5488141202426917
0.5741254858411994	0.5515719801434087
0.5763464741810106	0.5515719801434087
0.5763464741810106	0.5526751241036956
0.5802332037756802	0.5526751241036956
0.5802332037756802	0.5537782680639823
0.580788450860633	0.5537782680639823
0.580788450860633	0.5543298400441258
0.5824541921154914	0.5543298400441258
0.5824541921154914	0.5565361279646994
0.5830094392004442	0.5565361279646994
0.5830094392004442	0.5570876999448428
0.5841199333703498	0.5570876999448428
0.5841199333703498	0.5581908439051296
0.5857856746252083	0.5581908439051296
0.5857856746252083	0.5592939878654164
0.5868961687951139	0.5592939878654164
0.5868961687951139	0.5598455598455598
0.5880066629650195	0.5598455598455598
0.5880066629650195	0.5609487038058467
0.5891171571349251	0.5609487038058467
0.5891171571349251	0.56150027578599
0.5896724042198779	0.56150027578599
0.5896724042198779	0.5620518477661335
0.5907828983897835	0.5620518477661335
0.5907828983897835	0.5626034197462769
0.5924486396446419	0.5626034197462769
0.5924486396446419	0.5631549917264203
0.5930038867295947	0.5631549917264203
0.5930038867295947	0.5648097076668506
0.5935591338145475	0.5648097076668506
0.5935591338145475	0.5653612796469939
0.5946696279844531	0.5653612796469939
0.5946696279844531	0.5659128516271373
0.5952248750694059	0.5659128516271373
0.5952248750694059	0.5670159955874241
0.5968906163242643	0.5670159955874241
0.5968906163242643	0.5675675675675675
0.5974458634092171	0.5675675675675675
0.5974458634092171	0.568119139547711
0.5991116046640755	0.568119139547711
0.5991116046640755	0.5692222835079978
0.6002220988339811	0.5692222835079978
0.6002220988339811	0.5703254274682846
0.600777345918934	0.5703254274682846
0.600777345918934	0.5714285714285714
0.6018878400888396	0.5714285714285714
0.6018878400888396	0.5719801434087148
0.603553581343698	0.5719801434087148
0.603553581343698	0.5725317153888583
0.6041088284286508	0.5725317153888583
0.6041088284286508	0.5730832873690016
0.606329816768462	0.5730832873690016
0.606329816768462	0.5752895752895753
0.6074403109383676	0.5752895752895753
0.6074403109383676	0.5758411472697187
0.6085508051082732	0.5758411472697187
0.6085508051082732	0.5763927192498621
0.6107717934480844	0.5763927192498621
0.6107717934480844	0.5791505791505791
0.61188228761799	0.5791505791505791
0.61188228761799	0.5819084390512962
0.6124375347029428	0.5819084390512962
0.6124375347029428	0.583011583011583
0.6129927817878956	0.583011583011583
0.6129927817878956	0.5841147269718698
0.6135480288728484	0.5841147269718698
0.6135480288728484	0.5857694429123
0.6141032759578012	0.5857694429123
0.6141032759578012	0.5863210148924435
0.6179900055524709	0.5863210148924435
0.6179900055524709	0.5874241588527302
0.6191004997223765	0.5874241588527302
0.6191004997223765	0.5879757308328737
0.6196557468073293	0.5879757308328737
0.6196557468073293	0.5885273028130171
0.6207662409772349	0.5885273028130171
0.6207662409772349	0.5896304467733039
0.6224319822320933	0.5896304467733039
0.6224319822320933	0.5912851627137341
0.6235424764019989	0.5912851627137341
0.6235424764019989	0.5918367346938775
0.6240977234869517	0.5918367346938775
0.6240977234869517	0.5940430226144512
0.6252082176568573	0.5940430226144512
0.6252082176568573	0.595146166574738
0.6263187118267629	0.595146166574738
0.6263187118267629	0.5956977385548814
0.6274292059966685	0.5956977385548814
0.6274292059966685	0.5962493105350248
0.6302054414214325	0.5962493105350248
0.6302054414214325	0.5968008825151683
0.6313159355913381	0.5968008825151683
0.6313159355913381	0.5973524544953116
0.6318711826762909	0.5973524544953116
0.6318711826762909	0.597904026475455
0.6340921710161022	0.597904026475455
0.6340921710161022	0.5984555984555985
0.634647418101055	0.5984555984555985
0.634647418101055	0.5990071704357418
0.6357579122709606	0.5990071704357418
0.6357579122709606	0.6001103143960287
0.6363131593559134	0.6001103143960287
0.6363131593559134	0.6006618863761721
0.637423653525819	0.6006618863761721
0.637423653525819	0.6028681742967458
0.6390893947806774	0.6028681742967458
0.6390893947806774	0.6039713182570325
0.6396446418656302	0.6039713182570325
0.6396446418656302	0.6056260341974627
0.640199888950583	0.6056260341974627
0.640199888950583	0.6067291781577496
0.6413103831204886	0.6067291781577496
0.6413103831204886	0.607280750137893
0.6418656302054414	0.607280750137893
0.6418656302054414	0.6089354660783233
0.6424208772903942	0.6089354660783233
0.6424208772903942	0.61003861003861
0.642976124375347	0.61003861003861
0.642976124375347	0.6105901820187535
0.6435313714602998	0.6105901820187535
0.6435313714602998	0.6111417539988968
0.6440866185452526	0.6111417539988968
0.6440866185452526	0.6155543298400441
0.6451971127151582	0.6155543298400441
0.6451971127151582	0.6161059018201875
0.645752359800111	0.6161059018201875
0.645752359800111	0.616657473800331
0.6463076068850638	0.616657473800331
0.6463076068850638	0.6177606177606177
0.6496390893947807	0.6177606177606177
0.6496390893947807	0.6199669056811914
0.6507495835646863	0.6199669056811914
0.6507495835646863	0.6216216216216216
0.6518600777345919	0.6216216216216216
0.6518600777345919	0.622173193601765
0.6535258189894503	0.622173193601765
0.6535258189894503	0.6232763375620518
0.6551915602443087	0.6232763375620518
0.6551915602443087	0.6238279095421952
0.6568573014991671	0.6238279095421952
0.6568573014991671	0.6243794815223387
0.6574125485841199	0.6243794815223387
0.6574125485841199	0.6254826254826255
0.6579677956690727	0.6254826254826255
0.6579677956690727	0.6293436293436293
0.6596335369239311	0.6293436293436293
0.6596335369239311	0.6309983452840596
0.6612992781787895	0.6309983452840596
0.6612992781787895	0.631549917264203
0.6618545252637423	0.631549917264203
0.6618545252637423	0.6337562051847766
0.6629650194336479	0.6337562051847766
0.6629650194336479	0.63430777716492
0.6668517490283176	0.63430777716492
0.6668517490283176	0.6348593491450635
0.6690727373681288	0.6348593491450635
0.6690727373681288	0.6359624931053502
0.6696279844530816	0.6359624931053502
0.6696279844530816	0.6365140650854937
0.67129372570794	0.6365140650854937
0.67129372570794	0.637065637065637
0.6729594669627984	0.637065637065637
0.6729594669627984	0.6376172090457805
0.6746252082176568	0.6376172090457805
0.6746252082176568	0.6381687810259239
0.6751804553026096	0.6381687810259239
0.6751804553026096	0.6442360728075014
0.6762909494725152	0.6442360728075014
0.6762909494725152	0.6453392167677882
0.676846196557468	0.6453392167677882
0.676846196557468	0.646442360728075
0.6774014436424208	0.646442360728075
0.6774014436424208	0.6480970766685052
0.6779566907273736	0.6480970766685052
0.6779566907273736	0.649200220628792
0.6790671848972792	0.649200220628792
0.6790671848972792	0.6497517926089355
0.679622431982232	0.6497517926089355
0.679622431982232	0.6503033645890789
0.6801776790671848	0.6503033645890789
0.6801776790671848	0.6508549365692223
0.6812881732370905	0.6508549365692223
0.6812881732370905	0.6525096525096525
0.6818434203220433	0.6525096525096525
0.6818434203220433	0.6530612244897959
0.6823986674069961	0.6530612244897959
0.6823986674069961	0.6552675124103695
0.6840644086618545	0.6552675124103695
0.6840644086618545	0.655819084390513
0.6862853970016657	0.655819084390513
0.6862853970016657	0.6563706563706564
0.6868406440866185	0.6563706563706564
0.6868406440866185	0.6574738003309432
0.6873958911715713	0.6574738003309432
0.6873958911715713	0.65857694429123
0.6879511382565242	0.65857694429123
0.6879511382565242	0.6591285162713734
0.688506385341477	0.6591285162713734
0.688506385341477	0.6602316602316602
0.6890616324264298	0.6602316602316602
0.6890616324264298	0.6607832322118037
0.6901721265963354	0.6607832322118037
0.6901721265963354	0.6635410921125207
0.6918378678511938	0.6635410921125207
0.6918378678511938	0.6640926640926641
0.6935036091060522	0.6640926640926641
0.6935036091060522	0.6668505239933812
0.694058856191005	0.6668505239933812
0.694058856191005	0.667953667953668
0.6946141032759579	0.667953667953668
0.6946141032759579	0.6696083838940982
0.6951693503609107	0.6696083838940982
0.6951693503609107	0.6701599558742416
0.6957245974458635	0.6701599558742416
0.6957245974458635	0.6729178157749587
0.6962798445308163	0.6729178157749587
0.6962798445308163	0.6751241036955322
0.6968350916157691	0.6751241036955322
0.6968350916157691	0.6756756756756757
0.6973903387007219	0.6756756756756757
0.6973903387007219	0.6789851075565362
0.6979455857856747	0.6789851075565362
0.6979455857856747	0.6806398234969664
0.6985008328706275	0.6806398234969664
0.6985008328706275	0.6811913954771097
0.6996113270405331	0.6811913954771097
0.6996113270405331	0.6822945394373966
0.7018323153803443	0.6822945394373966
0.7018323153803443	0.68284611141754
0.7034980566352027	0.68284611141754
0.7034980566352027	0.6833976833976834
0.7046085508051083	0.6833976833976834
0.7046085508051083	0.685603971318257
0.7057190449750139	0.685603971318257
0.7057190449750139	0.6861555432984004
0.7062742920599667	0.6861555432984004
0.7062742920599667	0.6867071152785439
0.7068295391449195	0.6867071152785439
0.7068295391449195	0.6872586872586872
0.7084952803997779	0.6872586872586872
0.7084952803997779	0.6894649751792609
0.7090505274847307	0.6894649751792609
0.7090505274847307	0.6911196911196911
0.7096057745696835	0.6911196911196911
0.7096057745696835	0.692222835079978
0.7107162687395892	0.692222835079978
0.7107162687395892	0.6927744070601214
0.7123820099944476	0.6927744070601214
0.7123820099944476	0.6933259790402647
0.7134925041643532	0.6933259790402647
0.7134925041643532	0.6944291230005516
0.714047751249306	0.6944291230005516
0.714047751249306	0.6955322669608384
0.7146029983342588	0.6955322669608384
0.7146029983342588	0.6960838389409818
0.7151582454192116	0.6960838389409818
0.7151582454192116	0.6982901268615554
0.7157134925041644	0.6982901268615554
0.7157134925041644	0.6993932708218422
0.71682398667407	0.6993932708218422
0.71682398667407	0.7015995587424159
0.7173792337590228	0.7015995587424159
0.7173792337590228	0.7027027027027027
0.7179344808439756	0.7027027027027027
0.7179344808439756	0.7032542746828461
0.719600222098834	0.7032542746828461
0.719600222098834	0.7038058466629895
0.7201554691837868	0.7038058466629895
0.7201554691837868	0.704357418643133
0.7207107162687396	0.704357418643133
0.7207107162687396	0.7060121345835632
0.7212659633536924	0.7060121345835632
0.7212659633536924	0.7065637065637066
0.7218212104386452	0.7065637065637066
0.7218212104386452	0.7071152785438499
0.7229317046085508	0.7071152785438499
0.7229317046085508	0.7082184225041368
0.725152692948362	0.7082184225041368
0.725152692948362	0.7087699944842802
0.7257079400333148	0.7087699944842802
0.7257079400333148	0.7115278543849972
0.7262631871182677	0.7115278543849972
0.7262631871182677	0.7126309983452841
0.7268184342032205	0.7126309983452841
0.7268184342032205	0.7131825703254274
0.7279289283731261	0.7131825703254274
0.7279289283731261	0.7137341423055709
0.7295946696279845	0.7137341423055709
0.7295946696279845	0.7142857142857143
0.7312604108828429	0.7142857142857143
0.7312604108828429	0.7148372862658577
0.7323709050527485	0.7148372862658577
0.7323709050527485	0.7153888582460011
0.7329261521377013	0.7153888582460011
0.7329261521377013	0.7175951461665747
0.7334813992226541	0.7175951461665747
0.7334813992226541	0.7181467181467182
0.7340366463076069	0.7181467181467182
0.7340366463076069	0.7186982901268616
0.7345918933925597	0.7186982901268616
0.7345918933925597	0.7192498621070049
0.7357023875624653	0.7192498621070049
0.7357023875624653	0.7198014340871484
0.7362576346474181	0.7198014340871484
0.7362576346474181	0.722007722007722
0.7379233759022765	0.722007722007722
0.7379233759022765	0.7231108659680088
0.7384786229872293	0.7231108659680088
0.7384786229872293	0.7236624379481522
0.7390338700721821	0.7236624379481522
0.7390338700721821	0.7247655819084391
0.7406996113270405	0.7247655819084391
0.7406996113270405	0.7258687258687259
0.7412548584119933	0.7258687258687259
0.7412548584119933	0.7264202978488693
0.7418101054969461	0.7264202978488693
0.7418101054969461	0.728626585769443
0.742365352581899	0.728626585769443
0.742365352581899	0.7297297297297297
0.7440310938367574	0.7297297297297297
0.7440310938367574	0.7313844456701599
0.745141588006663	0.7313844456701599
0.745141588006663	0.7324875896304468
0.7456968350916158	0.7324875896304468
0.7456968350916158	0.7335907335907336
0.7468073292615214	0.7335907335907336
0.7468073292615214	0.734142305570877
0.7473625763464742	0.734142305570877
0.7473625763464742	0.7357970215113072
0.7490283176013326	0.7357970215113072
0.7490283176013326	0.7374517374517374
0.7501388117712382	0.7374517374517374
0.7501388117712382	0.7380033094318809
0.750694058856191	0.7380033094318809
0.750694058856191	0.7402095973524545
0.7512493059411438	0.7402095973524545
0.7512493059411438	0.740761169332598
0.7518045530260966	0.740761169332598
0.7518045530260966	0.7413127413127413
0.7523598001110494	0.7413127413127413
0.7523598001110494	0.7418643132928847
0.753470294280955	0.7418643132928847
0.753470294280955	0.7424158852730282
0.7545807884508606	0.7424158852730282
0.7545807884508606	0.7429674572531716
0.7551360355358134	0.7429674572531716
0.7551360355358134	0.7446221731936018
0.756246529705719	0.7446221731936018
0.756246529705719	0.7451737451737451
0.7579122709605774	0.7451737451737451
0.7579122709605774	0.7479316050744622
0.7590227651304831	0.7479316050744622
0.7590227651304831	0.7484831770546057
0.7595780122154359	0.7484831770546057
0.7595780122154359	0.7495863210148924
0.7612437534702943	0.7495863210148924
0.7612437534702943	0.7501378929950359
0.7640199888950583	0.7501378929950359
0.7640199888950583	0.7512410369553226
0.7656857301499167	0.7512410369553226
0.7656857301499167	0.7523441809156095
0.7662409772348695	0.7523441809156095
0.7662409772348695	0.7534473248758963
0.7667962243198223	0.7534473248758963
0.7667962243198223	0.7545504688361832
0.7673514714047751	0.7545504688361832
0.7673514714047751	0.7573083287369001
0.7679067184897279	0.7573083287369001
0.7679067184897279	0.7578599007170436
0.7690172126596335	0.7578599007170436
0.7690172126596335	0.7600661886376172
0.7695724597445863	0.7600661886376172
0.7695724597445863	0.7622724765581909
0.7701277068295391	0.7622724765581909
0.7701277068295391	0.7628240485383343
0.7729039422543031	0.7628240485383343
0.7729039422543031	0.7633756205184776
0.7756801776790672	0.7633756205184776
0.7756801776790672	0.7639271924986211
0.7767906718489728	0.7639271924986211
0.7767906718489728	0.7644787644787645
0.7779011660188784	0.7644787644787645
0.7779011660188784	0.7655819084390513
0.7784564131038312	0.7655819084390513
0.7784564131038312	0.7661334804191947
0.7801221543586896	0.7661334804191947
0.7801221543586896	0.7666850523993382
0.781787895613548	0.7666850523993382
0.781787895613548	0.7677881963596249
0.7823431426985008	0.7677881963596249
0.7823431426985008	0.7683397683397684
0.7834536368684064	0.7683397683397684
0.7834536368684064	0.770546056260342
0.7840088839533592	0.770546056260342
0.7840088839533592	0.7710976282404853
0.784564131038312	0.7710976282404853
0.784564131038312	0.7716492002206288
0.7851193781232648	0.7716492002206288
0.7851193781232648	0.7749586321014893
0.7862298722931704	0.7749586321014893
0.7862298722931704	0.7760617760617761
0.7867851193781232	0.7760617760617761
0.7867851193781232	0.7766133480419195
0.787340366463076	0.7766133480419195
0.787340366463076	0.7788196359624932
0.7884508606329816	0.7788196359624932
0.7884508606329816	0.7810259238830667
0.79011660188784	0.7810259238830667
0.79011660188784	0.7815774958632101
0.7912270960577457	0.7815774958632101
0.7912270960577457	0.7848869277440707
0.7917823431426985	0.7848869277440707
0.7917823431426985	0.785438499724214
0.7928928373126041	0.785438499724214
0.7928928373126041	0.7909542195256482
0.7951138256524153	0.7909542195256482
0.7951138256524153	0.7915057915057915
0.7956690727373681	0.7915057915057915
0.7956690727373681	0.7920573634859349
0.7962243198223209	0.7920573634859349
0.7962243198223209	0.7926089354660784
0.7973348139922265	0.7926089354660784
0.7973348139922265	0.7931605074462217
0.7978900610771793	0.7931605074462217
0.7978900610771793	0.7942636514065086
0.7984453081621321	0.7942636514065086
0.7984453081621321	0.7964699393270822
0.7990005552470849	0.7964699393270822
0.7990005552470849	0.797573083287369
0.7995558023320377	0.797573083287369
0.7995558023320377	0.7981246552675124
0.8006662965019433	0.7981246552675124
0.8006662965019433	0.7986762272476559
0.8012215435868961	0.7986762272476559
0.8012215435868961	0.7992277992277992
0.8017767906718489	0.7992277992277992
0.8017767906718489	0.7997793712079426
0.8023320377568017	0.7997793712079426
0.8023320377568017	0.8003309431880861
0.8034425319267073	0.8003309431880861
0.8034425319267073	0.8019856591285163
0.8039977790116601	0.8019856591285163
0.8039977790116601	0.8025372311086597
0.8067740144364242	0.8025372311086597
0.8067740144364242	0.8036403750689465
0.807329261521377	0.8036403750689465
0.807329261521377	0.8052950910093767
0.8084397556912826	0.8052950910093767
0.8084397556912826	0.8075013789299503
0.8106607440310938	0.8075013789299503
0.8106607440310938	0.8080529509100938
0.8112159911160466	0.8080529509100938
0.8112159911160466	0.8086045228902372
0.8123264852859522	0.8086045228902372
0.8123264852859522	0.8091560948703805
0.8128817323709051	0.8091560948703805
0.8128817323709051	0.8102592388306674
0.8139922265408107	0.8102592388306674
0.8139922265408107	0.8108108108108109
0.8151027207107163	0.8108108108108109
0.8151027207107163	0.8113623827909542
0.8156579677956691	0.8113623827909542
0.8156579677956691	0.8124655267512411
0.8162132148806219	0.8124655267512411
0.8162132148806219	0.8130170987313844
0.8167684619655747	0.8130170987313844
0.8167684619655747	0.8146718146718147
0.8173237090505275	0.8146718146718147
0.8173237090505275	0.815223386651958
0.818989450305386	0.815223386651958
0.818989450305386	0.8157749586321015
0.8200999444752916	0.8157749586321015
0.8200999444752916	0.8174296745725317
0.8206551915602444	0.8174296745725317
0.8206551915602444	0.8179812465526751
0.8212104386451972	0.8179812465526751
0.8212104386451972	0.8185328185328186
0.82176568573015	0.8185328185328186
0.82176568573015	0.8207391064533922
0.8228761799000556	0.8207391064533922
0.8228761799000556	0.8223938223938224
0.8239866740699612	0.8223938223938224
0.8239866740699612	0.8229453943739659
0.824541921154914	0.8229453943739659
0.824541921154914	0.8251516822945394
0.8278734036646308	0.8251516822945394
0.8278734036646308	0.8257032542746828
0.8284286507495836	0.8257032542746828
0.8284286507495836	0.8262548262548263
0.8295391449194892	0.8262548262548263
0.8295391449194892	0.8268063982349697
0.8312048861743476	0.8268063982349697
0.8312048861743476	0.8290126861555432
0.8334258745141588	0.8290126861555432
0.8334258745141588	0.8295642581356867
0.8345363686840644	0.8295642581356867
0.8345363686840644	0.8306674020959736
0.83564686285397	0.8306674020959736
0.83564686285397	0.8317705460562603
0.8362021099389229	0.8317705460562603
0.8362021099389229	0.8323221180364038
0.8367573570238757	0.8323221180364038
0.8367573570238757	0.8350799779371207
0.8378678511937813	0.8350799779371207
0.8378678511937813	0.8356315499172642
0.8389783453636869	0.8356315499172642
0.8389783453636869	0.8367346938775511
0.8395335924486397	0.8367346938775511
0.8395335924486397	0.8378378378378378
0.8411993337034981	0.8378378378378378
0.8411993337034981	0.8389409817981247
0.8428650749583565	0.8389409817981247
0.8428650749583565	0.839492553778268
0.8445308162132149	0.839492553778268
0.8445308162132149	0.8400441257584115
0.8450860632981677	0.8400441257584115
0.8450860632981677	0.8411472697186982
0.8456413103831205	0.8411472697186982
0.8456413103831205	0.8416988416988417
0.8461965574680733	0.8416988416988417
0.8461965574680733	0.8422504136789851
0.8473070516379789	0.8422504136789851
0.8473070516379789	0.8444567015995588
0.8478622987229317	0.8444567015995588
0.8478622987229317	0.8455598455598455
0.8495280399777901	0.8455598455598455
0.8495280399777901	0.8466629895201324
0.8511937812326485	0.8466629895201324
0.8511937812326485	0.8472145615002757
0.8517490283176014	0.8472145615002757
0.8517490283176014	0.8477661334804192
0.8523042754025542	0.8477661334804192
0.8523042754025542	0.8483177054605626
0.852859522487507	0.8483177054605626
0.852859522487507	0.8488692774407061
0.8534147695724598	0.8488692774407061
0.8534147695724598	0.8510755653612796
0.8545252637423654	0.8510755653612796
0.8545252637423654	0.8527302813017099
0.8550805108273182	0.8527302813017099
0.8550805108273182	0.8532818532818532
0.8573014991671294	0.8532818532818532
0.8573014991671294	0.8538334252619967
0.858411993337035	0.8538334252619967
0.858411993337035	0.8543849972421401
0.8589672404219878	0.8543849972421401
0.8589672404219878	0.8549365692222836
0.8622987229317046	0.8549365692222836
0.8622987229317046	0.8560397131825703
0.8628539700166574	0.8560397131825703
0.8628539700166574	0.8565912851627138
0.8634092171016102	0.8565912851627138
0.8634092171016102	0.8571428571428571
0.863964464186563	0.8571428571428571
0.863964464186563	0.8587975730832874
0.8650749583564686	0.8587975730832874
0.8650749583564686	0.861003861003861
0.8684064408661855	0.861003861003861
0.8684064408661855	0.8621070049641478
0.8689616879511383	0.8621070049641478
0.8689616879511383	0.8626585769442913
0.8695169350360911	0.8626585769442913
0.8695169350360911	0.8643132928847215
0.8700721821210439	0.8643132928847215
0.8700721821210439	0.8648648648648649
0.8706274292059967	0.8648648648648649
0.8706274292059967	0.8654164368450082
0.8717379233759023	0.8654164368450082
0.8717379233759023	0.8670711527854384
0.8722931704608551	0.8670711527854384
0.8722931704608551	0.8676227247655819
0.8739589117157135	0.8676227247655819
0.8739589117157135	0.8687258687258688
0.8750694058856191	0.8687258687258688
0.8750694058856191	0.8692774407060121
0.8761799000555247	0.8692774407060121
0.8761799000555247	0.8698290126861555
0.8767351471404775	0.8698290126861555
0.8767351471404775	0.8709321566464424
0.8772903942254303	0.8709321566464424
0.8772903942254303	0.8720353006067292
0.8778456413103831	0.8720353006067292
0.8778456413103831	0.8775510204081632
0.8784008883953359	0.8775510204081632
0.8784008883953359	0.8792057363485934
0.8789561354802887	0.8792057363485934
0.8789561354802887	0.8803088803088803
0.8795113825652415	0.8803088803088803
0.8795113825652415	0.8814120242691671
0.8800666296501943	0.8814120242691671
0.8800666296501943	0.8819635962493105
0.8817323709050527	0.8819635962493105
0.8817323709050527	0.8830667402095973
0.8822876179900055	0.8830667402095973
0.8822876179900055	0.8836183121897407
0.8845086063298168	0.8836183121897407
0.8845086063298168	0.885273028130171
0.8850638534147696	0.885273028130171
0.8850638534147696	0.888030888030888
0.8856191004997224	0.888030888030888
0.8856191004997224	0.8891340319911748
0.8878400888395336	0.8891340319911748
0.8878400888395336	0.8902371759514617
0.8883953359244864	0.8902371759514617
0.8883953359244864	0.8935466078323221
0.8889505830094392	0.8935466078323221
0.8889505830094392	0.894649751792609
0.8906163242642976	0.894649751792609
0.8906163242642976	0.8968560397131826
0.8911715713492504	0.8968560397131826
0.8911715713492504	0.897407611693326
0.8917268184342032	0.897407611693326
0.8917268184342032	0.8985107556536128
0.8933925596890616	0.8985107556536128
0.8933925596890616	0.8996138996138996
0.8939478067740144	0.8996138996138996
0.8939478067740144	0.900165471594043
0.8961687951138256	0.900165471594043
0.8961687951138256	0.9007170435741865
0.8972792892837312	0.9007170435741865
0.8972792892837312	0.9012686155543298
0.897834536368684	0.9012686155543298
0.897834536368684	0.9018201875344732
0.8983897834536368	0.9018201875344732
0.8983897834536368	0.9029233314947601
0.8995002776235425	0.9029233314947601
0.8995002776235425	0.9040264754550469
0.9028317601332593	0.9040264754550469
0.9028317601332593	0.9056811913954771
0.9033870072182121	0.9056811913954771
0.9033870072182121	0.9062327633756205
0.9039422543031649	0.9062327633756205
0.9039422543031649	0.906784335355764
0.9044975013881177	0.906784335355764
0.9044975013881177	0.9078874793160507
0.9061632426429761	0.9078874793160507
0.9061632426429761	0.9084390512961942
0.9067184897279289	0.9084390512961942
0.9067184897279289	0.909542195256481
0.9078289838978345	0.909542195256481
0.9078289838978345	0.9100937672366244
0.9083842309827873	0.9100937672366244
0.9083842309827873	0.9111969111969112
0.9106052193225985	0.9111969111969112
0.9106052193225985	0.9128516271373415
0.9111604664075513	0.9128516271373415
0.9111604664075513	0.9139547710976282
0.9117157134925041	0.9139547710976282
0.9117157134925041	0.915057915057915
0.9122709605774569	0.915057915057915
0.9122709605774569	0.9156094870380584
0.9128262076624097	0.9156094870380584
0.9128262076624097	0.9161610590182019
0.9133814547473625	0.9161610590182019
0.9133814547473625	0.9167126309983453
0.9144919489172681	0.9167126309983453
0.9144919489172681	0.9178157749586321
0.9156024430871738	0.9178157749586321
0.9156024430871738	0.9194704908990623
0.9172681843420322	0.9194704908990623
0.9172681843420322	0.9200220628792057
0.9183786785119378	0.9200220628792057
0.9183786785119378	0.921676778819636
0.9194891726818434	0.921676778819636
0.9194891726818434	0.9227799227799228
0.9222654081066074	0.9227799227799228
0.9222654081066074	0.9255377826806398
0.9228206551915602	0.9255377826806398
0.9228206551915602	0.9260893546607832
0.923375902276513	0.9260893546607832
0.923375902276513	0.9266409266409267
0.9244863964464186	0.9266409266409267
0.9244863964464186	0.9282956425813569
0.9250416435313714	0.9282956425813569
0.9250416435313714	0.9293987865416437
0.9255968906163242	0.9293987865416437
0.9255968906163242	0.9299503585217871
0.9267073847862298	0.9299503585217871
0.9267073847862298	0.9305019305019305
0.9272626318711826	0.9305019305019305
0.9272626318711826	0.9321566464423607
0.9294836202109938	0.9321566464423607
0.9294836202109938	0.9327082184225042
0.9305941143808995	0.9327082184225042
0.9305941143808995	0.9338113623827909
0.9317046085508051	0.9338113623827909
0.9317046085508051	0.9343629343629344
0.9322598556357579	0.9343629343629344
0.9322598556357579	0.9354660783232212
0.9328151027207107	0.9354660783232212
0.9328151027207107	0.9360176503033646
0.9344808439755691	0.9360176503033646
0.9344808439755691	0.936569222283508
0.9372570794003331	0.936569222283508
0.9372570794003331	0.9371207942636514
0.9389228206551916	0.9371207942636514
0.9389228206551916	0.939327082184225
0.9394780677401444	0.939327082184225
0.9394780677401444	0.9404302261445119
0.9400333148250972	0.9404302261445119
0.9400333148250972	0.9409817981246553
0.94058856191005	0.9409817981246553
0.94058856191005	0.9415333701047987
0.9411438089950028	0.9415333701047987
0.9411438089950028	0.9426365140650855
0.9422543031649084	0.9426365140650855
0.9422543031649084	0.9442912300055157
0.9439200444197668	0.9442912300055157
0.9439200444197668	0.9448428019856592
0.9444752915047196	0.9448428019856592
0.9444752915047196	0.9470490899062327
0.9450305385896725	0.9470490899062327
0.9450305385896725	0.9476006618863761
0.9461410327595781	0.9476006618863761
0.9461410327595781	0.948703805846663
0.9466962798445309	0.948703805846663
0.9466962798445309	0.9492553778268064
0.9478067740144365	0.9492553778268064
0.9478067740144365	0.9498069498069498
0.9489172681843421	0.9498069498069498
0.9489172681843421	0.9503585217870932
0.9494725152692949	0.9503585217870932
0.9494725152692949	0.9520132377275234
0.9500277623542477	0.9520132377275234
0.9500277623542477	0.9525648097076669
0.9505830094392005	0.9525648097076669
0.9505830094392005	0.9531163816878102
0.9522487506940589	0.9531163816878102
0.9522487506940589	0.9542195256480971
0.9528039977790117	0.9542195256480971
0.9528039977790117	0.9558742415885273
0.9533592448639645	0.9558742415885273
0.9533592448639645	0.9569773855488142
0.9544697390338701	0.9569773855488142
0.9544697390338701	0.9580805295091009
0.9555802332037757	0.9580805295091009
0.9555802332037757	0.9586321014892444
0.9578012215435869	0.9586321014892444
0.9578012215435869	0.9591836734693877
0.9583564686285397	0.9591836734693877
0.9583564686285397	0.9597352454495311
0.9600222098833981	0.9597352454495311
0.9600222098833981	0.960838389409818
0.960577456968351	0.960838389409818
0.960577456968351	0.9613899613899614
0.9622431982232094	0.9613899613899614
0.9622431982232094	0.9619415333701048
0.9627984453081622	0.9619415333701048
0.9627984453081622	0.9624931053502482
0.963353692393115	0.9624931053502482
0.963353692393115	0.9630446773303916
0.9639089394780678	0.9630446773303916
0.9639089394780678	0.963596249310535
0.9655746807329262	0.963596249310535
0.9655746807329262	0.9641478212906784
0.966129927817879	0.9641478212906784
0.966129927817879	0.9646993932708219
0.9677956690727374	0.9646993932708219
0.9677956690727374	0.9652509652509652
0.9683509161576902	0.9652509652509652
0.968906163242643	0.9658025372311086
0.968906163242643	0.9663541092112521
0.9700166574125486	0.9663541092112521
0.9700166574125486	0.9674572531715389
0.9705719044975014	0.9674572531715389
0.9705719044975014	0.9680088251516823
0.9733481399222654	0.9680088251516823
0.9733481399222654	0.9685603971318257
0.974458634092171	0.9685603971318257
0.974458634092171	0.9707666850523994
0.9750138811771238	0.9707666850523994
0.9750138811771238	0.972972972972973
0.9761243753470294	0.972972972972973
0.9761243753470294	0.9735245449531164
0.9766796224319823	0.9735245449531164
0.9766796224319823	0.9746276889134032
0.9772348695169351	0.9746276889134032
0.9772348695169351	0.9762824048538334
0.9783453636868407	0.9762824048538334
0.9783453636868407	0.9773855488141202
0.9794558578567463	0.9773855488141202
0.9794558578567463	0.9784886927744071
0.9811215991116047	0.9784886927744071
0.9811215991116047	0.9790402647545504
0.9827873403664631	0.9790402647545504
0.9827873403664631	0.9801434087148373
0.9833425874514159	0.9801434087148373
0.9833425874514159	0.9823496966354109
0.9838978345363687	0.9823496966354109
0.9838978345363687	0.9834528405956977
0.9850083287062743	0.9834528405956977
0.9850083287062743	0.9845559845559846
0.9855635757912271	0.9845559845559846
0.9855635757912271	0.9851075565361279
0.9861188228761799	0.9851075565361279
0.9861188228761799	0.9862107004964148
0.9883398112159911	0.9862107004964148
0.9883398112159911	0.9867622724765582
0.9900055524708495	0.9867622724765582
0.9900055524708495	0.987865416436845
0.9905607995558023	0.987865416436845
0.9905607995558023	0.9900717043574186
0.9911160466407551	0.9900717043574186
0.9911160466407551	0.9906232763375621
0.9922265408106608	0.9906232763375621
0.9922265408106608	0.9917264202978489
0.994447529150472	0.9917264202978489
0.994447529150472	0.9928295642581357
0.9950027762354248	0.9928295642581357
0.9950027762354248	0.9961389961389961
0.9966685174902832	0.9961389961389961
0.9966685174902832	0.9966905681191396
0.9977790116601888	0.9966905681191396
0.9977790116601888	0.9994484280198566
0.9983342587451416	0.9994484280198566
0.9983342587451416	1.0
1.0	1.0
