# Supplementary material for: Deep phenotypic profiling of neuroactive drugs in larval zebrafish
Source: Nat Commun. 2024 Nov 17;15:9955. doi: 10.1038/s41467-024-54375-y (PMC11570628; doi:10.1038/s41467-024-54375-y)
Supplement: Supplementary file 6 — Source Data [file 41467_2024_54375_MOESM6_ESM.zip › Figure_Source_Data/Supplementary/Fig_S2/welldist_2.0/dists_neg_epoch_20.csv]

dists_n
0.3167090117931366
0.5441320538520813
0.6023489832878113
0.43357712030410767
0.5060870051383972
0.534867525100708
0.5095605850219727
0.537377119064331
0.5005960464477539
0.3687378168106079
0.4659508466720581
0.5186722278594971
0.462850421667099
0.4876827597618103
0.3864983916282654
0.21041181683540344
0.5605908036231995
0.5590673685073853
0.4046582579612732
0.6077019572257996
0.4989044666290283
0.5621938705444336
0.1804274469614029
0.31763955950737
0.6277189254760742
0.5541101694107056
0.6333261728286743
0.6303176879882812
0.4288060963153839
0.3562772274017334
0.4607980251312256
0.5188946723937988
0.6345728635787964
0.5523955821990967
0.6152899861335754
0.7082135677337646
0.209808811545372
0.3386557698249817
0.25089892745018005
0.35925155878067017
0.27570849657058716
0.3516809046268463
0.5488781332969666
0.6093115210533142
0.5953934192657471
0.4357394278049469
0.481546014547348
0.44126880168914795
0.6495862007141113
0.5946733355522156
0.5434052348136902
0.38695475459098816
0.5524786114692688
0.48137181997299194
0.44280362129211426
0.5102334022521973
0.47060713171958923
0.4538610577583313
0.21777130663394928
0.3412039577960968
0.535793125629425
0.4193616211414337
0.23753654956817627
0.3109224736690521
0.27532514929771423
0.4327849745750427
0.3526677191257477
0.293215274810791
0.263567715883255
0.46751007437705994
0.522821307182312
0.3756357729434967
0.5178964138031006
0.1883690357208252
0.4898694157600403
0.35652199387550354
0.5227097272872925
0.5045686960220337
0.45363664627075195
0.5347262024879456
0.2685158848762512
0.4306325316429138
0.6120057106018066
0.5996155142784119
0.6494684815406799
0.21907447278499603
0.5751129388809204
0.4800125062465668
0.4211926758289337
0.5405550599098206
0.499482661485672
0.5870708227157593
0.41853347420692444
0.39120548963546753
0.4986436367034912
0.41866984963417053
0.3060242533683777
0.3747748136520386
0.34306636452674866
0.5179688334465027
0.47866684198379517
0.5120946764945984
0.28671011328697205
0.47962939739227295
0.5426481366157532
0.5801999568939209
0.4621911644935608
0.4657600224018097
0.42299139499664307
0.49109143018722534
0.402756929397583
0.6388909816741943
0.2287069410085678
0.2835315465927124
0.3971591591835022
0.3434019088745117
0.14263270795345306
0.6074179410934448
0.43381863832473755
0.31107738614082336
0.35352250933647156
0.37193751335144043
0.4517527222633362
0.3101816177368164
0.2898688018321991
0.33333820104599
0.4636861979961395
0.34491971135139465
0.19988667964935303
0.4131582975387573
0.32935211062431335
0.2388559877872467
0.39138123393058777
0.631827175617218
0.45118510723114014
0.2957225739955902
0.28271353244781494
0.6010693907737732
0.44299599528312683
0.19402781128883362
0.4178641736507416
0.49556833505630493
0.28958064317703247
0.36081305146217346
0.6394543647766113
0.5517570972442627
0.17699341475963593
0.47157803177833557
0.46086424589157104
0.3055034577846527
0.4911022186279297
0.30628228187561035
0.3228020668029785
0.3852100074291229
0.4277411699295044
0.18843670189380646
0.30024221539497375
0.46249476075172424
0.6528797149658203
0.6173222064971924
0.2628158628940582
0.5595927238464355
0.6087213158607483
0.4612753987312317
0.5359500646591187
0.4784587621688843
0.437305212020874
0.3683878779411316
0.5278531908988953
0.49024802446365356
0.3124886453151703
0.2400977909564972
0.5934863686561584
0.37590891122817993
0.5938323736190796
0.4343896210193634
0.4837099313735962
0.349653959274292
0.3267570436000824
0.3993135690689087
0.258705735206604
0.48359447717666626
0.4245736598968506
0.36724430322647095
0.500638484954834
0.6315466165542603
0.5645914673805237
0.3742595613002777
0.6347123384475708
0.646720826625824
0.5434458255767822
0.3351104259490967
0.32845959067344666
0.5354114174842834
0.32363253831863403
0.4599299132823944
0.37228232622146606
0.47578221559524536
0.6050131320953369
0.2811959385871887
0.4134822189807892
0.2574668526649475
0.45262056589126587
0.5556857585906982
0.4334855079650879
0.4193914234638214
0.4868738651275635
0.4679611921310425
0.5101233124732971
0.3972078561782837
0.4127918779850006
0.4354458749294281
0.34640172123908997
0.44388875365257263
0.4224283695220947
0.4243015944957733
0.5106935501098633
0.23311319947242737
0.37222471833229065
0.5461000204086304
0.3225093483924866
0.26884347200393677
0.4672278165817261
0.4089975357055664
0.2732931673526764
0.530193030834198
0.4628457725048065
0.444430947303772
0.40176644921302795
0.46824246644973755
0.524803102016449
0.6904975175857544
0.5994797348976135
0.4852047860622406
0.29949572682380676
0.5037570595741272
0.4957123100757599
0.35281023383140564
0.5956019759178162
0.32489365339279175
0.5547584891319275
0.24537530541419983
0.2946642339229584
0.47681501507759094
0.5101258158683777
0.378508985042572
0.40173661708831787
0.4260597229003906
0.4015895426273346
0.5030714869499207
0.31302425265312195
0.5876989960670471
0.5768715143203735
0.585664689540863
0.63417649269104
0.3662636876106262
0.6187728047370911
0.5394043922424316
0.6796260476112366
0.17213405668735504
0.4044640064239502
0.5787627696990967
0.3669047951698303
0.5539827942848206
0.6494755148887634
0.455127477645874
0.5921011567115784
0.49633359909057617
0.6059632301330566
0.6210247874259949
0.38898584246635437
0.5782067775726318
0.44182753562927246
0.30999183654785156
0.388603538274765
0.3725605010986328
0.4183030128479004
0.3220616281032562
0.4982543885707855
0.5140595436096191
0.4801839590072632
0.5389187335968018
0.5766185522079468
0.33454984426498413
0.4472419321537018
0.5355397462844849
0.5199389457702637
0.389212042093277
0.30111026763916016
0.5953856110572815
0.4805743098258972
0.5901673436164856
0.7113226056098938
0.5279502272605896
0.6057980060577393
0.7118839621543884
0.4756229817867279
0.5588347911834717
0.4837917387485504
0.19620022177696228
0.43646475672721863
0.2281794548034668
0.427190899848938
0.40704283118247986
0.3934226632118225
0.4652664363384247
0.44005364179611206
0.14421698451042175
0.37170377373695374
0.3728703260421753
0.3589993715286255
0.5344458818435669
0.4618922770023346
0.3280315697193146
0.6032441854476929
0.39139479398727417
0.3626590669155121
0.4235185980796814
0.2888393700122833
0.2875409722328186
0.4626307487487793
0.4515295624732971
0.23845174908638
0.4891463816165924
0.3789162039756775
0.5001599192619324
0.32182082533836365
0.42048466205596924
0.33147090673446655
0.329142302274704
0.33458513021469116
0.3468642830848694
0.5037885308265686
0.37224510312080383
0.45192116498947144
0.32171082496643066
0.30197837948799133
0.21508996188640594
0.51644366979599
0.45755499601364136
0.3241043984889984
0.599185585975647
0.5314053297042847
0.22447706758975983
0.2794579267501831
0.3293269872665405
0.5735697150230408
0.4860678017139435
0.5265699625015259
0.41778725385665894
0.2908093333244324
0.40019288659095764
0.38362985849380493
0.6044393181800842
0.40414494276046753
0.520050585269928
0.617031991481781
0.23716551065444946
0.4822753071784973
0.23270642757415771
0.3382866382598877
0.4079778790473938
0.5317891836166382
0.3788067102432251
0.36858972907066345
0.2404228299856186
0.5613911747932434
0.4801386892795563
0.4934229552745819
0.5036548376083374
0.35477328300476074
0.4615030884742737
0.626524806022644
0.39250797033309937
0.35688138008117676
0.3672082722187042
0.23730270564556122
0.158927783370018
0.554023265838623
0.40115493535995483
0.08660351485013962
0.4265696406364441
0.6871932148933411
0.34067827463150024
0.4359387755393982
0.6478326320648193
0.2776710093021393
0.36678817868232727
0.5740277767181396
0.4231914281845093
0.4522719979286194
0.6684621572494507
0.3300268352031708
0.3295900225639343
0.46743956208229065
0.5461369752883911
0.465812087059021
0.46285247802734375
0.5271448493003845
0.4695146977901459
0.3453337550163269
0.4922756850719452
0.398595929145813
0.5309421420097351
0.5336060523986816
0.48230305314064026
0.38264578580856323
0.695560872554779
0.3610071539878845
0.4368600845336914
0.48384711146354675
0.40262749791145325
0.5349193811416626
0.1808730661869049
0.3906952440738678
0.37390536069869995
0.4129604995250702
0.5846484899520874
0.5605873465538025
0.6663398742675781
0.29561707377433777
0.32658085227012634
0.38242462277412415
0.3187306523323059
0.2526792883872986
0.35776227712631226
0.3380388915538788
0.40315645933151245
0.4481845498085022
0.33532339334487915
0.2545419931411743
0.44634178280830383
0.4904954731464386
0.31423792243003845
0.20864662528038025
0.3652859926223755
0.334984689950943
0.4408552050590515
0.4880743622779846
0.24596856534481049
0.5568273663520813
0.37511396408081055
0.3883814811706543
0.2587173283100128
0.34137314558029175
0.38083893060684204
0.49994292855262756
0.5056259632110596
0.41429832577705383
0.41835054755210876
0.4126833379268646
0.42561158537864685
0.3737289309501648
0.43963828682899475
0.7124004364013672
0.614816427230835
0.6423430442810059
0.6859697699546814
0.6496842503547668
0.6696417927742004
0.4861546754837036
0.4547094404697418
0.4824250042438507
0.48911553621292114
0.49345365166664124
0.1786869913339615
0.37050557136535645
0.2556490898132324
0.3126966953277588
0.3607770800590515
0.286531001329422
0.316617488861084
0.24217236042022705
0.1449352204799652
0.2941320538520813
0.4051339626312256
0.45441415905952454
0.4925398528575897
0.24539674818515778
0.44236230850219727
0.40114477276802063
0.48160579800605774
0.7189345955848694
0.3041110932826996
0.19927749037742615
0.3797200322151184
0.4936067461967468
0.4126605987548828
0.4277370274066925
0.46186017990112305
0.631561815738678
0.6801115274429321
0.5923088788986206
0.4305403530597687
0.4530431628227234
0.5859056115150452
0.5027632117271423
0.3327794075012207
0.36976584792137146
0.32657966017723083
0.2922194302082062
0.494648277759552
0.489561527967453
0.45441004633903503
0.3863980174064636
0.3739437758922577
0.6002616286277771
0.3805677592754364
0.3463442921638489
0.6807947158813477
0.4894052743911743
0.6083277463912964
0.40230464935302734
0.5960302948951721
0.41715091466903687
0.5584415197372437
0.49463891983032227
0.40529802441596985
0.36036136746406555
0.41530105471611023
0.42218074202537537
0.5078580379486084
0.4564532935619354
0.4242020547389984
0.42458051443099976
0.5671954154968262
0.5267164707183838
0.5887974500656128
0.31434014439582825
0.46676015853881836
0.4821731746196747
0.3970130980014801
0.4767841100692749
0.4831905663013458
0.3578203618526459
0.5663955807685852
0.5080366134643555
0.21936990320682526
0.3197889029979706
0.3982335925102234
0.44218137860298157
0.5535876750946045
0.4862857758998871
0.61502605676651
0.41883301734924316
0.4846058487892151
0.43580466508865356
0.4904913902282715
0.44322478771209717
0.657407820224762
0.29555022716522217
0.360512375831604
0.43601781129837036
0.5463820695877075
0.41879040002822876
0.4936120808124542
0.6149725914001465
0.4871787130832672
0.3044634461402893
0.6413240432739258
0.54984050989151
0.7039247155189514
0.5132837295532227
0.6485618948936462
0.524164617061615
0.26310163736343384
0.34635812044143677
0.40489205718040466
0.5001875758171082
0.4090898633003235
0.4228120446205139
0.5264755487442017
0.1884046047925949
0.4009307026863098
0.3981308937072754
0.3679964542388916
0.438772976398468
0.37879619002342224
0.5371518135070801
0.3618569076061249
0.4329012930393219
0.38637709617614746
0.5527667999267578
0.4449641704559326
0.36800217628479004
0.4358607828617096
0.48869070410728455
0.46477803587913513
0.38047879934310913
0.4138520359992981
0.37464359402656555
0.5917744040489197
0.6357014775276184
0.6119754314422607
0.5476740598678589
0.5983244180679321
0.6011419892311096
0.5033575892448425
0.7573160529136658
0.9126582741737366
0.7614825367927551
0.5637568831443787
0.4139224886894226
0.4137714207172394
0.41070857644081116
0.34499794244766235
0.6875617504119873
0.5821287631988525
0.3494313955307007
0.44026193022727966
0.6379910707473755
0.4232955574989319
0.5849706530570984
0.34999310970306396
0.567869246006012
0.48115402460098267
0.49049612879753113
0.6260024309158325
0.38575223088264465
0.5718606114387512
0.5138734579086304
0.19416476786136627
0.5029966235160828
0.3629975914955139
0.36019477248191833
0.3914825916290283
0.4007490873336792
0.3240315914154053
0.48207953572273254
0.4698731005191803
0.4300282895565033
0.49430304765701294
0.5386729836463928
0.6339694857597351
0.25518739223480225
0.5527616739273071
0.4207686185836792
0.6728302836418152
0.4490596354007721
0.46692711114883423
0.7338088750839233
0.42561426758766174
0.6277104020118713
0.6010067462921143
0.2781316041946411
0.5765472650527954
0.598617672920227
0.5349170565605164
0.44798290729522705
0.2848420739173889
0.5298765301704407
0.5516571402549744
0.2765810787677765
0.40333980321884155
0.6284525394439697
0.733167290687561
0.37042173743247986
0.7151312232017517
0.5763923525810242
0.6849048137664795
0.39206764101982117
0.5402261018753052
0.6583650708198547
0.30600136518478394
0.7361707091331482
0.40535056591033936
0.7530446648597717
0.2920239567756653
0.37531590461730957
0.5582172274589539
0.5666603446006775
0.4146917164325714
0.47337856888771057
0.4275406002998352
0.441910982131958
0.5200361013412476
0.5477611422538757
0.39327406883239746
0.5129491686820984
0.3985636830329895
0.44312193989753723
0.5903916358947754
0.40886545181274414
0.29771649837493896
0.503892719745636
0.481184720993042
0.3873066306114197
0.564169704914093
0.23388347029685974
0.763310432434082
0.6052178740501404
0.4821433126926422
0.4864788055419922
0.4963398277759552
0.47051218152046204
0.4102868139743805
0.4772811233997345
0.6037984490394592
0.48660194873809814
0.5253233909606934
0.4562484323978424
0.2530955672264099
0.5023660063743591
0.3630276620388031
0.5806454420089722
0.5425853729248047
0.662266194820404
0.4842807650566101
0.5447750091552734
0.5766687393188477
0.5415245294570923
0.42759543657302856
0.6053367853164673
0.6000226736068726
0.39445722103118896
0.342168390750885
0.4514680504798889
0.3501078486442566
0.4029146730899811
0.6144028306007385
0.6787170767784119
0.18062885105609894
0.6203811764717102
0.6871674656867981
0.20466198027133942
0.21344494819641113
0.47172024846076965
0.5151591897010803
0.2465922087430954
0.5840427875518799
0.5053964257240295
0.6340379118919373
0.5675686001777649
0.38934192061424255
0.2375902682542801
0.3220454752445221
0.37915804982185364
0.47442808747291565
0.4406925141811371
0.4343283474445343
0.3433254361152649
0.2336767315864563
0.7357515096664429
0.47077009081840515
0.4128577709197998
0.5391674041748047
0.5443992614746094
0.5320802927017212
0.3105618357658386
0.5289779305458069
0.4329438805580139
0.35501793026924133
0.40191835165023804
0.4560174345970154
0.5317691564559937
0.5064719915390015
0.4264170825481415
0.4255458116531372
0.4154761731624603
0.4009069502353668
0.34846460819244385
0.32136741280555725
0.46401602029800415
0.27136948704719543
0.46470582485198975
0.3060125708580017
0.33690476417541504
0.49236389994621277
0.332364559173584
0.3901606798171997
0.47731223702430725
0.5343642234802246
0.38336750864982605
0.4993751645088196
0.5519453883171082
0.5594297051429749
0.3243478238582611
0.26842474937438965
0.46105653047561646
0.6405989527702332
0.4272530674934387
0.46190688014030457
0.5230194330215454
0.5735012888908386
0.5004210472106934
0.6141918897628784
0.6491748094558716
0.43393367528915405
0.5600244998931885
0.5343477129936218
0.6076045632362366
0.6189966201782227
0.4533805549144745
0.6783327460289001
0.4579869508743286
0.472728967666626
0.45630988478660583
0.3381146192550659
0.3114267885684967
0.24690741300582886
0.2841997444629669
0.5470867156982422
0.5199296474456787
0.4819737672805786
0.4167783558368683
0.4662049114704132
0.38981446623802185
0.4523533284664154
0.4343125522136688
0.3443046510219574
0.4215356111526489
0.4463551342487335
0.7130097150802612
0.5387259721755981
0.5820722579956055
0.343887060880661
0.42557016015052795
0.5267783403396606
0.4631180465221405
0.6100320816040039
0.4944840371608734
0.43403124809265137
0.5111184120178223
0.6266100406646729
0.6654114723205566
0.16400699317455292
0.23165073990821838
0.32076242566108704
0.35084670782089233
0.4090137481689453
0.6869208812713623
0.6422083973884583
0.538384735584259
0.5895817279815674
0.5102899670600891
0.202742338180542
0.36551687121391296
0.4314906597137451
0.4496561586856842
0.3321364223957062
0.4796706438064575
0.5003167390823364
0.36730071902275085
0.4586266875267029
0.5202180743217468
0.535383939743042
0.4621657133102417
0.2645479440689087
0.3413011133670807
0.4603087604045868
0.34117189049720764
0.41618749499320984
0.4584841728210449
0.5797334313392639
0.45232126116752625
0.398259699344635
0.3943520486354828
0.4816210865974426
0.3703334927558899
0.5743513107299805
0.35873278975486755
0.47224685549736023
0.5399730801582336
0.6261547207832336
0.6142436265945435
0.5363583564758301
0.7247844934463501
0.41256266832351685
0.3025512099266052
0.4335562586784363
0.35365864634513855
0.4707759618759155
0.38378292322158813
0.44388678669929504
0.26027029752731323
0.3603722155094147
0.3579038381576538
0.6850372552871704
0.4675041735172272
0.3019251227378845
0.5724540948867798
0.3546048700809479
0.536433219909668
0.640800416469574
0.1951848417520523
0.4631598889827728
0.6694864630699158
0.3092787563800812
0.42612704634666443
0.5058224201202393
0.3086846172809601
0.383204847574234
0.4530564248561859
0.5182976722717285
0.567700982093811
0.44280025362968445
0.28440889716148376
0.4772443473339081
0.679457426071167
0.5855723023414612
0.5736899375915527
0.5640134215354919
0.5856921672821045
0.7524311542510986
0.373340368270874
0.48905977606773376
0.6240265369415283
0.6994313597679138
0.3011866509914398
0.1960093230009079
0.18694987893104553
0.22951139509677887
0.382710337638855
0.41292983293533325
0.3404163420200348
0.20626147091388702
0.1822650283575058
0.20987361669540405
0.12425012141466141
0.4267807602882385
0.47289368510246277
0.30828872323036194
0.18550392985343933
0.12009257078170776
0.3295477032661438
0.3643762767314911
0.24932873249053955
0.39883866906166077
0.31036660075187683
0.2010357677936554
0.3977881371974945
0.42341238260269165
0.2327054888010025
0.14260104298591614
0.48408177495002747
0.2944154739379883
0.45088890194892883
0.34291738271713257
0.4166830778121948
0.4075605869293213
0.342315137386322
0.4458123445510864
0.35245242714881897
0.4085835814476013
0.3055587410926819
0.3561219274997711
0.406875878572464
0.4328915476799011
0.39869827032089233
0.5727436542510986
0.3546431362628937
0.42193174362182617
0.47399863600730896
0.39292967319488525
0.6088202595710754
0.45618894696235657
0.4195300042629242
0.6790705919265747
0.43436363339424133
0.4972795844078064
0.4319085478782654
0.41426464915275574
0.3156101405620575
0.4624801278114319
0.24911116063594818
0.25902441143989563
0.31041276454925537
0.4166085720062256
0.34732484817504883
0.4297594428062439
0.32236871123313904
0.4486910104751587
0.32506677508354187
0.4914056360721588
0.3894878625869751
0.49160346388816833
0.3206178545951843
0.38830456137657166
0.40510717034339905
0.39076775312423706
0.39877742528915405
0.5097465515136719
0.16325712203979492
0.5464756488800049
0.583823561668396
0.3671873211860657
0.5752573609352112
0.2895871102809906
0.5689975023269653
0.390390008687973
0.5389091372489929
0.39321452379226685
0.5191065669059753
0.4075419008731842
0.3516114056110382
0.4121049642562866
0.4506312310695648
0.45733940601348877
0.4747149646282196
0.5107915997505188
0.5077854990959167
0.4564964771270752
0.5792597532272339
0.4477500021457672
0.20010162889957428
0.473625510931015
0.4271166920661926
0.49304085969924927
0.6511203646659851
0.5718973875045776
0.5153763294219971
0.468301922082901
0.3882324695587158
0.3794276714324951
0.7050395011901855
0.5555934906005859
0.4829569458961487
0.5978080630302429
0.41338270902633667
0.5755012631416321
0.3299475312232971
0.30553650856018066
0.5072803497314453
0.35879796743392944
0.4419706165790558
0.3268471658229828
0.4862026870250702
0.4882766306400299
0.19619326293468475
0.4546758532524109
0.335252046585083
0.45583492517471313
0.33896154165267944
0.38314753770828247
0.42396917939186096
0.539188802242279
0.6611728668212891
0.4050651490688324
0.4727295935153961
0.23372100293636322
0.3898787796497345
0.4666924774646759
0.461350679397583
0.35431334376335144
0.46455299854278564
0.46274781227111816
0.45022276043891907
0.41722598671913147
0.4906276762485504
0.2749767303466797
0.31932565569877625
0.2920337915420532
0.4311275780200958
0.4822402000427246
0.38078731298446655
0.4061426818370819
0.5139228701591492
0.36939626932144165
0.289343923330307
0.6300776600837708
0.7042023539543152
0.5800617933273315
0.4848490357398987
0.5114755034446716
0.488415002822876
0.26477593183517456
0.2612641155719757
0.4171440601348877
0.5427101254463196
0.5260459780693054
0.3646596670150757
0.5078968405723572
0.5000016689300537
0.33278611302375793
0.45847147703170776
0.48613205552101135
0.2876892387866974
0.457656592130661
0.551235556602478
0.3310021162033081
0.5073656439781189
0.47651079297065735
0.40037399530410767
0.49906161427497864
0.5003962516784668
0.37404564023017883
0.4399891793727875
0.4483022093772888
0.3166833519935608
0.6115432381629944
0.4344651997089386
0.6408655047416687
0.4545094966888428
0.7210364937782288
0.40743109583854675
0.36474674940109253
0.6400929093360901
0.43368375301361084
0.5028620958328247
0.4734870493412018
0.5146360993385315
0.29156291484832764
0.6147026419639587
0.389676034450531
0.5377605557441711
0.5864137411117554
0.2920929789543152
0.5781075954437256
0.4473142921924591
0.6090405583381653
0.4844987988471985
0.6322240829467773
0.76630038022995
0.6319173574447632
0.7932098507881165
0.2956582307815552
0.2631979286670685
0.3019968867301941
0.36194494366645813
0.364897757768631
0.6323406100273132
0.37125295400619507
0.23760011792182922
0.6376857757568359
0.5448914766311646
0.3477473855018616
0.4436495006084442
0.4036557674407959
0.3620040714740753
0.5162709355354309
0.2865176796913147
0.5087750554084778
0.6186676621437073
0.543484628200531
0.2905324101448059
0.6979547739028931
0.3027065396308899
0.37906646728515625
0.4565880298614502
0.6391761898994446
0.3705405294895172
0.5639322996139526
0.4719352424144745
0.41498127579689026
0.45181259512901306
0.6344011425971985
0.6562092900276184
0.4286929965019226
0.45784303545951843
0.5729601979255676
0.5846667289733887
0.48555150628089905
0.5557910799980164
0.6330158710479736
0.45052775740623474
0.3374713659286499
0.37171998620033264
0.345663458108902
0.46387505531311035
0.6961793303489685
0.44778749346733093
0.6417889595031738
0.598520815372467
0.33370333909988403
0.5395058989524841
0.6484163403511047
0.4717763066291809
0.3830568194389343
0.27206677198410034
0.5284218788146973
0.3974359333515167
0.49719855189323425
0.3806297779083252
0.40652066469192505
0.43737852573394775
0.40896812081336975
0.3967137336730957
0.679123044013977
0.42895159125328064
0.2522376775741577
0.5200005769729614
0.589015781879425
0.41325855255126953
0.5822077393531799
0.2406792789697647
0.34747499227523804
0.38721081614494324
0.37462663650512695
0.5397029519081116
0.4282023012638092
0.45234790444374084
0.5311325192451477
0.3256309926509857
0.3633563220500946
0.30340322852134705
0.635657787322998
0.6990549564361572
0.48288512229919434
0.31356966495513916
0.3572441637516022
0.40264877676963806
0.4865197241306305
0.4337894320487976
0.6621842384338379
0.28298482298851013
0.4080914556980133
0.35534486174583435
0.5201488137245178
0.5031612515449524
0.4306224584579468
0.6419235467910767
0.6021829843521118
0.5833677649497986
0.5748492479324341
0.6269040703773499
0.5088040232658386
0.2555771768093109
0.4945719540119171
0.4283425509929657
0.5216305255889893
0.5772151947021484
0.3461310863494873
0.5098894238471985
0.553417444229126
0.44205206632614136
0.7545024752616882
0.4193016290664673
0.5895380973815918
0.3550429344177246
0.5461986064910889
0.8513888716697693
0.586460292339325
0.5563367009162903
0.28032973408699036
0.6487774848937988
0.3153206706047058
0.2925475835800171
0.41065335273742676
0.578035831451416
0.5765399932861328
0.7376953363418579
0.3162209391593933
0.4420144259929657
0.47649067640304565
0.2684153616428375
0.5253086686134338
0.2481747716665268
0.6799063682556152
0.39856258034706116
0.1680060774087906
0.626652717590332
0.35467198491096497
0.5023792386054993
0.349272757768631
0.6874822974205017
0.25741034746170044
0.318421870470047
0.5209537148475647
0.23286575078964233
0.4055502414703369
0.5095698237419128
0.5321520566940308
0.40133658051490784
0.6570844650268555
0.4851928949356079
0.6329372525215149
0.5035555958747864
0.2257828712463379
0.6754568219184875
0.4220122992992401
0.6704859733581543
0.5461382269859314
0.5268826484680176
0.6052178740501404
0.4730186462402344
0.3623110353946686
0.5807945728302002
0.32557350397109985
0.46153298020362854
0.5424180626869202
0.5015519261360168
0.6600293517112732
0.6366157531738281
0.6934549808502197
0.6313497424125671
0.038762036710977554
0.28178098797798157
0.2312406450510025
0.4488060474395752
0.3963606357574463
0.20136810839176178
0.4847746193408966
0.39756840467453003
0.3649939000606537
0.32825204730033875
0.2204073667526245
0.17571063339710236
0.36428260803222656
0.31100428104400635
0.32464858889579773
0.1926848590373993
0.2600117325782776
0.3410768508911133
0.29208308458328247
0.2756010890007019
0.3528309762477875
0.297798752784729
0.3816712200641632
0.31501609086990356
0.30305424332618713
0.34261152148246765
0.38738855719566345
0.48355337977409363
0.4522865414619446
0.5698927044868469
0.4829123318195343
0.20699052512645721
0.5696429014205933
0.47247347235679626
0.2832494080066681
0.39633840322494507
0.4244682192802429
0.5745506882667542
0.46262431144714355
0.5609561800956726
0.19752416014671326
0.2998122274875641
0.4057590067386627
0.4361985921859741
0.5209899544715881
0.5278732180595398
0.5828351378440857
0.4476833939552307
0.5295841693878174
0.6073262691497803
0.6632411479949951
0.5648584961891174
0.4987927973270416
0.3580029308795929
0.6477830410003662
0.3580976724624634
0.3520406484603882
0.5175747871398926
0.5363622903823853
0.4859212636947632
0.4894624650478363
0.5302282571792603
0.5986462235450745
0.49013182520866394
0.47653400897979736
0.5636024475097656
0.6409105658531189
0.4750303030014038
0.386203408241272
0.44258320331573486
0.23930832743644714
0.4651826322078705
0.6949213147163391
0.49697741866111755
0.6762107014656067
0.5183865427970886
0.5267159938812256
0.24179022014141083
0.3639489412307739
0.373507559299469
0.6510953307151794
0.4538506865501404
0.4916887879371643
0.6421723961830139
0.452510267496109
0.5181966423988342
0.50433748960495
0.6671462655067444
0.619024395942688
0.2305050641298294
0.45061245560646057
0.30496805906295776
0.4430105686187744
0.5270047187805176
0.5959143042564392
0.5135072469711304
0.507306694984436
0.4908253252506256
0.4315371513366699
0.6742345094680786
0.6830214262008667
0.553136944770813
0.426933228969574
0.5778735280036926
0.47483694553375244
0.45293352007865906
0.5648741722106934
0.43562063574790955
0.6030517816543579
0.7247676253318787
0.40347543358802795
0.48664867877960205
0.707919180393219
0.4783605635166168
0.6437036395072937
0.3792766332626343
0.4398549199104309
0.523022472858429
0.509179949760437
0.39997225999832153
0.34769317507743835
0.6361488699913025
0.3986493945121765
0.4561704695224762
0.6099519729614258
0.3517114520072937
0.5291767716407776
0.7318018674850464
0.6120027899742126
0.5142170190811157
0.498876690864563
0.49180054664611816
0.5548227429389954
0.41789931058883667
0.7551694512367249
0.6754347681999207
0.5888269543647766
0.5329182744026184
0.6060360074043274
0.5643098950386047
0.5841702222824097
0.4889238476753235
0.5063648223876953
0.2922804355621338
0.48418882489204407
0.4043504595756531
0.5372859239578247
0.57621830701828
0.7097033858299255
0.3659747242927551
0.3702103793621063
0.29445508122444153
0.34172824025154114
0.4388658404350281
0.4065031409263611
0.6771299839019775
0.3592386245727539
0.5537999272346497
0.3596133589744568
0.5314999222755432
0.5427834987640381
0.399810254573822
0.6771746873855591
0.7202043533325195
0.4911573529243469
0.43525856733322144
0.47074151039123535
0.35330066084861755
0.3939964473247528
0.5618168711662292
0.42136210203170776
0.5258670449256897
0.5284878015518188
0.32970839738845825
0.39621701836586
0.47008731961250305
0.44353631138801575
0.37504786252975464
0.46564382314682007
0.7215215563774109
0.3854632079601288
0.6364291310310364
0.5553351640701294
0.48009926080703735
0.5073158740997314
0.6773579716682434
0.5189566612243652
0.4377910792827606
0.5148197412490845
0.6389691233634949
0.7670004963874817
0.583875298500061
0.6413190364837646
0.5265215039253235
0.3480057716369629
0.8091964721679688
0.4593585133552551
0.5833609104156494
0.29659250378608704
0.606998860836029
0.5736308097839355
0.3601419925689697
0.5183818340301514
0.6198405027389526
0.4191599488258362
0.40214160084724426
0.7045953869819641
0.5542758703231812
0.23269328474998474
0.4888886511325836
0.43590331077575684
0.5567747354507446
0.5828214287757874
0.6385831832885742
0.3626842200756073
0.43002045154571533
0.5087509155273438
0.5314338803291321
0.5569236874580383
0.6980336308479309
0.6945903897285461
0.39736852049827576
0.689637303352356
0.43512609601020813
0.47313162684440613
0.4193747639656067
0.5488085150718689
0.49849411845207214
0.6324269771575928
0.4962066411972046
0.7071241736412048
0.3412895202636719
0.6300107836723328
0.42246997356414795
0.506098747253418
0.6349039077758789
0.16480571031570435
0.5706596374511719
0.715644896030426
0.6093714237213135
0.3821873068809509
0.7863054275512695
0.410806268453598
0.4283803701400757
0.48607349395751953
0.5623317956924438
0.6147695183753967
0.6008932590484619
0.44246113300323486
0.556272029876709
0.35274916887283325
0.4555106461048126
0.45049282908439636
0.758202850818634
0.5037707686424255
0.524746298789978
0.31717899441719055
0.3841167986392975
0.481758713722229
0.37153080105781555
0.6096243262290955
0.626666247844696
0.5616908669471741
0.4451732635498047
0.17342010140419006
0.5394929051399231
0.19194947183132172
0.5966996550559998
0.476289838552475
0.27068382501602173
0.6640874743461609
0.579774796962738
0.5217545628547668
0.6424258947372437
0.19823163747787476
0.3787139654159546
0.5013831257820129
0.5538010001182556
0.6991239190101624
0.6938114166259766
0.5591028332710266
0.480670690536499
0.5359108448028564
0.6248037815093994
0.44868603348731995
0.31394609808921814
0.5018917918205261
0.5321750044822693
0.49592897295951843
0.5856040716171265
0.7206077575683594
0.3906615078449249
0.4093329906463623
0.5111600160598755
0.5782556533813477
0.48599278926849365
0.3850327432155609
0.2510005235671997
0.4741925001144409
0.5469237565994263
0.4353845417499542
0.6411992311477661
0.3868946433067322
0.19197149574756622
0.5312658548355103
0.6015685796737671
0.6521463990211487
0.36161085963249207
0.6022114157676697
0.5520326495170593
0.5207830667495728
0.3408738970756531
0.6023320555686951
0.49378639459609985
0.547461748123169
0.5936636328697205
0.5826101303100586
0.3893490731716156
0.5194215178489685
0.5685845017433167
0.635434091091156
0.5592629313468933
0.5541462302207947
0.4548123776912689
0.5519775748252869
0.5361616015434265
0.6622870564460754
0.4104684591293335
0.4090415835380554
0.32833564281463623
0.2424190193414688
0.4131212830543518
0.4246964752674103
0.4682686924934387
0.7547470927238464
0.7834187150001526
0.6513623595237732
0.3538854122161865
0.5381283164024353
0.6791701912879944
0.5085119009017944
0.396231085062027
0.5662875175476074
0.4588920474052429
0.36777573823928833
0.30213063955307007
0.3277309536933899
0.4311000108718872
0.30554014444351196
0.37704363465309143
0.5014139413833618
0.6556400060653687
0.6998552083969116
0.7462974786758423
0.5336292386054993
0.32261306047439575
0.4101591408252716
0.5304931402206421
0.3489251136779785
0.3361812233924866
0.7785271406173706
0.3788074553012848
0.22045743465423584
0.38635414838790894
0.2678966820240021
0.48620980978012085
0.44328510761260986
0.5347893238067627
0.3827725350856781
0.7135878205299377
0.3724733591079712
0.3690626919269562
0.628968358039856
0.27046915888786316
0.5185902118682861
0.708995521068573
0.592383861541748
0.3392588198184967
0.34473904967308044
0.3370601534843445
0.7008273601531982
0.3320463299751282
0.5160273909568787
0.31248435378074646
0.49897411465644836
0.332067608833313
0.5869132876396179
0.5194103121757507
0.28474852442741394
0.40284010767936707
0.48399317264556885
0.3204648494720459
0.5073398947715759
0.7147682309150696
0.403949499130249
0.5782119035720825
0.3367488980293274
0.4638364315032959
0.5673791170120239
0.47134652733802795
0.6249651908874512
0.6479217410087585
0.2782959043979645
0.5324058532714844
0.48953118920326233
0.5351760387420654
0.40440958738327026
0.5091081261634827
0.5125957727432251
0.48165416717529297
0.5217686295509338
0.5866743922233582
0.6045588850975037
0.3398650884628296
0.5272984504699707
0.470901757478714
0.49204355478286743
0.7743568420410156
0.5531536936759949
0.6006202101707458
0.5191595554351807
0.3505699634552002
0.7436271905899048
0.4928584396839142
0.6210612654685974
0.44296422600746155
0.592101514339447
0.4532773196697235
0.4350900948047638
0.5844355225563049
0.39171093702316284
0.5809682011604309
0.302830308675766
0.7629759311676025
0.6387511491775513
0.4459856152534485
0.3566928505897522
0.4430946111679077
0.2567548155784607
0.43463513255119324
0.6585745215415955
0.3822396397590637
0.49661532044410706
0.5059417486190796
0.5037477612495422
0.48090267181396484
0.4684777557849884
0.3173621594905853
0.40482571721076965
0.6122274398803711
0.5289759039878845
0.5519325137138367
0.44396111369132996
0.3671201169490814
0.3754918873310089
0.5755131244659424
0.4085087478160858
0.500450074672699
0.43142402172088623
0.38992202281951904
0.5224797129631042
0.2936908006668091
0.4251690208911896
0.5161989331245422
0.47992047667503357
0.5339601039886475
0.5380554795265198
0.4460222125053406
0.4319557249546051
0.45201197266578674
0.41080641746520996
0.38649511337280273
0.6296034455299377
0.3747035264968872
0.4496438801288605
0.5448797941207886
0.5070710778236389
0.5308353900909424
0.49616241455078125
0.4556240141391754
0.6323431134223938
0.47136080265045166
0.5221648216247559
0.49956759810447693
0.6408873200416565
0.401294082403183
0.6699301600456238
0.312330424785614
0.3388555943965912
0.46638453006744385
0.6874826550483704
0.7780638933181763
0.33335772156715393
0.52043616771698
0.5324020385742188
0.4973691701889038
0.3619077205657959
0.4700542390346527
0.40423986315727234
0.5753304958343506
0.3961915969848633
0.38892948627471924
0.5279447436332703
0.23779776692390442
0.7245487570762634
0.35988500714302063
0.4143063724040985
0.39465436339378357
0.3698696792125702
0.4772292673587799
0.5191200971603394
0.5655659437179565
0.8205306529998779
0.5665913224220276
0.5463483929634094
0.4327924847602844
0.5135633945465088
0.35946157574653625
0.6020734906196594
0.5102430582046509
0.7041941285133362
0.6189614534378052
0.439889520406723
0.6588427424430847
0.4060730040073395
0.5025132894515991
0.2847582697868347
0.578902542591095
0.6114509701728821
0.2925989329814911
0.5252641439437866
0.5086205005645752
0.4427025020122528
0.4755670428276062
0.3557899594306946
0.5895715951919556
0.31981730461120605
0.5703498125076294
0.505247175693512
0.5449213981628418
0.48113900423049927
0.4296724796295166
0.5131487250328064
0.5872648358345032
0.5706504583358765
0.4840899407863617
0.5006744861602783
0.1696091592311859
0.47103360295295715
0.65544193983078
0.6399986743927002
0.514965295791626
0.32733312249183655
0.3373338580131531
0.6163678765296936
0.4595319628715515
0.5916271805763245
0.30048444867134094
0.5329660773277283
0.4465821385383606
0.5156664848327637
0.4184631407260895
0.5901345014572144
0.29139524698257446
0.36210259795188904
0.30829060077667236
0.6541480422019958
0.5128085017204285
0.4364459216594696
0.4020726680755615
0.2958003580570221
0.5274704694747925
0.48218393325805664
0.5230687260627747
0.4582099914550781
0.2482658177614212
0.46891382336616516
0.6058896780014038
0.4064751863479614
0.4324253797531128
0.38888585567474365
0.5379180908203125
0.24784237146377563
0.3915362060070038
0.4170370101928711
0.5960990786552429
0.5019591450691223
0.5185365676879883
0.5160415768623352
0.5857003331184387
0.5450727343559265
0.6753565073013306
0.48549264669418335
0.5534194707870483
0.6267436146736145
0.5028436779975891
0.6302548050880432
0.44148188829421997
0.47535791993141174
0.673298716545105
0.5419595241546631
0.4450930058956146
0.5555106401443481
0.49498939514160156
0.5258777141571045
0.6178215146064758
0.6805593967437744
0.44801974296569824
0.5243086218833923
0.5636882185935974
0.42261382937431335
0.2978840172290802
0.28952497243881226
0.36082619428634644
0.44452184438705444
0.5447148680686951
0.4268893301486969
0.4933898448944092
0.5737363696098328
0.3474530279636383
0.35594668984413147
0.6856289505958557
0.4719187319278717
0.4157449007034302
0.4494315981864929
0.44501376152038574
0.3663863241672516
0.4812876284122467
0.7129883170127869
0.63997483253479
0.45005351305007935
0.550155520439148
0.6579602956771851
0.7662429809570312
0.314824640750885
0.6227495670318604
0.5271903872489929
0.4381304383277893
0.7000312209129333
0.5572148561477661
0.468326598405838
0.1623745560646057
0.6510281562805176
0.47368091344833374
0.590286135673523
0.5728896260261536
0.23561245203018188
0.4389829635620117
0.6519556045532227
0.520500123500824
0.4164990484714508
0.3038634955883026
0.5352919101715088
0.27984562516212463
0.6688552498817444
0.43051671981811523
0.7069122791290283
0.652555525302887
0.2270973175764084
0.4923475980758667
0.5289642810821533
0.27276861667633057
0.3850773870944977
0.38058844208717346
0.5755164623260498
0.2577848732471466
0.6486808657646179
0.49043387174606323
0.26679426431655884
0.43210017681121826
0.46168506145477295
0.5695862770080566
0.4622674882411957
0.47822967171669006
0.5394436120986938
0.4810968339443207
0.6116304993629456
0.48241564631462097
0.6167618036270142
0.6238020062446594
0.37361371517181396
0.8029140830039978
0.31125882267951965
0.5502402782440186
0.4474537968635559
0.5427315831184387
0.3394179344177246
0.17695850133895874
0.5502409338951111
0.5130266547203064
0.5640338063240051
0.4239005148410797
0.6163378953933716
0.5507741570472717
0.43034008145332336
0.7241003513336182
0.5504804253578186
0.47835445404052734
0.16014184057712555
0.4727872908115387
0.5877281427383423
0.48967742919921875
0.3931668996810913
0.44669032096862793
0.4397456645965576
0.3975330591201782
0.5337774753570557
0.4789430499076843
0.41723868250846863
0.21707043051719666
0.4004233181476593
0.510408878326416
0.5300040245056152
0.4685569405555725
[truncated: 1,335 more rows]
