# Supplementary material for: Deep phenotypic profiling of neuroactive drugs in larval zebrafish
Source: Nat Commun. 2024 Nov 17;15:9955. doi: 10.1038/s41467-024-54375-y (PMC11570628; doi:10.1038/s41467-024-54375-y)
Supplement: Supplementary file 6 — Source Data [file 41467_2024_54375_MOESM6_ESM.zip › Figure_Source_Data/Main/Fig_1e.csv]

etomidate 6.25µM	Tracazolate 25µM	(-) Control upper	(-) Control lower
9903.426821578194	14716.377960810729	14308.529391330409	14308.529391330409
9918.95724453685	14884.373510193333	14549.933420751195	14549.933420751195
9925.111171474784	15010.617560551715	14799.257022250707	14799.257022250707
9923.234239969319	15096.265532761281	14999.251452039089	14999.251452039089
9918.16330189899	15150.298469864098	15127.11210698999	15127.11210698999
9915.94106420053	15168.915784558698	15173.29620032395	15173.29620032395
9918.16330189899	15150.298469864098	15127.11210698999	15127.11210698999
9923.234239969319	15096.265532761281	14999.251452039089	14999.251452039089
9925.111171474782	15010.617560551715	14799.257022250704	14799.257022250704
9918.957244536849	14884.373510193329	14549.933420751195	14549.933420751195
9903.426821578194	14716.377960810729	14308.529391330409	14308.529391330409
9889.113219499446	14536.659521692693	14150.144704460332	14150.144704460332
9888.906797447995	14377.504900628583	14114.31300563815	14114.31300563815
9900.806985739642	14239.417546769793	14166.204029065872	14166.204029065872
9916.084197571283	14119.404806698898	14227.883868271294	14227.883868271294
9924.795507966694	14045.015893840102	14246.186664832107	14246.186664832107
9917.962517508267	14045.508352794153	14207.787279700839	14207.787279700839
9893.75183521156	14127.220394687572	14125.255519674849	14125.255519674849
9862.509094269319	14274.22403499624	14044.510171801134	14044.510171801134
9837.482029000137	14456.638238343709	14014.686026586665	14014.686026586665
9828.205901150255	14633.457595456974	14058.14138557155	14058.14138557155
9828.919644014175	14752.992412385052	14147.574242168277	14147.574242168277
9827.37564395219	14769.260134463058	14232.199037392114	14232.199037392114
9822.324737735742	14685.965959377241	14287.858974954663	14287.858974954663
9817.75280389832	14540.922827830445	14325.253088148924	14325.253088148924
9818.174004664135	14364.631285355425	14379.412738144074	14379.412738144074
9824.712346877906	14193.404581001398	14479.095925944885	14479.095925944885
9841.111129425091	14071.996696419583	14624.695990662518	14624.695990662518
9868.652348666254	14020.143431800094	14789.574845523015	14789.574845523015
9907.2060241211	14025.82842848767	14923.99055530233	14923.99055530233
9951.910411233785	14066.029464498348	14973.527475785106	14973.527475785106
9991.549771959959	14126.041336858738	14921.091611470934	14921.091611470934
10017.089722563294	14197.226194695819	14785.138015699247	14785.138015699247
10020.378419887089	14258.836865698298	14606.822777611398	14606.822777611398
9999.509290096545	14294.134211201885	14451.870030891325	14451.870030891325
9960.559186141889	14301.297833135912	14361.514586115509	14361.514586115509
9917.640200320908	14286.13672305304	14354.723135461836	14354.723135461836
9882.266841169167	14253.712991226257	14425.523310264212	14425.523310264212
9863.970125444142	14217.252256904405	14530.49452691688	14530.49452691688
9875.803017607243	14213.71842956106	14625.56377373457	14625.56377373457
9919.88630487741	14274.224067360368	14690.857752943652	14690.857752943652
9977.164498626847	14384.642939408075	14710.649014898876	14710.649014898876
10020.507596675008	14520.109100171783	14693.47624606276	14693.47624606276
10031.408622201645	14656.551633899697	14666.647749321966	14666.647749321966
10004.29737633471	14771.224663942303	14634.818302713587	14634.818302713587
9949.000693530228	14852.54175623452	14593.945716382901	14593.945716382901
9887.949498595732	14892.809492961389	14550.03212403096	14550.03212403096
9844.44329046127	14900.523202932614	14522.424344532774	14522.424344532774
9832.536545570394	14897.331408684606	14529.441150140026	14529.441150140026
9842.343695125946	14898.528537813469	14572.810707146931	14572.810707146931
9856.205275698436	14897.164789670227	14631.053927361942	14631.053927361942
9867.924593617616	14892.514551909555	14683.457403077891	14683.457403077891
9875.274976835153	14872.191429580364	14708.812028095332	14708.812028095332
9879.465661174474	14824.366845000068	14693.909207303594	14693.909207303594
9885.816959574599	14756.82231279112	14645.715769607203	14645.715769607203
9897.477473650219	14686.741916079893	14579.084326380644	14579.084326380644
9911.319731059268	14636.167862420269	14487.039916075826	14487.039916075826
9922.930207203237	14611.051386673227	14355.375158395238	14355.375158395238
9928.305398108414	14593.04955924037	14188.578839492218	14188.578839492218
9925.585268584058	14545.24270326541	14007.961665215536	14007.961665215536
9917.714578480247	14448.754413719495	13847.242409606404	13847.242409606404
9910.402073431305	14310.997077997836	13744.106722121138	13744.106722121138
9906.792608858392	14170.795922237461	13720.214920000897	13720.214920000897
9905.70216854947	14060.989677863952	13758.997334049105	13758.997334049105
9900.565596931432	13977.67159082841	13824.656496194295	13824.656496194295
9886.62635520939	13903.960543819001	13881.86801460699	13881.86801460699
9866.581859435842	13830.485612875076	13921.97259960402	13921.97259960402
9847.838909948805	13752.63435519759	13950.871996779544	13950.871996779544
9837.27126291116	13692.604781513715	13978.754849233801	13978.754849233801
9837.986126518917	13686.901326782026	14013.878703097775	14013.878703097775
9849.0230851871	13749.366627089166	14048.824306387934	14048.824306387934
9867.242443604702	13869.649925433157	14073.718279254379	14073.718279254379
9888.265065046506	14015.555390824906	14082.511591956827	14082.511591956827
9904.667924205576	14153.180567991501	14075.115728215724	14075.115728215724
9913.86175558188	14268.11130058402	14055.21614114605	14055.21614114605
9917.634075974245	14357.692857202152	14033.763603197734	14033.763603197734
9916.725968048513	14421.856066224773	14025.39156506178	14025.39156506178
9910.56828708432	14474.093252504532	14035.432095838847	14035.432095838847
9899.824096171149	14519.23074715848	14062.34715518819	14062.34715518819
9890.422967121089	14562.326595663706	14107.449481033484	14107.449481033484
9886.658027916548	14610.299151603844	14165.098350723089	14165.098350723089
9885.584827897335	14653.146967279301	14220.485585944352	14220.485585944352
9885.383566403392	14672.364800618867	14272.149737332362	14272.149737332362
9896.110334200916	14675.827248761201	14358.32921590594	14358.32921590594
9919.69338440816	14674.496048692581	14506.852602152465	14506.852602152465
9947.479526653686	14672.16298976509	14699.822044957624	14699.822044957624
9972.187698791855	14671.642667628495	14884.751524607263	14884.751524607263
9990.52721910517	14658.088434041287	14998.126339981794	14998.126339981794
10001.604824023538	14628.42248196031	15005.639117183098	15005.639117183098
10000.242287579189	14583.00563778762	14900.564849662178	14900.564849662178
9984.874977735444	14529.364821779522	14723.8931620553	14723.8931620553
9960.489211299828	14488.634454291414	14547.411532594195	14547.411532594195
9933.384820098008	14482.720567905306	14424.891459871882	14424.891459871882
9905.510623896624	14514.563769443539	14372.963205920069	14372.963205920069
9884.116242768798	14573.753307305707	14380.41890273262	14380.41890273262
9875.611784910185	14642.503287535013	14423.340173769126	14423.340173769126
9877.366040135395	14689.984286000172	14450.650922693076	14450.650922693076
9881.277051112766	14700.313067229194	14402.472987336801	14402.472987336801
9879.586878830942	14681.466148308828	14254.78412566854	14254.78412566854
9878.58342161813	14668.589768342741	14052.798492855947	14052.798492855947
9888.759686793364	14687.784934691454	13872.051276455017	13872.051276455017
9908.326316950019	14727.71617655598	13753.38701937298	13753.38701937298
9928.562652957367	14765.574378998417	13713.27850015451	13713.27850015451
9939.747573926395	14776.866728887671	13728.18625017753	13728.18625017753
9933.408078265235	14743.867089792182	13735.722533573136	13735.722533573136
9910.003994806591	14671.807727704478	13669.83634254741	13669.83634254741
9878.407159723563	14595.828670755967	13510.117106243326	13510.117106243326
9850.432907090157	14560.093459236012	13317.39760702504	13317.39760702504
9836.692179433594	14576.661088483754	13169.39044232821	13169.39044232821
9835.605648401317	14622.76513237489	13106.074098114774	13106.074098114774
9838.648028385056	14680.719904140125	13131.9056055304	13131.9056055304
9845.93858813657	14768.367583116793	13244.026575684951	13244.026575684951
9860.243820991294	14895.926292985623	13410.449601744678	13410.449601744678
9878.33482272598	15054.717303842248	13571.763807687814	13571.763807687814
9893.819752225447	15207.836406560717	13676.546013965286	13676.546013965286
9901.770461427239	15305.826206656542	13703.679589407715	13703.679589407715
9903.003485461659	15326.188558016993	13672.108894678975	13672.108894678975
9900.923745053988	15272.279159560616	13609.264872036394	13609.264872036394
9898.0757773954	15176.974197349267	13540.363660044835	13540.363660044835
9903.889476283872	15080.131951691828	13489.983466106645	13489.983466106645
9926.145703411159	15009.16577849493	13489.144389948811	13489.144389948811
9958.872092939344	14948.65467258237	13554.262907124117	13554.262907124117
9988.481972135176	14870.428815474901	13673.142277530844	13673.142277530844
10005.03302407225	14747.511654505563	13803.81443836944	13803.81443836944
10006.293351994505	14594.334797097874	13912.797262822425	13912.797262822425
9993.961412278497	14449.917841784354	13981.89645409283	13981.89645409283
9972.922477667562	14345.065750281148	14004.961253617794	14004.961253617794
9951.193430959309	14304.973162963417	13990.45026918944	13990.45026918944
9935.914161366212	14331.896152988355	13964.248723126097	13964.248723126097
9926.516887433178	14409.7906167561	13954.344173920717	13954.344173920717
9917.22280146677	14512.461636139278	13955.182698948747	13955.182698948747
9904.276828446633	14607.238490747053	13953.193503117936	13953.193503117936
9887.44878110493	14648.054310208803	13946.531241959754	13946.531241959754
9867.547257129736	14612.451938699918	13951.41081193069	13951.41081193069
9847.18364704911	14508.52447957507	13972.144738186982	13972.144738186982
9834.27019955638	14371.576788070639	14005.449124408296	14005.449124408296
9833.970714321973	14245.389421770384	14031.737872160913	14031.737872160913
9850.52057338101	14177.03875631155	14050.518193097892	14050.518193097892
9882.764737056355	14185.485414268553	14064.451914058405	14064.451914058405
9914.201319889564	14251.604962027715	14075.146857787731	14075.146857787731
9931.517211517816	14335.63947293031	14110.094306727404	14110.094306727404
9932.351592154359	14400.40888056485	14173.911718948391	14173.911718948391
9918.444305985655	14427.750715156539	14249.716796157607	14249.716796157607
9896.372902885265	14408.493130554689	14309.89410896207	14309.89410896207
9875.158364450534	14346.164782306585	14328.832129730874	14328.832129730874
9861.117701696932	14260.919193144984	14290.781988700854	14290.781988700854
9864.728955236309	14196.044159554542	14213.832482915137	14213.832482915137
9887.972458332566	14184.411229519952	14110.996262892242	14110.996262892242
9929.633352757377	14256.86205920596	14008.501526169173	14008.501526169173
9985.041125773309	14417.365772003737	13928.863335552349	13928.863335552349
10034.047991653577	14616.74424049121	13842.714957832852	13842.714957832852
10059.389116698534	14792.266356937578	13725.383598405784	13725.383598405784
10054.106737120439	14895.604089008306	13573.119047131702	13573.119047131702
10023.136515132033	14911.630079325838	13416.399438503036	13416.399438503036
9979.23146109317	14855.106228612885	13307.190250046448	13307.190250046448
9937.52537194839	14774.004906860484	13289.640890026403	13289.640890026403
9904.143170399351	14708.871250010603	13385.011236076813	13385.011236076813
9879.93571320689	14659.885577638124	13584.508298439217	13584.508298439217
9859.679811019481	14597.832273710415	13845.129661916395	13845.129661916395
9840.655856769707	14495.561890260342	14103.42384977036	14103.42384977036
9827.33475221767	14353.238005691477	14306.584335790752	14306.584335790752
9819.524556937367	14192.169830144148	14430.109653808204	14430.109653808204
9816.464172140162	14053.34183194991	14484.036192968693	14484.036192968693
9818.184266719172	13974.55422985258	14482.737665916364	14482.737665916364
9828.696296479928	13970.26076281725	14444.692000010089	14444.692000010089
9851.176594523042	14028.519668244024	14394.526920382123	14394.526920382123
9881.456347767287	14118.23781011632	14337.811804829436	14337.811804829436
9910.783889599425	14222.938803998246	14286.612296440171	14286.612296440171
9935.1329286102	14324.471457609397	14236.553105081864	14236.553105081864
9953.734948431073	14392.977429176155	14163.093419104202	14163.093419104202
9964.2105549585	14425.573246919752	14066.009703811953	14066.009703811953
9967.758995896627	14443.566430958641	13948.939270340907	13948.939270340907
9966.91634298988	14460.43538100243	13814.774827984127	13814.774827984127
9962.804113925913	14491.643012742445	13689.833162142097	13689.833162142097
9953.766134987045	14548.87315636872	13601.458441166307	13601.458441166307
9935.823776494453	14611.371598432412	13561.042694764523	13561.042694764523
9911.613045015858	14655.420789910877	13589.09856091991	13589.09856091991
9896.882820063976	14664.88527452605	13693.861002094773	13693.861002094773
9904.341479694844	14643.481566223563	13871.374924180696	13871.374924180696
9938.620237160301	14631.106900815628	14121.295307234626	14121.295307234626
10006.514353367007	14663.317942080052	14424.085292280872	14424.085292280872
10092.692085569588	14730.881749390617	14727.919100014857	14727.919100014857
10161.096743894801	14795.489285012483	14954.797675045413	14954.797675045413
10182.177410819879	14807.849200909193	15032.250796675753	15032.250796675753
10143.369307232582	14737.625010512944	14940.603193591944	14940.603193591944
10057.602248530808	14597.419514592717	14735.678282797648	14735.678282797648
9956.615637960113	14417.966453713934	14519.303040571243	14519.303040571243
9869.650579147214	14236.704617542026	14378.918598052069	14378.918598052069
9817.758090249985	14101.166239567201	14359.791357458518	14359.791357458518
9814.120910459718	14050.25542390017	14459.895986400381	14459.895986400381
9853.302267907044	14086.095682612233	14636.939829053053	14636.939829053053
9927.225927700363	14192.597235270276	14850.01526282011	14850.01526282011
10020.00668291576	14332.025667803087	15062.426682683721	15062.426682683721
10099.176285316995	14455.090315234185	15248.094357112213	15248.094357112213
10138.08476449613	14527.022785324443	15390.93996147908	15390.93996147908
10124.770869837177	14522.368733039732	15465.23304413664	15465.23304413664
10066.181610373724	14455.310194382768	15454.18565803008	15454.18565803008
9985.924041836824	14373.104577833174	15375.749030433579	15375.749030433579
9920.042200853546	14324.189087309667	15276.901110780067	15276.901110780067
9892.904418406284	14335.970926397787	15209.396614791742	15209.396614791742
9897.575466734364	14392.599076381557	15180.58073318569	15180.58073318569
9913.537145976654	14451.671454283689	15160.699251671913	15160.699251671913
9936.86206265515	14494.134616450825	15126.031196783475	15126.031196783475
9968.255294191586	14507.292537822566	15041.632160155848	15041.632160155848
9995.481128806874	14486.79396943998	14885.563308386769	14885.563308386769
10010.436793692692	14467.417961323235	14680.86510003414	14680.86510003414
10011.152115916693	14488.89661398943	14473.654825705104	14473.654825705104
10000.614724687135	14570.750885813686	14316.878667364575	14316.878667364575
9987.261429567016	14689.59486759058	14251.778963343395	14251.778963343395
9980.653603300689	14786.202960801784	14274.35203091426	14274.35203091426
9986.040255482616	14819.4249623899	14356.28838382947	14356.28838382947
9996.765068023877	14770.338077494538	14446.527031649184	14446.527031649184
9997.260168191033	14630.421930246239	14498.313835151566	14498.313835151566
9978.311613351687	14431.525037302337	14498.512082129775	14498.512082129775
9944.234183250157	14242.47436506688	14478.424026292145	14478.424026292145
9905.454709848584	14122.285333738035	14493.233535244552	14493.233535244552
9879.987959150974	14111.454352540768	14580.88547694417	14580.88547694417
9886.657283655919	14213.272857852695	14745.437144925048	14745.437144925048
9918.501221785087	14384.694523103188	14934.919304211207	14934.919304211207
9952.335867903637	14560.561110928535	15078.714314885521	15078.714314885521
9973.947340886938	14673.74760688582	15132.008505741936	15132.008505741936
9976.512280963922	14696.819155218858	15090.2908843152	15090.2908843152
9955.29178604358	14643.509636632123	14971.996803581349	14971.996803581349
9917.868105859185	14548.981066712753	14823.124204684005	14823.124204684005
9880.46297425273	14438.45765166373	14676.156434543105	14676.156434543105
9855.880048292174	14329.722310125308	14539.51803355752	14539.51803355752
9845.703270304957	14229.621842570768	14409.802244419998	14409.802244419998
9841.67259708401	14148.29479581091	14284.461054016416	14284.461054016416
9847.913837003374	14115.138657106994	14188.926143335062	14188.926143335062
9866.61090226643	14144.473837901458	14140.22743287084	14140.22743287084
9888.597022228487	14224.652321725545	14115.814995856317	14115.814995856317
9912.02248773207	14334.285333788597	14097.163103015317	14097.163103015317
9933.399559084592	14446.933875381808	14089.418762005904	14089.418762005904
9943.5160518007	14541.037760084719	14093.046658633075	14093.046658633075
9938.180309022368	14608.321872698632	14106.571757454209	14106.571757454209
9918.452499412431	14639.263821209399	14126.824056501835	14126.824056501835
9891.891318085662	14628.513498099	14166.683243494488	14166.683243494488
9867.651243931687	14564.999140705764	14227.845381227191	14227.845381227191
9843.089913923077	14442.854212987419	14283.557956216346	14283.557956216346
9819.81909603539	14293.41655821948	14320.704474562861	14320.704474562861
9807.787937945253	14167.504691281476	14354.483385140426	14354.483385140426
9806.423367111318	14100.370119645178	14399.840266973231	14399.840266973231
9812.05045900793	14119.900195007713	14465.125522225506	14465.125522225506
9821.020108685898	14208.935100894956	14541.107041009316	14541.107041009316
9828.57340102673	14315.087067693441	14609.571926948358	14609.571926948358
9832.593057500231	14382.344803178348	14642.416473089517	14642.416473089517
9832.874220895825	14371.51899978929	14602.10080879909	14602.10080879909
9832.94153334587	14294.229511924703	14484.080747194592	14484.080747194592
9838.09116670295	14185.491710929242	14319.934149301376	14319.934149301376
9856.609094078467	14089.538083220199	14154.501110662113	14154.501110662113
9887.606586112206	14038.1375617392	14026.701379554437	14026.701379554437
9926.103304201446	14035.593475728785	13961.767245036002	13961.767245036002
9972.023224541717	14060.535750966603	13942.327517245663	13942.327517245663
10016.770692251037	14100.05228912996	13933.959775048614	13933.959775048614
10047.536489476088	14149.752829042907	13900.509047426574	13900.509047426574
10054.370380048702	14206.880643095847	13820.01097513449	13820.01097513449
10032.689973676355	14266.33770903553	13707.475909259498	13707.475909259498
9987.120361998472	14312.568060974516	13597.864481261606	13597.864481261606
9933.321508009323	14330.155204066667	13550.24927050959	13550.24927050959
9884.07362744259	14304.830191576728	13625.405287858539	13625.405287858539
9854.326166528803	14248.771554770236	13851.556638936498	13851.556638936498
9849.823560842546	14189.470352206648	14190.80859631149	14190.80859631149
9859.437094178496	14149.254017598643	14568.843442924494	14568.843442924494
9873.890610192015	14139.25885537245	14909.180925643202	14909.180925643202
9889.530392738976	14163.16421509632	15154.88265099147	15154.88265099147
9907.040279406416	14234.379477435674	15291.15880186486	15291.15880186486
9924.22036609484	14345.828727929094	15335.864435005878	15335.864435005878
9935.921364188323	14467.271331774667	15326.75862935275	15326.75862935275
9936.240810230798	14588.405166209628	15295.585508510861	15295.585508510861
9927.082167567949	14703.750949602118	15257.346246633668	15257.346246633668
9912.037095875574	14800.669870122276	15218.577556393635	15218.577556393635
9894.652636726085	14863.916025286751	15173.892014262783	15173.892014262783
9879.669665913169	14894.677454032553	15122.125644428472	15122.125644428472
9870.316188269759	14912.81980434135	15049.066014842243	15049.066014842243
9863.987498291232	14947.439606500406	14943.11211038138	14943.11211038138
9855.386464870693	15006.601865468008	14826.433067450696	14826.433067450696
9845.027899002029	15092.973185108309	14732.261826963284	14732.261826963284
9836.34162598186	15203.37121375542	14681.027183103744	14681.027183103744
9833.077871172723	15301.307986485532	14659.632446329455	14659.632446329455
9831.547428302056	15346.189989573191	14645.79337143025	14645.79337143025
9829.917878490749	15310.4541088402	14623.884790217744	14623.884790217744
9836.789085259781	15198.905247242577	14591.707132922484	14591.707132922484
9855.7595209365	15033.101237725929	14540.937031201294	14540.937031201294
9882.690311273644	14843.586215291683	14485.43868763101	14485.43868763101
9910.830471016014	14650.157946645983	14444.624892033566	14444.624892033566
9929.172527516585	14471.793963942608	14415.97445626443	14415.97445626443
9929.166659320239	14336.57393308976	14390.225401508143	14390.225401508143
9911.13182136286	14275.593117605269	14361.10162978166	14361.10162978166
9884.766104142529	14300.362056420498	14329.220183644442	14329.220183644442
9862.944759468362	14395.446509600126	14281.588192785724	14281.588192785724
9853.05566508666	14512.572972695823	14216.418745978759	14216.418745978759
9850.364996654813	14590.827210882875	14151.343996448062	14151.343996448062
9848.617679446823	14589.363060187103	14102.295014242105	14102.295014242105
9844.149528577787	14500.543422418226	14076.514617922574	14076.514617922574
9838.720099811582	14381.762831840617	14085.918317856582	14085.918317856582
9845.308380018587	14323.807372424882	14135.234713234408	14135.234713234408
9871.576733778611	14385.629040382431	14216.61998806758	14216.61998806758
9909.808980088195	14555.89762694259	14319.196918598793	14319.196918598793
9942.701943335482	14767.910699876173	14451.891985090908	14451.891985090908
9962.678231194812	14937.68538565179	14643.832157170198	14643.832157170198
9973.128184278108	15028.252976323092	14908.840931258686	14908.840931258686
9976.302060086136	15029.304634386957	15208.05433521101	15208.05433521101
9973.532748158472	14959.978168880283	15474.648131096596	15474.648131096596
9969.789115910682	14869.722822783211	15648.07175838169	15648.07175838169
9967.71879711701	14797.682251453753	15694.486028505618	15694.486028505618
9961.166637376191	14756.84960066522	15622.728180762588	15622.728180762588
9949.178900279903	14728.25115544434	15482.077480716736	15482.077480716736
9939.940182362485	14684.319693417508	15346.671322839798	15346.671322839798
9942.809116102642	14609.206977573052	15262.959833543924	15262.959833543924
9955.197369501346	14503.886396340427	15234.314537840488	15234.314537840488
9963.525763085965	14359.691822709377	15215.039716899495	15215.039716899495
9965.043906358223	14200.442954056933	15167.689901023587	15167.689901023587
9967.625217056322	14075.442151657215	15085.091662825122	15085.091662825122
9978.780167109917	14032.491884127028	14983.156750446695	14983.156750446695
9996.223734668978	14082.586508677623	14880.080611874082	14880.080611874082
10013.675920002834	14192.260252009439	14783.5686084275	14783.5686084275
10024.883847495748	14317.000937435441	14701.293115855256	14701.293115855256
10019.885963224353	14409.85983505396	14630.642629701317	14630.642629701317
9994.897519835205	14444.489916356788	14588.43940173318	14588.43940173318
9958.53592478305	14420.585612847235	14595.039209257813	14595.039209257813
9926.81157438012	14353.421196341724	14662.816763542056	14662.816763542056
9908.98300588068	14264.803414055808	14781.92803702959	14781.92803702959
9909.01200399131	14170.229017827325	14916.839872157108	14916.839872157108
9924.267311683865	14076.184125782673	15018.415601749966	15018.415601749966
9946.730213102945	14004.973248241291	15044.890677356745	15044.890677356745
9965.303558112724	13972.144081006529	14970.352743465557	14970.352743465557
9966.876818690931	13982.002053219398	14791.661533218386	14791.661533218386
9948.193691647206	14040.008002087601	14544.44439830561	14544.44439830561
9917.37264428614	14143.948142874993	14274.558659265309	14274.558659265309
9886.128443720778	14273.406444605906	14029.817123109544	14029.817123109544
9863.028176124913	14412.334511287067	13845.260170108502	13845.260170108502
9853.77137174005	14544.123607686348	13742.929187576963	13742.929187576963
9859.023057701672	14656.039508969556	13741.350574331425	13741.350574331425
9881.169877600054	14748.563501723545	13841.743227169743	13841.743227169743
9920.347441574326	14819.662885852731	14021.720201262386	14021.720201262386
9965.128504617485	14875.817879245244	14232.337633823217	14232.337633823217
10001.809842232913	14923.865004049052	14423.493139650462	14423.493139650462
10021.994800061351	14956.24702920765	14563.536786475916	14563.536786475916
10021.894574317095	14958.278214938984	14656.475454850352	14656.475454850352
10000.359639634584	14917.78828217612	14731.193640242436	14731.193640242436
9965.68722774413	14818.81958483451	14816.566685656726	14816.566685656726
9936.281099390164	14672.05326948032	14928.48123335196	14928.48123335196
9923.454033395392	14510.487882246052	15043.71332136639	15043.71332136639
9919.115151889053	14369.994847971866	15114.67735697629	15114.67735697629
9910.602101942208	14277.791889372338	15106.502970362166	15106.502970362166
9896.046643210819	14243.518412215797	15037.717754482732	15037.717754482732
9879.813584570473	14250.601991859156	14945.02759372658	14945.02759372658
9866.754319949003	14271.706323179103	14855.342125724112	14855.342125724112
9860.701420543584	14285.36732915706	14786.188039662577	14786.188039662577
9870.545722232035	14286.140265928838	14732.339974352426	14732.339974352426
9896.563851228218	14285.091264720068	14676.897670515707	14676.897670515707
9924.058753016887	14281.41374817214	14593.28803149429	14593.28803149429
9941.288334784458	14273.821133757925	14476.658996148688	14476.658996148688
9943.604123822948	14256.532834006151	14345.837901951054	14345.837901951054
9933.925489128558	14217.23357990987	14233.485241374081	14233.485241374081
9917.73980586759	14145.04996427507	14156.735681977912	14156.735681977912
9900.506195198848	14058.418144238218	14124.97604702947	14124.97604702947
9886.834880607481	13992.801848063236	14146.181435203021	14146.181435203021
9878.671243197216	13980.999436073147	14204.62216105007	14204.62216105007
9869.734675404557	14037.757839633825	14266.581241633088	14266.581241633088
9857.267415596221	14170.831649293657	14310.997740582809	14310.997740582809
9852.109744262554	14380.337147378317	14334.598308612196	14334.598308612196
9860.192315047412	14633.57222968489	14339.661792620462	14339.661792620462
9879.81867668232	14862.685801858299	14323.059409016088	14323.059409016088
9905.176766942292	15004.38427161167	14292.712734741004	14292.712734741004
9927.854938292005	15040.65109889988	14279.95267624303	14279.95267624303
9939.650497144887	14986.695189391123	14288.011041993832	14288.011041993832
9937.0133864719	14892.649009915613	14294.722473447067	14294.722473447067
9923.491320565076	14813.74444740632	14274.798045756448	14274.798045756448
9908.199964677402	14783.341963241435	14231.822538905395	14231.822538905395
9899.515573259696	14797.361659231237	14186.061919096202	14186.061919096202
9894.619252261731	14825.953679695314	14149.972157865679	14149.972157865679
9892.712242381289	14837.116564869213	14131.486456596786	14131.486456596786
9895.441443363992	14824.482829589288	14159.580847927693	14159.580847927693
9900.114689067424	14786.694526012125	14238.135136538034	14238.135136538034
9902.663120028388	14724.764347842838	14345.684377542268	14345.684377542268
9899.892967961272	14652.572548210943	14482.538677726752	14482.538677726752
9895.358201747442	14587.526041014564	14649.409044115957	14649.409044115957
9893.364797622578	14540.608374831085	14842.679886996268	14842.679886996268
9893.828537900816	14516.002105592888	15042.164829534855	15042.164829534855
9896.11286932764	14524.031375209366	15217.269017421675	15217.269017421675
9900.628024127334	14562.913636304673	15347.042844687132	15347.042844687132
9903.634319085439	14621.311274003345	15433.694558188161	15433.694558188161
9901.848686111947	14680.043423414798	15481.939192139536	15481.939192139536
9895.478194502868	14720.947168741433	15510.98638147182	15510.98638147182
9886.636789501757	14712.220994270258	15546.694530365026	15546.694530365026
9880.000271748973	14617.24789400307	15594.58099609817	15594.58099609817
9876.042717359564	14425.245444294505	15634.105774634969	15634.105774634969
9873.699982727643	14178.900874132223	15628.44654290173	15628.44654290173
9875.166658310922	13946.96157062488	15553.729884172973	15553.729884172973
9880.35060908697	13777.368316949069	15410.706287894347	15410.706287894347
9885.871023177968	13688.471826242714	15229.831348533464	15229.831348533464
9892.128594523703	13671.417457911377	15069.403489575881	15069.403489575881
9900.30311107339	13687.07163327872	14978.597329255646	14978.597329255646
9906.92311085304	13694.283877409367	14975.1165158493	14975.1165158493
9909.24317787372	13701.319077605149	15044.566511142526	15044.566511142526
9905.163145451183	13740.669272981173	15136.921794315336	15136.921794315336
9902.313292185587	13837.160764952781	15215.629913657069	15215.629913657069
9915.101815114853	13985.14812723403	15267.319841641978	15267.319841641978
9943.082519665526	14152.842467978648	15291.805503448577	15291.805503448577
9977.407530682607	14296.736483426112	15294.801883467	15294.801883467
10008.092146322193	14367.879978408058	15273.110338046285	15273.110338046285
10019.979606929375	14342.57090989989	15218.003781698071	15218.003781698071
10004.309112676177	14262.960569071562	15136.021996272668	15136.021996272668
9967.205429770333	14198.908299961595	15038.434333050993	15038.434333050993
9926.50618615705	14186.390508796892	14912.537301454036	14912.537301454036
9903.33540486948	14233.182401787604	14756.282005425737	14756.282005425737
9903.466411553518	14335.41241939106	14585.87961996298	14585.87961996298
9915.52935579464	14463.918723144403	14412.79870153867	14412.79870153867
9930.494638972454	14583.250514186853	14245.442994676057	14245.442994676057
9941.077141540327	14672.936771779247	14109.597384962088	14109.597384962088
9940.12256839224	14740.11489929761	14044.484744925876	14044.484744925876
9925.954491571465	14796.690077848012	14060.470200178468	14060.470200178468
9900.136680977206	14823.994004102655	14123.046201496922	14123.046201496922
9869.28518949854	14810.624730782716	14192.029011519784	14192.029011519784
9842.835500979752	14761.714507128383	14251.31807857906	14251.31807857906
9831.23479736163	14682.987356082713	14295.16492298655	14295.16492298655
9839.457216846109	14573.66548985188	14305.428071881413	14305.428071881413
9862.77673887707	14438.255440883691	14276.354798543998	14276.354798543998
9901.352663159902	14293.371794456665	14227.077580725288	14227.077580725288
9954.499750371477	14169.72756684433	14188.53350625396	14188.53350625396
10009.87701319557	14078.135673228764	14170.965312178398	14170.965312178398
10052.19716607116	14018.984178735966	14191.715015663785	14191.715015663785
10069.272039592663	14003.565524418933	14305.432693864332	14305.432693864332
10056.751159936864	14030.66560537346	14537.458752713188	14537.458752713188
10018.721227445527	14086.900372377919	14857.018528951345	14857.018528951345
9964.120362464771	14154.16037532694	15191.548716303772	15191.548716303772
9906.732032802141	14214.648189737705	15474.00098089231	15474.00098089231
9864.708075356297	14251.778413002496	15661.815486442632	15661.815486442632
9843.490400222829	14254.774955952695	15726.145429100285	15726.145429100285
9837.693495007026	14214.628631592888	15646.863202539716	15646.863202539716
9842.136117251192	14150.371968169604	15448.346303662684	15448.346303662684
9849.416603144746	14098.835577304892	15170.562612831736	15170.562612831736
9854.261018963092	14079.978527795722	14837.684172174635	14837.684172174635
9854.607820196383	14098.619820779097	14485.941595236387	14485.941595236387
9852.336581892318	14160.161765506758	14162.07478361423	14162.07478361423
9851.443601292543	14258.201019996943	13913.026000769929	13913.026000769929
9856.071235791283	14370.70596337848	13762.278441202478	13762.278441202478
9866.650312895612	14472.966457931007	13711.385915884286	13711.385915884286
9878.493471880021	14539.611000533914	13755.01431450616	13755.01431450616
9886.717697558272	14558.432910256684	13880.185397350055	13880.185397350055
9889.410979933073	14542.735864330318	14061.287717548761	14061.287717548761
9887.679695946994	14521.655844448942	14266.56981785229	14266.56981785229
9885.776501924878	14525.395016817798	14464.71095631362	14464.71095631362
9887.226608000616	14567.451350751935	14625.507018677386	14625.507018677386
9891.305829760564	14619.655793460317	14721.852477552318	14721.852477552318
9896.448262350945	14640.134508176636	14753.910518868024	14753.910518868024
9910.86924234302	14601.684967757123	14738.68333940498	14738.68333940498
9944.247838544885	14514.798329766681	14687.626331078578	14687.626331078578
9991.12799048567	14414.569160591707	14597.871236482853	14597.871236482853
10036.974454079378	14342.655098783891	14466.319357116681	14466.319357116681
10070.351881126173	14335.66570737346	14303.485378965936	14303.485378965936
10090.84201134215	14409.242332794991	14146.67719429723	14146.67719429723
10100.874452493033	14549.939504268976	14031.470813043004	14031.470813043004
10097.618575976012	14724.091358190677	13967.11118908104	13967.11118908104
10079.16237546171	14896.374702698584	13954.519777881393	13954.519777881393
10049.823727918501	15031.014703012359	13967.331985282271	13967.331985282271
10009.754797056687	15100.091341216488	13976.714971116819	13976.714971116819
9960.71791227651	15081.898065638925	13973.039434239703	13973.039434239703
9914.882876946147	14984.346961836964	13958.05112902391	13958.05112902391
9883.684033943473	14841.105572267032	13933.01279606893	13933.01279606893
9881.400457727634	14697.59432440039	13911.8419327257	13911.8419327257
9906.806059440936	14580.96804765888	13900.246997127899	13900.246997127899
9937.503289468008	14490.767809484196	13894.271468776747	13894.271468776747
9957.919249080105	14400.92699628876	13898.587382841506	13898.587382841506
9959.169431355793	14282.616751048716	13923.350901786833	13923.350901786833
9937.360189062847	14137.787775902087	13983.459195029609	13983.459195029609
9899.32021918849	13998.638140918067	14074.361930937912	14074.361930937912
9856.59892455315	13906.661947695104	14164.113857927458	14164.113857927458
9822.015685102737	13872.901299106794	14211.655369449998	14211.655369449998
9807.126705178656	13892.19611744707	14219.593973300434	14219.593973300434
9807.081758554838	13950.828375013049	14199.292736680105	14199.292736680105
9813.277606315562	14036.704483880103	14163.119873075213	14163.119873075213
9824.729088946038	14146.19092248892	14137.368505427115	14137.368505427115
9839.332705036548	14282.635427100666	14141.42092498785	14141.42092498785
9856.9372931729	14448.47123969403	14179.036273908767	14179.036273908767
9874.317201606333	14626.61752014512	14237.379582857016	14237.379582857016
9884.834072872747	14773.409016484065	14288.966532174592	14288.966532174592
9884.037571118706	14851.015597078296	14316.155277058848	14316.155277058848
9873.362446233781	14854.831527420527	14325.712860177866	14325.712860177866
9859.201548360827	14796.453824433813	14316.236727177236	14316.236727177236
9845.676845921538	14684.103747434323	14283.90959590949	14283.90959590949
9833.07346191345	14536.462469997317	14234.162917578613	14234.162917578613
9823.939128987631	14381.77322376831	14186.784445852782	14186.784445852782
9821.359665511989	14240.1068676052	14166.733095253869	14166.733095253869
9823.00307015543	14122.082468527278	14186.600820491185	14186.600820491185
9829.207850741015	14036.512955367883	14246.96158093252	14246.96158093252
9841.118079281276	14003.97659639376	14363.375143560654	14363.375143560654
9856.785182050317	14020.136403691316	14546.303080801443	14546.303080801443
9872.148304732822	14057.173901634189	14766.896641401303	14766.896641401303
9883.8899407792	14098.793289217092	14976.224902228765	14976.224902228765
9892.39171422437	14141.335672076411	15127.929560373772	15127.929560373772
9896.864258593774	14167.573225362941	15172.563690099141	15172.563690099141
9895.053320863413	14159.707727287705	15072.470797256656	15072.470797256656
9883.521494378716	14120.277037102162	14834.437082495318	14834.437082495318
9864.782105804321	14063.742333314642	14519.464078193272	14519.464078193272
9845.242472169588	14009.25743598674	14219.713054476148	14219.713054476148
9829.818568303564	13967.510740545476	13997.988102752211	13997.988102752211
9821.309114405558	13950.5818977203	13864.492648493293	13864.492648493293
9821.147618379837	13974.938470310932	13809.880050813888	13809.880050813888
9831.669348166695	14036.372784965059	13809.845637525026	13809.845637525026
9849.975794240996	14105.25009364255	13838.842484244457	13838.842484244457
9868.304395129006	14149.420885396306	13888.234588988775	13888.234588988775
9885.53811635603	14149.363883555567	13958.135666886143	13958.135666886143
9903.277176612559	14109.372337275787	14051.913503723921	14051.913503723921
9917.890357629467	14048.07022667179	14152.142822877191	14152.142822877191
9924.885054582475	13991.960079330896	14233.340420722916	14233.340420722916
9922.92004591571	13964.009709257705	14272.421790325232	14272.421790325232
9913.837861169977	13987.742882180966	14270.641449827332	14270.641449827332
9901.08335967809	14064.961619397203	14237.170922257435	14237.170922257435
9884.124746294026	14173.864243098616	14168.771514189997	14168.771514189997
9865.76285839791	14292.170345661476	14075.130435651123	14075.130435651123
9855.730875701314	14404.835916060043	13976.508813695544	13976.508813695544
9853.829872184411	14493.88191457693	13895.508373576924	13895.508373576924
9854.883707523517	14528.240471349816	13853.436267060953	13853.436267060953
9857.187631277076	14508.540507098114	13874.96427122845	13874.96427122845
9858.735530489987	14454.951581922372	13955.886429415697	13955.886429415697
9857.125004770734	14389.975751812359	14066.9864334519	14066.9864334519
9850.383223641975	14332.877506681487	14164.103352139155	14164.103352139155
9837.297842410857	14300.682664853113	14195.0444399908	14195.0444399908
9821.24349956799	14300.392319959481	14127.244839929805	14127.244839929805
9808.685567655448	14317.954746161573	13957.096942420141	13957.096942420141
9803.633829117794	14331.031856598096	13720.998122204017	13720.998122204017
9807.97773457573	14327.089054901537	13481.412103683837	13481.412103683837
9820.041967701653	14303.927817508296	13284.35974342071	13284.35974342071
9833.601058369808	14264.476952412344	13161.080219738882	13161.080219738882
9843.155644594846	14224.60730098227	13140.364003431749	13140.364003431749
9846.178224345294	14201.736238720294	13237.52457647832	13237.52457647832
9844.633840818175	14198.952472677021	13434.583393290864	13434.583393290864
9842.788111543003	14206.988010440542	13692.639683492682	13692.639683492682
9842.008824132827	14205.959264418922	13973.117251879357	13973.117251879357
9840.536505350188	14183.054827821077	14225.879779568384	14225.879779568384
9837.663140268138	14145.822699704391	14407.938926614572	14407.938926614572
9836.382470361223	14099.148932119328	14507.57704430384	14507.57704430384
9838.606845069662	14058.115229850053	14561.289511221992	14561.289511221992
9843.618018092968	14033.232695735467	14610.499139236323	14610.499139236323
9847.33352720143	14023.260519145177	14679.798209355367	14679.798209355367
9845.527077690682	14019.052895549421	14772.141831429617	14772.141831429617
9837.711297012404	14017.126589705553	14865.197332774333	14865.197332774333
9827.056871986992	14023.326003537522	14918.661837989699	14918.661837989699
9819.53459593011	14059.184871661962	14898.758706098477	14898.758706098477
9820.394753698305	14151.487649001278	14814.27912621055	14814.27912621055
9830.89218484533	14305.421646359082	14699.82407169816	14699.82407169816
9845.980790989826	14508.590044674358	14588.024035543716	14588.024035543716
9860.000332883295	14737.207548035096	14497.704297155879	14497.704297155879
9869.393184315388	14957.854993918314	14434.096311640133	14434.096311640133
9873.19336755088	15135.651019276875	14392.041636628925	14392.041636628925
9873.001709961083	15249.29351851957	14357.291719384035	14357.291719384035
9870.189925833225	15270.619961090088	14324.614831794515	14324.614831794515
9865.78639741712	15182.523377427233	14323.898236366213	14323.898236366213
9859.859847008109	14987.089128778918	14383.27069640309	14383.27069640309
9853.358354720973	14708.548710439129	14507.118187261101	14507.118187261101
9849.71487957644	14387.064487491813	14657.42862211093	14657.42862211093
9852.020323484276	14082.251260764537	14777.136890852873	14777.136890852873
9857.715556814728	13839.3054361236	14823.713224839335	14823.713224839335
9862.123493471865	13676.400988431302	14788.976675791891	14788.976675791891
9863.906519752543	13594.472250232404	14696.1178761176	14696.1178761176
9862.415057049091	13563.605283594046	14579.550019523083	14579.550019523083
9855.998615980881	13561.172430487108	14486.915685962436	14486.915685962436
9847.253948745123	13595.41230214074	14445.079139263062	14445.079139263062
9841.997810814615	13683.952961935884	14445.821910462812	14445.821910462812
9845.35725732114	13829.502685912428	14453.259992944018	14453.259992944018
9856.425754810354	14029.332114046569	14438.343588046413	14438.343588046413
9868.409267725725	14262.441150309205	14384.671399666693	14384.671399666693
9876.65516925268	14501.310289783605	14295.488534448768	14295.488534448768
9879.902945506423	14715.05186135654	14187.399724910862	14187.399724910862
9875.49966628485	14861.19057355511	14082.133855372454	14082.133855372454
9862.138527386718	14918.536398886567	14003.837769877198	14003.837769877198
9844.698624711113	14903.891600835559	13964.933064061011	13964.933064061011
9827.863496358574	14848.318108807664	13961.10850250869	13961.10850250869
9814.818646420355	14789.379405145693	13982.870647679638	13982.870647679638
9806.511540856409	14754.037444918407	14021.493126438347	14021.493126438347
9802.374950947764	14744.931442455934	14072.56678590842	14072.56678590842
9802.068296382653	14749.900195069975	14154.81165572805	14154.81165572805
9804.73575647015	14745.813979837785	14279.66674811087	14279.66674811087
9810.770488509279	14728.111525745724	14448.671952037907	14448.671952037907
9820.651360953312	14711.473643533694	14637.8961701978	14637.8961701978
9832.613428320747	14712.23518493035	14795.207176283075	14795.207176283075
9843.744365026743	14731.943301599063	14874.102063229275	14874.102063229275
9851.507841904528	14755.494326767364	14869.965416215935	14869.965416215935
9854.299759081086	14757.784390619221	14803.800442310892	14803.800442310892
9851.595524949158	14727.967331672598	14709.345411241562	14709.345411241562
9844.537349753486	14676.719957124022	14641.345401234445	14641.345401234445
9836.572593178504	14625.752318321398	14627.829294220799	14627.829294220799
9830.88569776126	14596.68724587449	14660.089996572975	14660.089996572975
9828.014721709762	14588.762497692522	14697.975255851494	14697.975255851494
9838.84062261076	14593.641923066289	14708.035431336653	14708.035431336653
9871.454546525118	14611.72047506231	14686.97819191995	14686.97819191995
9916.213960323625	14642.09015817047	14637.569367129969	14637.569367129969
9965.180985388199	14688.521734573747	14574.680885232801	14574.680885232801
10006.341415916397	14755.708221706227	14533.134274616492	14533.134274616492
10024.281945460983	14825.913520818161	14535.671664079882	14535.671664079882
10014.997847165438	14867.386451504899	14576.072001272076	14576.072001272076
9995.660376950062	14870.494656737255	14651.924173787213	14651.924173787213
9987.189235998738	14852.696331029105	14755.51305306003	14755.51305306003
9995.019953518387	14822.068001306876	14859.066884367807	14859.066884367807
10005.795682106402	14777.158584387947	14914.796189043114	14914.796189043114
10004.745022670737	14716.351151045326	14883.518451897851	14883.518451897851
9990.940191154983	14645.569721082102	14773.525856578246	14773.525856578246
9965.569957046653	14568.867535442205	14612.987513275028	14612.987513275028
9946.694010349656	14513.37474175093	14457.963976024741	14457.963976024741
9953.22834152441	14514.789677294793	14357.735375002621	14357.735375002621
9985.383004407822	14582.997258025556	14322.763472465376	14322.763472465376
10023.879666569168	14696.589991170176	14329.18959432651	14329.18959432651
10044.971396708237	14794.290572015523	14329.780385404241	14329.780385404241
10039.85332351306	14836.883778379519	14301.835727891874	14301.835727891874
10010.678787109804	14817.472059941432	14247.59692411233	14247.59692411233
9968.30517112616	14737.506765850041	14181.553716091847	14181.553716091847
9930.18301905392	14613.084409824573	14109.977654932105	14109.977654932105
9909.84398055505	14476.516891819438	14039.966463488547	14039.966463488547
9901.992224763942	14343.976553526663	13977.179281839892	13977.179281839892
9900.311305749856	14234.919104414505	13941.247096167723	13941.247096167723
9907.292275876054	14169.75516179446	13951.982186576923	13951.982186576923
9918.661378367557	14144.725387193183	14014.948914504797	14014.948914504797
9929.206322474129	14151.027464622868	14126.284802099002	14126.284802099002
9937.149714372817	14182.454713909883	14251.696460369787	14251.696460369787
9940.740394368171	14227.08257025183	14358.82231736206	14358.82231736206
9940.74178717702	14269.311228802637	14422.103037661656	14422.103037661656
9938.138514797742	14305.784357321436	14431.170833678269	14431.170833678269
9934.74139114629	14329.773702752238	14395.356031716183	14395.356031716183
9935.155898385403	14335.510342924976	14318.682532692954	14318.682532692954
9938.233957095294	14315.258556683815	14218.202954163742	14218.202954163742
9934.317555476637	14266.154458063907	14142.347383786344	14142.347383786344
9921.850788138747	14198.314107943876	14128.472103122456	14128.472103122456
9908.014300873852	14138.749073887679	14187.591456881108	14187.591456881108
9903.217341674841	14113.467965118009	14308.193802201014	14308.193802201014
9913.344031846322	14131.648787380824	14442.595091828623	14442.595091828623
9932.927898280903	14191.212199747346	14527.485912002561	14527.485912002561
9951.431780525027	14284.616854380227	14536.029052861091	14536.029052861091
9958.725907131187	14400.860882752273	14476.893341915555	14476.893341915555
9949.732019914341	14530.79211375276	14389.931120834543	14389.931120834543
9929.075054654824	14661.199393642799	14321.364945016896	14321.364945016896
9908.572092776336	14765.865225360287	14288.978504684863	14288.978504684863
9894.751286669138	14826.138845803098	14282.771666375667	14282.771666375667
9887.002364496358	14823.379425877232	14281.388599125807	14281.388599125807
9879.685080306857	14746.666158916361	14278.464338965749	14278.464338965749
9868.864712713019	14619.028351629504	14283.075070644127	14283.075070644127
9856.957726183815	14481.353814532968	14306.251268682874	14306.251268682874
9847.446216760634	14361.458691910402	14336.506439208624	14336.506439208624
9841.941844113182	14284.335491122256	14357.426977809004	14357.426977809004
9839.943356529331	14249.327462939187	14352.642924102069	14352.642924102069
9841.343897811626	14236.76377173315	14311.46498685064	14311.46498685064
9849.401820324038	14235.60057285962	14230.753855395224	14230.753855395224
9866.270968046862	14243.857215089525	14125.441048660317	14125.441048660317
9889.348073013201	14267.263480863421	14017.285306904647	14017.285306904647
9912.263047959868	14301.311723133162	13907.748959096169	13907.748959096169
9925.7105384451	14339.195483830366	13797.493816392505	13797.493816392505
9922.954046986459	14371.124421808769	13695.873290634863	13695.873290634863
9905.86414983331	14390.77072083313	13617.029025397977	13617.029025397977
9883.514693236693	14380.865448922243	13573.931174018218	13573.931174018218
9866.75047497661	14324.610658208185	13567.170255768651	13567.170255768651
9863.773103100466	14228.198680504891	13591.15941355984	13591.15941355984
9871.856316998434	14110.779253021235	13639.948539874442	13639.948539874442
9884.430346897268	13983.497465509818	13687.07437288893	13687.07437288893
9897.676964246843	13878.044942613742	13714.841842112808	13714.841842112808
9906.468860059142	13823.553745615467	13717.554042345386	13717.554042345386
9908.342089199648	13811.939985732306	13696.215870900523	13696.215870900523
9905.597612277585	13834.542180711132	13670.352413522449	13670.352413522449
9901.386307618872	13880.807327411616	13664.546731771066	13664.546731771066
9898.472728158542	13949.831843346446	13686.933158363472	13686.933158363472
9896.825102040586	14038.673537272607	13733.908536926529	13733.908536926529
9892.785905309478	14140.656481714628	13799.072139631826	13799.072139631826
9885.163380126514	14243.602475557067	13874.19306192156	13874.19306192156
9876.016014606334	14337.466458739491	13968.649950082541	13968.649950082541
9866.079324891674	14397.173564459217	14085.553019226962	14085.553019226962
9855.490933651801	14396.568431658105	14226.656018664316	14226.656018664316
9848.271373578464	14329.008757493251	14389.642133768288	14389.642133768288
9847.759885222422	14200.747979189784	14561.014876944004	14561.014876944004
9851.61441831778	14033.477218162585	14712.129074066794	14712.129074066794
9854.66874259906	13851.32538119273	14825.301879950433	14825.301879950433
9855.514828704709	13689.245535675289	14906.89740348243	14906.89740348243
9854.410760814117	13574.977161458522	14959.3088861585	14959.3088861585
9852.800544924043	13528.119303867988	14976.047007929035	14976.047007929035
9853.76450107289	13557.115882576476	14946.237171161827	14946.237171161827
9859.790510890132	13655.911567417115	14859.132381476009	14859.132381476009
9871.898002542717	13806.68080407572	14701.60951497939	14701.60951497939
9885.31855797531	13993.799847370352	14471.250937544473	14471.250937544473
9894.810860848813	14199.631216284903	14193.431133576549	14193.431133576549
9898.492247695638	14400.09889341533	13928.314484912295	13928.314484912295
9895.037721643424	14573.366061811228	13726.675938754224	13726.675938754224
9885.042650332754	14700.205138901656	13622.380718318796	13622.380718318796
9873.308550599431	14783.527482619116	13627.40375446089	13627.40375446089
9866.48121643346	14846.432971595243	13735.98536081836	13735.98536081836
9866.476851382791	14892.728382337153	13899.044979280601	13899.044979280601
9871.67164516719	14910.272308513882	14046.389675140754	14046.389675140754
9879.3296327951	14893.333512720055	14124.238891654779	14124.238891654779
9885.141096487292	14837.623153067436	14117.075028372323	14117.075028372323
9887.209687894498	14749.612083365013	14067.761381747261	14067.761381747261
9884.382407697301	14644.85603044035	14036.723113861659	14036.723113861659
9877.039263486922	14537.238941436019	14068.492449849993	14068.492449849993
9867.743351796435	14441.73563683671	14166.760354558632	14166.760354558632
9858.96634095339	14371.819992081055	14322.937778600202	14322.937778600202
9851.972316246482	14306.430965888496	14490.077874421077	14490.077874421077
9848.067582577598	14244.227662434314	14624.071948520696	14624.071948520696
9847.790645660401	14207.208695379168	14708.353073964665	14708.353073964665
9851.468507966036	14208.248258989108	14754.861361321122	14754.861361321122
9859.267893665405	14249.399162854072	14789.390674586386	14789.390674586386
9865.00737728231	14309.61119778618	14804.196420050539	14804.196420050539
9869.180458087616	14371.746115540216	14793.627196569638	14793.627196569638
9884.737754782662	14436.31949554486	14780.525548232552	14780.525548232552
9916.52921698199	14503.816841214217	14787.228981844828	14787.228981844828
9954.902323375856	14578.1217801823	14819.713777123208	14819.713777123208
9985.176155536154	14676.685089595192	14862.761566828389	14862.761566828389
9995.455570829252	14786.153741977518	14876.648022703397	14876.648022703397
9981.634516503484	14874.6651779233	14833.112479638883	14833.112479638883
9947.80665622712	14925.605520228502	14723.091339190629	14723.091339190629
9905.751075219863	14937.304173454975	14557.13458452961	14557.13458452961
9872.93459375675	14919.115221561045	14373.324154486643	14373.324154486643
9858.731577294633	14873.243127638518	14200.689205771845	14200.689205771845
9853.794913566404	14796.87013600385	14046.122543039588	14046.122543039588
9846.722420872744	14703.210973010651	13927.75817800728	13927.75817800728
9836.265209034978	14597.841951980574	13845.557919108278	13845.557919108278
9824.835247978755	14491.131873700224	13806.152512250716	13806.152512250716
9815.680790082317	14411.873861139198	13823.756695011232	13823.756695011232
9813.842660081233	14385.981709931071	13892.635489154192	13892.635489154192
9823.024577398579	14404.666496500897	13987.30270854254	13987.30270854254
9843.624787329936	14444.660630593115	14096.43019728006	14096.43019728006
9878.593189781102	14501.402389459021	14215.694599562437	14215.694599562437
9921.497415354746	14570.180293234553	14324.816153471267	14324.816153471267
9955.165416802953	14645.788945872862	14392.572222237728	14392.572222237728
9969.345848293755	14728.964394162535	14392.132680592465	14392.132680592465
9959.72696219143	14816.653214487786	14308.20021595178	14308.20021595178
9928.2710724472	14900.868806680142	14136.208411145119	14136.208411145119
9884.56335472262	14981.334832630233	13908.38163390582	13908.38163390582
9843.217310528746	15052.196139586438	13672.323784575394	13672.323784575394
9819.265858655433	15107.956586247368	13481.481802913717	13481.481802913717
9819.8997101585	15141.06552424359	13351.323133824251	13351.323133824251
9834.663939081789	15135.511803806725	13268.22887205614	13268.22887205614
9849.56961772615	15079.856256635809	13221.007343703563	13221.007343703563
9860.315160546379	14963.22823294968	13201.087214010015	13201.087214010015
9863.848133468688	14782.712329627226	13189.244536840064	13189.244536840064
9860.209523300719	14572.228251584831	13191.136508696529	13191.136508696529
9852.440274272893	14384.50103237339	13233.855543880265	13233.855543880265
9846.067678230504	14262.225240055397	13327.79268890987	13327.79268890987
9844.247872128106	14218.57210804898	13473.615812547212	13473.615812547212
9845.148087761088	14242.31621499346	13649.935004360668	13649.935004360668
9845.224270157833	14305.397688537038	13831.989944675786	13831.989944675786
9842.091509490509	14367.187903478949	13986.16273125608	13986.16273125608
9836.872850031026	14416.177858861947	14085.438071881967	14085.438071881967
9832.398077147394	14475.71464292307	14143.702246152143	14143.702246152143
9830.953771909	14555.770140889788	14197.066671538141	14197.066671538141
9833.444221042726	14633.425176231245	14260.059998433113	14260.059998433113
9842.375480536904	14688.610816810447	14332.525092723336	14332.525092723336
9856.786707727057	14693.36962920061	14400.507709719936	14400.507709719936
9873.083841046859	14639.697474121433	14437.36475590167	14437.36475590167
9889.24956803904	14556.17051181546	14436.506748205946	14436.506748205946
9905.585399533413	14473.854292370705	14414.759518718083	14414.759518718083
9926.181131196176	14424.197003053743	14405.065162977986	14405.065162977986
9949.500272847348	14408.95652659037	14432.65232531055	14432.65232531055
9965.902365590267	14408.817306722272	14496.12660507999	14496.12660507999
9966.79025278175	14422.325346487756	14574.882095263514	14574.882095263514
9961.413376428009	14467.34969390163	14653.121873724107	14653.121873724107
9962.985117335456	14541.779528672958	14707.388113009685	14707.388113009685
9971.434748067311	14618.271841630964	14718.584090491748	14718.584090491748
9982.685453009737	14670.498317572157	14690.831624145652	14690.831624145652
9990.417901118097	14682.790712831307	14636.580741784577	14636.580741784577
9987.35633167618	14647.159116539386	14557.788295231396	14557.788295231396
9965.881935679143	14565.007120805327	14465.6907492072	14465.6907492072
9934.510025599751	14465.085326886803	14393.62395735297	14393.62395735297
9912.845064573581	14385.705469459223	14365.500808151504	14365.500808151504
9914.550527811944	14350.33502602205	14395.705682214915	14395.705682214915
9933.676445771058	14356.748188288238	14475.553003488663	14475.553003488663
9954.027639453097	14392.773957588886	14577.989814555514	14577.989814555514
9968.087941132402	14458.840337151056	14665.484504400765	14665.484504400765
9971.756123102481	14548.986291157742	14703.405571105752	14703.405571105752
9964.788280072898	14631.327160726756	14677.010982693457	14677.010982693457
9949.639877177151	14690.234828034208	14589.40037760155	14589.40037760155
9932.483830032534	14723.131807411743	14457.122947329775	14457.122947329775
9915.172684727815	14728.82277947149	14305.6422525482	14305.6422525482
9900.488970614066	14720.196356195376	14162.581031986107	14162.581031986107
9891.249655633317	14706.38542878159	14044.408782307351	14044.408782307351
9884.921017827444	14689.609573996044	13950.980862056264	13950.980862056264
9879.715042053604	14660.015986772556	13874.3743602972	13874.3743602972
9874.921538141636	14619.104086784368	13814.122260592323	13814.122260592323
9868.159048533873	14578.840144838692	13771.925997888176	13771.925997888176
9865.749637255363	14556.104956865278	13746.165386855972	13746.165386855972
9878.916443330629	14559.349521928068	13752.205349793463	13752.205349793463
9907.567281893713	14577.43364913512	13801.735581592107	13801.735581592107
9950.813231157535	14592.829923584708	13891.569265427739	13891.569265427739
9997.234877793111	14587.974106368063	13999.441539359072	13999.441539359072
10030.272269870036	14553.851369056983	14068.846524698474	14068.846524698474
10040.096013085611	14501.04590363186	14058.178968309852	14058.178968309852
10021.352520394978	14458.001057631474	13972.602824633263	13972.602824633263
9983.052643075938	14445.052960977144	13842.075806471647	13842.075806471647
9949.998660599042	14478.361408817616	13720.612745915565	13720.612745915565
9939.425127342665	14564.616244531542	13667.468987115324	13667.468987115324
9949.816351215975	14672.750643650603	13689.60984279996	13689.60984279996
9973.314788522335	14756.396885201319	13756.487714151202	13756.487714151202
9996.336662538039	14779.462561917708	13812.594239022827	13812.594239022827
10015.65696917672	14732.640636616898	13817.76054651094	13817.76054651094
10030.463170827225	14643.348551539753	13790.471806720683	13790.471806720683
10034.800418158413	14547.758294098008	13764.82886253635	13764.82886253635
10028.179502147334	14480.53557091444	13758.49972147164	13758.49972147164
10056.989519095932	14468.329599232497	13779.529179187215	13779.529179187215
10199.129141373116	14531.114000500484	13828.196171903808	13828.196171903808
10479.229768327736	14658.509324628518	13882.731518654175	13882.731518654175
10858.95538933589	14827.197271637247	13925.696640951166	13925.696640951166
11242.660240123732	15022.02369979653	13959.252005016226	13959.252005016226
11512.310372639866	15209.351889076825	13993.700863473476	13993.700863473476
11578.596600917752	15334.990431288148	14030.323061654992	14030.323061654992
11423.0614337267	15360.91739497135	14055.27234083572	14055.27234083572
11271.922819667512	15326.354103829748	14074.750972615637	14074.750972615637
12083.52594887421	15489.855775101121	14153.809564544286	14153.809564544286
15037.976960220743	16282.119394421463	14385.346926358188	14385.346926358188
20269.794877927474	17927.480776608645	14792.535715522246	14792.535715522246
26582.06680020898	20228.912907712194	15324.253179408339	15324.253179408339
32077.688973328957	22619.397252392515	15928.478425823563	15928.478425823563
35036.60622107061	24379.83625394477	16563.379539477515	16563.379539477515
34612.82850541876	24952.01165462186	17201.256485731923	17201.256485731923
31214.668450027846	24183.980405153565	17842.860251514245	17842.860251514245
26345.870134563644	22390.165519868366	18489.73388506355	18489.73388506355
21895.260853650492	20226.278351210225	19137.001298737832	19137.001298737832
18833.616251793475	18284.495710928724	19714.779757086184	19714.779757086184
16937.71987304723	16811.39885275035	20112.32644332541	20112.32644332541
15696.398660904691	15805.97861074299	20282.594490272102	20282.594490272102
14795.34353956739	15172.447939913467	20248.52997883205	20248.52997883205
14082.637972370963	14800.629142019634	20047.72549891421	20047.72549891421
13476.114178133384	14583.407383035166	19699.72739661499	19699.72739661499
12949.776610359315	14439.665991102078	19215.805420114735	19215.805420114735
12492.595849525183	14330.170939498123	18610.83404548018	18610.83404548018
12111.867348019176	14262.416244238886	17921.50432106458	17921.50432106458
11803.702225574676	14259.502209103564	17188.071079755788	17188.071079755788
11559.696640103806	14334.349420792225	16472.57175589465	16472.57175589465
11365.29646015174	14472.97810415268	15825.645235160584	15825.645235160584
11200.165247405079	14657.919157532497	15262.727769343612	15262.727769343612
11051.722424229069	14868.21331449966	14787.212087747464	14787.212087747464
10910.821053745982	15074.353456819414	14397.568181702518	14397.568181702518
10777.069967436128	15255.7926942047	14106.269157859171	14106.269157859171
10658.9209319041	15394.271149842853	13930.772612106295	13930.772612106295
10562.334016892573	15476.173952218789	13870.453700892745	13870.453700892745
10490.487451310559	15486.093361121948	13897.475386455899	13897.475386455899
10440.438608204384	15412.125490121718	13967.815406804126	13967.815406804126
10408.414247138237	15275.14223553343	14044.990977944995	14044.990977944995
10387.386833634697	15120.661890964253	14105.036167057919	14105.036167057919
10364.918813984283	14984.848245792484	14138.260601038884	14138.260601038884
10332.177917806755	14909.635239369889	14158.791756584573	14158.791756584573
10282.960970349315	14900.816569975554	14183.26225594793	14183.26225594793
10221.172973985063	14928.979320847588	14222.761796384635	14222.761796384635
10157.870619645024	14956.853593122041	14280.743278603399	14280.743278603399
10100.898018874197	14944.350563523467	14358.928732423323	14358.928732423323
10057.478541108589	14885.542958455937	14461.662211268555	14461.662211268555
10032.892348672927	14809.650545935074	14573.793578965082	14573.793578965082
10020.06125340251	14747.814450935677	14638.118517378905	14638.118517378905
10013.265166759358	14724.196316384714	14612.419195623746	14612.419195623746
10010.204608642613	14751.593802193789	14493.980212903161	14493.980212903161
10010.540019319988	14806.459310432572	14312.031730904684	14312.031730904684
10020.788254055858	14867.580907248032	14130.199158127354	14130.199158127354
10044.058766046022	14922.184367317512	14002.839150515552	14002.839150515552
10073.402549169641	14958.251117055315	13941.783744785262	13941.783744785262
10095.450161454446	14984.488711934815	13934.130213317192	13934.130213317192
10098.840794452975	15019.926450192392	13962.544837365393	13962.544837365393
10076.938890890307	15079.04835660112	14018.662457313781	14018.662457313781
10032.867396332424	15169.508018905355	14111.905067826947	14111.905067826947
9978.45566167359	15276.811264553698	14239.367244668754	14239.367244668754
9937.489443749506	15390.50831504995	14394.276818527922	14394.276818527922
9925.396107615712	15510.049806174195	14546.068784384996	14546.068784384996
9934.717697237771	15621.947630205394	14638.243004614735	14638.243004614735
9950.415780407293	15717.200598952326	14639.496247752	14639.496247752
9959.217947233552	15787.576741420455	14578.307438906308	14578.307438906308
9953.659294428828	15804.533741543486	14499.470550456537	14499.470550456537
9933.281584806826	15752.640504871819	14441.67143230627	14441.67143230627
9906.489459270802	15643.587736235533	14424.03581145164	14424.03581145164
9884.926867172306	15505.861608448555	14446.781539562762	14446.781539562762
9876.058449831911	15383.38192380853	14504.54185753677	14504.54185753677
9874.27015241822	15298.912109236904	14581.076262566172	14581.076262566172
9871.860005633744	15251.478292780977	14666.937583129595	14666.937583129595
9866.708613956629	15230.012309620632	14756.005794909792	14756.005794909792
9856.352828187673	15216.549294458877	14842.696884189236	14842.696884189236
9843.354737913802	15189.348681421347	14910.298997501333	14910.298997501333
9867.60359745943	15149.498777291237	14945.68036181539	14945.68036181539
9974.95486208994	15104.196421711495	14941.7166484311	14941.7166484311
10165.807167873996	15055.617244992007	14903.657347260732	14903.657347260732
10394.681982702114	14997.679503260155	14839.223492823634	14839.223492823634
10591.220353850791	14934.475453417035	14769.164526708217	14769.164526708217
10692.752466800053	14877.05288720708	14693.254163550715	14693.254163550715
10670.872718150133	14823.33499583575	14589.88875667199	14589.88875667199
10592.322463547927	14775.757103584187	14460.37128388924	14460.37128388924
10969.237760896302	14859.55759796895	14352.811910081198	14352.811910081198
12579.776913941938	15360.360040033807	14349.96396901116	14349.96396901116
15631.41668565235	16483.70152968007	14510.69718572178	14510.69718572178
19497.87960801832	18133.783290540843	14840.376105183657	14840.376105183657
23050.823598752173	19898.83719080538	15297.049989946125	15297.049989946125
25199.89908877225	21270.550745247765	15825.049134541248	15825.049134541248
25339.122649651068	21844.966023595105	16343.565949810692	16343.565949810692
23597.435238970626	21480.811128007837	16795.015466074947	16795.015466074947
20794.881597363998	20376.768610202333	17179.81590868362	17179.81590868362
18090.355244214727	18997.167996071796	17532.20983097546	17532.20983097546
16166.929343676273	17773.69689594109	17848.493776774812	17848.493776774812
14943.352288341706	16858.877446223898	18094.5303609017	18094.5303609017
14126.109448034013	16202.50675969169	18261.590948814777	18261.590948814777
13514.50996263319	15708.084073743084	18358.53310775209	18358.53310775209
13019.468374753207	15327.079545923647	18386.69954315032	18386.69954315032
12594.847757880252	15028.428159955387	18330.947336197394	18330.947336197394
12221.079521538022	14793.847182328689	18172.092556450883	18172.092556450883
11889.46428203853	14622.953747232421	17897.593690208756	17897.593690208756
11605.967237472592	14525.19263977475	17525.47892330893	17525.47892330893
11370.03499977357	14505.366550643314	17104.432634961173	17104.432634961173
11172.900676815989	14567.312709065081	16717.15753700972	16717.15753700972
11012.254990087407	14713.16557962741	16423.648502380198	16423.648502380198
10875.99327459163	14915.533919816333	16222.902077147659	16222.902077147659
10754.449014884427	15123.258932460354	16074.796848310229	16074.796848310229
10646.179865037764	15294.255562243123	15946.347980803981	15946.347980803981
10551.458747488901	15405.254347746004	15818.19661556514	15818.19661556514
10472.660503004552	15451.62370763475	15691.588730835812	15691.588730835812
10411.626739697233	15440.893709711883	15568.98677502038	15568.98677502038
10364.739024354145	15396.739313905748	15446.82418019933	15446.82418019933
10334.710105253369	15362.227098672176	15324.510349962597	15324.510349962597
10319.947124933458	15354.033838861806	15193.963851391225	15193.963851391225
10311.07140975905	15360.587103368853	15056.68839924451	15056.68839924451
10296.404268436267	15371.808108665771	14913.418920290407	14913.418920290407
10268.190380714186	15383.547860107226	14764.951190233896	14764.951190233896
10221.482048448619	15371.842966104998	14603.988119241587	14603.988119241587
10157.5533754498	15299.763249944384	14433.958954544682	14433.958954544682
10087.925046131604	15145.27125102545	14281.321030933945	14281.321030933945
10027.195269402013	14932.455888858398	14210.104569064053	14210.104569064053
9983.38945491515	14706.359122864807	14271.243243620878	14271.243243620878
9956.837324094777	14495.19692633692	14475.199291621779	14475.199291621779
9946.048962381294	14327.2976218486	14796.195654801846	14796.195654801846
9946.933064860557	14229.810062168224	15164.82784551677	15164.82784551677
9953.9168780475	14205.378854211212	15493.8428847103	15493.8428847103
9959.476726085546	14230.212362410892	15707.24412783628	15707.24412783628
9959.393251181942	14284.663673778945	15757.556615258987	15757.556615258987
9954.646356332245	14374.193517197624	15641.729044595451	15641.729044595451
9947.336199044805	14515.884533515495	15396.318490225663	15396.318490225663
9939.980384451672	14703.46035003104	15065.671523907853	15065.671523907853
9936.326522473437	14928.413776651387	14717.504609261941	14717.504609261941
9937.01428979832	15178.220324438551	14404.489892942227	14404.489892942227
9940.611388611233	15425.390970620245	14158.92592346437	14158.92592346437
9945.330229750458	15639.152765720124	14016.869615728132	14016.869615728132
9948.40762566836	15792.43077805251	13994.247648185083	13994.247648185083
9946.185867156371	15872.266897929972	14076.80428003931	14076.80428003931
9937.0163108166	15890.856801602158	14232.829201475139	14232.829201475139
9921.527121274441	15870.430876983306	14407.568852641523	14407.568852641523
9903.402793852725	15836.92390839361	14551.333585213637	14551.333585213637
9889.75223719769	15809.973555772993	14628.83613726607	14628.83613726607
9886.5674020619	15776.367289707498	14615.908049328618	14615.908049328618
9894.687065274196	15713.57027110461	14513.507007441609	14513.507007441609
9907.43221999542	15622.941938250933	14353.801136981787	14353.801136981787
9920.265333851476	15526.452975930346	14189.400717525876	14189.400717525876
9934.700030994778	15457.662839838034	14075.219359000794	14075.219359000794
9955.213104125382	15446.915492398686	14048.137424352639	14048.137424352639
9982.835996229482	15477.709872918875	14101.724618141832	14101.724618141832
10011.309690770073	15513.397781724982	14203.590339576484	14203.590339576484
10033.10323619423	15511.114872251697	14310.048294510818	14310.048294510818
10081.577639749165	15452.501680166473	14402.069116167162	14402.069116167162
10202.50450542418	15361.168567056638	14482.919856254706	14482.919856254706
10398.940793882113	15286.6355738017	14573.382012475042	14573.382012475042
10628.336307909822	15271.822464295194	14687.166173910795	14687.166173910795
10814.016444124001	15320.83295342706	14811.858836233832	14811.858836233832
10893.247689417765	15406.758657460252	14923.377723144626	14923.377723144626
10843.807492941161	15487.832562000645	15001.26470046898	15001.26470046898
10695.657166827903	15534.628141032063	15028.059169725826	15028.059169725826
10998.844868109503	15676.675824859829	15018.007392640608	15018.007392640608
12625.980714409914	16250.280594821576	15018.39531815884	15018.39531815884
15785.718691934431	17513.82595816708	15071.961066847462	15071.961066847462
19776.450009275904	19383.02422058872	15210.058032766354	15210.058032766354
23375.34573450017	21393.32261679981	15442.262696857813	15442.262696857813
25463.405709459777	22943.724942944733	15788.648420866495	15788.648420866495
25472.546112810818	23564.19938282962	16247.411093757573	16247.411093757573
23568.14721562061	23079.70545116892	16757.271453268208	16757.271453268208
20612.433382884665	21705.905913459723	17248.176689512613	17248.176689512613
17856.365738185348	19987.423116705177	17700.91509510763	17700.91509510763
15980.42771430693	18439.670120347644	18113.33334443053	18113.33334443053
14816.873832429166	17263.89641107126	18471.34000070377	18471.34000070377
14032.127053719714	16429.070824680064	18734.13183168325	18734.13183168325
13429.484262128255	15832.16815644337	18845.255612833225	18845.255612833225
12944.765340953045	15405.968358968159	18785.06071945087	18785.06071945087
12532.343012426407	15094.590434795395	18555.212942394843	18555.212942394843
12159.795476242509	14855.497396242914	18188.373593768603	18188.373593768603
11831.987260211761	14688.243786639136	17776.80762337428	17776.80762337428
11565.844718910446	14604.212510848547	17409.537426100946	17409.537426100946
11359.163747393222	14605.450898858986	17100.101155224587	17100.101155224587
11201.786330677452	14685.376594395095	16825.12308238995	16825.12308238995
11073.890770571474	14809.29054904154	16560.4043587971	16560.4043587971
10948.864188222333	14923.93022995406	16298.425460603208	16298.425460603208
10819.957530309823	15010.349466776328	16057.10314373018	16057.10314373018
10697.470153311284	15078.41101952844	15853.463579282867	15853.463579282867
10585.23351837663	15128.786166252205	15688.765744777596	15688.765744777596
10487.681814369238	15149.693144654346	15555.841998946791	15555.841998946791
10407.583000546312	15126.95835020507	15435.094176985447	15435.094176985447
10339.616155596812	15049.21673013289	15300.018487695677	15300.018487695677
10279.049743654361	14921.195272865658	15144.432296391751	15144.432296391751
10224.969071029367	14776.850995125038	14987.108555813076	14987.108555813076
10182.302251327961	14667.570286604883	14843.915704309797	14843.915704309797
10154.186946216081	14632.849905984665	14731.691114756217	14731.691114756217
10136.803859694137	14677.824116980706	14670.51861545066	14670.51861545066
10125.530755080228	14783.312868445208	14657.255757606405	14657.255757606405
10117.788460989224	14929.371751490535	14657.941655440864	14657.941655440864
10104.22488539211	15089.149052898969	14619.368878723579	14619.368878723579
10080.310428338673	15254.381579747904	14519.495901534163	14519.495901534163
10050.793002899398	15423.174841100621	14386.108917529476	14386.108917529476
10030.98513821174	15583.057037573928	14298.127035788493	14298.127035788493
10027.020923307988	15703.431711219644	14313.005170733408	14313.005170733408
10031.477256223876	15754.258951434245	14438.52821912336	14438.52821912336
10037.890833654932	15725.371240532466	14644.20489803397	14644.20489803397
10038.479924432713	15628.343290229168	14867.24731155417	14867.24731155417
10027.031491331758	15503.06214398416	15035.34724012047	15035.34724012047
10004.826467184837	15394.971018920296	15107.463524126024	15107.463524126024
9983.096748612195	15338.886794269723	15098.266633944206	15098.266633944206
9971.226354935652	15333.712896055817	15034.46806862528	15034.46806862528
9973.132922378303	15376.60325664991	14950.896921640135	14950.896921640135
9978.705813155348	15451.118805373724	14861.233177915457	14861.233177915457
9975.33016754391	15527.06838543193	14773.970220670279	14773.970220670279
9961.149099252027	15589.073781208435	14702.363152491553	14702.363152491553
9940.679552210588	15649.194392685824	14648.475698119033	14648.475698119033
9919.323908961716	15729.151792117485	14587.008073798848	14587.008073798848
9901.132811081685	15818.592227939398	14494.294137366709	14494.294137366709
9888.286784299788	15879.497112628196	14358.50604650637	14358.50604650637
9879.756539473708	15891.255038386209	14189.375495223581	14189.375495223581
9875.621887839923	15852.369773677054	14036.707489867102	14036.707489867102
9875.96202501616	15788.867381131626	13961.560869685949	13961.560869685949
9879.97558342826	15746.805033771905	14013.754736427149	14013.754736427149
9885.825892566923	15744.374865596985	14193.883480104514	14193.883480104514
9890.876561529596	15776.34874569775	14456.412139169443	14456.412139169443
9892.359319066523	15799.938243607936	14724.450265263304	14724.450265263304
9890.670321176796	15773.568602083165	14935.082158430929	14935.082158430929
9890.839535987634	15689.900490229682	15045.947277102316	15045.947277102316
9896.061595652567	15583.42811290904	15039.117152397654	15039.117152397654
9904.23627970944	15509.261797670059	14917.963530812529	14917.963530812529
9910.58559697483	15513.744497610916	14709.392880259025	14709.392880259025
9909.86343433119	15583.127269786037	14460.469709607652	14460.469709607652
9900.83156253505	15663.34604586035	14223.997822295238	14223.997822295238
9888.052856146627	15712.884558755715	14049.818172946143	14049.818172946143
9876.620019505275	15696.32745256522	13967.454266056546	13967.454266056546
9870.296289119045	15600.137984366105	13992.761765199655	13992.761765199655
9872.668831166531	15426.296586265733	14106.942602498553	14106.942602498553
9881.513809322625	15209.77603440542	14264.035725852606	14264.035725852606
9891.242114271341	15007.032035587612	14405.40844245764	14405.40844245764
9898.288705382414	14865.338725918233	14484.883878930044	14484.883878930044
9902.668854788744	14816.053843622607	14479.181217002613	14479.181217002613
9905.3489501651	14848.150126465749	14389.464347742098	14389.464347742098
9905.110235934493	14913.676167776794	14241.108623879803	14241.108623879803
9908.819014943983	14981.419641607654	14093.065965800646	14093.065965800646
9923.586935050438	15028.725205985262	14000.311917704115	14000.311917704115
9944.461752553281	15039.233394746916	13972.569591320176	13972.569591320176
9963.606867829416	15018.60054313068	13994.01859549187	13994.01859549187
9972.288442531139	14984.052603736056	14029.717555023739	14029.717555023739
9965.43000666032	14963.66824271993	14047.101258666182	14047.101258666182
9947.269300074258	14975.334472115706	14032.955132509507	14032.955132509507
9926.37812216061	15021.21363414023	14000.59487112502	14000.59487112502
9913.436126641336	15123.582660320004	13986.237424421079	13986.237424421079
9915.790626087793	15308.069861411615	14030.812764382583	14030.812764382583
9923.485266368396	15542.643611150046	14128.7187698269	14128.7187698269
9933.34028247285	15767.56950067222	14246.067456597055	14246.067456597055
9970.026640713097	15934.394624847702	14343.250335116163	14343.250335116163
10060.559323348225	16023.100203697746	14378.145746708838	14378.145746708838
10201.286559448597	16034.947069834003	14339.588420081252	14339.588420081252
10359.535607720925	15993.119104627032	14241.696212560764	14241.696212560764
10497.99140493544	15951.714614881235	14124.716169792759	14124.716169792759
10581.378767139333	15957.533932694148	14035.48137295587	14035.48137295587
10590.215358358877	16014.993942112042	13999.003197170374	13999.003197170374
10570.240187203364	16111.837314869344	14035.511492496402	14035.511492496402
11027.236265386944	16350.972116172865	14167.57462912449	14167.57462912449
12709.90657238405	16971.235119714605	14406.98149725103	14406.98149725103
15715.610555110325	18115.121559869596	14741.0687149011	14741.0687149011
19370.88119753067	19664.777643380286	15145.078803129714	15145.078803129714
22616.588539175395	21272.958751938888	15590.614217559578	15590.614217559578
24456.706186208077	22471.348349615302	16044.342323717485	16044.342323717485
24371.401895726536	22868.959036788758	16472.07633082204	16472.07633082204
22539.544385664263	22338.5796710478	16837.330623488164	16837.330623488164
19801.808701820282	21101.0938456211	17146.056926755304	17146.056926755304
17291.447517737593	19615.51036077843	17415.796531886353	17415.796531886353
15589.746993704033	18288.057908144776	17665.297507189483	17665.297507189483
14519.984565513663	17275.888498065884	17913.988641068176	17913.988641068176
13808.006930540743	16566.561696632216	18158.152688192058	18158.152688192058
13273.734389873654	16073.268988756712	18341.115204365393	18341.115204365393
12808.0766881539	15709.846843960751	18392.074362322404	18392.074362322404
12375.791030324654	15445.176497100818	18277.03115852517	18277.03115852517
11976.385285172068	15280.11011244124	17985.21014084903	17985.21014084903
11631.557139752036	15218.840897091215	17563.96703064037	17563.96703064037
11349.912817764327	15231.86065132255	17089.69363633587	17089.69363633587
11129.6487208843	15284.011761177242	16637.479795195548	16637.479795195548
10959.204444289207	15342.819795163743	16247.441646148707	16247.441646148707
10819.801166166004	15380.34776745784	15919.38014280611	15919.38014280611
10694.405161889037	15375.189768716567	15621.778994991917	15621.778994991917
10582.850093967516	15355.080824456796	15349.329490411888	15349.329490411888
10488.924843606177	15350.330524696585	15114.02817879965	15114.02817879965
10411.304296578854	15367.815963661695	14918.286367920284	14918.286367920284
10349.400717111856	15415.344005280103	14791.11938282385	14791.11938282385
10301.731110079516	15493.615703974841	14753.587819248878	14753.587819248878
10272.456137729667	15608.814334522755	14789.415181897893	14789.415181897893
10269.651541260946	15754.599784221216	14863.321763113541	14863.321763113541
10285.705927888417	15902.531222611362	14929.152414260792	14929.152414260792
10298.507802446033	16012.136007374505	14945.117010982123	14945.117010982123
10290.433492072454	16070.87038617986	14914.045368115172	14914.045368115172
10250.380608299063	16076.241454633137	14858.566805335226	14858.566805335226
10180.443108065914	16044.785421835799	14802.474037756621	14802.474037756621
10094.611203968567	16013.025847870342	14773.10705681776	14773.10705681776
10014.784442076912	16005.859079252148	14778.074002792358	14778.074002792358
9962.773577779959	16010.945707562561	14792.523105387307	14792.523105387307
9941.08269304628	15998.148593797501	14804.37255656945	14804.37255656945
9941.321145993033	15935.7560294627	14807.814206891884	14807.814206891884
9965.38920720516	15816.373778396834	14803.04859475349	14803.04859475349
10010.549981949769	15668.658604040676	14786.007379340484	14786.007379340484
10058.551282125385	15526.88289775845	14746.326730856266	14746.326730856266
10087.901187384465	15408.331245007277	14676.310423342007	14676.310423342007
10085.410058506903	15331.207786895839	14569.829002985922	14569.829002985922
10051.545775275423	15312.397838386341	14430.803079975105	14430.803079975105
9997.476750077783	15342.279302315552	14280.893485920178	14280.893485920178
9940.570074595793	15413.167771953174	14165.450678076313	14165.450678076313
9898.833398328112	15499.692022486115	14105.844675974911	14105.844675974911
9878.08396119166	15573.736458707239	14104.13720562538	14104.13720562538
9869.068598405276	15613.257931349954	14142.81603363422	14142.81603363422
9864.507530038847	15611.148799032737	14196.645360869494	14196.645360869494
9866.513577683123	15579.114326315559	14261.666119027292	14261.666119027292
9879.046621365811	15547.326019226302	14348.594251798839	14348.594251798839
9898.815497926667	15545.856405478555	14466.797516850605	14466.797516850605
9917.492504215976	15582.63240549057	14612.329983797064	14612.329983797064
9929.128106946418	15660.007149163857	14760.963313599366	14760.963313599366
9934.521976384016	15761.71693995247	14889.054165182122	14889.054165182122
9941.907821737681	15857.043903572756	14981.722267527482	14981.722267527482
9955.527512439863	15921.37806869703	15015.9536200772	15015.9536200772
9970.58321375663	15942.27516010401	14985.469882604979	14985.469882604979
9979.94607565496	15930.331955195004	14924.154600890046	14924.154600890046
9977.719359603316	15911.082408361677	14864.061621388642	14864.061621388642
9961.040390679656	15901.243371929906	14811.59397398649	14811.59397398649
9934.188173695577	15898.213289312782	14756.98908814534	14756.98908814534
9907.896623543638	15884.481844462023	14685.564712663496	14685.564712663496
9895.293301650292	15846.140509165207	14591.816231203582	14591.816231203582
9899.719380594794	15774.107384424486	14462.30740928917	14462.30740928917
9910.196108483686	15697.96106039687	14294.046189617382	14294.046189617382
9916.245992774668	15666.204511331114	14109.593365374754	14109.593365374754
9919.84150770608	15720.44800855657	13943.487877204336	13943.487877204336
9926.994495507028	15879.17040385349	13806.067185055099	13806.067185055099
9938.713902835527	16126.54356084982	13688.785452842261	13688.785452842261
9958.984568913744	16415.047190807898	13590.299706033233	13590.299706033233
9987.670393817885	16670.90087326464	13520.113332040242	13520.113332040242
10015.06194623053	16827.580460901332	13495.886877375939	13495.886877375939
10026.550484551435	16844.62303696607	13526.12954424549	13526.12954424549
10014.490279524378	16728.233610257488	13619.61255248316	13619.61255248316
9982.89021348521	16503.64230226416	13758.895564292452	13758.895564292452
9942.003446518984	16223.00696532966	13910.505747698726	13910.505747698726
9900.632069993753	15957.510914008048	14040.065455024505	14040.065455024505
9868.869920073752	15763.783522109137	14141.703025553425	14141.703025553425
9856.334625734704	15660.076781986247	14230.770990292485	14230.770990292485
9857.764823700825	15621.347438474535	14299.55508519218	14299.55508519218
9863.282585101517	15613.15283507502	14337.195867129069	14337.195867129069
9868.02043135613	15609.453383866754	14330.173845602802	14330.173845602802
9868.63319823087	15597.501290112807	14267.630852740072	14267.630852740072
9862.818554390296	15585.841897860482	14146.563479994784	14146.563479994784
9854.209532537834	15606.139002388416	14002.538337795857	14002.538337795857
9851.651030858238	15683.308680605143	13896.54784850207	13896.54784850207
9863.992169750794	15809.180484135264	13877.125118701493	13877.125118701493
9894.796575387234	15954.342129021996	13966.396784490142	13966.396784490142
9942.875464115315	16081.490363151937	14144.665106573797	14144.665106573797
9996.89339336983	16142.80530794396	14360.005063804538	14360.005063804538
10040.123129478588	16101.482720206082	14540.545099028583	14540.545099028583
10060.02146920352	15959.51391422263	14629.374137578132	14629.374137578132
10050.086782716206	15743.482949997844	14611.44435907134	14611.44435907134
10016.03316179375	15497.842339205416	14518.74140658575	14518.74140658575
9970.59914129173	15270.377748578061	14405.411681490265	14405.411681490265
9926.909583402341	15085.378947749196	14318.956760979212	14318.956760979212
9894.833083132246	14957.929068889913	14297.366989536677	14297.366989536677
9877.185444505434	14878.167860718724	14335.701726342071	14335.701726342071
9868.731062842317	14819.99647157391	14407.236607746338	14407.236607746338
9866.101292248346	14768.892447703824	14502.985115188223	14502.985115188223
9869.078147635691	14715.52833677364	14610.345062436334	14610.345062436334
9875.930225239017	14640.107243537512	14706.712286969894	14706.712286969894
9885.092969707875	14542.115027843209	14776.074772714448	14776.074772714448
9893.404281067542	14452.389996053344	14801.556877698606	14801.556877698606
9898.996693441553	14411.555660295962	14763.44025261532	14763.44025261532
9901.184858880428	14456.82986301191	14662.9420445698	14662.9420445698
9900.325909000208	14597.647115542255	14523.77087139186	14523.77087139186
9899.75061071561	14812.945305308858	14394.641499378191	14394.641499378191
9900.687735297406	15049.604084925339	14313.881643651532	14313.881643651532
9902.47605906756	15262.216897503204	14285.28077634269	14285.28077634269
9903.719146235508	15425.628862938025	14302.11857213342	14302.11857213342
9901.783010773834	15544.305474188704	14355.368141648076	14355.368141648076
9896.89967096823	15635.941929136228	14426.66751750716	14426.66751750716
9892.211507077873	15700.477441658872	14495.607044074046	14495.607044074046
9890.070516197256	15711.288855740711	14559.177788094352	14559.177788094352
9892.058946604016	15632.398570955927	14624.875159308933	14624.875159308933
9897.094205882524	15458.294785071383	14694.990720039155	14694.990720039155
9899.500710578366	15227.282000633337	14773.903885463571	14773.903885463571
9899.152367673514	15010.86966867696	14866.450161849552	14866.450161849552
9897.753774883618	14856.952549267628	14962.533629249241	14962.533629249241
9892.740978360069	14785.626294760072	15030.29579540996	15030.29579540996
9885.469186524151	14780.19575608347	15028.989502580174	15028.989502580174
9878.898117897872	14801.094376272511	14944.411378674664	14944.411378674664
9874.352895374726	14817.54470999489	14802.723575131364	14802.723575131364
9870.23291879329	14818.683587154503	14632.877286348958	14632.877286348958
9864.68567942113	14823.622929174988	14461.073432631898	14461.073432631898
9858.562119200667	14858.134835404011	14320.463007498232	14320.463007498232
9858.517622767202	14919.81880552674	14220.301704928303	14220.301704928303
9865.940373491887	14993.872175522514	14157.802307187421	14157.802307187421
9875.259655004562	15082.319139043817	14125.18715500125	14125.18715500125
9884.204600133848	15175.764845717782	14106.990467336977	14106.990467336977
9888.254025485328	15264.432251888778	14082.084191342145	14082.084191342145
9884.883284486401	15351.31102014605	14047.875831062589	14047.875831062589
9873.94362269463	15422.411620670273	14011.816917060309	14011.816917060309
9858.693363939725	15477.827900895485	13998.483647232748	13998.483647232748
9846.360075967355	15541.420328768065	14042.174599935812	14042.174599935812
9843.039812889047	15627.884755816067	14156.60421920828	14156.60421920828
9859.846506797463	15732.917846426504	14323.526028016026	14323.526028016026
9930.847731197784	15836.029162004956	14480.794844747297	14480.794844747297
10096.974920582941	15911.457846370906	14550.333342909214	14550.333342909214
10343.195815122848	15937.081355086919	14483.563906412663	14483.563906412663
10603.954413741163	15916.164652480036	14307.774113331072	14307.774113331072
10802.42062765072	15876.91594220904	14083.80389067447	14083.80389067447
10880.676734464012	15879.824531442327	13888.662834972725	13888.662834972725
10835.534522114347	15958.022160352331	13779.575233771218	13779.575233771218
10798.81738928889	16099.708222719999	13776.188856101411	13776.188856101411
11429.03456376741	16413.010595176198	13880.438567728292	13880.438567728292
13651.098687377418	17194.640099570694	14097.725230629123	14097.725230629123
17554.940031089944	18605.351954148813	14427.718127337588	14427.718127337588
22187.945565863356	20466.124594722547	14858.756921853872	14858.756921853872
26154.309636924838	22360.01631897953	15393.790746136967	15393.790746136967
28208.456750418405	23749.573340659143	16005.95623823066	16005.95623823066
27784.04275994408	24202.607631466974	16642.984804356292	16642.984804356292
25217.398503196207	23584.56776149518	17246.28680133282	17246.28680133282
21620.41547288252	22141.315724103217	17774.357676210664	17774.357676210664
18394.43100336141	20406.972524139885	18218.848626397546	18218.848626397546
16254.204555417133	18870.56788627864	18569.43181219076	18569.43181219076
14948.176519647635	17680.797821957127	18779.14297733737	18779.14297733737
14085.70027523284	16796.712982163437	18811.621058960027	18811.621058960027
13464.63033519308	16150.293576499711	18657.172669284286	18657.172669284286
12963.841045758603	15663.462554403404	18322.612280307825	18322.612280307825
12531.307020830789	15302.997362395943	17856.52551599465	17856.52551599465
12139.993642276175	15065.922346386671	17330.10171802863	17330.10171802863
11797.475667043078	14966.576445818473	16817.20009848513	16817.20009848513
11520.55426386256	15017.464475502185	16364.697524197034	16364.697524197034
11306.243595736714	15208.316652497506	15959.111755093896	15959.111755093896
11137.65529067948	15495.199157363926	15566.325314946553	15566.325314946553
11001.730132169036	15835.509479912282	15186.137089935275	15186.137089935275
10882.633921223516	16176.968976098644	14827.036551589761	14827.036551589761
10772.61819713305	16451.271245610304	14515.681773238755	14515.681773238755
10667.10466648629	16599.644822492726	14278.691244933872	14278.691244933872
10563.619785687948	16610.00509330308	14130.9486509341	14130.9486509341
10463.71853527952	16517.944184139305	14068.815058175302	14068.815058175302
10365.672996673618	16391.216598996103	14054.796711350446	14054.796711350446
10272.134891694703	16283.967891585575	14037.913637740749	14037.913637740749
10192.383219283556	16218.003229685826	13985.393584883703	13985.393584883703
10134.2399028331	16190.143041517096	13905.330574216185	13905.330574216185
10092.654425678107	16165.38863142149	13838.442023922855	13838.442023922855
10063.565150585375	16117.057644461398	13843.874534169337	13843.874534169337
10042.908354282516	16049.710848858547	13950.926980770879	13950.926980770879
10028.227019184334	16009.58382946785	14150.824528461533	14150.824528461533
10021.770091104732	16027.876376794049	14386.41096758723	14386.41096758723
10021.548511156538	16106.544492409985	14577.659165253259	14577.659165253259
10020.915648581029	16209.814207043217	14658.010994576805	14658.010994576805
10014.558282449909	16294.140584863797	14599.72706677644	14599.72706677644
10001.570465573122	16321.04285333552	14424.628124655526	14424.628124655526
9982.689018247427	16258.472136618733	14193.723462123222	14193.723462123222
9958.990328866501	16101.860182776965	13958.848885687841	13958.848885687841
9934.818937032505	15886.84527306268	13767.323279419701	13767.323279419701
9914.649363488808	15681.455059819555	13675.078370123318	13675.078370123318
9900.260805713238	15539.587928798897	13718.803585425812	13718.803585425812
9891.801149061117	15487.557625148738	13886.174780470425	13886.174780470425
9887.513678507383	15504.18332998146	14097.609729160136	14097.609729160136
9893.192948664115	15543.426375371766	14265.155542654347	14265.155542654347
9911.583416526903	15551.172614739153	14337.370602293593	14337.370602293593
9932.007998458595	15497.259133467862	14311.615889199413	14311.615889199413
9943.49205109606	15396.992710090502	14221.951662780624	14221.951662780624
9942.986114535868	15300.610623963996	14143.64038724832	14143.64038724832
9930.314205536984	15240.964128206999	14134.139008975892	14134.139008975892
9909.653957706792	15230.978958092966	14209.353578898901	14209.353578898901
9889.55577486983	15262.219848280678	14341.47706493869	14341.47706493869
9876.44005915126	15332.693798655542	14488.084939038159	14488.084939038159
9873.806564571543	15446.126970273432	14617.664650172557	14617.664650172557
9873.827171524083	15597.910545204508	14697.438532033315	14697.438532033315
9867.568382718311	15775.977311425124	14703.966853985128	14703.966853985128
9858.756309100061	15958.454371681497	14647.627743002668	14647.627743002668
9853.112143513405	16117.020634997129	14572.087602957034	14572.087602957034
9850.774772631572	16225.772416939384	14520.493509440594	14520.493509440594
9850.816111197355	16292.265951461659	14522.14972542667	14522.14972542667
9854.799162130186	16332.682267602651	14576.996404882055	14576.996404882055
9861.70121320066	16371.321080503061	14672.679276694673	14672.679276694673
9869.84737345637	16408.019906797013	14780.498899651691	14780.498899651691
9879.099762689475	16430.17024919838	14873.28734250885	14873.28734250885
9888.70432327472	16408.516033001495	14937.34722690113	14937.34722690113
9897.876813408848	16340.44894440948	14973.080969885821	14973.080969885821
9902.539113080164	16254.119685940388	14977.017652535018	14977.017652535018
9901.871132899929	16200.028620249783	14941.313136929019	14941.313136929019
9898.137584219035	16217.952856954054	14858.124167247559	14858.124167247559
9892.936794112236	16308.98960203572	14741.40438178107	14741.40438178107
9887.81814875242	16455.88913437322	14617.306204030876	14617.306204030876
9883.538908838736	16614.575937949558	14490.039405889049	14490.039405889049
9883.517874985862	16733.344989888126	14357.082000883687	14357.082000883687
9890.664785243369	16761.729711384753	14223.182922001053	14223.182922001053
9907.969880662018	16680.905013953805	14106.618891043927	14106.618891043927
9931.576541301536	16482.322524161318	14020.95223138258	14020.95223138258
9950.045170364947	16186.395350562907	13975.252511074972	13975.252511074972
9954.023924452404	15823.350743925677	13954.591295184578	13954.591295184578
9940.877042005297	15453.344699415211	13940.754326916476	13940.754326916476
9920.95708683488	15173.89721686236	13938.807050555248	13938.807050555248
9906.018020164527	15048.66214729885	13959.043293947241	13959.043293947241
9902.567302145158	15088.816373293083	14011.888379803246	14011.888379803246
9910.21722859656	15246.398027043546	14104.328150737185	14104.328150737185
9923.377507466586	15422.945046854877	14223.36304692718	14223.36304692718
9933.59834282472	15535.841798530102	14351.293475041026	14351.293475041026
9934.699842140546	15568.537131823014	14474.528920873512	14474.528920873512
9930.640086026287	15556.727376172306	14595.135968557659	14595.135968557659
9927.291461178313	15566.914772102444	14724.959061730486	14724.959061730486
9927.880524621987	15637.476333328255	14855.713979849479	14855.713979849479
9925.089908026128	15755.140867899774	14953.936499741429	14953.936499741429
9910.998897485553	15887.928378568504	14992.995342261143	14992.995342261143
9888.508592542852	16001.742912835685	14963.263531580416	14963.263531580416
9862.876341312274	16071.438482120338	14859.832576525361	14859.832576525361
9839.448547280377	16109.543141940727	14700.155293355272	14700.155293355272
9823.650902376612	16151.782727672826	14519.287838518188	14519.287838518188
9820.2204770988	16211.946122988444	14363.396941119872	14363.396941119872
9828.253058622535	16264.006599979779	14246.654661032257	14246.654661032257
9839.990072673894	16285.562801643673	14171.504046672128	14171.504046672128
9848.635362410234	16264.815091327295	14141.864551550163	14141.864551550163
9856.928857417268	16203.588427350322	14158.234554566476	14158.234554566476
9869.19120350562	16109.395443516636	14204.465875567754	14204.465875567754
9881.654966006121	15990.126716777233	14247.163959465634	14247.163959465634
9891.431752070874	15875.09096774807	14271.89811952928	14271.89811952928
9898.145102736671	15801.858128891072	14282.86011694927	14282.86011694927
9901.25127569265	15794.89682474818	14291.301341594944	14291.301341594944
9900.683898405312	15850.829559229292	14301.712538641077	14301.712538641077
9898.29400910102	15960.418996031287	14327.209256338632	14327.209256338632
9897.07688637043	16090.851039289639	14368.555088913008	14368.555088913008
9898.404599004874	16198.172504041231	14410.052471444546	14410.052471444546
9898.076429943712	16253.487950863011	14433.058748809784	14433.058748809784
9893.24458299058	16266.655928670747	14436.103252994762	14436.103252994762
9887.797116596623	16256.538868344795	14422.771843947365	14422.771843947365
9883.675784584337	16240.456426318058	14403.986246216327	14403.986246216327
9879.774667524549	16224.903099021913	14391.25900222481	14391.25900222481
9875.884110789946	16202.174700437869	14390.905433142812	14390.905433142812
9872.788665944547	16176.518187026244	14414.689156515358	14414.689156515358
9870.00913556005	16151.0513685501	14459.85703870185	14459.85703870185
9874.688069302458	16129.325349047302	14506.372376091576	14506.372376091576
9892.529405072797	16121.276408800915	14519.621421342528	14519.621421342528
9917.771594920301	16134.071310815501	14471.530744653977	14471.530744653977
9941.996332526402	16146.715896585367	14356.677818889348	14356.677818889348
9957.497200167438	16139.31375017357	14212.245853916971	14212.245853916971
9961.914695806217	16111.584345175372	14088.153040673053	14088.153040673053
9957.601307331186	16086.886408902197	14025.087862278982	14025.087862278982
9947.664031001115	16074.027536870552	14019.200735357406	14019.200735357406
9936.353391109675	16056.155629795732	14017.826008406646	14017.826008406646
9927.22043055488	16009.513872927428	13973.253369784296	13973.253369784296
9915.22358610785	15921.485574328563	13870.454914867867	13870.454914867867
9896.507509299436	15800.735195290272	13735.45201851272	13735.45201851272
9875.921528477753	15677.6822293216	13612.735455024547	13612.735455024547
9859.137789143753	15605.172806978188	13545.662571336354	13545.662571336354
9849.750817276195	15630.414452820854	13553.771004744971	13553.771004744971
9851.282279239058	15748.914476432434	13617.83757016442	13617.83757016442
9864.961193496201	15897.850600618789	13685.075134021296	13685.075134021296
9888.311243486554	16017.426394996653	13724.481471355752	13724.481471355752
9915.390009262703	16070.821447345113	13752.243861642733	13752.243861642733
9941.818297530544	16056.22383945379	13793.73284756109	13793.73284756109
9964.895979476252	16008.124011598247	13861.473163659462	13861.473163659462
9978.373880189813	15965.876245203704	13940.27068251425	13940.27068251425
9978.788794211936	15966.878050004738	14001.765021831057	14001.765021831057
9967.42875792007	16037.902785656179	14018.745033858062	14018.745033858062
9949.819489404777	16159.4039730128	13978.331951853132	13978.331951853132
9929.633347829153	16295.155749608339	13893.57208260385	13893.57208260385
9912.116718728585	16400.510738375928	13799.802289721441	13799.802289721441
9902.936831609893	16425.875820659716	13738.116590352167	13738.116590352167
9908.162977173353	16357.338136008106	13726.455028061351	13726.455028061351
9925.167110000273	16209.104945372974	13751.544986801726	13751.544986801726
9941.928984845588	16009.466082464993	13793.920115078046	13793.920115078046
9951.499711634116	15810.29075332696	13861.74807043369	13861.74807043369
9953.055097924198	15663.807807469484	13972.59533116289	13972.59533116289
9947.969755501645	15577.275335284286	14127.450573283628	14127.450573283628
9939.153936392056	15536.602882929848	14307.89590449434	14307.89590449434
9938.29017171819	15509.393454454626	14498.825291352194	14498.825291352194
9950.098700487059	15474.029783453923	14686.67355126877	14686.67355126877
9976.60475208912	15439.293114566028	14844.405228744952	14844.405228744952
10013.62843860617	15433.276199953469	14959.02721527085	14959.02721527085
10046.876775298037	15458.552276651717	15028.391218897279	15028.391218897279
10070.457510751672	15511.227178953397	15051.934326440141	15051.934326440141
10088.356815986193	15608.044848685766	15025.212980111195	15025.212980111195
10101.883897311407	15745.398330119495	14933.815055541163	14933.815055541163
10106.14844111558	15890.074879295371	14772.109828551087	14772.109828551087
10096.853433289009	16009.554273198066	14559.577440213854	14559.577440213854
10066.892045509627	16084.363055065916	14317.667043138186	14317.667043138186
10044.24604632113	16094.895233357644	14074.837131294442	14074.837131294442
10084.531695509853	16041.763279058463	13872.66392862283	13872.66392862283
10211.956972821885	15940.4316911408	13730.331875700604	13730.331875700604
10412.78001457038	15849.65873080973	13667.006512249283	13667.006512249283
10629.548045057005	15816.545156415545	13684.767746658968	13684.767746658968
10780.423971766319	15836.369677198476	13754.482665850739	13754.482665850739
10807.777965107272	15860.249845405053	13837.416693365292	13837.416693365292
10707.527829539162	15851.397884367025	13914.20954603433	13914.20954603433
10594.545120152725	15822.270879167816	13986.747081698042	13986.747081698042
11073.071180968269	15948.746022441577	14091.812436781374	14091.812436781374
12925.854583591981	16565.57827172222	14282.939709757962	14282.939709757962
16238.099009630678	17879.279910260655	14578.514390786238	14578.514390786238
20248.203143627623	19773.14537202856	14970.935124406433	14970.935124406433
23744.915287130807	21801.47577815962	15436.030573638096	15436.030573638096
25623.71100451424	23368.538426791045	15936.062112775151	15936.062112775151
25346.620744852513	23994.130896890518	16441.17872234371	16441.17872234371
23172.77554834148	23535.909533923237	16946.797008854403	16946.797008854403
20059.938852859705	22231.357486783203	17459.75301467493	17459.75301467493
17249.186534073313	20604.037940553902	17982.706713517142	17982.706713517142
15368.95453960872	19131.216934662345	18469.473995574917	18469.473995574917
14252.367420176355	18021.372821813024	18861.143972507463	18861.143972507463
13565.567638279168	17265.570300062493	19112.664434076036	19112.664434076036
13084.358745617126	16758.98453542129	19201.736664850374	19201.736664850374
12696.870891928735	16413.30768312651	19128.578877331398	19128.578877331398
12346.036191360668	16177.351523264704	18895.744022883995	18895.744022883995
12013.479948467248	16021.06634857802	18521.438137533245	18521.438137533245
11705.334925466015	15915.858992900337	18046.578041515946	18046.578041515946
11439.81528649079	15849.43260661605	17507.626070105245	17507.626070105245
11216.826498523496	15807.032867365153	16931.251277342963	16931.251277342963
11032.698289421302	15783.917638255132	16358.73951214842	16358.73951214842
10876.164064456392	15779.676817742828	15808.359433027885	15808.359433027885
10736.501706288718	15802.797155192653	15293.425556541544	15293.425556541544
10613.613724043045	15862.604469445489	14828.725833546456	14828.725833546456
10503.925029321077	15938.722324071949	14414.252377447081	14414.252377447081
10410.65520312749	16004.084613528494	14076.155653915499	14076.155653915499
10339.153506960025	16036.549768111188	13840.091386732835	13840.091386732835
10283.54839178238	16019.680741028373	13684.90446212691	13684.90446212691
10235.44863882969	15954.524242670697	13565.844866393167	13565.844866393167
10196.481222844523	15878.448403404336	13452.329098572092	13452.329098572092
10165.052429288591	15832.386683825585	13336.306704811997	13336.306704811997
10135.056848730332	15835.7974784076	13225.947048700136	13225.947048700136
10105.176248207215	15893.8111006243	13151.269804090995	13151.269804090995
10080.45648663839	15992.063431442868	13143.047788294181	13143.047788294181
10062.79938074948	16113.385976725302	13209.79292892127	13209.79292892127
10047.593283129294	16256.579664204937	13323.748940072737	13323.748940072737
10031.337929905547	16423.1475363331	13436.39800667245	13436.39800667245
10014.308931299718	16620.087068295576	13525.154799635135	13525.154799635135
9998.805269466538	16819.62696340882	13603.798800677541	13603.798800677541
9981.640518432929	16950.420537839065	13681.718231743442	13681.718231743442
9961.554873343988	16962.76568086885	13763.888028403415	13763.888028403415
9942.822461962642	16855.760261469077	13873.000373913686	13873.000373913686
9926.917922180775	16647.814989375107	14008.976281540068	14008.976281540068
9910.41289789252	16382.495880009656	14139.972701970624	14139.972701970624
9892.163940679828	16120.991284680556	14224.788894721212	14224.788894721212
9875.711264954323	15906.526303214849	14240.313444589316	14240.313444589316
9867.128268150505	15758.097972735372	14190.618705596598	14190.618705596598
9871.967652614087	15668.997518938322	14097.272784013534	14097.272784013534
9887.543972626072	15630.627343183325	13987.86603808891	13987.86603808891
9910.522125341302	15644.868023230963	13909.893036115998	13909.893036115998
9936.848176415913	15716.362060825664	13913.219915537873	13913.219915537873
9956.370800790035	15832.298011578996	13993.654765686366	13993.654765686366
9960.180133970673	15982.140571440197	14100.06325263082	14100.06325263082
9945.149685185848	16150.569909646436	14176.207011804494	14176.207011804494
9916.5482457385	16322.958077133495	14191.716647176941	14191.716647176941
9883.6800672004	16470.459842158303	14139.87012063217	14139.87012063217
9856.383650714244	16562.07409833388	14051.387667080415	14051.387667080415
9839.390115644495	16591.712591556527	13976.270777053274	13976.270777053274
9838.761764052817	16577.357053445277	13955.699715946417	13955.699715946417
9858.173646449857	16529.646114930874	13992.259737946059	13992.259737946059
9890.0793406389	16458.33628913294	14061.433108364188	14061.433108364188
9924.578800530637	16381.569409623226	14138.618124962723	14138.618124962723
9952.858189882358	16301.90826669822	14220.054432122533	14220.054432122533
9967.5562666219	16213.866001492603	14322.350226168252	14322.350226168252
9963.643485204577	16094.227620441365	14442.977826659777	14442.977826659777
9944.430502055851	15970.124718058576	14588.568125168038	14588.568125168038
9916.319676477342	15880.91504900387	14740.767293261903	14740.767293261903
9888.142979234886	15848.32697708958	14860.438279437421	14860.438279437421
9867.499352863422	15872.989726833299	14924.091353474989	14924.091353474989
9854.615188788004	15940.720592640337	14949.741935235717	14949.741935235717
9848.604855381112	16007.713082762175	14966.18296631041	14966.18296631041
9847.77325824735	16018.706480497647	14993.061712505012	14993.061712505012
9848.744463265313	15960.364028925087	15061.85763883608	15061.85763883608
9848.90327597598	15858.569530197561	15175.305303484389	15175.305303484389
9849.3375858972	15754.927945480276	15313.966181044043	15313.966181044043
9853.589754759947	15673.362517467676	15458.920134130374	15458.920134130374
9864.373388517872	15622.408121862389	15596.453072994876	15596.453072994876
9881.43019168917	15583.66239566639	15715.72668590593	15715.72668590593
9900.019949301308	15535.678083261291	15795.633813332093	15795.633813332093
9912.364192955232	15453.170292855035	15790.671092765362	15790.671092765362
9914.003546164755	15347.651555584838	15681.31820008257	15681.31820008257
9904.832967758175	15260.015130069123	15496.423515845438	15496.423515845438
9887.33319423801	15204.399360735657	15254.164646551428	15254.164646551428
9869.039479685252	15180.61539753365	14978.707336394968	14978.707336394968
9856.315877132423	15196.227822763196	14721.32429597573	14721.32429597573
9852.443223776638	15241.851618618777	14496.992194609953	14496.992194609953
9857.24944591896	15295.206071222492	14306.548411247022	14306.548411247022
9866.17492335883	15353.017834843024	14151.838862430628	14151.838862430628
9883.518182882066	15440.625684187498	14040.913946121114	14040.913946121114
9910.758203856836	15573.976177748425	13964.510600906475	13964.510600906475
9937.127002742125	15738.173690416377	13892.537372122586	13892.537372122586
9954.79699859458	15907.396855218212	13805.363005952477	13805.363005952477
9959.91189244263	16056.388340134987	13706.727874663156	13706.727874663156
9950.066859752429	16145.910048738853	13617.217803641235	13617.217803641235
9927.11872759911	16129.83748248662	13545.20010379611	13545.20010379611
9897.537392860957	16002.49150407431	13506.969026360635	13506.969026360635
9872.112631960368	15792.429079669391	13511.45375669652	13511.45375669652
9867.637595355774	15542.068566963111	13557.168160983063	13557.168160983063
9885.462263940875	15281.68001326842	13628.291399209375	13628.291399209375
9911.440759179906	15053.210055196289	13726.016019737093	13726.016019737093
9933.971650452038	14876.173108043133	13859.515541045826	13859.515541045826
9943.796554655044	14756.81180605469	14021.445081051908	14021.445081051908
9935.829878510882	14700.116537342148	14188.913769239285	14188.913769239285
9910.902401714111	14709.291356667238	14340.37795042124	14340.37795042124
9879.176073560617	14786.621232500635	14465.950252016111	14465.950252016111
9853.96026431023	14907.183849583465	14566.242673504828	14566.242673504828
9843.53482076961	15041.09226801105	14654.706142594965	14654.706142594965
9847.07585605415	15163.97543223745	14741.810048229861	14741.810048229861
9862.532489217176	15266.496813586353	14833.284687627982	14833.284687627982
9896.935135797994	15349.335076584968	14934.807168369207	14934.807168369207
9948.995771638138	15430.380262845703	15046.838049791055	15046.838049791055
9997.933682065654	15511.02485027207	15151.539041026095	15151.539041026095
10031.780795630915	15578.454178244616	15235.091081982539	15235.091081982539
10052.050694156776	15617.92995587147	15283.22165748072	15283.22165748072
10055.773064789864	15629.820943100342	15291.413304475735	15291.413304475735
10039.963034034907	15616.194436817044	15254.380929473053	15254.380929473053
10012.006103302896	15586.957725279053	15183.645393073377	15183.645393073377
9982.072996586267	15557.539281633435	15104.556640375336	15104.556640375336
9953.581338945243	15521.766789477268	15029.785457601298	15029.785457601298
9927.967743541321	15469.147604118214	14955.508250882565	14955.508250882565
9914.902558130256	15402.98457157508	14871.934270513952	14871.934270513952
9924.648785113948	15330.306954048818	14770.986491090276	14770.986491090276
9952.675732831234	15263.933363564687	14659.309919350366	14659.309919350366
9988.11236441402	15222.535740929936	14564.738806681908	14564.738806681908
10021.14213140683	15198.5231951233	14499.889101991888	14499.889101991888
10042.65208575929	15186.955649895846	14480.621831099093	14480.621831099093
10043.604044900447	15188.830266015637	14499.900385220666	14499.900385220666
10027.626468120197	15211.37165280797	14543.786245131356	14543.786245131356
10012.721902630114	15268.048463138708	14617.431273357932	14617.431273357932
10005.487902594821	15369.20739403333	14709.631794766035	14709.631794766035
9996.91456887311	15505.577053337349	14773.217814020069	14773.217814020069
9982.031462790246	15676.359120752652	14760.867667807011	14760.867667807011
9958.949003641423	15881.827645288831	14642.922104873927	14642.922104873927
9925.156492010585	16108.344139176215	14419.574303812242	14419.574303812242
9886.276578127594	16337.65582132023	14144.708749231037	14144.708749231037
9860.683173561507	16552.39822799983	13900.422067533349	13900.422067533349
9867.01511511869	16714.50303528681	13767.54414340012	13767.54414340012
9900.94433995505	16749.393256822757	13767.103499506287	13767.103499506287
9939.809100709283	16615.475114334546	13858.685795999832	13858.685795999832
9963.370170845694	16331.591943910249	13978.505934417433	13978.505934417433
9961.9323491019	15977.970515739891	14072.29441394762	14072.29441394762
9936.11875201088	15649.728197785238	14109.679434301404	14109.679434301404
9894.902816838397	15423.390007136752	14072.069216513433	14072.069216513433
9851.464567272304	15335.553856559929	13960.984563637165	13960.984563637165
9820.95578490373	15385.536289539748	13815.643632553836	13815.643632553836
9807.53211314628	15513.131848982399	13675.250709283611	13675.250709283611
9810.883227780638	15656.094680232585	13575.478893043155	13575.478893043155
9830.542916723985	15784.569238409664	13534.887863349511	13534.887863349511
9866.416939037725	15876.217400389256	13545.362013850516	13545.362013850516
9914.461779856783	15925.974220844606	13596.002198160448	13596.002198160448
9958.27786002429	15939.318837363366	13671.164821786744	13671.164821786744
9983.134955073583	15945.895637086562	13741.77037603246	13741.77037603246
9979.853267844463	15977.303485550707	13768.221718231633	13768.221718231633
9949.278684069888	16050.649870688212	13725.55650320236	13725.55650320236
9903.772419804976	16164.27479794087	13602.115901827925	13602.115901827925
9862.452321451801	16328.262020956574	13414.571616249486	13414.571616249486
9838.830686429246	16549.65237550516	13196.555516240107	13196.555516240107
9836.758427388193	16830.925605121956	13012.841570583183	13012.841570583183
9847.306041862526	17145.251218940117	12913.882913309313	12913.882913309313
9857.577252570425	17426.544441652815	12896.412444067633	12896.412444067633
9862.188670314652	17596.977158913836	12916.933290584195	12916.933290584195
9862.038328606553	17596.183414686133	12928.747096734121	12928.747096734121
9862.257965226481	17412.590786058758	12907.346353596296	12907.346353596296
9865.050354270936	17098.125267155694	12846.19159177039	12846.19159177039
9869.405131919732	16730.646477405182	12769.16015835691	12769.16015835691
9874.125945307678	16374.67010049934	12725.889402338062	12725.889402338062
9878.39599603195	16068.094764130074	12764.818773672914	12764.818773672914
9902.103810516724	15867.540868682763	12885.755265982274	12885.755265982274
9971.125308501072	15842.967507554686	13067.694493437173	13067.694493437173
10082.480901223149	16008.331198905225	13290.97268109051	13290.97268109051
10213.98931307219	16325.755313596721	13531.04977084989	13531.04977084989
10331.675344701634	16689.322783228446	13761.737480868605	13761.737480868605
10401.206648159567	16977.837784594885	13972.682153152244	13972.682153152244
10406.30641111832	17109.403904249786	14158.754922792377	14158.754922792377
10371.21736414194	17078.550749038586	14313.816538079818	14313.816538079818
10643.090791628067	17513.37276186071	14460.078837335015	14460.078837335015
11849.601784016108	19629.43423599931	14741.20638751145	14741.20638751145
14201.09783119684	23933.54592747298	15443.096590899037	15443.096590899037
17205.24765168159	29612.98208670724	16799.976869602695	16799.976869602695
20010.61317723097	35037.23677914439	18828.364883651382	18828.364883651382
21804.52042145494	38521.3325283634	21311.08552653837	21311.08552653837
22114.11356204028	39003.32569365439	23789.74375977593	23789.74375977593
21004.454994605327	36494.171053671984	25711.433386981913	25711.433386981913
19063.33338181731	32089.311942248798	26667.938561787643	26667.938561787643
17140.87273535691	27534.344822349227	26520.17640945246	26520.17640945246
15735.90050595483	24019.201508495637	25442.814902713588	25442.814902713588
14730.038709694725	21534.5371947822	23771.195593508728	23771.195593508728
13876.576645794345	19676.2166188327	21820.466914879722	21820.466914879722
13121.969763181965	18254.238470828055	19862.75771258617	19862.75771258617
12492.49800715831	17235.83922705899	18102.860456489787	18102.860456489787
12010.400993820305	16593.935616948314	16636.818037352554	16636.818037352554
11676.630552195418	16291.233751995473	15498.757991008912	15498.757991008912
11446.66096693624	16233.53038549946	14666.527650462549	14666.527650462549
11255.801926921125	16303.980394291959	14075.220298108881	14075.220298108881
11060.055815321479	16421.789121829297	13664.073431826835	13664.073431826835
10849.0290188528	16551.934555210235	13369.845899560592	13369.845899560592
10636.183696223768	16692.69888433294	13145.825286390598	13145.825286390598
10450.336689041995	16852.741075150872	12976.435429424293	12976.435429424293
10309.077096315179	17036.59093824783	12848.526634316484	12848.526634316484
10214.634595171156	17222.37884973865	12753.585479465222	12753.585479465222
10147.80368743067	17389.01305518217	12681.590112990383	12681.590112990383
10092.688178612105	17515.54185523652	12633.039034415895	12633.039034415895
10052.682526217928	17581.70686761347	12630.064403022405	12630.064403022405
10024.820871894286	17567.014833002962	12677.783361548818	12677.783361548818
10007.382807718137	17482.267041931842	12766.285669132403	12766.285669132403
9998.328037239356	17354.066052839567	12874.683269639474	12874.683269639474
9992.833232348827	17228.281586901765	12975.400371435328	12975.400371435328
9987.006721476722	17148.56324267047	13036.559799479304	13036.559799479304
9977.481591561771	17157.96842586426	13042.854908744994	13042.854908744994
9963.039314549509	17279.89623362409	12989.183900173586	12989.183900173586
9944.990302357028	17465.640859816063	12874.863722782715	12874.863722782715
9926.602816449466	17663.516928613182	12728.37959498587	12728.37959498587
9910.471037270407	17840.956831573163	12594.144034018633	12594.144034018633
9900.330210979108	17963.636644849947	12509.914523629044	12509.914523629044
9897.180908999098	17995.072885466463	12493.287096025844	12493.287096025844
9904.806273419143	17930.357240711455	12527.814620783705	12527.814620783705
9921.85266140884	17789.472862410228	12570.540518843543	12570.540518843543
9936.944877926073	17619.624605759207	12578.302818414111	12578.302818414111
9941.951965154354	17462.874927666675	12529.746336137548	12529.746336137548
9934.452451614352	17358.50661056247	12446.815373336107	12446.815373336107
9915.343064276849	17350.447083495863	12390.268145753376	12390.268145753376
9885.874790750233	17424.02329517244	12404.908030703713	12404.908030703713
9851.581093207784	17513.204176939234	12490.616874872045	12490.616874872045
9824.013682493018	17562.81461386956	12616.597942971366	12616.597942971366
9811.345147086615	17530.486521532457	12723.075657336243	12723.075657336243
9811.39563463329	17395.970516399146	12762.101636592699	12762.101636592699
9821.307464103189	17179.560589003555	12715.432208757938	12715.432208757938
9839.757450121477	16934.558229387596	12604.190441581995	12604.190441581995
9860.699394375619	16717.050035168504	12479.733295193617	12479.733295193617
9877.103601540697	16554.489406595727	12386.075886588802	12386.075886588802
9886.297885593993	16451.55648084665	12336.59551475224	12336.59551475224
9887.195473028576	16393.78997515368	12316.27872323402	12316.27872323402
9882.437448579081	16381.919984354638	12300.871071681015	12300.871071681015
9878.317114806074	16417.028069989672	12265.389777343291	12265.389777343291
9887.745085746988	16508.353306404366	12218.586034462718	12218.586034462718
9916.534067599589	16649.678399118762	12175.424968019282	12175.424968019282
9963.917617126786	16832.055935741733	12156.949881957367	12156.949881957367
10026.037971872354	17042.127277651056	12181.554417788664	12181.554417788664
10082.128211648342	17232.83048127965	12226.093593092588	12226.093593092588
10110.702232328977	17365.234382450923	12253.367345694896	12253.367345694896
10100.921945575628	17433.750707627132	12239.906462701192	12239.906462701192
10056.091785220653	17452.643895732846	12181.827005355646	12181.827005355646
9991.16539281519	17435.84274651252	12110.429430948503	12110.429430948503
9929.371961942175	17409.29327075178	12086.957879839583	12086.957879839583
9889.311435510723	17395.421978152932	12145.629530522008	12145.629530522008
9879.92035700352	17396.266373035895	12292.197080168442	12292.197080168442
9895.402521215154	17386.296644218433	12503.487409991976	12503.487409991976
9927.06511123209	17357.68082872957	12737.716071023911	12737.716071023911
9971.3848098894	17317.20557159266	12957.809034104777	12957.809034104777
10019.7817853948	17268.485854915085	13134.239477706553	13134.239477706553
10062.917947191254	17204.6667306315	13248.61613482233	13248.61613482233
10093.737514877532	17127.378328607705	13309.716517304287	13309.716517304287
10123.10666705505	17055.961559427986	13350.450564484965	13350.450564484965
10154.395834900766	16991.81010768156	13381.220741913661	13381.220741913661
10172.064907632723	16916.972832701926	13386.395341113253	13386.395341113253
10167.55232982476	16859.951916931226	13364.558234720267	13364.558234720267
10139.614973299113	16863.184699888185	13317.649871930686	13317.649871930686
10085.72897820137	16915.887748588593	13231.529917626542	13231.529917626542
10011.982944539352	17003.34112122679	13102.093492952677	13102.093492952677
9936.240049121818	17110.80264774933	12941.50598146549	12941.50598146549
9878.180852675045	17237.497096785344	12783.241049683023	12783.241049683023
9854.55489447234	17386.89204598591	12669.439319310253	12669.439319310253
9855.391812932006	17523.942097855273	12608.798251491358	12608.798251491358
9862.189467332182	17605.972256810295	12595.911914247052	12595.911914247052
9868.833760709951	17626.06166241838	12629.039088715146	12629.039088715146
9876.075066409181	17581.253417445503	12669.346971031786	12669.346971031786
9886.91372385665	17478.060892813377	12662.958366566498	12662.958366566498
9899.65396309961	17340.323869912772	12581.301755365383	12581.301755365383
9911.753249176603	17202.319548786978	12432.358154578675	12432.358154578675
9920.169919909033	17095.547982670218	12257.98293600167	12257.98293600167
9928.458910190282	17025.841860249337	12118.798079503329	12118.798079503329
9949.037613379873	16987.358732764405	12059.337159725868	12059.337159725868
9983.546715161383	17000.208324736162	12081.13928514278	12081.13928514278
10017.81498299636	17084.47460025631	12143.031598298856	12143.031598298856
10036.974662485602	17229.884591388065	12190.941611953394	12190.941611953394
10026.31318190998	17422.780788481512	12200.115164718405	12200.115164718405
9982.356206378936	17631.03794268538	12171.499589955247	12171.499589955247
9920.194765097096	17822.323965715284	12122.06118861027	12122.06118861027
9864.710356252945	17961.18271938487	12083.245480006684	12083.245480006684
9836.538927576736	18026.76382717307	12091.308099781461	12091.308099781461
9836.261789947433	17997.081751148256	12147.093571476264	12147.093571476264
9843.373843818377	17847.280103387555	12218.370043568706	12218.370043568706
9848.623193989857	17582.802175267643	12289.522501534617	12289.522501534617
9860.402023410345	17241.65258131677	12359.273426590858	12359.273426590858
9886.51335452901	16893.041639315354	12431.537263340457	12431.537263340457
9931.915588012054	16602.002004298512	12518.101043032137	12518.101043032137
9986.771361774583	16423.25978785143	12632.997637386048	12632.997637386048
10027.795343180354	16364.809960790308	12777.222873561424	12777.222873561424
10034.336999633953	16379.024655341718	12925.428265089598	12925.428265089598
10002.195946765483	16387.45711737334	13034.921038404902	13034.921038404902
9945.597885174446	16348.612377653983	13089.752451982662	13089.752451982662
9888.999747194319	16285.912315739037	13111.719705129579	13111.719705129579
9864.390298202863	16279.155136947647	13117.808566983183	13117.808566983183
9896.881400205393	16413.147818620768	13125.635815450025	13125.635815450025
9982.576861897445	16714.448458862116	13159.58027970469	13159.58027970469
10096.901556476196	17121.524387578374	13229.703750362809	13229.703750362809
10211.210802300171	17511.88882988223	13325.574718570979	13325.574718570979
10299.187499998292	17776.86640859545	13411.12245547697	13411.12245547697
10339.907044480195	17875.489576686232	13448.817896539278	13448.817896539278
10324.083556230915	17818.233921231797	13413.612178879339	13413.612178879339
10536.50306552037	18230.50021139904	13333.803387093427	13333.803387093427
11478.447130577624	20250.93192307625	13353.224711389517	13353.224711389517
13297.137268235163	24349.428683623726	13750.011411936828	13750.011411936828
15634.26554058585	29828.718789293165	14774.260460868012	14774.260460868012
17835.639985940525	35133.32034984905	16447.212361062404	16447.212361062404
19242.82356189511	38600.230387284275	18502.488595548017	18502.488595548017
19473.85246339596	39158.203882313224	20473.46451288862	20473.46451288862
18584.027158858946	36775.8828844407	21897.395190342544	21897.395190342544
17030.15842423637	32467.995532624205	22468.19813066145	22468.19813066145
15501.835223419317	27961.699587846866	22161.235756690054	22161.235756690054
14388.689256581967	24462.063198291726	21202.002008703446	21202.002008703446
13603.543552422889	22072.396782010575	19906.188239824845	19906.188239824845
12983.989827176812	20468.799608760877	18513.027144177235	18513.027144177235
12456.536944327088	19367.282229341814	17164.905211517253	17164.905211517253
12011.356746334832	18636.26186919173	15954.181005417777	15954.181005417777
11653.50696322197	18193.339613974364	14940.700692645685	14940.700692645685
11373.675499095734	17974.266317494825	14157.822545448458	14157.822545448458
11142.451494969098	17912.057046057213	13587.354158957043	13587.354158957043
10943.357688478092	17965.221100013398	13185.78672468233	13185.78672468233
10768.685549635824	18081.429426444283	12890.437614508843	12890.437614508843
10613.16055575253	18215.98404704485	12651.42738623957	12651.42738623957
10478.078029043869	18340.190829685456	12449.799047825587	12449.799047825587
10365.908769296086	18448.431399081936	12298.215694028293	12298.215694028293
10278.864395268134	18555.41628669026	12217.685816955187	12217.685816955187
10211.293728294095	18678.86370084931	12198.793164763401	12198.793164763401
10153.278497574342	18806.52855137118	12196.547292339896	12196.547292339896
10101.107602397258	18912.69107251503	12159.72533465433	12159.72533465433
10063.96787946395	18981.397632298642	12073.523885693365	12073.523885693365
10047.022024094744	18982.78358698085	11954.999872838196	11954.999872838196
10059.85580006394	18916.8120375639	11851.220327097124	11851.220327097124
10101.824647491814	18815.750543712187	11798.569601032534	11798.569601032534
10152.171771084817	18694.837573435107	11794.02955630696	11794.02955630696
10191.57025885505	18560.66027485931	11804.601777252694	11804.601777252694
10200.21575073958	18437.06693726499	11789.047197851038	11789.047197851038
10170.111847980255	18327.625867536473	11732.562847619502	11732.562847619502
10110.751543005845	18254.803335733726	11652.018926803277	11652.018926803277
10044.232676339258	18235.812157160155	11578.729905380393	11578.729905380393
9988.267109535678	18261.44977072366	11526.064467531967	11526.064467531967
9952.035753644097	18328.331666616592	11495.881398818185	11495.881398818185
9929.810838885847	18435.858388949655	11483.92539069636	11483.92539069636
9914.45416603013	18573.564472158607	11489.274769357069	11489.274769357069
9904.52459382739	18745.50014594208	11522.127734122821	11522.127734122821
9893.20383020558	18977.2687944457	11580.058906235245	11580.058906235245
9881.574262405264	19270.43837386296	11651.597752341635	11651.597752341635
9874.09797253282	19588.449203442593	11720.27837064846	11720.27837064846
9872.61507939377	19880.4488055862	11774.0092140613	11774.0092140613
9875.994194212752	20103.930881309418	11809.620562079559	11809.620562079559
9882.524977876783	20221.911698265056	11831.775846272312	11831.775846272312
9890.933592710328	20234.57630402096	11853.17730852617	11853.17730852617
9903.915267274811	20139.78364673413	11882.252222777526	11882.252222777526
9925.003997603744	19959.028004218075	11925.72534561085	11925.72534561085
9950.360378504101	19744.074469182848	11978.405662500976	11978.405662500976
9971.313643102965	19497.941039200028	12023.89489787146	12023.89489787146
9980.644801510825	19199.92466286837	12044.472348997837	12044.472348997837
9977.710116831318	18884.960088249223	12033.313681248843	12033.313681248843
9967.953297729175	18601.64780078859	11998.332792237425	11998.332792237425
9955.421014013746	18389.146132065307	11945.036662830697	11945.036662830697
9942.937644888761	18294.76097211547	11885.806940474968	11885.806940474968
9934.188115017281	18354.649638331663	11848.052197601277	11848.052197601277
9927.133324405024	18564.59661959032	11843.828633367331	11843.828633367331
9915.652682883829	18861.027478917207	11864.467192937318	11864.467192937318
9902.45995033069	19152.59545919988	11903.8885532569	11903.8885532569
9894.2454209945	19362.45574749895	11957.192030579816	11957.192030579816
9891.709256852744	19473.156701781027	12020.962121789102	12020.962121789102
9891.881692423862	19485.969232383068	12085.945983728403	12085.945983728403
9890.11415522613	19419.76244857186	12131.134399688863	12131.134399688863
9886.264447863081	19323.973124177584	12147.506079002904	12147.506079002904
9883.418602459351	19232.38295935738	12138.158159948114	12138.158159948114
9890.194201245897	19123.88475212138	12103.424598442332	12103.424598442332
9909.000407591477	18991.613393331398	12046.074735221253	12046.074735221253
9930.631768881402	18843.60911455859	11965.119296805278	11965.119296805278
9945.41415760927	18701.357723592613	11863.215201098777	11863.215201098777
9955.426819965702	18601.652627768864	11760.62554105808	11760.62554105808
9966.349139483926	18533.811335370814	11668.368562300351	11668.368562300351
9974.593604708374	18481.653729305668	11583.901197743344	11583.901197743344
9992.27489635862	18462.375783077066	11523.540205574094	11523.540205574094
10027.681218879517	18483.939607164786	11505.741041640567	11505.741041640567
10086.902515162412	18565.926112644614	11541.50825178456	11541.50825178456
10159.317654394059	18736.657398106967	11607.788388112234	11607.788388112234
10209.942493258397	18959.21811496219	11653.910989984188	11653.910989984188
10218.963844323005	19171.473507611463	11649.6639924223	11649.6639924223
10180.322043470325	19284.50407289382	11588.330897080024	11588.330897080024
10098.565190030475	19253.340559550008	11479.910457577917	11479.910457577917
9994.698904155912	19102.77878436492	11348.530927377064	11348.530927377064
9904.454546060517	18881.411620559542	11239.01120534409	11239.01120534409
9845.66229153427	18643.4743643908	11177.244625840467	11177.244625840467
9823.08049450136	18453.272138570228	11171.965975538476	11171.965975538476
9821.687401082587	18354.630734320843	11209.94647785086	11209.94647785086
9821.152354283286	18350.569174422093	11263.957812104394	11263.957812104394
9821.301117670182	18433.92240769845	11318.473682053414	11318.473682053414
9822.297560158919	18574.803718654133	11355.945529505649	11355.945529505649
9824.502548422366	18729.67364488071	11361.455072329461	11361.455072329461
9828.32549792	18847.492324608836	11335.159409520216	11335.159409520216
9839.282533505895	18931.5568056507	11300.811810432026	11300.811810432026
9862.736882938994	19019.43463371937	11286.971628636576	11286.971628636576
9893.66137929399	19125.19964559495	11311.299273572606	11311.299273572606
9930.115792241775	19245.41301088898	11369.03825812438	11369.03825812438
9976.735432828438	19363.917944157132	11444.116795320235	11444.116795320235
10024.0258950491	19449.687902303212	11521.145962573915	11521.145962573915
10053.341862020365	19477.249977063184	11589.369879722188	11589.369879722188
10060.715221715773	19432.110135426272	11640.864049824757	11640.864049824757
10059.426993011512	19338.119866170655	11670.425882292648	11670.425882292648
10056.610315835707	19229.9012019109	11670.51392541165	11670.51392541165
10045.539409354404	19121.021241995335	11629.718151831596	11629.718151831596
10022.976078545586	19018.46655386553	11539.081435764949	11539.081435764949
9994.28478750243	18936.877245100524	11404.2769108957	11404.2769108957
9959.109598483481	18888.32837660937	11245.682070236888	11245.682070236888
9921.45981211675	18858.880055653055	11097.474004493903	11097.474004493903
9899.566089377433	18834.11790588883	11001.944560199172	11001.944560199172
9911.876759269844	18814.184677120546	10985.618907172871	10985.618907172871
9955.04465947872	18810.494747044097	11039.308536572664	11039.308536572664
10002.843992274344	18823.8239397278	11122.003809157359	11122.003809157359
10032.709663047026	18851.2786758627	11188.131442560487	11188.131442560487
10033.450448064808	18863.77927645536	11200.928324362125	11200.928324362125
10005.383220735801	18849.1818223199	11157.548937807565	11157.548937807565
9960.355153990666	18799.540978496945	11085.638510622948	11085.638510622948
9918.48624101161	18703.684455367442	11029.825796427755	11029.825796427755
9887.743806853798	18576.393292458222	11016.47873350553	11016.47873350553
9869.07227269779	18463.973249098235	11040.382717611079	11040.382717611079
9863.335220153913	18420.134103482003	11077.678559154347	11077.678559154347
9869.465979691602	18471.144251405432	11112.724923674856	11112.724923674856
9881.207304256755	18597.718490763807	11136.427634159325	11136.427634159325
9891.203118917778	18761.153344989747	11142.79798439621	11142.79798439621
9900.443713058221	18953.56523276069	11143.500269144379	11143.500269144379
9905.673059264638	19140.888147971196	11147.359506273202	11147.359506273202
9903.659055260967	19302.13933654137	11164.774728892024	11164.774728892024
9898.21910626014	19441.13128481793	11201.22310310046	11201.22310310046
9895.537753012684	19580.868141935207	11249.861161685716	11249.861161685716
9898.160325595876	19721.35598904441	11294.826845325591	11294.826845325591
9903.792948918937	19837.663100030066	11328.36166806326	11328.36166806326
9905.011960346346	19908.082070656423	11340.428019870717	11340.428019870717
9900.29390529768	19939.46636559384	11338.800974539703	11338.800974539703
9893.40786856256	19936.171267923317	11347.551714962201	11347.551714962201
9883.045411307236	19872.25340052976	11381.160714215155	11381.160714215155
9872.681346890375	19753.60098054292	11443.615018690676	11443.615018690676
9866.884833931153	19596.492696822686	11519.698888957872	11519.698888957872
9904.933378655407	19459.451735770042	11626.334452077448	11626.334452077448
10015.076045494343	19381.938453548875	11771.639402447083	11771.639402447083
10157.13829300234	19347.283692436205	11908.005975155565	11908.005975155565
10276.595807369631	19328.459693799723	11978.585285089588	11978.585285089588
10328.291500241701	19311.513175066626	11950.962863732273	11950.962863732273
10289.887840728738	19283.36047062597	11819.329897561496	11819.329897561496
10174.167056947304	19233.88192887297	11609.345166811594	11609.345166811594
10026.954794825522	19174.244865529654	11386.354747967269	11386.354747967269
9903.821713055406	19118.156388528398	11224.629686929238	11224.629686929238
9851.800817405841	19077.523423598377	11172.748126017708	11172.748126017708
9850.029360348373	19033.633209029245	11194.122349433545	11194.122349433545
9853.211539437538	18969.03128865224	11227.80449479092	11227.80449479092
9862.53418905976	18909.86591465346	11265.359402599504	11265.359402599504
9880.567458913465	18865.9136853129	11305.061046109107	11305.061046109107
9901.81177002819	18812.1828501712	11345.008870321179	11345.008870321179
9919.250139399668	18727.704819855982	11392.711460467217	11392.711460467217
9925.958039986945	18615.996430673167	11454.610143753118	11454.610143753118
9917.311549478669	18491.67603834705	11524.577874852312	11524.577874852312
9895.977077019072	18381.437239858526	11591.14412617493	11591.14412617493
9872.31429424579	18320.424410435062	11642.728059110512	11642.728059110512
9857.532950582101	18336.933222877506	11669.848022582677	11669.848022582677
9855.000837221583	18441.958279714625	11664.721260861268	11664.721260861268
9857.813275686633	18609.039394315558	11621.23522232281	11621.23522232281
9857.353242369381	18823.151826193134	11552.07663274012	11552.07663274012
9851.447717064102	19053.106838696425	11474.473318115828	11474.473318115828
9843.421737711367	19245.28545307922	11401.81869728486	11401.81869728486
9836.358816078675	19355.818553394773	11350.099635982291	11350.099635982291
9833.583278529952	19389.850214435566	11344.40461186377	11344.40461186377
9838.055743813844	19382.199045247125	11395.246222951942	11395.246222951942
9848.190075961784	19369.062961249725	11489.57539978045	11489.57539978045
9859.868441328163	19352.141170328556	11598.146981550906	11598.146981550906
9870.269548910452	19300.73352009537	11680.939132540329	11680.939132540329
9877.249545083965	19220.145717299343	11707.872551712417	11707.872551712417
9879.447712762432	19110.854450931718	11666.761783176335	11666.761783176335
9878.773697706054	18989.63105903583	11574.842028157149	11574.842028157149
9877.601679069803	18893.77001797462	11469.116008951461	11469.116008951461
9878.685447930193	18872.41635658606	11390.022113760591	11390.022113760591
9881.648707511276	18932.114940208332	11346.763037953815	11346.763037953815
9882.164341584792	19036.012779028024	11328.557720791001	11328.557720791001
9875.453748522703	19141.83006731113	11323.114015932722	11323.114015932722
9860.857308570117	19228.212368722914	11316.855224887913	11316.855224887913
9841.932842423106	19280.23899959953	11301.187640905895	11301.187640905895
9823.59778172669	19269.414495726178	11272.378073446083	11272.378073446083
9811.588996216024	19208.81357636776	11234.961425597536	11234.961425597536
9808.436122415329	19157.783500669226	11196.013964202992	11196.013964202992
9812.004608241985	19157.072962133356	11160.767477119489	11160.767477119489
9820.05076953932	19191.56030891329	11130.76227979436	11130.76227979436
9832.075626352103	19239.88025996014	11106.94660748761	11106.94660748761
9846.092125933887	19279.510066650117	11084.331003037807	11084.331003037807
9858.292166340489	19289.788660029728	11050.681715023362	11050.681715023362
9866.431328149627	19270.884430221806	11003.817374831291	11003.817374831291
9874.799020788598	19273.033889448754	10962.226724477527	10962.226724477527
9888.361648369937	19352.56485239877	10942.08828888325	10942.08828888325
9904.112417676113	19522.836247868356	10944.811632424635	10944.811632424635
9915.69430698499	19733.774239099075	10962.400328124255	10962.400328124255
9926.679780578354	19941.092862503145	10982.669203506623	10982.669203506623
9952.48105684803	20152.845725263385	10993.975232363386	10993.975232363386
10009.598049480046	20412.34491121729	11003.188140192477	11003.188140192477
10096.230619138685	20732.60003387206	11035.560675971936	11035.560675971936
10192.858472313457	21063.16203662854	11121.134169882258	11121.134169882258
10269.971876458345	21306.150727508953	11260.257564347654	11260.257564347654
10296.418859133766	21349.61954820142	11409.800436512985	11409.800436512985
10257.964381310856	21139.7405304948	11522.274047897841	11522.274047897841
10205.250888832306	20714.79969769128	11582.680573700358	11582.680573700358
10526.09769381923	20812.102716585603	11657.664400984855	11657.664400984855
11740.944609808808	22572.024406408724	11935.596654101924	11935.596654101924
13874.58134790164	26335.872821904934	12657.16160279077	12657.16160279077
16397.968650944036	31297.599134304604	13945.399113109455	13945.399113109455
18569.642307589744	35982.72190727361	15707.393473174357	15707.393473174357
19744.740224327892	38897.70466601718	17643.154445571625	17643.154445571625
19623.16311202145	39105.04105651876	19349.486365762583	19349.486365762583
18378.84477529757	36647.05598915731	20465.218274859737	20465.218274859737
16603.63122265417	32566.969506934816	20823.204866055516	20823.204866055516
15046.887649911407	28504.524702315517	20496.566805891383	20496.566805891383
14023.533913381487	25437.342321498505	19702.889478278466	19702.889478278466
13343.753784673334	23314.16428397858	18661.664351386604	18661.664351386604
12810.813207781874	21834.023753453977	17524.647277298292	17524.647277298292
12360.430600315049	20789.614255779	16404.05383647596	16404.05383647596
11961.607198006323	20040.323229439975	15375.645719720962	15375.645719720962
11602.377658961741	19517.13005580121	14484.851512081852	14484.851512081852
11290.979151715173	19228.984809485606	13753.61595463395	13753.61595463395
11037.686699132642	19191.92771671148	13190.001148111955	13190.001148111955
10837.48765118188	19345.736233706426	12764.462018378115	12764.462018378115
10674.735538312692	19581.6804821655	12426.707350126313	12426.707350126313
10536.562803384755	19783.63933280609	12143.777735404825	12143.777735404825
10415.277448010429	19880.295820175605	11902.038219770431	11902.038219770431
10312.540028328425	19865.450951967392	11694.723823316568	11694.723823316568
10228.336897279036	19775.525349217536	11508.871768409015	11508.871768409015
10160.122457069483	19688.23287968655	11338.44742330263	11338.44742330263
10107.744485553252	19663.631992882467	11187.949602321709	11187.949602321709
10086.124488226882	19745.349204774764	11084.610235068225	11084.610235068225
10104.391840777469	19914.971246494028	11049.629325230037	11049.629325230037
10145.452771708886	20098.06468257729	11066.63410579329	11066.63410579329
10179.18791516764	20195.811223843157	11091.547586605477	11091.547586605477
10183.328138127585	20189.263140530184	11084.519020544865	11084.519020544865
10150.01115095959	20122.624839214397	11032.198819779376	11032.198819779376
10086.981436962364	20053.59984225127	10953.751533631854	10953.751533631854
10018.821193727143	20044.476902093218	10889.661693317528	10889.661693317528
9979.361137676278	20132.95969816391	10885.780084160135	10885.780084160135
9991.934391360966	20311.37516292007	10961.47137068121	10961.47137068121
10036.815199366629	20501.6189564308	11079.057226779267	11079.057226779267
10072.718775041612	20611.165189352687	11179.077489928766	11179.077489928766
10078.559405614707	20583.284152432836	11226.216437130386	11226.216437130386
10051.338699977907	20420.09877027634	11213.82942903995	11213.82942903995
10003.03690256388	20162.491329343105	11156.912157264727	11156.912157264727
9952.975460320544	19878.237290232293	11082.004417272845	11082.004417272845
9920.17163251424	19688.691803735073	11013.810518386217	11013.810518386217
9914.480366474336	19674.54205103446	10974.84025197498	10974.84025197498
9929.243452559478	19792.833560835876	10973.399924386005	10973.399924386005
9946.89412078211	19991.9383815526	11010.563657216026	11010.563657216026
9962.142770828663	20219.32497297364	11087.470688335541	11087.470688335541
9984.497865801626	20416.5106185922	11196.088557726049	11196.088557726049
10015.528471651887	20534.721619624077	11309.876180633984	11309.876180633984
10068.232023718052	20561.568526134215	11413.310305313831	11413.310305313831
10280.416965368282	20944.247538699132	11540.175169520946	11540.175169520946
10880.586067721464	22561.08177826094	11834.857620200139	11834.857620200139
11915.47247241291	25798.04295530038	12525.661378288998	12525.661378288998
13175.11783905433	30115.976470605263	13742.274494000607	13742.274494000607
14335.98228014356	34348.13559647653	15404.298899213885	15404.298899213885
15095.295451366299	37179.49452010435	17239.518962410646	17239.518962410646
15296.173752695335	37702.88338562509	18864.64181145378	18864.64181145378
14988.298383687383	35809.00333518986	19921.05417319007	19921.05417319007
14390.268810365507	32283.499374574563	20209.972853715626	20209.972853715626
13790.222309661363	28485.276872229213	19757.25635960258	19757.25635960258
13331.04678570477	25425.460268046023	18801.694390432724	18801.694390432724
12930.724786863637	23241.509202784768	17626.621703475466	17626.621703475466
12504.166579035604	21720.956373761826	16431.53313465562	16431.53313465562
12059.17377006171	20718.337825955605	15349.297914436678	15349.297914436678
11634.412013097737	20149.76746838227	14467.806435389015	14467.806435389015
11272.267226722019	19896.000812525028	13803.645323050927	13803.645323050927
10986.069801661097	19839.85616392311	13312.500508158153	13312.500508158153
10758.463881084035	19907.51301012791	12920.763568282999	12920.763568282999
10576.206701337716	20062.218300756176	12572.33533044397	12572.33533044397
10432.831455525655	20305.82537950012	12253.070142079969	12253.070142079969
10318.056455228534	20607.976385301114	11962.948870737408	11962.948870737408
10232.911947773522	20926.792604910588	11721.128163365696	11721.128163365696
10178.768083457762	21183.1312052304	11544.113501276806	11544.113501276806
10146.844550680435	21287.288462922606	11434.54092212061	11434.54092212061
10125.92230579304	21199.900538844515	11372.81234597039	11372.81234597039
10109.241620070461	20971.212571217748	11322.944934320265	11322.944934320265
10091.686320714743	20694.548761194597	11248.93549211818	11248.93549211818
10067.700472763718	20459.459064791394	11140.375161763259	11140.375161763259
10036.360714335868	20311.26600288323	11010.72918478257	11010.72918478257
9997.843329501278	20244.743009642647	10883.841313788456	10883.841313788456
9955.183277167826	20234.36850708465	10785.886088245094	10785.886088245094
9912.91812133543	20239.240465170835	10729.565166662027	10729.565166662027
9882.460111027895	20247.771798270358	10724.798204692603	10724.798204692603
9873.882238554253	20274.15737495317	10771.667543926535	10771.667543926535
9885.952169190472	20322.103707514638	10850.628059122197	10850.628059122197
9910.36018812197	20399.41066952132	10938.125760877538	10938.125760877538
9934.192250700857	20517.49833065699	11015.453150117863	11015.453150117863
9947.939656993189	20676.03541532739	11066.867716832056	11066.867716832056
9950.079777728917	20863.099614375944	11088.261122295664	11088.261122295664
9947.741113577727	21051.433820871072	11088.885828969893	11088.885828969893
9948.403039073308	21215.71936717672	11084.177973488753	11084.177973488753
9951.917761827455	21313.576809572824	11087.125986072604	11087.125986072604
9960.695593269651	21361.861799630227	11109.661404942717	11109.661404942717
9987.287809929929	21430.906909916524	11176.441992062852	11176.441992062852
10032.57572976927	21565.182102126437	11311.963781553475	11311.963781553475
10082.585425675625	21743.345482472057	11515.491654131676	11515.491654131676
10130.124452341708	21903.496646862553	11769.406507137426	11769.406507137426
10167.610908654115	21963.56674680931	12027.095209901854	12027.095209901854
10185.035384901763	21879.272408520086	12232.274611252127	12232.274611252127
10179.95084612651	21650.104303432196	12337.766867746426	12337.766867746426
10277.266297200695	21725.164470112224	12352.140524943034	12352.140524943034
10703.753301285136	22976.35647301439	12424.88486035013	12424.88486035013
11537.146375158887	25833.120856598205	12805.55404918029	12805.55404918029
12624.52984012397	29861.816724418262	13678.458460681359	13678.458460681359
13680.001379136349	33914.069439742445	15031.215229125763	15031.215229125763
14430.384290160273	36715.563489184955	16655.51395242079	16655.51395242079
14702.020893702684	37385.831116287736	18188.75319221958	18188.75319221958
14488.238975002838	35770.274040521275	19247.01983759568	19247.01983759568
13957.511706933683	32517.83718041788	19585.843270953188	19585.843270953188
13377.996187804705	28874.82587215534	19201.35809952127	19201.35809952127
12910.683402756664	25812.061274154763	18314.308134703824	18314.308134703824
12532.621193786645	23581.369958095343	17210.65787614043	17210.65787614043
12188.414475277315	22059.156253786226	16092.123142626337	16092.123142626337
11861.854893015641	21065.370331662805	15066.692980135822	15066.692980135822
11568.244376358796	20526.76836851985	14185.664212825617	14185.664212825617
11306.108592379838	20341.743911151934	13437.77152020108	13437.77152020108
11075.340253438904	20389.72458310191	12807.975028778063	12807.975028778063
10878.00226107643	20557.941771698013	12303.216514834456	12303.216514834456
10707.263093676402	20761.014026046752	11928.349845077984	11928.349845077984
10562.941423765245	20942.960678205854	11678.232449590154	11678.232449590154
10439.963435365582	21066.449542895487	11526.825665463954	11526.825665463954
10326.948743825975	21101.694530762245	11434.631493358258	11434.631493358258
[truncated: 18,251 more rows]
