# Supplementary material for: Deep phenotypic profiling of neuroactive drugs in larval zebrafish
Source: Nat Commun. 2024 Nov 17;15:9955. doi: 10.1038/s41467-024-54375-y (PMC11570628; doi:10.1038/s41467-024-54375-y)
Supplement: Supplementary file 6 — Source Data [file 41467_2024_54375_MOESM6_ESM.zip › Figure_Source_Data/Supplementary/Fig_S2/welldist_2.0/roc_auc_epoch_20.csv]

TPR	FPR
0.0	0.0
0.0	0.00029994001199760045
0.0	0.0023995200959808036
0.0035714285714285713	0.0023995200959808036
0.0035714285714285713	0.002999400119976005
0.007142857142857143	0.002999400119976005
0.007142857142857143	0.009598080383923215
0.010714285714285714	0.009598080383923215
0.010714285714285714	0.016496700659868028
0.014285714285714285	0.016496700659868028
0.014285714285714285	0.023695260947810437
0.017857142857142856	0.023695260947810437
0.017857142857142856	0.02459508098380324
0.02142857142857143	0.02459508098380324
0.02142857142857143	0.04619076184763048
0.025	0.04619076184763048
0.025	0.05098980203959208
0.02857142857142857	0.05098980203959208
0.02857142857142857	0.05728854229154169
0.03214285714285714	0.05728854229154169
0.03214285714285714	0.05788842231553689
0.03571428571428571	0.05788842231553689
0.03571428571428571	0.059988002399520096
0.039285714285714285	0.059988002399520096
0.039285714285714285	0.0608878224355129
0.04285714285714286	0.0608878224355129
0.04285714285714286	0.07438512297540492
0.04642857142857143	0.07438512297540492
0.04642857142857143	0.07588482303539291
0.05	0.07588482303539291
0.05	0.08368326334733053
0.05357142857142857	0.08368326334733053
0.05357142857142857	0.08638272345530894
0.05714285714285714	0.08638272345530894
0.05714285714285714	0.11217756448710257
0.060714285714285714	0.11217756448710257
0.060714285714285714	0.11757648470305938
0.06428571428571428	0.11757648470305938
0.06428571428571428	0.1205758848230354
0.06785714285714285	0.1205758848230354
0.06785714285714285	0.12117576484703059
0.07142857142857142	0.12117576484703059
0.07142857142857142	0.1232753449310138
0.075	0.1232753449310138
0.075	0.1235752849430114
0.07857142857142857	0.1235752849430114
0.07857142857142857	0.131373725254949
0.08214285714285714	0.131373725254949
0.08214285714285714	0.1331733653269346
0.08571428571428572	0.1331733653269346
0.08571428571428572	0.13737252549490103
0.08571428571428572	0.13797240551889622
0.08571428571428572	0.14787042591481703
0.08928571428571429	0.14787042591481703
0.08928571428571429	0.15146970605878823
0.09285714285714286	0.15146970605878823
0.09285714285714286	0.15386922615476906
0.09642857142857143	0.15386922615476906
0.09642857142857143	0.16316736652669467
0.1	0.16316736652669467
0.1	0.17306538692261547
0.10714285714285714	0.17306538692261547
0.10714285714285714	0.1775644871025795
0.11071428571428571	0.1775644871025795
0.11071428571428571	0.1778644271145771
0.11428571428571428	0.1778644271145771
0.11428571428571428	0.1799640071985603
0.11785714285714285	0.1799640071985603
0.11785714285714285	0.1817636472705459
0.12142857142857143	0.1817636472705459
0.12142857142857143	0.1880623875224955
0.125	0.1880623875224955
0.125	0.19766046790641872
0.12857142857142856	0.19766046790641872
0.12857142857142856	0.20035992801439712
0.13214285714285715	0.20035992801439712
0.13214285714285715	0.20185962807438512
0.1357142857142857	0.20185962807438512
0.1357142857142857	0.20275944811037794
0.14285714285714285	0.20275944811037794
0.14285714285714285	0.20635872825434912
0.14642857142857144	0.20635872825434912
0.14642857142857144	0.23155368926214756
0.15	0.23155368926214756
0.15	0.235752849430114
0.15357142857142858	0.235752849430114
0.15357142857142858	0.23695260947810437
0.15714285714285714	0.23695260947810437
0.15714285714285714	0.2414517096580684
0.16071428571428573	0.2414517096580684
0.16071428571428573	0.24805038992201559
0.16071428571428573	0.2486502699460108
0.16071428571428573	0.25674865026994603
0.16428571428571428	0.25674865026994603
0.16428571428571428	0.2573485302939412
0.17142857142857143	0.2573485302939412
0.17142857142857143	0.2669466106778644
0.175	0.2669466106778644
0.175	0.2714457108578284
0.17857142857142858	0.2714457108578284
0.17857142857142858	0.27924415116976603
0.18214285714285713	0.27924415116976603
0.18214285714285713	0.2798440311937612
0.18571428571428572	0.2798440311937612
0.18571428571428572	0.28074385122975404
0.18928571428571428	0.28074385122975404
0.18928571428571428	0.29004199160167965
0.19285714285714287	0.29004199160167965
0.19285714285714287	0.29064187162567484
0.19642857142857142	0.29064187162567484
0.19642857142857142	0.29214157168566285
0.2	0.29214157168566285
0.2	0.29304139172165566
0.20357142857142857	0.29304139172165566
0.20357142857142857	0.2975404919016197
0.20357142857142857	0.2981403719256149
0.20357142857142857	0.3002399520095981
0.20714285714285716	0.3002399520095981
0.20714285714285716	0.30353929214157166
0.21071428571428572	0.30353929214157166
0.21071428571428572	0.3068386322735453
0.21428571428571427	0.3068386322735453
0.21428571428571427	0.31073785242951407
0.21785714285714286	0.31073785242951407
0.21785714285714286	0.31643671265746853
0.22142857142857142	0.31643671265746853
0.22142857142857142	0.31853629274145173
0.225	0.31853629274145173
0.225	0.32273545290941813
0.22857142857142856	0.32273545290941813
0.22857142857142856	0.32633473305338934
0.2392857142857143	0.32633473305338934
0.2392857142857143	0.32933413317336535
0.24285714285714285	0.32933413317336535
0.24285714285714285	0.3308338332333533
0.24642857142857144	0.3308338332333533
0.24642857142857144	0.3353329334133173
0.25	0.3353329334133173
0.25	0.34703059388122376
0.25357142857142856	0.34703059388122376
0.25357142857142856	0.35752849430113975
0.2571428571428571	0.35752849430113975
0.2571428571428571	0.3635272945410918
0.26071428571428573	0.3635272945410918
0.26071428571428573	0.3680263947210558
0.2642857142857143	0.3680263947210558
0.2642857142857143	0.36892621475704857
0.26785714285714285	0.36892621475704857
0.26785714285714285	0.3743251349730054
0.2714285714285714	0.3743251349730054
0.2714285714285714	0.3863227354529094
0.275	0.3863227354529094
0.275	0.39172165566886624
0.2785714285714286	0.39172165566886624
0.2785714285714286	0.39682063587282546
0.28214285714285714	0.39682063587282546
0.28214285714285714	0.4013197360527894
0.2857142857142857	0.4013197360527894
0.2857142857142857	0.40281943611277743
0.2892857142857143	0.40281943611277743
0.2892857142857143	0.40491901619676063
0.29285714285714287	0.40491901619676063
0.29285714285714287	0.4076184763047391
0.29642857142857143	0.4076184763047391
0.29642857142857143	0.41091781643671266
0.3	0.41091781643671266
0.3	0.42141571685662865
0.30357142857142855	0.42141571685662865
0.30357142857142855	0.4274145170965807
0.30714285714285716	0.4274145170965807
0.30714285714285716	0.4277144571085783
0.3107142857142857	0.4277144571085783
0.3107142857142857	0.4304139172165567
0.3142857142857143	0.4304139172165567
0.3142857142857143	0.4310137972405519
0.31785714285714284	0.4310137972405519
0.31785714285714284	0.4388122375524895
0.32142857142857145	0.4388122375524895
0.32142857142857145	0.4391121775644871
0.325	0.4391121775644871
0.325	0.4394121175764847
0.32857142857142857	0.4394121175764847
0.32857142857142857	0.4406118776244751
0.33214285714285713	0.4406118776244751
0.33214285714285713	0.4439112177564487
0.3357142857142857	0.4439112177564487
0.3357142857142857	0.44841031793641273
0.3392857142857143	0.44841031793641273
0.3392857142857143	0.45410917816436713
0.34285714285714286	0.45410917816436713
0.34285714285714286	0.4547090581883623
0.3464285714285714	0.4547090581883623
0.3464285714285714	0.4568086382723455
0.35	0.4568086382723455
0.35	0.45710857828434315
0.3535714285714286	0.45710857828434315
0.3535714285714286	0.4580083983203359
0.35714285714285715	0.4580083983203359
0.35714285714285715	0.4589082183563287
0.3607142857142857	0.4589082183563287
0.3607142857142857	0.45920815836832635
0.36428571428571427	0.45920815836832635
0.36428571428571427	0.45980803839232154
0.3678571428571429	0.45980803839232154
0.3678571428571429	0.46790641871625677
0.37142857142857144	0.46790641871625677
0.37142857142857144	0.46820635872825433
0.375	0.46820635872825433
0.375	0.47000599880023997
0.37857142857142856	0.47000599880023997
0.37857142857142856	0.47690461907618475
0.3821428571428571	0.47690461907618475
0.3821428571428571	0.4787042591481704
0.38571428571428573	0.4787042591481704
0.38571428571428573	0.48470305938812236
0.3892857142857143	0.48470305938812236
0.3892857142857143	0.48500299940012
0.39285714285714285	0.48500299940012
0.39285714285714285	0.48620275944811037
0.3964285714285714	0.48620275944811037
0.3964285714285714	0.4877024595080984
0.4	0.4877024595080984
0.4	0.49040191961607676
0.4035714285714286	0.49040191961607676
0.4035714285714286	0.4949010197960408
0.40714285714285714	0.4949010197960408
0.40714285714285714	0.504499100179964
0.4107142857142857	0.504499100179964
0.4107142857142857	0.5086982603479304
0.4142857142857143	0.5086982603479304
0.4142857142857143	0.5092981403719257
0.41785714285714287	0.5092981403719257
0.41785714285714287	0.5101979604079184
0.42142857142857143	0.5101979604079184
0.42142857142857143	0.5149970005998801
0.425	0.5149970005998801
0.425	0.520995800839832
0.42857142857142855	0.520995800839832
0.42857142857142855	0.52249550089982
0.43214285714285716	0.52249550089982
0.43214285714285716	0.5320935812837433
0.4357142857142857	0.5320935812837433
0.4357142857142857	0.5368926214757048
0.4392857142857143	0.5368926214757048
0.4392857142857143	0.5389922015596881
0.44285714285714284	0.5389922015596881
0.44285714285714284	0.5497900419916016
0.44642857142857145	0.5497900419916016
0.44642857142857145	0.5500899820035993
0.45	0.5500899820035993
0.45	0.5530893821235753
0.45357142857142857	0.5530893821235753
0.45357142857142857	0.5551889622075585
0.45714285714285713	0.5551889622075585
0.45714285714285713	0.5560887822435513
0.4607142857142857	0.5560887822435513
0.4607142857142857	0.5620875824835033
0.4642857142857143	0.5620875824835033
0.4642857142857143	0.5626874625074985
0.46785714285714286	0.5626874625074985
0.46785714285714286	0.5671865626874625
0.4714285714285714	0.5671865626874625
0.4714285714285714	0.5689862027594481
0.475	0.5689862027594481
0.475	0.5836832633473306
0.4785714285714286	0.5836832633473306
0.4785714285714286	0.5845830833833233
0.48214285714285715	0.5845830833833233
0.48214285714285715	0.5851829634073186
0.4857142857142857	0.5851829634073186
0.4857142857142857	0.5989802039592081
0.48928571428571427	0.5989802039592081
0.48928571428571427	0.6004799040191962
0.4928571428571429	0.6004799040191962
0.4928571428571429	0.6079784043191362
0.49642857142857144	0.6079784043191362
0.49642857142857144	0.6124775044991002
0.5	0.6124775044991002
0.5	0.6172765446910617
0.5035714285714286	0.6172765446910617
0.5035714285714286	0.6181763647270546
0.5071428571428571	0.6181763647270546
0.5071428571428571	0.619376124775045
0.5107142857142857	0.619376124775045
0.5107142857142857	0.6202759448110378
0.5178571428571429	0.6202759448110378
0.5178571428571429	0.6229754049190162
0.5214285714285715	0.6229754049190162
0.5214285714285715	0.625374925014997
0.525	0.625374925014997
0.525	0.6280743851229754
0.5285714285714286	0.6280743851229754
0.5285714285714286	0.6370725854829035
0.5321428571428571	0.6370725854829035
0.5321428571428571	0.6505698860227954
0.5357142857142857	0.6505698860227954
0.5357142857142857	0.6544691061787642
0.5392857142857143	0.6544691061787642
0.5392857142857143	0.6640671865626875
0.5428571428571428	0.6640671865626875
0.5428571428571428	0.6766646670665867
0.5464285714285714	0.6766646670665867
0.5464285714285714	0.6775644871025794
0.55	0.6775644871025794
0.55	0.6790641871625674
0.5535714285714286	0.6790641871625674
0.5535714285714286	0.6850629874025195
0.5571428571428572	0.6850629874025195
0.5571428571428572	0.6886622675464907
0.5607142857142857	0.6886622675464907
0.5607142857142857	0.6895620875824835
0.5642857142857143	0.6895620875824835
0.5642857142857143	0.6913617276544691
0.5678571428571428	0.6913617276544691
0.5678571428571428	0.6934613077384523
0.5714285714285714	0.6934613077384523
0.5714285714285714	0.6937612477504499
0.575	0.6937612477504499
0.575	0.6967606478704259
0.5785714285714286	0.6967606478704259
0.5785714285714286	0.6982603479304139
0.5821428571428572	0.6982603479304139
0.5821428571428572	0.6991601679664067
0.5857142857142857	0.6991601679664067
0.5857142857142857	0.7045590881823636
0.5892857142857143	0.7045590881823636
0.5892857142857143	0.7090581883623275
0.5928571428571429	0.7090581883623275
0.5928571428571429	0.7126574685062987
0.5964285714285714	0.7126574685062987
0.5964285714285714	0.7129574085182964
0.6	0.7129574085182964
0.6	0.7135572885422915
0.6035714285714285	0.7135572885422915
0.6035714285714285	0.7141571685662867
0.6071428571428571	0.7141571685662867
0.6071428571428571	0.7189562087582484
0.6107142857142858	0.7189562087582484
0.6107142857142858	0.7195560887822435
0.6142857142857143	0.7195560887822435
0.6142857142857143	0.7246550689862028
0.6178571428571429	0.7246550689862028
0.6178571428571429	0.7255548890221956
0.6178571428571429	0.7261547690461908
0.6178571428571429	0.7267546490701859
0.6214285714285714	0.7267546490701859
0.6214285714285714	0.7393521295740851
0.625	0.7393521295740851
0.625	0.7420515896820636
0.6285714285714286	0.7420515896820636
0.6285714285714286	0.7423515296940612
0.6321428571428571	0.7423515296940612
0.6321428571428571	0.743251349730054
0.6357142857142857	0.743251349730054
0.6357142857142857	0.7435512897420515
0.6392857142857142	0.7435512897420515
0.6392857142857142	0.7483503299340132
0.6428571428571429	0.7483503299340132
0.6428571428571429	0.7486502699460108
0.6464285714285715	0.7486502699460108
0.6464285714285715	0.7495500899820036
0.65	0.7495500899820036
0.65	0.7564487102579485
0.6535714285714286	0.7564487102579485
0.6535714285714286	0.7591481703659269
0.6571428571428571	0.7591481703659269
0.6571428571428571	0.7603479304139172
0.6607142857142857	0.7603479304139172
0.6607142857142857	0.7624475104979004
0.6642857142857143	0.7624475104979004
0.6642857142857143	0.764247150569886
0.6678571428571428	0.764247150569886
0.6678571428571428	0.7723455308938212
0.675	0.7723455308938212
0.675	0.7729454109178164
0.6785714285714286	0.7729454109178164
0.6785714285714286	0.7735452909418117
0.6857142857142857	0.7735452909418117
0.6857142857142857	0.7804439112177565
0.6928571428571428	0.7804439112177565
0.6928571428571428	0.7861427714457109
0.6964285714285714	0.7861427714457109
0.6964285714285714	0.7864427114577085
0.7	0.7864427114577085
0.7	0.7924415116976604
0.7035714285714286	0.7924415116976604
0.7035714285714286	0.7930413917216557
0.7071428571428572	0.7930413917216557
0.7071428571428572	0.7945410917816437
0.7142857142857143	0.7945410917816437
0.7142857142857143	0.7972405518896221
0.7178571428571429	0.7972405518896221
0.7178571428571429	0.8002399520095981
0.7214285714285714	0.8002399520095981
0.7214285714285714	0.8074385122975405
0.7285714285714285	0.8074385122975405
0.7285714285714285	0.8182363527294542
0.7321428571428571	0.8182363527294542
0.7321428571428571	0.8221355728854229
0.7357142857142858	0.8221355728854229
0.7357142857142858	0.8230353929214157
0.7392857142857143	0.8230353929214157
0.7392857142857143	0.8233353329334133
0.7428571428571429	0.8233353329334133
0.7428571428571429	0.8293341331733654
0.7464285714285714	0.8293341331733654
0.7464285714285714	0.829634073185363
0.75	0.829634073185363
0.75	0.8344331133773245
0.7535714285714286	0.8344331133773245
0.7535714285714286	0.8392321535692862
0.7571428571428571	0.8392321535692862
0.7571428571428571	0.8419316136772645
0.7607142857142857	0.8419316136772645
0.7607142857142857	0.8425314937012598
0.7642857142857142	0.8425314937012598
0.7642857142857142	0.8440311937612478
0.7678571428571429	0.8440311937612478
0.7678571428571429	0.8524295140971806
0.7714285714285715	0.8524295140971806
0.7714285714285715	0.8539292141571686
0.775	0.8539292141571686
0.775	0.855128974205159
0.7785714285714286	0.855128974205159
0.7785714285714286	0.8563287342531494
0.7821428571428571	0.8563287342531494
0.7821428571428571	0.8575284943011398
0.7857142857142857	0.8575284943011398
0.7857142857142857	0.8692261547690462
0.7892857142857143	0.8692261547690462
0.7892857142857143	0.8707258548290342
0.7928571428571428	0.8707258548290342
0.7928571428571428	0.8737252549490102
0.7964285714285714	0.8737252549490102
0.7964285714285714	0.8743251349730053
0.8	0.8743251349730053
0.8	0.8872225554889022
0.8035714285714286	0.8872225554889022
0.8035714285714286	0.8923215356928614
0.8107142857142857	0.8923215356928614
0.8107142857142857	0.8962207558488302
0.8142857142857143	0.8962207558488302
0.8142857142857143	0.8995200959808038
0.8178571428571428	0.8995200959808038
0.8178571428571428	0.9019196160767846
0.8214285714285714	0.9019196160767846
0.8214285714285714	0.9070185962807439
0.825	0.9070185962807439
0.825	0.9079184163167366
0.8285714285714286	0.9079184163167366
0.8285714285714286	0.9103179364127174
0.8321428571428572	0.9103179364127174
0.8321428571428572	0.910617876424715
0.8357142857142857	0.910617876424715
0.8357142857142857	0.9142171565686863
0.8392857142857143	0.9142171565686863
0.8392857142857143	0.9157168566286743
0.8428571428571429	0.9157168566286743
0.8428571428571429	0.9190161967606478
0.8464285714285714	0.9190161967606478
0.8464285714285714	0.9193161367726455
0.85	0.9193161367726455
0.85	0.9205158968206358
0.8535714285714285	0.9205158968206358
0.8535714285714285	0.9250149970005999
0.8571428571428571	0.9250149970005999
0.8571428571428571	0.9253149370125975
0.8607142857142858	0.9253149370125975
0.8607142857142858	0.9265146970605879
0.8642857142857143	0.9265146970605879
0.8642857142857143	0.9274145170965807
0.8678571428571429	0.9274145170965807
0.8678571428571429	0.9298140371925615
0.8714285714285714	0.9298140371925615
0.8714285714285714	0.9307138572285543
0.875	0.9307138572285543
0.875	0.9370125974805039
0.8785714285714286	0.9370125974805039
0.8785714285714286	0.9397120575884823
0.8821428571428571	0.9397120575884823
0.8821428571428571	0.943011397720456
0.8857142857142857	0.943011397720456
0.8857142857142857	0.944511097780444
0.8892857142857142	0.944511097780444
0.8892857142857142	0.9466106778644271
0.8928571428571429	0.9466106778644271
0.8928571428571429	0.94751049790042
0.8964285714285715	0.94751049790042
0.8964285714285715	0.9508098380323935
0.9	0.9508098380323935
0.9	0.9538092381523695
0.9035714285714286	0.9538092381523695
0.9035714285714286	0.9550089982003599
0.9071428571428571	0.9550089982003599
0.9071428571428571	0.9562087582483503
0.9107142857142857	0.9562087582483503
0.9107142857142857	0.9568086382723455
0.9142857142857143	0.9568086382723455
0.9142857142857143	0.9571085782843431
0.9178571428571428	0.9571085782843431
0.9178571428571428	0.9610077984403119
0.9214285714285714	0.9610077984403119
0.9214285714285714	0.9637072585482903
0.925	0.9637072585482903
0.925	0.9643071385722856
0.9285714285714286	0.9643071385722856
0.9285714285714286	0.9652069586082783
0.9321428571428572	0.9652069586082783
0.9321428571428572	0.9661067786442712
0.9357142857142857	0.9661067786442712
0.9357142857142857	0.9664067186562687
0.9392857142857143	0.9664067186562687
0.9392857142857143	0.9691061787642472
0.9428571428571428	0.9691061787642472
0.9428571428571428	0.9721055788842231
0.9464285714285714	0.9721055788842231
0.9464285714285714	0.973005398920216
0.95	0.973005398920216
0.95	0.9814037192561488
0.9535714285714286	0.9814037192561488
0.9535714285714286	0.9844031193761248
0.9571428571428572	0.9844031193761248
0.9571428571428572	0.9868026394721056
0.9642857142857143	0.9868026394721056
0.9642857142857143	0.9874025194961008
0.9678571428571429	0.9874025194961008
0.9678571428571429	0.9883023395320936
0.9714285714285714	0.9883023395320936
0.9714285714285714	0.9889022195560888
0.975	0.9889022195560888
0.975	0.9919016196760648
0.9785714285714285	0.9919016196760648
0.9785714285714285	0.9928014397120576
0.9821428571428571	0.9928014397120576
0.9821428571428571	0.9952009598080384
0.9857142857142858	0.9952009598080384
0.9857142857142858	0.9958008398320336
0.9928571428571429	0.9958008398320336
0.9928571428571429	0.9964007198560288
0.9928571428571429	0.997000599880024
0.9928571428571429	0.9976004799040192
0.9964285714285714	0.9976004799040192
0.9964285714285714	1.0
1.0	1.0
