# Supplementary material for: Deep phenotypic profiling of neuroactive drugs in larval zebrafish
Source: Nat Commun. 2024 Nov 17;15:9955. doi: 10.1038/s41467-024-54375-y (PMC11570628; doi:10.1038/s41467-024-54375-y)
Supplement: Supplementary file 6 — Source Data [file 41467_2024_54375_MOESM6_ESM.zip › Figure_Source_Data/Supplementary/Fig_S2/random_features/training.csv]

epoch	train_loss	val_loss	mean_diff
1	0.0800	0.0995	0.0050
2	0.0437	0.0976	0.0056
3	0.0303	0.0909	0.0087
4	0.0222	0.0872	0.0095
5	0.0172	0.0814	0.0116
6	0.0145	0.0798	0.0107
7	0.0125	0.0806	0.0117
8	0.0115	0.0771	0.0128
9	0.0103	0.0751	0.0114
10	0.0092	0.0744	0.0106
11	0.0087	0.0751	0.0109
12	0.0077	0.0710	0.0098
13	0.0070	0.0708	0.0077
14	0.0066	0.0713	0.0069
15	0.0061	0.0689	0.0065
16	0.0056	0.0677	0.0090
17	0.0054	0.0677	0.0087
18	0.0051	0.0687	0.0100
19	0.0055	0.0699	0.0035
20	0.0055	0.0711	0.0072
