# Supplementary material for: Deep phenotypic profiling of neuroactive drugs in larval zebrafish
Source: Nat Commun. 2024 Nov 17;15:9955. doi: 10.1038/s41467-024-54375-y (PMC11570628; doi:10.1038/s41467-024-54375-y)
Supplement: Supplementary file 6 — Source Data [file 41467_2024_54375_MOESM6_ESM.zip › Figure_Source_Data/Supplementary/Fig_S2/welldist_5.2/training.csv]

epoch	train_loss	val_loss	mean_diff
1	0.0721	0.0702	0.0078
2	0.0649	0.0716	0.0088
3	0.0618	0.0678	0.0111
4	0.0574	0.0667	0.0242
5	0.0511	0.0641	0.0283
6	0.0456	0.0654	0.0355
7	0.0423	0.0643	0.0414
8	0.0397	0.0650	0.0403
9	0.0389	0.0663	0.0416
10	0.0381	0.0655	0.0343
11	0.0369	0.0682	0.0357
12	0.0366	0.0669	0.0387
13	0.0360	0.0690	0.0339
14	0.0356	0.0666	0.0469
15	0.0352	0.0668	0.0411
16	0.0346	0.0702	0.0346
17	0.0353	0.0676	0.0389
18	0.0346	0.0684	0.0463
19	0.0336	0.0684	0.0396
20	0.0339	0.0702	0.0358
