# Supplementary material for: Deep phenotypic profiling of neuroactive drugs in larval zebrafish
Source: Nat Commun. 2024 Nov 17;15:9955. doi: 10.1038/s41467-024-54375-y (PMC11570628; doi:10.1038/s41467-024-54375-y)
Supplement: Supplementary file 6 — Source Data [file 41467_2024_54375_MOESM6_ESM.zip › Figure_Source_Data/Main/Fig_2a.csv]

Twin-DN pos	Twin-NN pos	Correlation pos	Euclidean pos	Twin-DN neg	Twin-NN neg	Correlation neg	Euclidean neg
0.09150294214487076	0.21674644947052002	0.7618284225463867	8.859140396118164	0.163436159491539	0.348831444978714	0.7690432071685791	11.877004623413086
0.1527022123336792	0.19700239598751068	0.7459428310394287	9.37279224395752	0.5046297311782837	0.12907011806964874	0.6238065361976624	12.69763469696045
0.11701219528913498	0.07839363813400269	0.7543767839670181	8.555262565612793	0.41738957166671753	0.18792951107025146	0.6200839877128601	10.761425018310547
0.22672025859355927	0.31313565373420715	0.7746362090110779	11.883918762207031	0.4959416091442108	0.48109424114227295	0.6513759195804596	12.116373062133789
0.18071512877941132	0.27013006806373596	0.7535669058561325	9.087894439697266	0.5994042754173279	0.2631738483905792	0.6394013464450836	12.240914344787598
0.1926933079957962	0.28168952465057373	0.7760584205389023	10.141355514526367	0.3725164532661438	0.29983872175216675	0.6578749716281891	9.15910816192627
0.1891927272081375	0.162733793258667	0.7201665341854095	8.938793182373047	0.4371078312397003	0.44416970014572144	0.6664482057094574	11.640159606933594
0.08517958223819733	0.237373486161232	0.70537468791008	9.597857475280762	0.37508517503738403	0.3176398277282715	0.6966264247894287	8.243892669677734
0.05552072823047638	0.21220794320106506	0.7212393879890442	8.827492713928223	0.5588105320930481	0.5162574648857117	0.8764639720320702	13.59029769897461
0.2148618847131729	0.1797274351119995	0.7597553133964539	12.31218433380127	0.41504594683647156	0.1923273652791977	0.7192221283912659	10.111347198486328
0.15396559238433838	0.19820015132427216	0.7333758473396301	9.432080268859863	0.5475777387619019	0.23846401274204254	0.6097853779792786	11.152459144592285
0.15243838727474213	0.195668563246727	0.7530058473348618	10.468236923217773	0.38573911786079407	0.2423216998577118	0.6910171210765839	11.661693572998047
0.19421790540218353	0.1422443836927414	0.6986159682273865	9.263052940368652	0.14941571652889252	0.1899348646402359	0.5770835876464844	9.37372875213623
0.07150060683488846	0.19972966611385345	0.7264919877052307	9.5418062210083	0.3513113856315613	0.3450711965560913	0.6134828925132751	8.577681541442871
0.18798428773880005	0.35197457671165466	0.7108738720417023	12.056258201599121	0.3694729804992676	0.2655446529388428	0.638564258813858	11.237676620483398
0.11976548284292221	0.24075356125831604	0.6958094537258148	9.735838890075684	0.11431621015071869	0.19691510498523712	0.6067008078098297	13.091431617736816
0.10835513472557068	0.3041765093803406	0.7111249566078186	10.570646286010742	0.577978789806366	0.6697065830230713	0.6735139191150665	11.460423469543457
0.21794390678405762	0.19294427335262299	0.6957269012928009	9.770263671875	0.5906984210014343	0.5381305813789368	0.6431539952754974	11.088850021362305
0.17542047798633575	0.3197845220565796	0.7783134430646896	12.346879959106445	0.4405922293663025	0.2382379174232483	0.6443770229816437	11.943816184997559
0.1104508638381958	0.29068779945373535	0.7171436250209808	9.100897789001465	0.35908666253089905	0.3900732696056366	0.6137050986289978	12.561197280883789
0.11579609662294388	0.2992943823337555	0.7573671489953995	10.319324493408203	0.5941430330276489	0.24734286963939667	0.5756061673164368	11.673540115356445
0.16909301280975342	0.17601241171360016	0.716103583574295	9.157970428466797	0.4323631525039673	0.2854037880897522	0.654281497001648	11.665555000305176
0.08755970746278763	0.17214493453502655	0.6769991517066956	11.786283493041992	0.5656613111495972	0.475101113319397	0.7798841595649719	9.603789329528809
0.08771682530641556	0.14763891696929932	0.6326562762260437	11.704497337341309	0.6226813793182373	0.3260689377784729	0.7323731780052185	11.352617263793945
0.128956601023674	0.2545609176158905	0.7167247235774994	12.067852973937988	0.35020193457603455	0.34615403413772583	0.6665138006210327	11.436761856079102
0.053096793591976166	0.12720219790935516	0.6744500398635864	10.096895217895508	0.478442519903183	0.2943096160888672	0.5867853164672852	12.98792552947998
0.14121827483177185	0.21749886870384216	0.6978636682033539	9.492528915405273	0.4567585289478302	0.3695897161960602	0.7082706987857819	9.155134201049805
0.15514689683914185	0.22440053522586823	0.7155739068984985	10.421903610229492	0.6128259301185608	0.44030410051345825	0.8827428072690964	7.30513858795166
0.09867644309997559	0.1741306334733963	0.5760740637779236	8.061366081237793	0.29513999819755554	0.28757041692733765	0.7094075977802277	13.18013858795166
0.08941145986318588	0.23847852647304535	0.5729213654994965	7.694129943847656	0.3476206064224243	0.5118468999862671	0.6323425769805908	12.2463960647583
0.13920652866363525	0.09544944018125534	0.6425612568855286	8.222441673278809	0.13958196341991425	0.2010115087032318	0.6352865099906921	10.670526504516602
0.11461848020553589	0.13971342146396637	0.5574008226394653	7.914168357849121	0.44219499826431274	0.39403510093688965	0.5560974478721619	10.779873847961426
0.14806067943572998	0.14952506124973297	0.5772043764591217	8.026558876037598	0.3709730803966522	0.23861628770828247	0.7649093717336655	9.624605178833008
0.1098276749253273	0.21435682475566864	0.6720435321331024	8.368383407592773	0.4698421359062195	0.6017836332321167	0.7895644009113312	10.232869148254395
0.1318378448486328	0.15961623191833496	0.5692499279975891	7.904189586639404	0.5684630870819092	0.4618496596813202	0.6880572736263275	9.698775291442871
0.14839695394039154	0.326575368642807	0.5886179506778717	7.58563756942749	0.4835191071033478	0.2202889621257782	0.5115490555763245	7.938959121704102
0.17994245886802673	0.2501096725463867	0.6291174292564392	8.01109504699707	0.3162313401699066	0.3848453462123871	0.6445809602737427	11.709575653076172
0.10057465732097626	0.30059921741485596	0.5676017701625824	7.874468803405762	0.12174717336893082	0.16309933364391327	0.7590442299842834	11.292746543884277
0.1799364984035492	0.23043541610240936	0.6625671088695526	8.458980560302734	0.5307586193084717	0.28520095348358154	0.6755425930023193	11.054121971130371
0.11708462238311768	0.2450236827135086	0.6551786363124847	8.108019828796387	0.403454452753067	0.2772717773914337	0.5802427232265472	12.808825492858887
0.08323375880718231	0.18690596520900726	0.6106831431388855	7.957187652587891	0.30328169465065	0.47151613235473633	0.6590001881122589	11.65813159942627
0.11555474996566772	0.19634370505809784	0.6009927093982697	6.801685333251953	0.3870182931423187	0.3322688043117523	0.7782216519117355	8.280867576599121
0.1727004051208496	0.26042118668556213	0.5124631226062775	6.775104999542236	0.42733949422836304	0.38844290375709534	0.5534492135047913	9.669950485229492
0.13904239237308502	0.25471028685569763	0.562634140253067	6.925946235656738	0.17109762132167816	0.2788609266281128	0.6544581651687622	11.379908561706543
0.0955054983496666	0.1376865804195404	0.6329222917556763	6.508909225463867	0.26793816685676575	0.4755011200904846	0.639156699180603	11.33067798614502
0.14565594494342804	0.19971783459186554	0.48693132400512695	5.665935516357422	0.4801216125488281	0.40591317415237427	0.9612110815942287	9.856803894042969
0.23516926169395447	0.11439505964517593	0.5466071665287018	7.279314041137695	0.265794038772583	0.2490505427122116	0.6249626874923706	7.867367267608643
0.0565793402493	0.18509958684444427	0.6284363567829132	7.721902370452881	0.42037686705589294	0.48485711216926575	0.9013685211539268	10.012748718261719
0.10699524730443954	0.2043585181236267	0.6728356778621674	7.4659576416015625	0.20098601281642914	0.21853800117969513	0.790671706199646	12.060386657714844
0.13475224375724792	0.17968414723873138	0.6097254753112793	7.15057373046875	0.6616271734237671	0.4883124530315399	0.5975278913974762	10.009571075439453
0.24035802483558655	0.21121419966220856	0.5654129385948181	7.638286590576172	0.4342027008533478	0.4148092567920685	0.6938351690769196	10.640433311462402
0.15845537185668945	0.2956990897655487	0.6134184002876282	7.549459934234619	0.4790745973587036	0.31087353825569153	0.6113280057907104	10.890351295471191
0.17340770363807678	0.22277849912643433	0.5152932703495026	7.014914512634277	0.37126657366752625	0.2309090942144394	0.565003901720047	10.414987564086914
0.13488835096359253	0.24887357652187347	0.63808274269104	7.580938339233398	0.42103588581085205	0.42933475971221924	0.6657335162162781	12.38721752166748
0.12677575647830963	0.19878928363323212	0.4962257146835327	6.769917964935303	0.24200640618801117	0.47001469135284424	0.7977038770914078	13.966757774353027
0.10127026587724686	0.19170506298542023	0.606051117181778	6.70454740524292	0.5723327994346619	0.4012742340564728	0.5447515547275543	10.113067626953125
0.15850071609020233	0.13232342898845673	0.3358401656150818	2.3283259868621826	0.5001704096794128	0.31850847601890564	0.639155387878418	6.745019435882568
0.11960766464471817	0.06082276254892349	0.3377765417098999	2.3610715866088867	0.3911019563674927	0.4312037527561188	0.6613251566886902	10.890109062194824
0.08410245180130005	0.05999399349093437	0.1876225471496582	1.7878252267837524	0.5587643980979919	0.52858567237854	0.8425510823726654	12.493040084838867
0.10570730268955231	0.06467698514461517	0.21873903274536133	1.891082525253296	0.3448633849620819	0.4169768691062927	0.6604875028133392	12.15755844116211
0.081539086997509	0.11687347292900085	0.280853271484375	2.2129294872283936	0.31113100051879883	0.22576695680618286	0.726120263338089	8.792911529541016
0.1165868267416954	0.09742633998394012	0.3706148862838745	2.412461996078491	0.36600396037101746	0.3397369682788849	0.6286434531211853	11.520283699035645
0.15188346803188324	0.07548130303621292	0.42033350467681885	2.5454933643341064	0.6251882314682007	0.5362574458122253	0.6617488265037537	11.005777359008789
0.09728997200727463	0.08989490568637848	0.32668912410736084	2.2949912548065186	0.2101607769727707	0.33238163590431213	0.6924031972885132	11.837472915649414
0.1698998212814331	0.10393810272216797	0.35702085494995117	2.3423819541931152	0.39617472887039185	0.5123006105422974	0.7824793756008148	10.56389045715332
0.0910373106598854	0.06016726419329643	0.39610397815704346	2.540224313735962	0.41528600454330444	0.54595947265625	0.6219115257263184	11.474266052246094
0.1201758161187172	0.06340387463569641	0.4623156189918518	2.565673589706421	0.3684231638908386	0.25740545988082886	0.726283848285675	11.581330299377441
0.07975335419178009	0.040233805775642395	0.31092262268066406	2.248366117477417	0.6080774068832397	0.35521793365478516	0.6787859797477722	12.430771827697754
0.0970875471830368	0.052120599895715714	0.32092583179473877	2.2301456928253174	0.47728976607322693	0.5711967349052429	0.7247031629085541	9.364344596862793
0.13083221018314362	0.07392270117998123	0.3820940852165222	2.4879541397094727	0.6606118679046631	0.5962711572647095	0.8459460884332657	14.641636848449707
0.11800462007522583	0.05095168575644493	0.4854026436805725	2.608266592025757	0.47517096996307373	0.4839492738246918	0.756877064704895	7.64457893371582
0.10849512368440628	0.06259442865848541	0.2021687626838684	1.811522126197815	0.49294865131378174	0.47560060024261475	0.8879205286502838	11.160993576049805
0.0731142908334732	0.06239805743098259	0.22898447513580322	1.9790011644363403	0.4738653004169464	0.35408276319503784	0.712026059627533	10.93979549407959
0.09069227427244186	0.07848968356847763	0.370192289352417	2.3781912326812744	0.5303410887718201	0.48396843671798706	0.8098257184028625	11.771126747131348
0.12995977699756622	0.10375456511974335	0.2761877179145813	2.1282310485839844	0.45914387702941895	0.4758450388908386	0.6663276553153992	9.722918510437012
0.09759201109409332	0.06910603493452072	0.3828604817390442	2.346622943878174	0.5836567878723145	0.5285481214523315	0.6213147342205048	10.883801460266113
0.11414267122745514	0.09253332018852234	0.44049590826034546	2.5663528442382812	0.4291275441646576	0.467398464679718	0.9446989893913269	9.344884872436523
0.11702481657266617	0.16707313060760498	0.6001693308353424	10.1436767578125	0.3612140417098999	0.23005637526512146	0.5030293166637421	10.179916381835938
0.07472477108240128	0.1511743664741516	0.6185509562492371	10.523357391357422	0.5141423344612122	0.464741587638855	0.6153191328048706	9.944109916687012
0.12809090316295624	0.14739906787872314	0.6190629005432129	10.674050331115723	0.1586323231458664	0.3657166659832001	0.6690122187137604	11.244649887084961
0.15222351253032684	0.2289372831583023	0.6537707448005676	10.4773530960083	0.2081349492073059	0.4189923405647278	0.8179725110530853	15.651787757873535
0.09680992364883423	0.17066854238510132	0.6075604856014252	11.450451850891113	0.5866532921791077	0.6618078351020813	0.7538320124149323	11.588544845581055
0.201584130525589	0.2169884890317917	0.6873467862606049	10.467443466186523	0.11292209476232529	0.17821229994297028	0.44494783878326416	11.025102615356445
0.12390942126512527	0.17806850373744965	0.5531148016452789	9.606162071228027	0.4775124490261078	0.3413030505180359	0.7137541472911835	10.612011909484863
0.07121804356575012	0.19190163910388947	0.6017581224441528	10.157576560974121	0.4187092185020447	0.20142291486263275	0.6369710564613342	11.312581062316895
0.16303735971450806	0.24724403023719788	0.641539067029953	9.707432746887207	0.4898259937763214	0.5710635185241699	0.6129962503910065	10.086817741394043
0.1452130526304245	0.21364615857601166	0.6169534623622894	11.429692268371582	0.058365289121866226	0.37554144859313965	0.7168530225753784	11.751752853393555
0.17168523371219635	0.19256030023097992	0.6260838806629181	9.170662879943848	0.2781733274459839	0.376179963350296	0.6944734156131744	11.76658821105957
0.12927943468093872	0.09749666601419449	0.5629738867282867	10.06688404083252	0.5389270782470703	0.46633124351501465	0.731938362121582	10.454015731811523
0.17743000388145447	0.20815573632717133	0.6099002957344055	9.977753639221191	0.291645348072052	0.209270179271698	0.661173403263092	12.120376586914062
0.07567214220762253	0.18559382855892181	0.5643705427646637	10.979990005493164	0.19799314439296722	0.2030031681060791	0.7013464868068695	10.819622039794922
0.23645099997520447	0.2741391062736511	0.6215939223766327	9.835657119750977	0.5639652609825134	0.5813009142875671	0.8047163039445877	13.306967735290527
0.11019626259803772	0.17452795803546906	0.6627067625522614	10.534820556640625	0.47633934020996094	0.1671162098646164	0.6425950229167938	9.998682022094727
0.180081307888031	0.11974343657493591	0.5855432450771332	11.304450035095215	0.6110479235649109	0.4223668575286865	0.5868011116981506	10.281786918640137
0.15770678222179413	0.24927093088626862	0.6380366384983063	10.1016206741333	0.38161832094192505	0.4088183045387268	0.6942644119262695	12.582260131835938
0.23541134595870972	0.13279379904270172	0.6202171146869659	11.472058296203613	0.3892040252685547	0.19397175312042236	0.7270190715789795	11.010366439819336
0.14894725382328033	0.21821574866771698	0.7011406421661377	9.315474510192871	0.550458550453186	0.49636441469192505	0.6601159572601318	9.521276473999023
0.2763879597187042	0.1827714592218399	0.6842175722122192	11.913999557495117	0.35410767793655396	0.37795451283454895	0.7786395102739334	10.76465129852295
0.06932917982339859	0.15954908728599548	0.5533469915390015	11.339149475097656	0.41126877069473267	0.4309464991092682	0.6102786064147949	10.054994583129883
0.1265891194343567	0.21822239458560944	0.6148990988731384	12.740436553955078	0.4496145248413086	0.2959229350090027	0.5785367488861084	8.52817440032959
0.07383850961923599	0.1979406177997589	0.5001750886440277	12.330443382263184	0.7436193823814392	0.34450599551200867	0.697523444890976	12.693034172058105
0.09886404871940613	0.12782022356987	0.5149499773979187	9.857523918151855	0.7178823947906494	0.26441752910614014	0.6911902129650116	11.047683715820312
0.07846230268478394	0.15694844722747803	0.5753491818904877	10.67973518371582	0.5171725749969482	0.544449508190155	0.7153782248497009	8.140169143676758
0.16538289189338684	0.22790952026844025	0.5161019265651703	10.788463592529297	0.36586323380470276	0.4916439950466156	0.674109160900116	11.676527976989746
0.1294289082288742	0.1880037486553192	0.5788089036941528	11.316446304321289	0.42394423484802246	0.17716416716575623	0.6141915321350098	10.190226554870605
0.03591355308890343	0.13717062771320343	0.4721185564994812	9.846442222595215	0.5927826762199402	0.4048048257827759	0.7261198163032532	10.099601745605469
0.15834161639213562	0.2652789354324341	0.6681454479694366	12.659738540649414	0.4942842423915863	0.46342942118644714	0.7261073291301727	8.87019157409668
0.13990634679794312	0.2695690989494324	0.5904410481452942	12.820645332336426	0.3567543625831604	0.31860265135765076	0.6406963467597961	11.476862907409668
0.05005871132016182	0.11516137421131134	0.5777531564235687	11.157177925109863	0.15506519377231598	0.3240815997123718	0.567096620798111	9.436184883117676
0.048365406692028046	0.16743655502796173	0.6520698070526123	11.792000770568848	0.6199705600738525	0.491580069065094	0.599166214466095	11.202027320861816
0.15882346034049988	0.13462775945663452	0.5923418998718262	11.66269302368164	0.16597068309783936	0.3611700236797333	0.6427106559276581	12.354046821594238
0.1519443392753601	0.20912572741508484	0.6166404187679291	11.754509925842285	0.377882719039917	0.4326832890510559	0.8714354634284973	12.049445152282715
0.07336551696062088	0.14526765048503876	0.6101818978786469	11.845365524291992	0.4193500280380249	0.41261833906173706	0.6614640355110168	11.342428207397461
0.12241232395172119	0.12673644721508026	0.6295728981494904	12.972189903259277	0.6767484545707703	0.38375329971313477	0.6516144275665283	10.9146089553833
0.16830508410930634	0.3018645942211151	0.6573798954486847	12.34805679321289	0.4175971448421478	0.2369929403066635	0.6942844688892365	12.708792686462402
0.1555856466293335	0.20084813237190247	0.6860266625881195	12.318562507629395	0.4935571551322937	0.2789415121078491	0.664884626865387	11.774600982666016
0.26705241203308105	0.32297688722610474	0.668809562921524	12.483417510986328	0.6008796691894531	0.32788020372390747	0.6126989424228668	10.308804512023926
0.1768614798784256	0.15615175664424896	0.6796719133853912	12.340717315673828	0.27524319291114807	0.285021036863327	0.8233306705951691	8.233049392700195
0.15109878778457642	0.2891484200954437	0.6584925651550293	12.765348434448242	0.3077767789363861	0.15418952703475952	0.6192660927772522	10.07994556427002
0.16144873201847076	0.2769368886947632	0.5704142451286316	12.428171157836914	0.349922239780426	0.18262095749378204	0.6350759267807007	8.94699764251709
0.13314075767993927	0.15353761613368988	0.6378684639930725	12.880788803100586	0.5959257483482361	0.5887361168861389	0.9487504251301289	13.9741849899292
0.1890888512134552	0.3118962049484253	0.5869345963001251	12.642740249633789	0.1970696896314621	0.30808430910110474	0.7666491270065308	15.846360206604004
0.13626700639724731	0.16235962510108948	0.5914302170276642	12.524595260620117	0.46535155177116394	0.31308817863464355	0.6019250154495239	10.874530792236328
0.0812293067574501	0.28081002831459045	0.5648938715457916	12.668055534362793	0.5599985122680664	0.42652782797813416	0.6104028820991516	11.969913482666016
0.03841670975089073	0.1788572072982788	0.6263607144355774	10.784281730651855	0.09741685539484024	0.2495633363723755	0.6956655979156494	10.998560905456543
0.18230611085891724	0.18034511804580688	0.5801519453525543	10.968908309936523	0.2203439325094223	0.3994300365447998	0.6420453190803528	12.692466735839844
0.17169363796710968	0.2485511153936386	0.5914734303951263	10.965880393981934	0.602695882320404	0.6189371347427368	0.8625148981809616	13.01225471496582
0.10379316657781601	0.13479214906692505	0.5489212572574615	10.417080879211426	0.4679087996482849	0.436145156621933	0.8013698309659958	10.270268440246582
0.15879106521606445	0.192439466714859	0.6187466979026794	11.281400680541992	0.30229273438453674	0.45133107900619507	0.7107825875282288	12.829344749450684
0.15478123724460602	0.11223483830690384	0.6794672310352325	11.6668701171875	0.2851276397705078	0.31350481510162354	0.8326666802167892	9.854376792907715
0.07821851968765259	0.1757403314113617	0.5648229420185089	10.683046340942383	0.3353126347064972	0.41701462864875793	0.6390796899795532	12.22297477722168
0.15979613363742828	0.25281062722206116	0.6300585567951202	11.685945510864258	0.4987896680831909	0.6213804483413696	0.7448086440563202	11.44061279296875
0.1315402388572693	0.21686752140522003	0.48968786001205444	10.461469650268555	0.4251156449317932	0.22357477247714996	0.6077795624732971	9.234886169433594
0.11038163304328918	0.19780683517456055	0.6207201480865479	11.646587371826172	0.13555917143821716	0.2970348596572876	0.7877233475446701	10.079110145568848
0.14671064913272858	0.2795443832874298	0.7749491333961487	10.8912935256958	0.4556453227996826	0.38297733664512634	0.6348415911197662	9.838574409484863
0.09242690354585648	0.14689569175243378	0.7974084764719009	12.523338317871094	0.4851125180721283	0.5152403712272644	0.8537939339876175	11.485857963562012
0.1473606824874878	0.26098594069480896	0.7539778053760529	10.545165061950684	0.4792017340660095	0.2331395149230957	0.6484679877758026	10.756348609924316
0.07173153012990952	0.20397435128688812	0.7670931965112686	11.842791557312012	0.4053782820701599	0.3393914997577667	0.7508827745914459	11.38603401184082
0.11196497082710266	0.24423973262310028	0.7522523254156113	10.051474571228027	0.43435266613960266	0.46611157059669495	0.6509743928909302	10.997872352600098
0.09806568175554276	0.25923842191696167	0.7503433972597122	10.234843254089355	0.34427186846733093	0.3028600811958313	0.7203809022903442	11.038535118103027
0.060312554240226746	0.2349119484424591	0.7693029046058655	10.553536415100098	0.41429877281188965	0.4570848345756531	0.8764094039797783	11.932526588439941
0.08279725164175034	0.2607474625110626	0.6717962920665741	12.675692558288574	0.34450697898864746	0.29943031072616577	0.7305892407894135	10.12455940246582
0.07155274599790573	0.19946207106113434	0.5795677006244659	9.711915016174316	0.41271674633026123	0.399829626083374	0.5690116584300995	11.086763381958008
0.11354030668735504	0.343165785074234	0.6736474633216858	12.146563529968262	0.1454051285982132	0.23040533065795898	0.5905626118183136	11.959014892578125
0.0739317238330841	0.12209422141313553	0.5145550072193146	8.638802528381348	0.09780337661504745	0.2323797643184662	0.512446254491806	9.261463165283203
0.09162064641714096	0.23848803341388702	0.5893917083740234	9.53347396850586	0.09978247433900833	0.2768394649028778	0.5088272392749786	10.714000701904297
0.13175585865974426	0.12955817580223083	0.6246150434017181	10.0735445022583	0.5694559216499329	0.5468614101409912	0.6784394979476929	11.294133186340332
0.05823672190308571	0.1814858615398407	0.6817425489425659	12.33554744720459	0.11885949224233627	0.22944776713848114	0.6153349280357361	9.693588256835938
0.09489623457193375	0.24714699387550354	0.6740815043449402	12.005599021911621	0.563210129737854	0.4197879433631897	0.8035485595464706	9.390158653259277
0.06093781813979149	0.22787421941757202	0.6479960083961487	12.229682922363281	0.4062263071537018	0.15769271552562714	0.7742805033922195	10.807300567626953
0.0773276835680008	0.30455508828163147	0.6457469463348389	11.944792747497559	0.5418630242347717	0.2349916696548462	0.7823892086744308	10.300773620605469
0.07495193928480148	0.2329186350107193	0.7206326425075531	12.408742904663086	0.3930700123310089	0.3598116934299469	0.6236876845359802	10.974934577941895
0.14072664082050323	0.37783297896385193	0.705021321773529	12.007706642150879	0.5503886938095093	0.4860868453979492	0.7036376893520355	11.038329124450684
0.08877226710319519	0.1709337830543518	0.6028949320316315	9.318607330322266	0.08252039551734924	0.32373014092445374	0.5092184245586395	9.989255905151367
0.10705593973398209	0.3533223569393158	0.6572463512420654	9.95207405090332	0.4768413305282593	0.28658485412597656	0.6358800530433655	11.89450454711914
0.12126023322343826	0.21071557700634003	0.6078824400901794	9.778787612915039	0.5108967423439026	0.4449519217014313	0.6733362972736359	11.781617164611816
0.09053992480039597	0.32078373432159424	0.7063990235328674	12.018803596496582	0.4551195204257965	0.403460294008255	0.646599531173706	9.561310768127441
0.09446518868207932	0.306604266166687	0.6530773639678955	11.468025207519531	0.4426063597202301	0.5250281095504761	0.889712430536747	12.777420043945312
0.10127513110637665	0.31972837448120117	0.7150554955005646	11.887188911437988	0.4218352138996124	0.42199406027793884	0.7247291207313538	9.522161483764648
0.05146882310509682	0.26222577691078186	0.5984599888324738	8.969854354858398	0.5039319396018982	0.14059942960739136	0.7033893167972565	9.808431625366211
0.08760251104831696	0.1278579980134964	0.660128653049469	9.74467658996582	0.5982051491737366	0.3004315495491028	0.6217178404331207	10.92935562133789
0.06111495569348335	0.2258313149213791	0.6746492385864258	10.039957046508789	0.6423015594482422	0.5545825958251953	0.6587944328784943	11.323857307434082
0.13106952607631683	0.26247164607048035	0.672629714012146	10.789505958557129	0.39756548404693604	0.5665712356567383	0.7229890525341034	8.33655834197998
0.14493124186992645	0.22125814855098724	0.6782776117324829	11.21713924407959	0.37210017442703247	0.44579407572746277	0.671191930770874	10.89340877532959
0.2573920488357544	0.2302306592464447	0.7113716304302216	11.906201362609863	0.606009840965271	0.4769444465637207	0.8681518584489822	7.398371696472168
0.08382082730531693	0.25460854172706604	0.6606987714767456	10.23636245727539	0.5336398482322693	0.42121341824531555	0.625813901424408	11.7225923538208
0.22801455855369568	0.31468287110328674	0.7601294368505478	12.539778709411621	0.5116145610809326	0.5648508667945862	0.6717997491359711	10.443650245666504
0.08162897825241089	0.1511971652507782	0.7213123142719269	11.352869987487793	0.3839157521724701	0.3938133716583252	0.7161797881126404	10.50783920288086
0.11531444638967514	0.25112155079841614	0.7148846089839935	10.4819974899292	0.550281822681427	0.2580537796020508	0.5853214263916016	11.823165893554688
0.05915043130517006	0.11378207057714462	0.6351186335086823	10.941797256469727	0.5757418870925903	0.2190874218940735	0.6593946516513824	11.690706253051758
0.14928150177001953	0.22280806303024292	0.6201643645763397	11.278701782226562	0.3676949441432953	0.4805549085140228	0.7821351736783981	15.991694450378418
0.10991496592760086	0.2556866705417633	0.6377361714839935	10.56919002532959	0.5124468803405762	0.23723670840263367	0.6495420038700104	10.550917625427246
0.1510305106639862	0.31193751096725464	0.7077856957912445	12.129240989685059	0.2203439325094223	0.3994300365447998	0.6420453190803528	12.692466735839844
0.1409529745578766	0.22546826303005219	0.7009148895740509	11.57093620300293	0.552499532699585	0.4952965974807739	0.7696577161550522	13.451687812805176
0.05790243670344353	0.18211814761161804	0.6761603653430939	10.476404190063477	0.45453450083732605	0.32645153999328613	0.6069544851779938	10.740114212036133
0.15966495871543884	0.2186627835035324	0.6971014738082886	12.107450485229492	0.31346017122268677	0.522924542427063	0.6597042381763458	10.485071182250977
0.15083047747612	0.22627660632133484	0.6414983868598938	11.048389434814453	0.44150006771087646	0.30421003699302673	0.7296461462974548	7.666994094848633
0.17446814477443695	0.33382150530815125	0.7034235894680023	12.100933074951172	0.19227208197116852	0.36202186346054077	0.686285525560379	12.138498306274414
0.17861685156822205	0.20726539194583893	0.7309832572937012	12.150583267211914	0.4193592071533203	0.5322566628456116	0.8897415474057198	13.450230598449707
0.0786391869187355	0.17558611929416656	0.7078108191490173	10.966594696044922	0.33552706241607666	0.3271910548210144	0.6107277274131775	11.570405006408691
0.2341696321964264	0.3227829337120056	0.6514289081096649	11.49847412109375	0.387091726064682	0.32301589846611023	0.6030378043651581	11.063028335571289
0.12181860208511353	0.3692142367362976	0.6724933683872223	12.386495590209961	0.42776110768318176	0.3410460352897644	0.6611504256725311	9.512112617492676
0.24450746178627014	0.24009177088737488	0.6410805583000183	11.785348892211914	0.17798969149589539	0.21796785295009613	0.7160360217094421	9.749588012695312
0.16363517940044403	0.2559821903705597	0.6837757527828217	11.321556091308594	0.5215377807617188	0.3123081624507904	0.7241617441177368	11.209744453430176
0.20538851618766785	0.3344523310661316	0.6743682324886322	12.031911849975586	0.2977176904678345	0.20784510672092438	0.7356877028942108	13.34361457824707
0.05450714752078056	0.17362390458583832	0.6220970749855042	10.543268203735352	0.5103972554206848	0.5887057781219482	0.7281832695007324	9.94361400604248
0.09419543296098709	0.28484636545181274	0.6864521503448486	10.3282470703125	0.8049654960632324	0.5483590960502625	0.7205831408500671	11.727629661560059
0.20600104331970215	0.24264191091060638	0.7152918875217438	12.662100791931152	0.4399143159389496	0.2540667951107025	0.5674544870853424	11.296024322509766
0.16614453494548798	0.23156432807445526	0.667567640542984	11.289719581604004	0.4604090750217438	0.3912881314754486	0.6964090168476105	7.885424613952637
0.11876493692398071	0.21243250370025635	0.685956597328186	10.889006614685059	0.5501660704612732	0.2119884043931961	0.5608203709125519	10.008747100830078
0.045815519988536835	0.1566571593284607	0.5501156151294708	6.368783950805664	0.4276215434074402	0.5114989280700684	0.7917643934488297	12.018453598022461
0.10231773555278778	0.2100755125284195	0.5921059846878052	6.8751091957092285	0.09884767234325409	0.13542591035366058	0.5816908776760101	11.289912223815918
0.05809897184371948	0.11176613718271255	0.5514655411243439	6.784692287445068	0.4843530058860779	0.2653562128543854	0.6265511214733124	10.878466606140137
0.045073430985212326	0.2078457623720169	0.5755647122859955	6.975570201873779	0.4327777922153473	0.3987604081630707	0.5775666236877441	11.393518447875977
0.07809252291917801	0.22862040996551514	0.5480197370052338	6.170653343200684	0.4286399185657501	0.4321923851966858	0.8789970055222511	11.356958389282227
0.0949629619717598	0.1948072910308838	0.5200702548027039	5.823202133178711	0.6471984386444092	0.4233423173427582	0.6535860598087311	10.104276657104492
0.046340394765138626	0.1811416894197464	0.5465710163116455	6.838768005371094	0.39938491582870483	0.19069889187812805	0.7336620688438416	10.862445831298828
0.0899505689740181	0.1599525809288025	0.5803320109844208	6.938877582550049	0.4888463318347931	0.48762208223342896	0.7338496446609497	12.392770767211914
0.033898089081048965	0.1349596083164215	0.5872959196567535	7.107335090637207	0.4579918682575226	0.1570655107498169	0.5997725427150726	11.232402801513672
0.04155542701482773	0.1631249189376831	0.5839990079402924	7.139404773712158	0.04837581887841225	0.18446126580238342	0.6647951006889343	10.132523536682129
0.1082613617181778	0.1351880431175232	0.5158396661281586	6.156327247619629	0.5176929235458374	0.5030419826507568	0.7719162702560425	10.966537475585938
0.11733509600162506	0.1476525217294693	0.5371366739273071	6.087390422821045	0.40144622325897217	0.36777520179748535	0.6123152673244476	8.649362564086914
0.08669582009315491	0.0885784775018692	0.5498946011066437	6.962587833404541	0.37852442264556885	0.38238880038261414	0.6961261034011841	12.155133247375488
0.0584041103720665	0.1791595220565796	0.555728942155838	7.117560386657715	0.5240763425827026	0.46219775080680847	0.6985062062740326	12.05042552947998
0.08695943653583527	0.22956469655036926	0.5844641923904419	7.348155498504639	0.4147549867630005	0.5502585172653198	0.7344010770320892	9.049110412597656
0.13484622538089752	0.16234636306762695	0.5742153525352478	6.7718987464904785	0.42773088812828064	0.4778919816017151	0.7072258293628693	10.723544120788574
0.14295461773872375	0.10884930938482285	0.5205794274806976	6.276005744934082	0.3761041760444641	0.3699586093425751	0.5359634757041931	9.72408390045166
0.13381104171276093	0.16358424723148346	0.5793890357017517	7.34159517288208	0.43169450759887695	0.4267570972442627	0.879443034529686	9.517878532409668
0.03896775469183922	0.24667270481586456	0.5586070418357849	7.22254753112793	0.29870060086250305	0.24550791084766388	0.715977281332016	14.570378303527832
0.11467162519693375	0.22934973239898682	0.570661723613739	6.9756269454956055	0.5088570713996887	0.2621493935585022	0.587017834186554	10.168763160705566
0.12462284415960312	0.19220010936260223	0.5433705449104309	6.570472240447998	0.5746193528175354	0.5196515917778015	0.8055050224065781	12.187405586242676
0.0972127839922905	0.16544558107852936	0.5914035737514496	7.434349536895752	0.5166060328483582	0.39396804571151733	0.7178453803062439	10.346923828125
0.1055200919508934	0.138991117477417	0.5808443129062653	7.061977863311768	0.17520907521247864	0.39937543869018555	0.6730351746082306	10.486560821533203
0.11842764168977737	0.16062887012958527	0.5688554644584656	6.764473915100098	0.4516763985157013	0.3826134204864502	0.7661250680685043	7.909726142883301
0.07185825705528259	0.132216215133667	0.5764721035957336	7.411850452423096	0.4407652020454407	0.2996037006378174	0.714357316493988	10.049295425415039
0.024896608665585518	0.14410065114498138	0.5434816181659698	5.906497001647949	0.3932201862335205	0.40083301067352295	0.8244907110929489	15.788352012634277
0.05957477539777756	0.1280900537967682	0.5660786926746368	7.031713962554932	0.23096266388893127	0.5362082719802856	0.7813594937324524	14.869300842285156
0.07976006716489792	0.11124859750270844	0.5492306351661682	6.692741394042969	0.4113571047782898	0.3965831995010376	0.7249434292316437	5.80307674407959
0.19741936028003693	0.30162322521209717	0.6256712377071381	11.366206169128418	0.4550226926803589	0.38238438963890076	0.6204865574836731	11.033520698547363
0.16907882690429688	0.17831778526306152	0.6279281079769135	11.340304374694824	0.3026958107948303	0.430242121219635	0.8525030612945557	10.79013729095459
0.13937130570411682	0.2127600759267807	0.6635269224643707	11.720704078674316	0.052305810153484344	0.14509014785289764	0.4800921678543091	7.70613956451416
0.134517639875412	0.1291601061820984	0.6013715267181396	11.213258743286133	0.5315563678741455	0.41870614886283875	0.6492569148540497	10.299641609191895
0.2639414966106415	0.19919884204864502	0.6482892334461212	12.327576637268066	0.505325198173523	0.3419758975505829	0.6287643313407898	9.878331184387207
0.08389141410589218	0.19419275224208832	0.6076829135417938	11.297633171081543	0.4799250662326813	0.5136057734489441	0.5526401996612549	9.76498031616211
0.230329692363739	0.36233386397361755	0.6911811232566833	12.033608436584473	0.3743903338909149	0.299516499042511	0.4999222159385681	8.305015563964844
0.13204655051231384	0.2553304135799408	0.6466144025325775	11.679189682006836	0.3478589951992035	0.32033368945121765	0.640430212020874	9.520964622497559
0.08077407628297806	0.23207320272922516	0.6004674434661865	9.864554405212402	0.39973652362823486	0.34560465812683105	0.7196822166442871	8.685806274414062
0.09310765564441681	0.21574124693870544	0.5503431558609009	9.738553047180176	0.5173614025115967	0.4822915196418762	0.7840137034654617	10.262913703918457
0.1359889805316925	0.320708692073822	0.6550100147724152	8.57302474975586	0.5465088486671448	0.24905115365982056	0.6542037129402161	11.207854270935059
0.12835276126861572	0.16764846444129944	0.6652408838272095	12.207332611083984	0.24505124986171722	0.1768452376127243	0.6034032702445984	11.120851516723633
0.17513462901115417	0.2766411602497101	0.5951946079730988	9.879876136779785	0.4426678419113159	0.3867015242576599	0.7236090302467346	10.338682174682617
0.10356327891349792	0.1792195737361908	0.576664388179779	9.23959732055664	0.40109938383102417	0.48276588320732117	0.7982346266508102	13.2076416015625
0.09315338730812073	0.19104456901550293	0.6445000171661377	10.468464851379395	0.3966304659843445	0.29560789465904236	0.6206252872943878	14.211812019348145
0.08324244618415833	0.15856175124645233	0.5943038761615753	10.43754768371582	0.1465260535478592	0.4594810903072357	0.7391897141933441	12.16520881652832
0.16078788042068481	0.17957521975040436	0.7510877251625061	11.16356372833252	0.5027942061424255	0.4515438377857208	0.6668431162834167	8.537862777709961
0.12465649098157883	0.11684353649616241	0.6884255409240723	12.286213874816895	0.4905489683151245	0.42167243361473083	0.7331005930900574	11.533944129943848
0.11683803796768188	0.18044273555278778	0.6018807590007782	10.519935607910156	0.367780476808548	0.2027682512998581	0.6622631251811981	10.706649780273438
0.09416843950748444	0.28099119663238525	0.6381847560405731	10.717203140258789	0.6386149525642395	0.618712306022644	0.7212575972080231	10.883295059204102
0.05738803371787071	0.18608705699443817	0.6255123019218445	10.822141647338867	0.4809950590133667	0.5350585579872131	0.7727832049131393	11.240296363830566
0.12615074217319489	0.21891386806964874	0.6885957717895508	10.890145301818848	0.4820292294025421	0.24725328385829926	0.6456516981124878	10.035857200622559
0.1535603553056717	0.1760747730731964	0.6089709103107452	11.638457298278809	0.458846777677536	0.3897213935852051	0.648101419210434	10.466100692749023
0.12001027166843414	0.13693302869796753	0.5755209624767303	10.388813018798828	0.49941006302833557	0.5762592554092407	0.6834952533245087	11.01743221282959
0.13273967802524567	0.22508937120437622	0.5909022688865662	10.440743446350098	0.6259528398513794	0.5716364979743958	0.605430543422699	10.361346244812012
0.04406314343214035	0.12424429506063461	0.6556729078292847	11.178470611572266	0.647650420665741	0.28803521394729614	0.7197793424129486	12.025216102600098
0.2533172369003296	0.2112920731306076	0.7226145267486572	12.642668724060059	0.37006431818008423	0.45599138736724854	0.6267761588096619	9.231438636779785
0.1614852249622345	0.1399337649345398	0.6851836144924164	10.77231216430664	0.594123125076294	0.5297508239746094	0.7461864054203033	13.086694717407227
0.22314701974391937	0.3700128197669983	0.7840880304574966	11.090017318725586	0.4937931299209595	0.3963986933231354	0.617291659116745	12.378764152526855
0.13982951641082764	0.23642800748348236	0.7568690776824951	11.499338150024414	0.3146215081214905	0.36805012822151184	0.6230888068675995	9.025301933288574
0.2224804013967514	0.2174641489982605	0.637387603521347	11.98185920715332	0.5323896408081055	0.6340019702911377	0.7967220544815063	13.464198112487793
0.04418769106268883	0.23805704712867737	0.6069048345088959	11.775529861450195	0.47715771198272705	0.22636856138706207	0.700505942106247	11.199492454528809
0.14040791988372803	0.18106117844581604	0.6547387540340424	12.153769493103027	0.39319750666618347	0.4878704249858856	0.6779632270336151	11.081703186035156
0.18998262286186218	0.3045814037322998	0.6485334932804108	10.896172523498535	0.5386361479759216	0.517902135848999	0.6512205600738525	11.893989562988281
0.10040213912725449	0.1386912763118744	0.6773446798324585	11.384209632873535	0.35387685894966125	0.3768490254878998	0.8051405549049377	10.770792961120605
0.1135401725769043	0.2063179314136505	0.6178754568099976	10.783074378967285	0.34235501289367676	0.5305773019790649	0.6576119661331177	10.795080184936523
0.17115648090839386	0.30315953493118286	0.610861599445343	14.017868041992188	0.4129520058631897	0.2986719310283661	0.6455627083778381	11.040060997009277
0.0706888809800148	0.1905168890953064	0.6829953491687775	13.011432647705078	0.47965291142463684	0.4634370803833008	0.6553072929382324	12.010191917419434
0.13306644558906555	0.2411663681268692	0.6309358775615692	13.002935409545898	0.4969010055065155	0.258474200963974	0.635727047920227	10.192641258239746
0.09907737374305725	0.27316197752952576	0.7668004333972931	13.532610893249512	0.4032158851623535	0.2964351773262024	0.6903274655342102	10.304972648620605
0.11748214066028595	0.253067284822464	0.6717378497123718	12.894583702087402	0.5472421646118164	0.2545469105243683	0.6061382591724396	10.069595336914062
0.12463688105344772	0.36072513461112976	0.7195480167865753	14.591955184936523	0.4256952702999115	0.2725691497325897	0.6949591934680939	9.810256958007812
0.16306909918785095	0.23848232626914978	0.6559814214706421	14.562469482421875	0.4934120178222656	0.5531303286552429	0.5885581970214844	9.309901237487793
0.1398651897907257	0.17393775284290314	0.7142795920372009	14.505949974060059	0.45857545733451843	0.5318878889083862	0.8356675058603287	14.681276321411133
0.21677573025226593	0.1917106807231903	0.6739346981048584	14.37874984741211	0.4201120436191559	0.42057615518569946	0.6526398360729218	10.995529174804688
0.13112178444862366	0.31142356991767883	0.7514844238758087	13.75033950805664	0.41057682037353516	0.49494868516921997	0.7612422406673431	14.348095893859863
0.10250315815210342	0.32505175471305847	0.8217991888523102	13.442739486694336	0.43010687828063965	0.5232781171798706	0.8220590353012085	9.645577430725098
0.11969302594661713	0.3559762239456177	0.7528410404920578	13.213621139526367	0.4799260199069977	0.6059021353721619	0.794505849480629	12.335123062133789
0.06807760149240494	0.2570974826812744	0.6993241608142853	12.03162670135498	0.4162910580635071	0.5645663738250732	0.9179062321782112	8.494224548339844
0.11671601235866547	0.1382385492324829	0.6036470830440521	10.89357852935791	0.664556086063385	0.37944039702415466	0.6890272498130798	12.472575187683105
0.12572452425956726	0.18869709968566895	0.6710307896137238	10.983500480651855	0.43456026911735535	0.3277600109577179	0.652681291103363	10.279194831848145
0.08924373239278793	0.13657256960868835	0.6239313185214996	12.109576225280762	0.3884887993335724	0.3239303231239319	0.5901979804039001	9.051682472229004
0.143495574593544	0.1052125096321106	0.6504162549972534	11.533573150634766	0.47338005900382996	0.4192820191383362	0.6351954638957977	10.265776634216309
0.1742216944694519	0.1960647702217102	0.6140668392181396	11.657797813415527	0.5113622546195984	0.5503131151199341	0.6918571591377258	9.895116806030273
0.15373845398426056	0.27587494254112244	0.6274471879005432	11.94466781616211	0.6252115368843079	0.25382813811302185	0.6988703608512878	9.904021263122559
0.12639406323432922	0.2673480212688446	0.641191840171814	11.938873291015625	0.4487525522708893	0.4073297679424286	0.6025051474571228	9.822504997253418
0.058799829334020615	0.2018870711326599	0.6330016553401947	11.428244590759277	0.46300363540649414	0.43214303255081177	0.6381379663944244	11.598942756652832
0.133673295378685	0.21329881250858307	0.6567524671554565	11.983030319213867	0.49893495440483093	0.5215770602226257	0.639141708612442	11.001794815063477
0.12675489485263824	0.1973038911819458	0.6776978671550751	12.454378128051758	0.47517096996307373	0.4839492738246918	0.756877064704895	7.64457893371582
0.08022478967905045	0.22741486132144928	0.5956531167030334	11.082390785217285	0.496284544467926	0.452126681804657	0.7708893418312073	11.02270793914795
0.11587086319923401	0.21408234536647797	0.6341496109962463	11.083191871643066	0.5269405245780945	0.20963357388973236	0.6527229845523834	8.578246116638184
0.150970920920372	0.3136110007762909	0.6764696538448334	11.679544448852539	0.36107704043388367	0.35020822286605835	0.7177289426326752	16.500259399414062
0.06958499550819397	0.28414371609687805	0.6504068672657013	11.091041564941406	0.5085150599479675	0.3723604381084442	0.7296595871448517	12.287004470825195
0.19488464295864105	0.1978699117898941	0.6276879012584686	11.674225807189941	0.44319239258766174	0.19466213881969452	0.668138176202774	3.517320156097412
0.10689502209424973	0.3243922293186188	0.6673042476177216	11.551023483276367	0.45158225297927856	0.21262894570827484	0.6350307166576385	10.666463851928711
0.1531754732131958	0.2595544457435608	0.6980508267879486	12.181100845336914	0.47764480113983154	0.5808775424957275	0.6664125025272369	12.001951217651367
0.24542199075222015	0.29629218578338623	0.7890153676271439	8.56689739227295	0.4014326333999634	0.29687783122062683	0.6121334135532379	9.691850662231445
0.026314351707696915	0.17855346202850342	0.7563255280256271	7.198188304901123	0.45268160104751587	0.45809292793273926	0.9885125569999218	16.10914421081543
0.21389326453208923	0.24588140845298767	0.6916119158267975	7.683464527130127	0.48716405034065247	0.26532337069511414	0.6449630260467529	10.383037567138672
0.15111103653907776	0.13920846581459045	0.7277804911136627	7.769022464752197	0.47471389174461365	0.4808788001537323	0.6857425272464752	11.139689445495605
0.08990707993507385	0.16032809019088745	0.7213113903999329	6.508584022521973	0.2303713709115982	0.4503873884677887	0.8040257394313812	15.821925163269043
0.26046812534332275	0.32390978932380676	0.7588781863451004	8.308329582214355	0.3545060455799103	0.21412068605422974	0.5902907848358154	10.493943214416504
0.1343952864408493	0.1478590965270996	0.6522450745105743	8.34765338897705	0.5367465615272522	0.5162858963012695	0.8131576180458069	9.542465209960938
0.30713552236557007	0.34534212946891785	0.7506698966026306	8.850288391113281	0.31921347975730896	0.3055934011936188	0.6256413161754608	9.418553352355957
0.2480509877204895	0.3172539472579956	0.8293148577213287	8.315646171569824	0.3969763517379761	0.2776837944984436	0.6866798400878906	9.2899169921875
0.23319076001644135	0.26631173491477966	0.7108788192272186	7.70071268081665	0.364308625459671	0.4485241174697876	0.7368447780609131	12.19105339050293
0.16705761849880219	0.12474630028009415	0.7239887118339539	7.635962009429932	0.35908666253089905	0.3900732696056366	0.6137050986289978	12.561197280883789
0.0980035588145256	0.2396492213010788	0.7571273297071457	6.712536811828613	0.5049771070480347	0.3747707009315491	0.7521843910217285	8.62243366241455
0.2835588753223419	0.28540360927581787	0.727948009967804	8.399590492248535	0.5772425532341003	0.5086231827735901	0.7579012960195541	9.209235191345215
0.1793552190065384	0.25461331009864807	0.7517750561237335	7.55268669128418	0.3815379738807678	0.24014942348003387	0.6699229180812836	5.626695156097412
0.21486304700374603	0.20598529279232025	0.7468810379505157	7.459619998931885	0.55459064245224	0.3859410583972931	0.6807721257209778	9.633252143859863
0.06585153192281723	0.17856626212596893	0.6128440201282501	9.97783088684082	0.43821313977241516	0.3769095540046692	0.618964672088623	8.70830249786377
0.12438180297613144	0.32029423117637634	0.6423119306564331	8.330997467041016	0.37759897112846375	0.6338216066360474	0.7053281664848328	11.972185134887695
0.06903742253780365	0.17865890264511108	0.5762945711612701	8.045211791992188	0.3822525441646576	0.34563568234443665	0.7135956883430481	11.827821731567383
0.040498945862054825	0.14658845961093903	0.6052885353565216	10.441584587097168	0.5517315864562988	0.5627884268760681	0.7723252773284912	13.388718605041504
0.08735466003417969	0.1418420970439911	0.6064904928207397	9.465924263000488	0.3488096594810486	0.520603597164154	0.7249011099338531	8.514508247375488
0.09233563393354416	0.18232378363609314	0.6328100264072418	9.34931468963623	0.4003295302391052	0.2425880879163742	0.6790542900562286	7.605099201202393
0.11984585225582123	0.43098774552345276	0.7803479433059692	13.887991905212402	0.3781261742115021	0.1801896095275879	0.6555663645267487	8.389857292175293
0.15207929909229279	0.23025648295879364	0.5690818727016449	8.924471855163574	0.5219867825508118	0.3041330873966217	0.5668244659900665	9.376667976379395
0.14497274160385132	0.37971246242523193	0.6423516273498535	9.674774169921875	0.4929068684577942	0.25406426191329956	0.6838686764240265	9.660321235656738
0.09670949727296829	0.24560244381427765	0.6399653553962708	9.790637969970703	0.541351318359375	0.5002581477165222	0.6441766321659088	13.072163581848145
0.09193814545869827	0.17928330600261688	0.5788260698318481	10.563385963439941	0.4537884294986725	0.4579468369483948	0.7130045294761658	11.060029029846191
0.1307656466960907	0.17412632703781128	0.6025645136833191	10.213251113891602	0.5177843570709229	0.12878131866455078	0.685877650976181	10.664481163024902
0.14214752614498138	0.13425952196121216	0.5686925053596497	9.312723159790039	0.6196480989456177	0.5041301250457764	0.6895398199558258	11.425711631774902
0.16384641826152802	0.34273838996887207	0.7374796271324158	13.201313018798828	0.32419833540916443	0.3740023672580719	0.8573359251022339	12.267651557922363
0.16911481320858002	0.10705463588237762	0.586889237165451	9.766674995422363	0.5057461857795715	0.24720187485218048	0.5933457016944885	11.382583618164062
0.08278518915176392	0.22976693511009216	0.6471584737300873	7.253949165344238	0.5298436880111694	0.622462809085846	0.5567601025104523	10.49929141998291
0.12489459663629532	0.22660936415195465	0.6744942665100098	10.461540222167969	0.31653571128845215	0.3119489252567291	0.6981030106544495	12.052934646606445
0.16762961447238922	0.3055317997932434	0.6707364916801453	9.169419288635254	0.37510350346565247	0.1626603901386261	0.6468030512332916	10.127580642700195
0.16914401948451996	0.2810019254684448	0.669418215751648	8.880852699279785	0.5430490970611572	0.5618886947631836	0.8353379666805267	11.270493507385254
0.1696566790342331	0.46585068106651306	0.8416204005479813	13.937994956970215	0.18792429566383362	0.1351833939552307	0.6537196040153503	13.497505187988281
0.1907396763563156	0.3687353730201721	0.6811673641204834	8.945259094238281	0.5331759452819824	0.485205739736557	0.6689369082450867	12.211644172668457
0.0817817747592926	0.14118163287639618	0.5955691039562225	10.065511703491211	0.39880645275115967	0.21532604098320007	0.6255399584770203	9.915154457092285
0.12364985793828964	0.13103988766670227	0.5783543586730957	8.697433471679688	0.5291856527328491	0.3401266932487488	0.6418013870716095	12.046504020690918
0.11427808552980423	0.17400753498077393	0.600039154291153	8.631357192993164	0.34023529291152954	0.359113872051239	0.7617039829492569	11.504348754882812
0.11733262985944748	0.3685896098613739	0.7733546942472458	13.731642723083496	0.4294224977493286	0.3319513499736786	0.5903651416301727	9.155721664428711
0.1951432228088379	0.23733164370059967	0.5647008419036865	8.351699829101562	0.2672399878501892	0.3489529490470886	0.7269271612167358	10.130328178405762
0.10325627774000168	0.1391661912202835	0.5622937083244324	10.355513572692871	0.41983312368392944	0.35601839423179626	0.7729340642690659	13.695255279541016
0.11097563058137894	0.1326998919248581	0.6277813613414764	10.421575546264648	0.5881340503692627	0.4142110049724579	0.8689035773277283	9.403660774230957
0.1432643085718155	0.38238203525543213	0.7575327605009079	14.001483917236328	0.5242236852645874	0.31762680411338806	0.5396060049533844	10.833646774291992
0.15253637731075287	0.20268359780311584	0.5503741800785065	9.99630069732666	0.3731558918952942	0.604421854019165	0.6872145533561707	12.674710273742676
0.046571701765060425	0.16823987662792206	0.5448001623153687	9.078725814819336	0.542331337928772	0.31536251306533813	0.6268414556980133	11.531759262084961
0.09973827749490738	0.39148443937301636	0.7512040734291077	13.851072311401367	0.43314284086227417	0.1873195767402649	0.5611893534660339	10.167074203491211
0.13192187249660492	0.17447245121002197	0.511632889509201	8.859676361083984	0.5381525754928589	0.5131331086158752	0.855996161699295	12.42361831665039
0.0580284558236599	0.27720850706100464	0.6914216578006744	12.38357925415039	0.6055825352668762	0.43199849128723145	0.6381114423274994	8.069856643676758
0.17385831475257874	0.12927739322185516	0.575262039899826	8.961204528808594	0.38524314761161804	0.42245158553123474	0.660028725862503	12.5346097946167
0.21608003973960876	0.29341283440589905	0.6710629761219025	12.864930152893066	0.519221842288971	0.36105620861053467	0.6330791115760803	11.247335433959961
0.15730983018875122	0.32429689168930054	0.7211011052131653	14.112905502319336	0.5497753024101257	0.4496276080608368	0.8368993252515793	15.884251594543457
0.10279995948076248	0.17808707058429718	0.678492397069931	12.724413871765137	0.5647633075714111	0.5058252811431885	0.670780748128891	11.127187728881836
0.12329305708408356	0.22523567080497742	0.7265248596668243	13.508962631225586	0.5039319396018982	0.14059942960739136	0.7033893167972565	9.808431625366211
0.08051814138889313	0.29926416277885437	0.749828577041626	13.980025291442871	0.40075206756591797	0.45421725511550903	0.718363493680954	9.98654842376709
0.13612928986549377	0.26785171031951904	0.7643879354000092	14.028972625732422	0.419546514749527	0.552611231803894	0.8761254176497459	13.910541534423828
0.15085996687412262	0.33086448907852173	0.7700418531894684	13.758758544921875	0.5588225722312927	0.45124074816703796	0.7287469208240509	12.033512115478516
0.13581721484661102	0.21339412033557892	0.7548497468233109	13.823834419250488	0.49440935254096985	0.5021462440490723	0.9036384522914886	13.114492416381836
0.19621750712394714	0.19901037216186523	0.7035810053348541	11.881101608276367	0.48744669556617737	0.2366124540567398	0.6715154051780701	10.658041000366211
0.07901469618082047	0.1676236391067505	0.7009932100772858	10.479811668395996	0.4633549153804779	0.2064659148454666	0.6586227715015411	10.74515151977539
0.1688312441110611	0.09588504582643509	0.7180160284042358	10.432442665100098	0.6221102476119995	0.5790203809738159	0.7677520364522934	14.542895317077637
0.09603942930698395	0.22872090339660645	0.7564268708229065	10.565126419067383	0.14937493205070496	0.25360652804374695	0.6575571596622467	10.13428783416748
0.16218093037605286	0.28576037287712097	0.7210908532142639	10.749808311462402	0.47093135118484497	0.32823020219802856	0.6784737408161163	10.136382102966309
0.12941795587539673	0.1696171760559082	0.6936733424663544	11.022645950317383	0.41432052850723267	0.5924094915390015	0.6524665057659149	12.952574729919434
0.17553216218948364	0.11318565160036087	0.7323645353317261	11.890304565429688	0.4442184567451477	0.2243277132511139	0.7599683105945587	11.823951721191406
0.05922138690948486	0.17233915627002716	0.7093750238418579	11.896679878234863	0.5505178570747375	0.47621214389801025	0.5774206817150116	11.37410831451416
0.18324615061283112	0.19853192567825317	0.7177501618862152	11.881146430969238	0.5152595639228821	0.5777267813682556	0.86510169506073	12.321633338928223
0.12926611304283142	0.24494601786136627	0.7012085616588593	11.617060661315918	0.667439877986908	0.5250180959701538	0.7663838118314743	10.891390800476074
0.1544618457555771	0.1457539200782776	0.7310370206832886	12.126527786254883	0.4110623300075531	0.30648183822631836	0.7296467423439026	13.390719413757324
0.14252573251724243	0.13565722107887268	0.6982593834400177	10.87588882446289	0.4077679514884949	0.21216146647930145	0.7339796423912048	11.28157901763916
0.04347255453467369	0.19390057027339935	0.7426354289054871	11.109184265136719	0.46183255314826965	0.3558841943740845	0.6825520992279053	11.6212158203125
0.1419912576675415	0.27005916833877563	0.7312898933887482	11.162068367004395	0.35660627484321594	0.2336055040359497	0.6923982501029968	11.994477272033691
0.09058631956577301	0.10733751207590103	0.7263494431972504	11.493607521057129	0.6248672008514404	0.42303434014320374	0.6818372905254364	10.649117469787598
0.16214829683303833	0.2604994475841522	0.711012452840805	10.830696105957031	0.3270713686943054	0.3235730230808258	0.6785436868667603	12.30047607421875
0.11675874888896942	0.30424779653549194	0.709202915430069	11.032133102416992	0.4998626708984375	0.3699638545513153	0.7426430284976959	9.478216171264648
0.1529647409915924	0.16907094419002533	0.7372089326381683	11.635960578918457	0.44654279947280884	0.13390538096427917	0.6672511100769043	7.601583957672119
0.16066406667232513	0.26742857694625854	0.6571816205978394	10.528511047363281	0.4864446818828583	0.3527835011482239	0.6005648970603943	9.849139213562012
0.06088525056838989	0.1483205407857895	0.6977326273918152	11.234482765197754	0.4706465005874634	0.5557641386985779	0.7827840447425842	12.839226722717285
0.14556436240673065	0.2576095759868622	0.6966134607791901	11.283890724182129	0.4633703827857971	0.4219805896282196	0.6804254651069641	11.240074157714844
0.11698012799024582	0.3061496317386627	0.3894374966621399	12.512996673583984	0.5127378106117249	0.3981604278087616	0.75514055788517	13.099985122680664
0.15002019703388214	0.25044602155685425	0.45647132396698	10.11014175415039	0.5182173252105713	0.44282469153404236	1.0021770463790745	12.428584098815918
0.09981095045804977	0.20265215635299683	0.429326593875885	11.132144927978516	0.40851229429244995	0.3570789694786072	0.8059863299131393	11.5669584274292
0.14793816208839417	0.3252856433391571	0.39966917037963867	9.577917098999023	0.4305451810359955	0.6125478148460388	0.6499669551849365	11.197073936462402
0.15642690658569336	0.263500452041626	0.4417923092842102	10.023536682128906	0.2218441218137741	0.41089117527008057	0.58604696393013	9.5204439163208
0.13690251111984253	0.10387779027223587	0.4218243360519409	11.312582015991211	0.12570233643054962	0.28746727108955383	0.6770773231983185	9.700543403625488
0.11017841100692749	0.28369536995887756	0.396908700466156	10.51517391204834	0.5062400102615356	0.42382681369781494	0.6698421835899353	10.9967679977417
0.16472256183624268	0.09860636293888092	0.3873105049133301	11.397818565368652	0.5542636513710022	0.3602258861064911	0.6294396221637726	10.465198516845703
0.09176135063171387	0.23032641410827637	0.3932102918624878	11.849750518798828	0.5101608633995056	0.5406202673912048	0.7759983688592911	8.360974311828613
0.10147292912006378	0.2564508318901062	0.37474530935287476	11.954999923706055	0.3928501009941101	0.5323343873023987	0.651738703250885	9.390129089355469
0.06087776646018028	0.26880717277526855	0.37198877334594727	12.374902725219727	0.4758217930793762	0.38535192608833313	0.6591604351997375	10.664167404174805
0.12969578802585602	0.3066140115261078	0.4036374092102051	12.956857681274414	0.4618411958217621	0.49107223749160767	0.6799582839012146	9.390435218811035
0.1006515622138977	0.29765579104423523	0.3963931202888489	13.103799819946289	0.4397243559360504	0.23944039642810822	0.5838015079498291	10.791059494018555
0.07918917387723923	0.16630268096923828	0.3496812582015991	11.277520179748535	0.5768982768058777	0.32030487060546875	0.6475823521614075	10.375929832458496
0.07707992196083069	0.2759654223918915	0.3650287389755249	12.13680648803711	0.5663545727729797	0.5150030851364136	0.6476191878318787	9.689169883728027
0.16342563927173615	0.18759627640247345	0.42440301179885864	10.27444839477539	0.3951111435890198	0.2337382286787033	0.5650754570960999	10.819541931152344
0.08444133400917053	0.19313456118106842	0.449163019657135	9.228913307189941	0.3592298924922943	0.3403868079185486	0.7621202021837234	11.129292488098145
0.12356819957494736	0.22129566967487335	0.46714872121810913	9.408099174499512	0.41988736391067505	0.28843653202056885	0.6056888699531555	11.803568840026855
0.09127410501241684	0.21287769079208374	0.42772960662841797	10.931068420410156	0.4741784930229187	0.3392849862575531	0.7292869687080383	10.42581558227539
0.15899775922298431	0.2264021337032318	0.42453527450561523	9.870138168334961	0.47885456681251526	0.30195102095603943	0.7087086737155914	10.86016845703125
0.08868012577295303	0.2638218402862549	0.4108728766441345	11.091047286987305	0.341511607170105	0.5998399257659912	0.8949251994490623	13.887856483459473
0.12271139025688171	0.1626649647951126	0.39888477325439453	10.405047416687012	0.5859605669975281	0.3499080538749695	0.6201836466789246	11.999961853027344
0.18300625681877136	0.17312012612819672	0.44373011589050293	10.989226341247559	0.7201606631278992	0.17930716276168823	0.6134342551231384	10.752429962158203
0.1525280475616455	0.1442512422800064	0.39243465662002563	11.396971702575684	0.44519612193107605	0.29279205203056335	0.7672962546348572	10.666887283325195
0.10003949701786041	0.14346371591091156	0.408092737197876	10.786368370056152	0.47956085205078125	0.4967823624610901	0.6582901775836945	11.534543991088867
0.16225451231002808	0.16671667993068695	0.3612790107727051	11.052454948425293	0.44962161779403687	0.34310245513916016	0.5842559933662415	8.122306823730469
0.11357725411653519	0.1580427885055542	0.46070539951324463	9.23129653930664	0.5111388564109802	0.27777931094169617	0.6187649965286255	10.742352485656738
0.08593656122684479	0.2591477930545807	0.3773806691169739	10.353906631469727	0.385378897190094	0.2849516272544861	0.6567093133926392	9.242238998413086
0.1287684589624405	0.17412960529327393	0.3983376622200012	10.16605281829834	0.48348766565322876	0.5685417056083679	0.7876348346471786	10.996291160583496
0.11035745590925217	0.306121826171875	0.33411866426467896	10.607057571411133	0.34940388798713684	0.16278481483459473	0.6499364078044891	12.60249137878418
0.044910188764333725	0.1884983479976654	0.4250808358192444	10.919944763183594	0.45946601033210754	0.535075843334198	0.869381383061409	11.803062438964844
0.154646098613739	0.22137917578220367	0.45643144845962524	10.892802238464355	0.45874032378196716	0.33406534790992737	0.645041823387146	9.484951972961426
0.15393276512622833	0.2723822295665741	0.40395450592041016	11.575895309448242	0.3230769634246826	0.5630396008491516	0.5680399537086487	11.07430362701416
0.1348896324634552	0.2443641722202301	0.411655068397522	11.532285690307617	0.5394494533538818	0.24506650865077972	0.6393855214118958	7.341930866241455
0.12337972223758698	0.1283906251192093	0.3532141447067261	11.456756591796875	0.5611094832420349	0.46641555428504944	0.8295565098524094	10.787554740905762
0.11863484978675842	0.23223885893821716	0.35815393924713135	10.788590431213379	0.3393633961677551	0.43391647934913635	0.8576401025056839	9.979741096496582
0.0926150530576706	0.21964488923549652	0.5955973267555237	10.696798324584961	0.12687742710113525	0.2640059292316437	0.6781750619411469	11.091758728027344
0.09416960179805756	0.24291396141052246	0.5604473352432251	8.985543251037598	0.3853195905685425	0.49917563796043396	0.7139140963554382	11.317512512207031
0.07052141427993774	0.31957876682281494	0.5518722832202911	11.145106315612793	0.4954148232936859	0.2931029498577118	0.7143497467041016	10.073809623718262
0.08132727444171906	0.2057333141565323	0.5528322458267212	8.990909576416016	0.5145034790039062	0.43461692333221436	0.645763486623764	11.674178123474121
0.11220849305391312	0.30031827092170715	0.5704335868358612	11.045971870422363	0.4700755178928375	0.4127626419067383	0.6229175925254822	9.617875099182129
0.13353970646858215	0.10763003677129745	0.5199247896671295	8.866795539855957	0.6366865038871765	0.5163928866386414	0.6998631358146667	10.362545013427734
0.17508049309253693	0.23490193486213684	0.5489324033260345	10.433576583862305	0.3145849108695984	0.15612322092056274	0.626587301492691	7.984541893005371
0.09500577300786972	0.17636725306510925	0.6150713562965393	10.855907440185547	0.13623963296413422	0.31152233481407166	0.5785270035266876	10.860969543457031
0.059583090245723724	0.2907315790653229	0.5455888509750366	10.037103652954102	0.4329293370246887	0.19446074962615967	0.5566989481449127	11.219696044921875
0.0985834002494812	0.261326402425766	0.590382307767868	11.783323287963867	0.5445576310157776	0.38572806119918823	0.6375206708908081	12.47799015045166
0.07430820912122726	0.26701855659484863	0.598935604095459	10.408863067626953	0.5452609062194824	0.5426858067512512	0.5337436199188232	9.691307067871094
0.14091770350933075	0.2224239706993103	0.6032580435276031	11.654366493225098	0.42859476804733276	0.46139657497406006	0.5591581463813782	10.722834587097168
0.1060028001666069	0.21158239245414734	0.5496571362018585	10.107965469360352	0.13794173300266266	0.2965875267982483	0.6996428370475769	10.40224838256836
0.15364296734333038	0.19156499207019806	0.555392324924469	10.988363265991211	0.455600768327713	0.3880578279495239	0.5670562982559204	8.79201602935791
0.10006488859653473	0.2164681851863861	0.6348595023155212	11.408065795898438	0.3049314022064209	0.40806466341018677	0.6782492995262146	11.82166576385498
0.08859215676784515	0.29879987239837646	0.5666295886039734	11.300840377807617	0.5054349303245544	0.3448696732521057	0.6418448388576508	12.789603233337402
0.055761344730854034	0.2573322057723999	0.5404024124145508	7.919430255889893	0.39078518748283386	0.4479328989982605	0.7052938044071198	15.166909217834473
0.11049935221672058	0.2821764647960663	0.5887959003448486	11.174752235412598	0.30246156454086304	0.2952954173088074	0.7798184752464294	9.09722900390625
0.07327738404273987	0.2099762111902237	0.5239892899990082	8.030130386352539	0.3835935592651367	0.3711157739162445	0.681946337223053	11.986037254333496
0.1251508593559265	0.33019208908081055	0.5114533305168152	9.914896965026855	0.5160974264144897	0.6501156091690063	0.7341366708278656	11.696343421936035
0.058014363050460815	0.12935250997543335	0.6397491693496704	10.902690887451172	0.464527428150177	0.37977632880210876	0.7884699404239655	9.340387344360352
0.10221657902002335	0.33748534321784973	0.5824333727359772	11.312633514404297	0.3674248158931732	0.22437450289726257	0.5970997214317322	9.24744987487793
0.0925126001238823	0.10660126805305481	0.5429671406745911	11.482793807983398	0.3918844163417816	0.23580610752105713	0.7338027060031891	16.05108642578125
0.13593041896820068	0.3193868100643158	0.5890806317329407	11.419565200805664	0.5709149241447449	0.3751942813396454	0.6543518900871277	10.057921409606934
0.19361533224582672	0.3690033257007599	0.5720128118991852	11.7625093460083	0.34360232949256897	0.30774036049842834	0.7154664695262909	9.68054485321045
0.10528978705406189	0.2879977226257324	0.5765359997749329	11.358440399169922	0.4448472261428833	0.41216397285461426	0.6251700222492218	10.398613929748535
0.14474958181381226	0.34777089953422546	0.6016480028629303	11.171004295349121	0.4856078326702118	0.691055417060852	0.6591069996356964	10.920108795166016
0.06551570445299149	0.12861497700214386	0.5291213989257812	8.210939407348633	0.4137773811817169	0.4887024760246277	0.7054345309734344	11.876392364501953
0.10761373490095139	0.3152908980846405	0.5784561634063721	10.403694152832031	0.3703431487083435	0.41260236501693726	0.7959006428718567	15.851155281066895
0.06377856433391571	0.19360971450805664	0.6491022706031799	10.890854835510254	0.5273352861404419	0.6317654252052307	0.9247432872653008	15.303004264831543
0.16473384201526642	0.30478474497795105	0.5821263790130615	11.083390235900879	0.29401734471321106	0.2853744924068451	0.6396626234054565	9.832768440246582
0.20868857204914093	0.32782605290412903	0.586319774389267	11.663712501525879	0.22766675055027008	0.29924190044403076	0.6697843074798584	9.578764915466309
0.11291525512933731	0.2734263241291046	0.6527078151702881	11.789917945861816	0.6517713069915771	0.32323965430259705	0.5728845596313477	9.318412780761719
0.06409978121519089	0.22833770513534546	0.5197613537311554	10.001068115234375	0.5315718054771423	0.5046330690383911	0.7136662304401398	10.617194175720215
0.060558389872312546	0.12157198786735535	0.624272346496582	10.805102348327637	0.4726826548576355	0.49823030829429626	0.8146165311336517	12.227975845336914
0.09914977848529816	0.2640692889690399	0.6294184029102325	11.556243896484375	0.4871232807636261	0.6198461651802063	0.5327773988246918	11.333242416381836
0.059574928134679794	0.16843053698539734	0.4853370189666748	3.6828501224517822	0.2914968430995941	0.374843567609787	0.756528377532959	15.817296981811523
0.07559812068939209	0.16326357424259186	0.6769993007183075	5.410948276519775	0.5202366709709167	0.329307496547699	0.6623751819133759	12.4708890914917
0.06972440332174301	0.06628824770450592	0.48972922563552856	3.489649534225464	0.19397270679473877	0.23490667343139648	0.8100405484437943	11.36419677734375
0.0553402416408062	0.08548128604888916	0.36671948432922363	2.4697439670562744	0.4425360858440399	0.525614857673645	0.8370277881622314	11.887826919555664
0.10131172090768814	0.07837880402803421	0.36796897649765015	2.467541456222534	0.38966819643974304	0.47135770320892334	0.9778412152081728	13.547013282775879
0.1599396914243698	0.10151199996471405	0.5035813450813293	3.3825299739837646	0.5800012946128845	0.43129950761795044	0.6467928290367126	10.776765823364258
0.12216833978891373	0.09895609319210052	0.518880307674408	3.484684705734253	0.364607036113739	0.2138085812330246	0.7156124114990234	8.463343620300293
0.07794108986854553	0.14208823442459106	0.6334537267684937	5.445807933807373	0.385067880153656	0.33000636100769043	0.6630356311798096	10.693084716796875
0.07200133800506592	0.12085559964179993	0.5139348208904266	4.057644367218018	0.4583565294742584	0.3130826950073242	0.6646732687950134	10.208761215209961
0.0843852311372757	0.1964951753616333	0.4124203324317932	3.4000988006591797	0.3576596975326538	0.3574044704437256	0.6756026446819305	12.710052490234375
0.09060636907815933	0.1880754977464676	0.4128658175468445	3.476259708404541	0.34703561663627625	0.294405072927475	0.6771211326122284	12.231168746948242
0.1313214749097824	0.12920552492141724	0.4065234661102295	3.598968029022217	0.5696172118186951	0.5205525159835815	0.7510740458965302	9.054692268371582
0.16088737547397614	0.16768018901348114	0.4816654920578003	3.9213201999664307	0.4424710273742676	0.4737209975719452	0.8070007860660553	8.378829002380371
0.12364833801984787	0.11293303221464157	0.6841853559017181	5.589700698852539	0.5560600757598877	0.6279764175415039	0.6943172216415405	9.566498756408691
0.07173074781894684	0.1857970952987671	0.639919102191925	5.252600193023682	0.416472464799881	0.4458397924900055	0.6701676547527313	10.834527015686035
0.14358311891555786	0.1837054044008255	0.6513444781303406	5.426158428192139	0.6286792159080505	0.5174224376678467	0.6435750126838684	13.496994972229004
0.16022831201553345	0.18794508278369904	0.6218290328979492	5.467977523803711	0.3781639337539673	0.16243219375610352	0.5855585932731628	9.078400611877441
0.14389993250370026	0.1442827433347702	0.659489095211029	5.593688011169434	0.4864092767238617	0.6038182377815247	0.8431828320026398	11.954002380371094
0.09484781324863434	0.10544763505458832	0.4194071292877197	3.2094523906707764	0.557894766330719	0.5914008021354675	0.824198916554451	9.652137756347656
0.08932594954967499	0.09229875355958939	0.44059979915618896	3.3264031410217285	0.35862836241722107	0.29854467511177063	0.6354771852493286	11.498544692993164
0.12956160306930542	0.09153620153665543	0.5009289681911469	3.7993791103363037	0.5370179414749146	0.6947690844535828	0.7328704297542572	15.062782287597656
0.1352684199810028	0.09138564020395279	0.532101571559906	3.9448633193969727	0.3879144489765167	0.47141867876052856	0.8780353590846062	13.158109664916992
0.10301806777715683	0.05500742793083191	0.293518602848053	2.1384243965148926	0.5008010864257812	0.6331408619880676	0.7407425940036774	9.328904151916504
0.151897132396698	0.13656504452228546	0.4264031648635864	3.0805108547210693	0.36458641290664673	0.4231702387332916	0.7131092250347137	11.996793746948242
0.09142710268497467	0.06425829231739044	0.4185798168182373	3.108041763305664	0.5197812914848328	0.5425565242767334	0.7084564566612244	11.053032875061035
0.125235453248024	0.10386691242456436	0.3814210295677185	2.9225566387176514	0.46607574820518494	0.467864990234375	0.5868731141090393	9.974587440490723
0.14963208138942719	0.09462109208106995	0.40789973735809326	3.0754919052124023	0.3385620415210724	0.5137768387794495	0.6805672943592072	11.327421188354492
0.17037756741046906	0.14632907509803772	0.3570873737335205	3.1326608657836914	0.4132899343967438	0.2629738748073578	0.6782378554344177	11.33242416381836
0.09007948637008667	0.23320254683494568	0.6186064183712006	13.256641387939453	0.4410289227962494	0.5205360054969788	0.7912657409906387	14.268253326416016
0.13975755870342255	0.22101685404777527	0.6627492606639862	13.756119728088379	0.45297059416770935	0.2850707173347473	0.5793500244617462	10.12203598022461
0.08788397163152695	0.1374853402376175	0.6293400824069977	13.689248085021973	0.08523871749639511	0.14985203742980957	0.550881028175354	8.261058807373047
0.11297858506441116	0.15237393975257874	0.5241385400295258	12.474469184875488	0.45269522070884705	0.26388463377952576	0.6409180760383606	10.64067268371582
0.22704720497131348	0.22562019526958466	0.638773649930954	14.1388521194458	0.4122765064239502	0.3139895498752594	0.6456575393676758	11.303187370300293
0.10878258943557739	0.13592615723609924	0.5702150464057922	12.579048156738281	0.5506204962730408	0.49989521503448486	0.6535035967826843	11.596532821655273
0.08404142409563065	0.18279024958610535	0.5624450743198395	13.161722183227539	0.5156766176223755	0.3377576768398285	0.7184910178184509	9.462082862854004
0.13704966008663177	0.1126880869269371	0.7261596322059631	11.753235816955566	0.6018615365028381	0.4367375671863556	0.692326694726944	9.879876136779785
0.08413565903902054	0.2602584958076477	0.6743019819259644	11.484983444213867	0.6238132119178772	0.5057581067085266	0.807090163230896	9.91054916381836
0.10696668922901154	0.17898902297019958	0.6512760818004608	10.01669692993164	0.12047088891267776	0.2860759198665619	0.5392384231090546	11.083498001098633
0.2123248130083084	0.3726496398448944	0.739821583032608	13.288084983825684	0.12387172132730484	0.1910671591758728	0.7346740067005157	12.178498268127441
0.08981825411319733	0.23050235211849213	0.7027688324451447	10.725400924682617	0.6857019662857056	0.5290290117263794	0.7916044145822525	8.492095947265625
0.04308389872312546	0.16234911978244781	0.6404624879360199	11.603157043457031	0.41635289788246155	0.17739959061145782	0.5482331812381744	10.045793533325195
0.0712277740240097	0.23477216064929962	0.6388226449489594	11.876084327697754	0.4677923023700714	0.4675234258174896	0.884581945836544	11.426250457763672
0.11907842755317688	0.15335708856582642	0.7557714134454727	12.0629243850708	0.4486074447631836	0.241294264793396	0.49553239345550537	9.299053192138672
0.14044222235679626	0.36216816306114197	0.6799169778823853	13.03494930267334	0.332937628030777	0.262003093957901	0.7028179466724396	13.106281280517578
0.13944612443447113	0.21261760592460632	0.6786612272262573	11.403246879577637	0.45897921919822693	0.5896552205085754	0.617134690284729	10.675832748413086
0.13957588374614716	0.1671747863292694	0.6392458379268646	12.18715763092041	0.47408345341682434	0.45381471514701843	0.7401644289493561	12.18348503112793
0.10619102418422699	0.19511471688747406	0.7119842767715454	11.861035346984863	0.5746695399284363	0.5131317973136902	0.5922891497612	11.735759735107422
0.1574607491493225	0.23163998126983643	0.6824352145195007	13.359893798828125	0.44150641560554504	0.6757335662841797	0.7295275628566742	10.794465065002441
0.1151210218667984	0.13135090470314026	0.612470269203186	11.059781074523926	0.42248114943504333	0.4965221583843231	0.7555161565542221	12.95651626586914
0.07639820128679276	0.19374164938926697	0.6003181040287018	12.000871658325195	0.5256341099739075	0.5001506209373474	0.6362621486186981	10.653496742248535
0.24949592351913452	0.32310307025909424	0.6698398292064667	12.813690185546875	0.156272292137146	0.25096404552459717	0.7134393751621246	10.589902877807617
0.14939998090267181	0.15108370780944824	0.6652029156684875	10.525174140930176	0.4146929681301117	0.3883330523967743	0.6580691635608673	10.480000495910645
0.12740159034729004	0.10296366363763809	0.6682195663452148	11.904231071472168	0.33338525891304016	0.2867918908596039	0.6261939406394958	10.860871315002441
0.1949494630098343	0.2790290117263794	0.7138319611549377	12.925036430358887	0.3221202492713928	0.24875007569789886	0.6533247828483582	11.76721477508545
0.1997191607952118	0.35330256819725037	0.6817844808101654	13.60238265991211	0.3455388844013214	0.4389500916004181	0.7478080689907074	11.350464820861816
0.1061476394534111	0.17634738981723785	0.6067633330821991	11.359881401062012	0.5588452219963074	0.25163733959198	0.6985613405704498	16.129568099975586
0.13244478404521942	0.09319199621677399	0.5512771606445312	2.7963907718658447	0.33644747734069824	0.38385921716690063	0.6509091854095459	10.462696075439453
0.08592734485864639	0.04589761048555374	0.4197261333465576	2.3654561042785645	0.6083588004112244	0.30020880699157715	0.6643470227718353	9.700389862060547
0.1078740805387497	0.06573890149593353	0.4546288251876831	2.429483652114868	0.3869653642177582	0.21935619413852692	0.5448521375656128	9.780132293701172
0.07094418257474899	0.05030291527509689	0.4995715618133545	2.629610300064087	0.5178118944168091	0.5644519329071045	0.7926826626062393	10.418646812438965
0.08856450021266937	0.09702303260564804	0.49835067987442017	2.6055097579956055	0.33887431025505066	0.38378819823265076	0.6708850264549255	8.44653034210205
0.0830869972705841	0.05270802602171898	0.38389432430267334	2.307620048522949	0.43487998843193054	0.420987069606781	0.7053740918636322	7.602138996124268
0.06683147698640823	0.0711640939116478	0.40274059772491455	2.257016658782959	0.5285834074020386	0.4692649841308594	0.6846106350421906	10.873125076293945
0.11217853426933289	0.09390847384929657	0.4853307604789734	2.587264060974121	0.44153890013694763	0.4462956190109253	0.5927716493606567	10.57455825805664
0.08735037595033646	0.05043909698724747	0.48975664377212524	2.5700626373291016	0.4894663393497467	0.22109805047512054	0.7116709053516388	10.310040473937988
0.11836260557174683	0.05874072387814522	0.554284006357193	2.813204526901245	0.2982262372970581	0.29225385189056396	0.6643502414226532	10.712509155273438
0.08390040695667267	0.033107418566942215	0.5677287578582764	2.8285703659057617	0.5709972381591797	0.3244633674621582	0.6203350126743317	11.844376564025879
0.0903056189417839	0.06662983447313309	0.47563737630844116	2.5999953746795654	0.4179118871688843	0.40404239296913147	0.7183670997619629	13.746626853942871
0.128980353474617	0.060514405369758606	0.4887542128562927	2.531442880630493	0.3879459500312805	0.27023011445999146	0.6305891573429108	9.999281883239746
0.09821875393390656	0.0709451362490654	0.36998069286346436	2.127732992172241	0.6419844031333923	0.3238769769668579	0.6202665567398071	11.551122665405273
0.03625147417187691	0.04458194598555565	0.40328484773635864	2.3111536502838135	0.541874885559082	0.4750232398509979	0.7249803245067596	7.529965400695801
0.05994486063718796	0.10712334513664246	0.44427192211151123	2.392632007598877	0.40231963992118835	0.3869817554950714	0.6340866982936859	10.263937950134277
0.07336042821407318	0.06249352917075157	0.31993138790130615	2.085686683654785	0.31458285450935364	0.23975540697574615	0.7047107219696045	9.684781074523926
0.051017243415117264	0.09467867016792297	0.3340252637863159	1.991120457649231	0.4040006697177887	0.19336609542369843	0.6183216273784637	10.424861907958984
0.08032797276973724	0.037758659571409225	0.45831501483917236	2.425114870071411	0.13276992738246918	0.1693321019411087	0.8113582283258438	11.057558059692383
0.05316094309091568	0.04789123311638832	0.49240827560424805	2.4697134494781494	0.47924259305000305	0.49740058183670044	0.7984180748462677	12.265824317932129
0.09723974019289017	0.046252090483903885	0.3706809878349304	2.221475839614868	0.4472211003303528	0.31865257024765015	0.5896793901920319	10.181303977966309
0.08007264882326126	0.046785060316324234	0.3784092664718628	2.069859027862549	0.5635399222373962	0.3807808756828308	0.6202709972858429	9.820244789123535
0.058935947716236115	0.06664350628852844	0.534647673368454	2.681680917739868	0.6166800260543823	0.377292662858963	0.6818784475326538	10.875699996948242
0.06812088936567307	0.038780130445957184	0.40158313512802124	2.3736422061920166	0.4112841486930847	0.22650909423828125	0.5781216323375702	6.0775275230407715
0.029101276770234108	0.05854881554841995	0.449074923992157	2.3661317825317383	0.20834098756313324	0.44562628865242004	0.6094885766506195	10.244466781616211
0.0890313908457756	0.0722922533750534	0.42644089460372925	2.436746120452881	0.3681536912918091	0.28517651557922363	0.6589380204677582	11.15852165222168
0.05445682629942894	0.045284152030944824	0.4532352685928345	2.333704948425293	0.4976085126399994	0.29281091690063477	0.7119247913360596	8.91971492767334
0.09062633663415909	0.05319799855351448	0.33032774925231934	2.0742363929748535	0.4661562442779541	0.44670116901397705	0.6807368397712708	10.51981258392334
0.03994625806808472	0.19910928606987	0.5631158351898193	8.520626068115234	0.6126309633255005	0.32827135920524597	0.6179449260234833	10.61296272277832
0.07180499285459518	0.14439934492111206	0.5111086964607239	7.33704137802124	0.4094814360141754	0.5114749073982239	0.6691847741603851	9.417911529541016
0.07909180223941803	0.12181270122528076	0.5786508321762085	7.746963024139404	0.3032844066619873	0.1948222666978836	0.6974153816699982	10.792977333068848
0.13509513437747955	0.23840153217315674	0.5844926536083221	9.385232925415039	0.33300891518592834	0.22755272686481476	0.7341451644897461	15.72836971282959
0.04690907523036003	0.2368227243423462	0.5678553879261017	8.125208854675293	0.5616812109947205	0.38534289598464966	0.670161098241806	7.270112991333008
0.09287888556718826	0.17622412741184235	0.5717747509479523	8.883063316345215	0.5099234580993652	0.24373139441013336	0.6910043656826019	12.759246826171875
0.16213931143283844	0.290917307138443	0.5479121506214142	7.461627960205078	0.4277448356151581	0.4699666500091553	0.6839556992053986	11.04733943939209
0.023765673860907555	0.17245346307754517	0.6200048327445984	9.86592960357666	0.48715758323669434	0.3978843092918396	0.6587620377540588	12.046463966369629
0.09023426473140717	0.2137717306613922	0.4681614637374878	7.574865818023682	0.5442458391189575	0.3258349597454071	0.627572238445282	11.312641143798828
0.0801059901714325	0.14207440614700317	0.5036852657794952	7.807019233703613	0.3920811414718628	0.4041074216365814	0.6942629516124725	6.869946002960205
0.1534646898508072	0.23136186599731445	0.4916478395462036	8.932527542114258	0.46094581484794617	0.3484031856060028	0.6378845870494843	10.95089054107666
0.016159921884536743	0.21536967158317566	0.4856621026992798	7.974587440490723	0.42932242155075073	0.2739025056362152	0.6471377015113831	11.555068016052246
0.09559298306703568	0.22309823334217072	0.525916337966919	8.876724243164062	0.34023529291152954	0.359113872051239	0.7617039829492569	11.504348754882812
0.16500738263130188	0.23743708431720734	0.4899216890335083	7.762731552124023	0.3503623306751251	0.3222927153110504	0.6030100882053375	10.505748748779297
0.04309793934226036	0.19402249157428741	0.5549033284187317	9.66409683227539	0.482364296913147	0.3850584030151367	0.6356780230998993	11.64117431640625
0.051139891147613525	0.14105235040187836	0.46819084882736206	6.48201322555542	0.4136063754558563	0.37287500500679016	0.6452021300792694	11.306357383728027
0.09247712790966034	0.2612890899181366	0.4867202043533325	8.612970352172852	0.4172910451889038	0.344970166683197	0.639388918876648	6.934202194213867
0.08860979974269867	0.29887083172798157	0.47819364070892334	7.1107330322265625	0.5676747560501099	0.37430283427238464	0.6999620795249939	13.21519660949707
0.11725641787052155	0.24824047088623047	0.5109065473079681	8.308886528015137	0.5597937107086182	0.4796757698059082	0.7385483682155609	13.191739082336426
0.10078343749046326	0.21369266510009766	0.44245195388793945	6.075265884399414	0.14900322258472443	0.2186427265405655	0.6940586268901825	10.497075080871582
0.07573705911636353	0.2272859364748001	0.5459636151790619	9.306066513061523	0.5125182867050171	0.8025919795036316	0.7116614878177643	12.1998929977417
0.10961952805519104	0.17556490004062653	0.5249613523483276	8.872928619384766	0.436287522315979	0.4195702373981476	0.5147484540939331	9.13486385345459
0.07778751850128174	0.19636940956115723	0.43669623136520386	6.764855861663818	0.5288602709770203	0.4836284816265106	0.6966853141784668	9.552145004272461
0.10000696033239365	0.1796966940164566	0.5141856372356415	8.310964584350586	0.45459431409835815	0.43214359879493713	0.6739995181560516	7.170836448669434
0.0890476256608963	0.2126188725233078	0.4626144766807556	6.123376846313477	0.42184412479400635	0.45874571800231934	0.7325104176998138	15.258642196655273
0.08277538418769836	0.16575628519058228	0.5525732338428497	9.337631225585938	0.2667388319969177	0.3071165084838867	0.7492481172084808	12.727721214294434
0.15932199358940125	0.29548922181129456	0.5162417590618134	8.9644193649292	0.4373041093349457	0.3207290470600128	0.759337916970253	7.485472202301025
0.13835634291172028	0.2615080773830414	0.5817485749721527	9.787243843078613	0.4284909963607788	0.4476358890533447	0.6844122409820557	12.485005378723145
0.12667571008205414	0.29412463307380676	0.5252659618854523	9.112589836120605	0.5711107850074768	0.33342793583869934	0.6679517924785614	14.0250244140625
0.12444635480642319	0.2536564767360687	0.5346702039241791	9.749479293823242	0.11156141012907028	0.1474156528711319	0.6328777074813843	13.008973121643066
0.10588283091783524	0.21678194403648376	0.5448831915855408	8.771991729736328	0.379695326089859	0.22063115239143372	0.6856738030910492	11.206634521484375
0.15928617119789124	0.3187461197376251	0.4756317734718323	6.971487045288086	0.15212704241275787	0.26911309361457825	0.5470230281352997	8.207366943359375
0.054296091198921204	0.14301611483097076	0.5672138929367065	9.593440055847168	0.43586790561676025	0.46610602736473083	1.0199137292802334	13.947555541992188
0.1738251894712448	0.3661733865737915	0.5782905519008636	8.857197761535645	0.16505584120750427	0.5546214580535889	0.6203799247741699	11.562345504760742
0.09252261370420456	0.19742082059383392	0.5560555160045624	9.717506408691406	0.5303860306739807	0.42991048097610474	0.7131957113742828	9.968315124511719
0.1652352511882782	0.3145764470100403	0.5982457101345062	9.858664512634277	0.426186740398407	0.1139976754784584	0.5047279000282288	9.779911041259766
0.14164572954177856	0.30552276968955994	0.4857828617095947	10.656553268432617	0.678769052028656	0.5185592174530029	0.8317885845899582	11.336946487426758
0.11829576641321182	0.1704540103673935	0.4669117331504822	11.933469772338867	0.3560079038143158	0.15772244334220886	0.6660864055156708	9.535107612609863
0.11045435070991516	0.27157849073410034	0.5061726570129395	10.632623672485352	0.637685239315033	0.20461250841617584	0.6995564103126526	3.7615818977355957
0.10897906869649887	0.3907824456691742	0.45179283618927	10.059521675109863	0.44888046383857727	0.2281985878944397	0.6645486950874329	10.618585586547852
0.2007465362548828	0.28615957498550415	0.6007812023162842	14.34658145904541	0.135009303689003	0.3129173517227173	0.7344818711280823	9.672900199890137
0.14543506503105164	0.37842631340026855	0.5002429783344269	11.224857330322266	0.4743581712245941	0.566859245300293	0.5675238966941833	10.911358833312988
0.10403445363044739	0.22948230803012848	0.5026970505714417	10.965415954589844	0.3651336431503296	0.44862470030784607	0.6919091939926147	11.597365379333496
0.15256737172603607	0.3610069453716278	0.49479448795318604	10.476298332214355	0.48937782645225525	0.5092333555221558	0.6898686587810516	12.921209335327148
0.11517619341611862	0.29771703481674194	0.4637698531150818	12.2249116897583	0.5913875102996826	0.28950753808021545	0.5697956085205078	9.784403800964355
0.08581478893756866	0.0979720801115036	0.4980332851409912	10.753480911254883	0.41070401668548584	0.30115440487861633	0.6093785166740417	11.642386436462402
0.09211274981498718	0.18898314237594604	0.4426169991493225	9.87423324584961	0.136917382478714	0.4042759835720062	0.7188268303871155	8.940899848937988
0.09336285293102264	0.19151571393013	0.599728524684906	14.880736351013184	0.4500241279602051	0.5132908225059509	0.8510729968547821	12.904437065124512
0.04990900307893753	0.20742672681808472	0.45067763328552246	10.901067733764648	0.5563675165176392	0.48032110929489136	0.6631875932216644	10.02073860168457
0.09299840778112411	0.1185043528676033	0.5189603269100189	11.246878623962402	0.5248380899429321	0.42464759945869446	0.864910438656807	9.556519508361816
0.05794237181544304	0.16635926067829132	0.5011745691299438	10.442254066467285	0.4936107099056244	0.49266713857650757	0.7382946908473969	14.985060691833496
0.06794824451208115	0.25966107845306396	0.5286261141300201	12.684174537658691	0.5599549412727356	0.24790407717227936	0.5612228512763977	8.828482627868652
0.03968396782875061	0.30435293912887573	0.47681260108947754	12.551931381225586	0.3582082986831665	0.18497483432292938	0.5943525433540344	8.631806373596191
0.15311414003372192	0.3120529055595398	0.5866505801677704	14.967717170715332	0.37014394998550415	0.42621058225631714	0.7878718078136444	7.725664138793945
0.1194879561662674	0.30585384368896484	0.48823434114456177	12.561640739440918	0.20602649450302124	0.3195190727710724	0.6432379186153412	7.710304260253906
0.1069476306438446	0.2426011562347412	0.45341813564300537	12.162105560302734	0.37370434403419495	0.43853679299354553	0.4968996047973633	9.376025199890137
0.10243857651948929	0.3587270677089691	0.5130775570869446	12.962739944458008	0.2870461344718933	0.20309694111347198	0.6765309870243073	9.153576850891113
0.05254979431629181	0.1838943064212799	0.447304904460907	9.923280715942383	0.5054521560668945	0.6371551156044006	0.8520747274160385	13.588643074035645
0.1533522605895996	0.19807395339012146	0.6004157662391663	14.441178321838379	0.25968244671821594	0.47443628311157227	0.7897066622972488	15.960744857788086
0.09608104825019836	0.2085704207420349	0.46954137086868286	10.889498710632324	0.3228493332862854	0.2685539424419403	0.6661122143268585	12.095638275146484
0.0490323044359684	0.09900350868701935	0.5181677639484406	11.09890365600586	0.5027231574058533	0.20166967809200287	0.6942101418972015	11.312382698059082
0.055635977536439896	0.1719435751438141	0.4931701421737671	10.365819931030273	0.4954245090484619	0.344591349363327	0.6474577188491821	12.174642562866211
0.13264381885528564	0.30962684750556946	0.5737686455249786	14.994431495666504	0.4098280966281891	0.3265151083469391	0.6907626688480377	11.985363006591797
0.09767650812864304	0.16055050492286682	0.40949589014053345	10.385622024536133	0.4255121946334839	0.43586164712905884	0.6933059394359589	11.93382740020752
0.08507848531007767	0.23745010793209076	0.49316632747650146	10.560139656066895	0.5430905818939209	0.2244628369808197	0.6245966851711273	10.609686851501465
0.08419426530599594	0.26574862003326416	0.4369232654571533	8.906283378601074	0.3144077658653259	0.23189730942249298	0.7538406848907471	15.463984489440918
0.07905299216508865	0.2937673330307007	0.540017306804657	14.027173042297363	0.4869174063205719	0.4757114350795746	0.8697780668735504	11.933978080749512
0.16043519973754883	0.16447164118289948	0.5762630701065063	14.703627586364746	0.5614570379257202	0.3650434613227844	0.5691004395484924	10.024271965026855
0.12445969879627228	0.2288958877325058	0.5833938121795654	15.155569076538086	0.5177819728851318	0.5261709094047546	0.6442473530769348	11.46611499786377
0.08994296193122864	0.2455613613128662	0.5356055498123169	11.96922492980957	0.5111388564109802	0.27777931094169617	0.6187649965286255	10.742352485656738
0.07256654649972916	0.31714051961898804	0.4686628580093384	11.028634071350098	0.3052176237106323	0.18223980069160461	0.6340764462947845	10.865015029907227
0.07189212739467621	0.18372143805027008	0.48510539531707764	10.449463844299316	0.4367557168006897	0.35678479075431824	0.6228906512260437	10.191971778869629
0.030759144574403763	0.1683417707681656	0.6959585845470428	5.668878555297852	0.2826354503631592	0.2847585678100586	0.6621095240116119	9.951679229736328
0.15660934150218964	0.26296964287757874	0.7064889669418335	9.381728172302246	0.33152395486831665	0.4383969008922577	0.6708594262599945	9.616787910461426
0.11274473369121552	0.1757441908121109	0.6253551542758942	6.943231582641602	0.11780509352684021	0.5162037014961243	0.6637988984584808	12.829715728759766
0.11277031153440475	0.12243986129760742	0.6555733680725098	5.8351898193359375	0.5651558041572571	0.5122845768928528	0.8624915331602097	10.793478965759277
0.052198439836502075	0.23965199291706085	0.6858821213245392	6.513200283050537	0.5092753171920776	0.4777142405509949	0.9793147817254066	11.648017883300781
0.09874144941568375	0.15582433342933655	0.6805281639099121	6.456303119659424	0.6212860941886902	0.5357133746147156	0.698503702878952	11.594738960266113
0.13524426519870758	0.25243300199508667	0.6243069469928741	5.9851789474487305	0.5156052708625793	0.5513248443603516	0.6832246780395508	11.916765213012695
0.16801218688488007	0.33463555574417114	0.7481898069381714	9.73397445678711	0.48355355858802795	0.49151813983917236	0.7272054553031921	10.565276145935059
0.129741370677948	0.15137295424938202	0.6604795753955841	7.04191780090332	0.4484775960445404	0.4605044722557068	0.6731067299842834	12.18439769744873
0.12516199052333832	0.10371457785367966	0.7046178877353668	5.64653205871582	0.45793473720550537	0.4419431686401367	0.6319039463996887	11.17258071899414
0.07766725867986679	0.23663216829299927	0.6950472891330719	6.410946846008301	0.4519067704677582	0.204741433262825	0.6784883439540863	10.71654987335205
0.11442448943853378	0.13422156870365143	0.6762056648731232	6.1839118003845215	0.5271198749542236	0.5627845525741577	0.81279456615448	8.503555297851562
0.15676990151405334	0.21960845589637756	0.6331757605075836	5.715384483337402	0.6171026825904846	0.3151279389858246	0.6747427880764008	9.61927604675293
0.14624476432800293	0.25594204664230347	0.6280663907527924	9.330657005310059	0.33701077103614807	0.5222277045249939	0.6331070065498352	12.449457168579102
0.116547591984272	0.2735033333301544	0.761899784207344	9.964644432067871	0.46328768134117126	0.3984241485595703	0.6612713038921356	8.502033233642578
0.13458359241485596	0.27095720171928406	0.6888366043567657	9.337702751159668	0.19523945450782776	0.2011355608701706	0.585687518119812	8.406353950500488
0.10226090252399445	0.2940424084663391	0.7281998097896576	9.858458518981934	0.27225184440612793	0.3585062325000763	0.6000182032585144	11.355234146118164
0.10266522318124771	0.340271919965744	0.6455593407154083	9.471181869506836	0.6309544444084167	0.16453276574611664	0.6109015941619873	9.910634994506836
0.14256423711776733	0.12809157371520996	0.6411515772342682	7.156803607940674	0.5451871752738953	0.5133485794067383	0.7265470921993256	13.77497673034668
0.07568011432886124	0.25155922770500183	0.6059874892234802	7.158580303192139	0.6455640196800232	0.4188382029533386	0.6192270219326019	10.752382278442383
0.10144806653261185	0.14633914828300476	0.6944054663181305	7.714334964752197	0.43931370973587036	0.4379855692386627	0.8470725119113922	11.079225540161133
0.1286487877368927	0.1921355426311493	0.563188910484314	6.897342205047607	0.4670432209968567	0.4764534831047058	0.8352864980697632	10.455083847045898
0.09609512984752655	0.1870265156030655	0.7472909092903137	6.920766353607178	0.39623767137527466	0.559399425983429	0.6760314106941223	12.193453788757324
0.05877299979329109	0.08050017058849335	0.7130719125270844	6.62797212600708	0.503078818321228	0.3591442108154297	0.663695901632309	11.111528396606445
0.06169431656599045	0.1993516981601715	0.6900256276130676	6.2589287757873535	0.3904857635498047	0.5070061087608337	0.7908065319061279	12.473644256591797
0.07706933468580246	0.19611068069934845	0.7576425522565842	7.374444961547852	0.37705227732658386	0.4270835220813751	0.7200353741645813	12.805383682250977
0.10114704072475433	0.25199729204177856	0.6549433171749115	6.728964328765869	0.49142834544181824	0.6445082426071167	0.8063424527645111	13.228097915649414
0.0596921406686306	0.1397206336259842	0.6712099313735962	6.694316864013672	0.36714938282966614	0.290131539106369	0.6451586186885834	8.659838676452637
0.13569284975528717	0.1645527333021164	0.5414438247680664	13.268776893615723	0.6678304672241211	0.4035697281360626	0.6803689897060394	9.769410133361816
0.1535448580980301	0.2776164412498474	0.6426238119602203	11.686999320983887	0.4482381045818329	0.5901609063148499	0.6442229747772217	9.756994247436523
0.16957132518291473	0.3280961811542511	0.5666637420654297	11.302661895751953	0.14928802847862244	0.3886057734489441	0.636235237121582	11.43673324584961
0.14038974046707153	0.21471798419952393	0.6316373348236084	11.263001441955566	0.5440886616706848	0.41133177280426025	0.6729681491851807	9.049081802368164
0.10857585817575455	0.2299252301454544	0.5310069620609283	11.253203392028809	0.6795446872711182	0.24327442049980164	0.6784320175647736	12.002076148986816
0.13460680842399597	0.14311087131500244	0.5543699860572815	11.91396427154541	0.487834095954895	0.4252149164676666	0.5902156829833984	9.83486270904541
0.0661698579788208	0.14692069590091705	0.5148574709892273	10.67047119140625	0.39898401498794556	0.23167479038238525	0.5974898934364319	9.538443565368652
0.09559236466884613	0.16777382791042328	0.49189841747283936	10.87979793548584	0.28673991560935974	0.3834044933319092	0.710797518491745	11.421834945678711
0.12384454905986786	0.3103300929069519	0.6179688274860382	13.52871322631836	0.3519291281700134	0.4479925036430359	0.648067981004715	12.259539604187012
0.1658007651567459	0.29786401987075806	0.5309767425060272	12.787424087524414	0.5210659503936768	0.48613986372947693	0.7852887511253357	7.265451908111572
0.10552401840686798	0.1802189201116562	0.5609307587146759	13.041488647460938	0.4336875379085541	0.4787582457065582	0.6177326142787933	10.836787223815918
0.12860363721847534	0.18916819989681244	0.5218000411987305	13.490467071533203	0.36267152428627014	0.20559392869472504	0.6562319397926331	12.863310813903809
0.11353667825460434	0.18128205835819244	0.5589946508407593	13.662880897521973	0.56742924451828	0.4724278151988983	0.8668218404054642	10.487640380859375
0.15302447974681854	0.09453096985816956	0.575074702501297	13.596908569335938	0.4309963285923004	0.31201717257499695	0.6426490247249603	9.521760940551758
0.12030734866857529	0.1319780945777893	0.5291703045368195	13.118714332580566	0.3825201094150543	0.4231806993484497	0.6336002051830292	11.790445327758789
0.10658901184797287	0.2536436915397644	0.6568631529808044	11.296382904052734	0.4830469489097595	0.28994420170783997	0.6724349558353424	8.446504592895508
0.11040623486042023	0.3354160487651825	0.7205725312232971	10.998431205749512	0.46254733204841614	0.49181482195854187	0.6641222834587097	13.797598838806152
0.11082252115011215	0.24349427223205566	0.5950961709022522	11.143256187438965	0.31702113151550293	0.5548011064529419	0.6782090663909912	9.404857635498047
0.0505099818110466	0.22630812227725983	0.6127750277519226	11.817647933959961	0.46392983198165894	0.3439662754535675	0.538554310798645	8.859116554260254
0.13618461787700653	0.2638687193393707	0.7389766871929169	11.800928115844727	0.4317227005958557	0.32276156544685364	0.6476499438285828	11.848287582397461
0.06709114462137222	0.3230634331703186	0.6555713713169098	11.769048690795898	0.27479088306427	0.32853904366493225	0.6049825251102448	11.105823516845703
0.13883401453495026	0.3321624994277954	0.6152465045452118	10.640945434570312	0.4821356236934662	0.3566966652870178	0.6615323126316071	9.204328536987305
0.17684662342071533	0.2819017171859741	0.5575539469718933	11.211812973022461	0.4553113877773285	0.41093090176582336	0.7698042839765549	9.64808177947998
0.0995539128780365	0.24764199554920197	0.5817542374134064	11.813859939575195	0.4259887635707855	0.488033652305603	0.887610413134098	15.557096481323242
0.12951050698757172	0.3095582127571106	0.5895864963531494	10.999486923217773	0.12845301628112793	0.3002638816833496	0.6532470285892487	10.080500602722168
0.11026328057050705	0.32205960154533386	0.5396041870117188	11.004012107849121	0.10300254821777344	0.19326446950435638	0.7057886719703674	10.67206859588623
0.10178155452013016	0.15920975804328918	0.5577808618545532	10.23420238494873	0.47732073068618774	0.19526025652885437	0.7489761114120483	11.377777099609375
0.1320425420999527	0.23346476256847382	0.6697577834129333	12.041460037231445	0.5329495072364807	0.39940086007118225	0.8645316064357758	16.9146728515625
0.11752288043498993	0.1835467368364334	0.6055224537849426	10.15302562713623	0.5105358362197876	0.3025316596031189	0.6643888652324677	12.49870777130127
0.08946841210126877	0.17841733992099762	0.5394585132598877	10.41491985321045	0.172231525182724	0.5108439326286316	0.6495846807956696	11.6763334274292
0.12744510173797607	0.23725318908691406	0.5322130620479584	11.66093921661377	0.4606063961982727	0.5371009111404419	0.6800844967365265	9.359109878540039
0.11832445859909058	0.1685594767332077	0.5088167190551758	10.144468307495117	0.09804433584213257	0.23069828748703003	0.6973268687725067	9.574589729309082
0.0811399295926094	0.2086603045463562	0.4088996648788452	9.907968521118164	0.5228776931762695	0.40464645624160767	0.9647304303944111	8.343160629272461
0.1277105063199997	0.14724265038967133	0.5956950783729553	11.871496200561523	0.4167513847351074	0.27015188336372375	0.6893464624881744	7.363511085510254
0.07325273752212524	0.17573562264442444	0.5423834025859833	11.760725975036621	0.5386103987693787	0.46330592036247253	0.7291125655174255	11.774497985839844
0.0720086395740509	0.11495745182037354	0.5182971954345703	10.66844367980957	0.4741862118244171	0.33897098898887634	0.5517001152038574	10.054557800292969
0.09334750473499298	0.2606959342956543	0.5493228137493134	9.079586029052734	0.3243822455406189	0.31450405716896057	0.6452684998512268	11.802411079406738
0.07407180219888687	0.30884984135627747	0.527753472328186	9.363080978393555	0.052993714809417725	0.20006482303142548	0.6569471657276154	9.142965316772461
0.1208324283361435	0.27013304829597473	0.6027237176895142	9.917930603027344	0.1124308854341507	0.2873188853263855	0.540209949016571	11.560336112976074
0.07711734622716904	0.3585694134235382	0.5774985253810883	9.804132461547852	0.2980911135673523	0.3733203709125519	0.8434787541627884	15.205738067626953
0.1015380397439003	0.21877886354923248	0.5829677283763885	9.797324180603027	0.3405562937259674	0.35088297724723816	0.7323132455348969	12.962890625
0.09693130850791931	0.37902015447616577	0.5730853974819183	9.482892036437988	0.3577590882778168	0.30342400074005127	0.6462203860282898	11.981622695922852
0.06864386796951294	0.3159976005554199	0.49090713262557983	9.256160736083984	0.38857898116111755	0.3502233624458313	0.5914669632911682	11.378171920776367
0.11785705387592316	0.1697685420513153	0.514490395784378	7.842565059661865	0.5730322003364563	0.348727285861969	0.7191765606403351	6.227474689483643
0.12378813326358795	0.27024051547050476	0.5859045684337616	8.234477043151855	0.4237377345561981	0.3561111092567444	0.5551097989082336	10.587332725524902
0.07755425572395325	0.18408243358135223	0.5568221509456635	8.44941520690918	0.32419833540916443	0.3740023672580719	0.8573359251022339	12.267651557922363
0.12815645337104797	0.14700165390968323	0.5871663987636566	8.503436088562012	0.49978581070899963	0.2994251847267151	0.6410087645053864	9.918658256530762
0.12074843049049377	0.3011346757411957	0.5624655187129974	6.938858985900879	0.4267091155052185	0.3097918629646301	0.7321323752403259	12.031820297241211
0.0848805382847786	0.19076566398143768	0.5116070508956909	7.913083076477051	0.17061498761177063	0.43282222747802734	0.6523827612400055	8.952960014343262
0.16108566522598267	0.23560604453086853	0.6415690183639526	9.421525955200195	0.5021628141403198	0.3987031579017639	0.7248327136039734	10.193251609802246
0.09734480828046799	0.13416992127895355	0.5548267364501953	9.024426460266113	0.43569809198379517	0.2625889778137207	0.7320843040943146	10.533051490783691
0.1406996250152588	0.22554582357406616	0.5810322463512421	9.125361442565918	0.46136951446533203	0.33186396956443787	0.5183548629283905	9.17848014831543
0.07270585745573044	0.24108310043811798	0.514284074306488	7.893883228302002	0.4889874756336212	0.31994420289993286	0.7826668918132782	10.409445762634277
0.1279301643371582	0.2310328632593155	0.5109633207321167	8.622097969055176	0.4516579210758209	0.3492162823677063	0.7543550878763199	9.960460662841797
0.10412830114364624	0.2935738265514374	0.6456779539585114	9.640082359313965	0.5345485806465149	0.4112188220024109	0.825369656085968	10.773906707763672
0.20323941111564636	0.18552212417125702	0.6879134476184845	9.83378791809082	0.6134223937988281	0.5759685039520264	0.7062516808509827	10.893179893493652
0.1212683767080307	0.15931425988674164	0.6474043130874634	8.569377899169922	0.46758198738098145	0.41593998670578003	0.6263311505317688	12.759161949157715
0.10301072895526886	0.31792402267456055	0.5878034234046936	9.156063079833984	0.45997318625450134	0.4112894535064697	0.7048482000827789	10.81368637084961
0.14933006465435028	0.24917013943195343	0.6365416049957275	9.628783226013184	0.4508298933506012	0.38363510370254517	0.5903822183609009	9.645813941955566
0.10373011976480484	0.3154338598251343	0.5988119840621948	8.928702354431152	0.4531499445438385	0.3641403317451477	0.6584360897541046	12.24944019317627
0.07692161202430725	0.18286679685115814	0.5201635658740997	8.984596252441406	0.13294057548046112	0.26826024055480957	0.6735597550868988	9.820404052734375
0.18665480613708496	0.2535005807876587	0.5708577632904053	8.550325393676758	0.33948779106140137	0.5619316101074219	0.7198382914066315	11.997286796569824
0.12565623223781586	0.19320166110992432	0.5880756676197052	9.390822410583496	0.4000997543334961	0.35355448722839355	0.7690817713737488	7.391819953918457
0.12754566967487335	0.3571665585041046	0.5534951984882355	8.075521469116211	0.31097647547721863	0.3805253505706787	0.5400083363056183	8.641568183898926
0.24869467318058014	0.3435650169849396	0.5224960744380951	7.555079936981201	0.480516254901886	0.18068641424179077	0.7219595909118652	9.527060508728027
0.2988402843475342	0.17814387381076813	0.6023537814617157	7.490550518035889	0.1626081019639969	0.20608609914779663	0.6593919992446899	10.383428573608398
0.2366686463356018	0.2586456835269928	0.5799221992492676	7.47991943359375	0.48715758323669434	0.3978843092918396	0.6587620377540588	12.046463966369629
0.15357431769371033	0.20205749571323395	0.5148772299289703	7.3360724449157715	0.3243822455406189	0.31450405716896057	0.6452684998512268	11.802411079406738
0.1614084094762802	0.3012647032737732	0.5473663806915283	7.229665279388428	0.5869680643081665	0.5522233843803406	0.9440370760858059	11.024871826171875
0.23625297844409943	0.17909330129623413	0.6307042837142944	7.587327003479004	0.508674681186676	0.6136802434921265	0.8870169520378113	14.36644458770752
0.25575050711631775	0.2559847831726074	0.7057833075523376	7.789486408233643	0.22514604032039642	0.2867710292339325	0.6509655117988586	11.280641555786133
0.10326270014047623	0.20938195288181305	0.5979897081851959	4.8305511474609375	0.5156694054603577	0.6165372133255005	0.6895000040531158	9.32111644744873
0.10099831968545914	0.14299465715885162	0.5637646317481995	5.218148231506348	0.3939051330089569	0.4271788001060486	0.671027809381485	11.130755424499512
0.17413513362407684	0.2302560657262802	0.5094687044620514	5.339046478271484	0.5606057643890381	0.3315821886062622	0.6217467188835144	10.506790161132812
0.12251336127519608	0.15839838981628418	0.4474784731864929	4.556281566619873	0.3616536557674408	0.23814308643341064	0.6327676177024841	10.986663818359375
0.05541229993104935	0.20750249922275543	0.5373831987380981	5.0313825607299805	0.15538929402828217	0.3642469644546509	0.7045579850673676	12.924420356750488
0.08713877946138382	0.240951269865036	0.711079329252243	5.369773864746094	0.27152928709983826	0.5738235116004944	0.7504830360412598	12.132180213928223
0.17279405891895294	0.13594917953014374	0.6468969285488129	5.687160491943359	0.5404989719390869	0.3429447114467621	0.5888500809669495	10.796642303466797
0.22794800996780396	0.13003483414649963	0.564262717962265	5.659257411956787	0.5733131766319275	0.40259692072868347	0.5856708288192749	8.831687927246094
0.1983862817287445	0.16577254235744476	0.5623752474784851	5.142514705657959	0.49183928966522217	0.4906592071056366	0.8816235661506653	11.415133476257324
0.12243782728910446	0.09625107049942017	0.5702618658542633	5.2268147468566895	0.410564661026001	0.35394731163978577	0.6404801905155182	9.259797096252441
0.15999265015125275	0.1270483434200287	0.7258715629577637	5.599316596984863	0.5121573805809021	0.6035943627357483	0.7071390151977539	13.559438705444336
0.14024022221565247	0.11027952283620834	0.5399019122123718	5.823104381561279	0.5612834095954895	0.5909112095832825	0.6389719247817993	10.067797660827637
0.08634599298238754	0.07261595875024796	0.5345857441425323	5.362556457519531	0.42270538210868835	0.45375657081604004	0.6804590821266174	13.059922218322754
0.08342166990041733	0.13070128858089447	0.5981889963150024	5.705724716186523	0.4383710026741028	0.4538428783416748	0.8787508755922318	11.2398099899292
0.03701579198241234	0.16204698383808136	0.7079283893108368	5.956052303314209	0.1538522094488144	0.36587685346603394	0.8312774896621704	10.219233512878418
0.07622192800045013	0.13331089913845062	0.49212682247161865	5.451047420501709	0.49265989661216736	0.23502148687839508	0.5764108896255493	11.104374885559082
0.17850616574287415	0.12368077784776688	0.5210524797439575	5.638434886932373	0.49555328488349915	0.4503914713859558	0.7974140644073486	6.892248630523682
0.15663453936576843	0.14174307882785797	0.6651395857334137	6.141992568969727	0.45546916127204895	0.2144032120704651	0.6530329287052155	11.436088562011719
0.11875098943710327	0.16670680046081543	0.46300166845321655	4.884242534637451	0.5063554644584656	0.5011975765228271	0.7327607572078705	13.5828218460083
0.10031364858150482	0.16151124238967896	0.669215738773346	5.615079402923584	0.39324143528938293	0.4084964990615845	0.48467540740966797	11.03911018371582
0.08344568312168121	0.18640032410621643	0.6919204294681549	5.740573883056641	0.5535121560096741	0.23870007693767548	0.6422483325004578	12.108895301818848
0.17466723918914795	0.23052804172039032	0.6452136635780334	10.747486114501953	0.3753319978713989	0.344261109828949	0.5797445476055145	9.905434608459473
0.10957016795873642	0.2855965197086334	0.6869752109050751	10.168975830078125	0.44150641560554504	0.6757335662841797	0.7295275628566742	10.794465065002441
0.18702922761440277	0.32373809814453125	0.6782897710800171	10.456473350524902	0.39752718806266785	0.34388694167137146	0.6248779594898224	11.252704620361328
0.15413644909858704	0.2717747688293457	0.6061142385005951	9.211586952209473	0.4724411070346832	0.5296541452407837	0.700005054473877	13.019079208374023
0.14683181047439575	0.35166800022125244	0.7366528511047363	10.535345077514648	0.37798038125038147	0.4222719967365265	0.7269802093505859	13.351334571838379
0.13477031886577606	0.322340726852417	0.7416153848171234	11.104440689086914	0.2818623185157776	0.1820848137140274	0.6441916823387146	10.432463645935059
0.18402308225631714	0.27585339546203613	0.6309760510921478	10.187593460083008	0.2940792441368103	0.36268141865730286	0.6228634119033813	10.382390975952148
0.13371704518795013	0.22017231583595276	0.6805315911769867	11.16355037689209	0.3632016181945801	0.2503829896450043	0.6524457335472107	11.240947723388672
0.10061866044998169	0.19988088309764862	0.6601906716823578	11.171883583068848	0.5212371945381165	0.6378132104873657	0.7066864967346191	8.935101509094238
0.07331938296556473	0.19868086278438568	0.6596892476081848	10.948274612426758	0.5237391591072083	0.2598946988582611	0.7497791349887848	10.631330490112305
0.09637857973575592	0.21629533171653748	0.6929395198822021	11.172258377075195	0.49387866258621216	0.4507359266281128	0.6588581800460815	12.852606773376465
0.06570135802030563	0.21864724159240723	0.7208777070045471	11.743739128112793	0.5085095167160034	0.46784937381744385	0.6556240916252136	10.58244514465332
0.046513281762599945	0.17484581470489502	0.585482120513916	10.671168327331543	0.417562872171402	0.2678326964378357	0.5410345494747162	9.756288528442383
0.11344651132822037	0.11230704933404922	0.6850036382675171	10.60694694519043	0.46418648958206177	0.4801001250743866	0.6241291463375092	11.227580070495605
0.1330750733613968	0.10126570612192154	0.670909196138382	9.632377624511719	0.34709155559539795	0.1268407553434372	0.6396516561508179	3.3463728427886963
0.07124406844377518	0.15429551899433136	0.6775750815868378	10.197643280029297	0.26188960671424866	0.21754488348960876	0.665953129529953	11.44627571105957
0.0926859900355339	0.13622131943702698	0.7260758280754089	11.115315437316895	0.37311992049217224	0.2760445177555084	0.6967761218547821	9.017067909240723
0.14869451522827148	0.09218281507492065	0.6248099505901337	10.21142864227295	0.6092755794525146	0.48513439297676086	0.6653197705745697	11.557207107543945
0.1230163723230362	0.1217368021607399	0.6721455454826355	10.23712158203125	0.5850300788879395	0.4435069262981415	0.7329626679420471	12.059513092041016
0.06356795877218246	0.06793023645877838	0.7066831588745117	10.74720573425293	0.1629847288131714	0.3245830833911896	0.6609522700309753	9.906501770019531
0.11213833838701248	0.11762115359306335	0.7203803658485413	11.312013626098633	0.27164599299430847	0.20660558342933655	0.6660775542259216	11.64293384552002
0.10752890259027481	0.1181749626994133	0.6620838940143585	10.825236320495605	0.47800639271736145	0.5336216688156128	0.9870074959471822	12.59476089477539
0.09317187964916229	0.12212290614843369	0.595039427280426	9.279850006103516	0.42301881313323975	0.39592623710632324	0.7222127616405487	11.555573463439941
0.06996066123247147	0.12391657382249832	0.6819069385528564	10.619033813476562	0.45853593945503235	0.3135029375553131	0.6191316545009613	8.891843795776367
0.10290322452783585	0.10875063389539719	0.6213259696960449	9.886449813842773	0.40137025713920593	0.5249642729759216	0.8200006783008575	18.07887077331543
0.06893394142389297	0.14229783415794373	0.702830970287323	10.875814437866211	0.5445415377616882	0.5072550177574158	0.7187638282775879	9.837845802307129
0.12182265520095825	0.14153893291950226	0.6712206900119781	10.585590362548828	0.6461122035980225	0.423994779586792	0.8640332520008087	6.818375587463379
0.10333692282438278	0.15384109318256378	0.740271657705307	11.607683181762695	0.45268160104751587	0.45809292793273926	0.9885125569999218	16.10914421081543
0.09005109965801239	0.16227008402347565	0.6285318732261658	10.508316040039062	0.42755335569381714	0.21207064390182495	0.72294020652771	10.804300308227539
0.12389868497848511	0.20722365379333496	0.5738819241523743	10.452462196350098	0.5184310674667358	0.1681399941444397	0.6338115036487579	13.5105619430542
0.14464083313941956	0.1661238670349121	0.6476975679397583	11.409347534179688	0.5270445942878723	0.6866203546524048	0.7090010344982147	13.32620620727539
0.0947326049208641	0.1791824996471405	0.554460734128952	10.772705078125	0.43866491317749023	0.5843918919563293	0.8337146192789078	13.128442764282227
0.11120051145553589	0.22072379291057587	0.48318415880203247	10.705710411071777	0.48659029603004456	0.4174603223800659	0.8677231669425964	9.377374649047852
0.1262502819299698	0.23440496623516083	0.5922077894210815	12.732836723327637	0.41898003220558167	0.300548791885376	0.5648708641529083	8.548134803771973
0.08757451176643372	0.21341463923454285	0.5675454139709473	10.981467247009277	0.39642763137817383	0.3494192659854889	0.705222100019455	12.675607681274414
0.09869977831840515	0.17634792625904083	0.5398703217506409	10.246273040771484	0.5443795323371887	0.5202538371086121	0.8670442700386047	15.542879104614258
0.09295286238193512	0.1483759731054306	0.6560184955596924	10.111248970031738	0.3655463755130768	0.21700100600719452	0.5918241143226624	10.24397087097168
0.14537034928798676	0.13509687781333923	0.6811611950397491	10.981603622436523	0.5097039341926575	0.18545320630073547	0.7510745972394943	11.136093139648438
0.09782401472330093	0.0607084184885025	0.6406504511833191	10.817537307739258	0.44769108295440674	0.39146506786346436	0.6271750032901764	9.519630432128906
0.06548276543617249	0.28915834426879883	0.6432882845401764	11.720175743103027	0.6267581582069397	0.3920206129550934	0.7571116983890533	9.568055152893066
0.09988565742969513	0.2915722131729126	0.64835524559021	12.984997749328613	0.4052627384662628	0.5155395865440369	0.6369858682155609	11.613950729370117
0.11570782959461212	0.23582547903060913	0.6486659348011017	11.107636451721191	0.6520665884017944	0.46288567781448364	0.8097584843635559	10.321770668029785
0.0659417062997818	0.19025227427482605	0.581681489944458	9.773487091064453	0.3626411557197571	0.462986022233963	0.8063806891441345	11.079659461975098
0.12898381054401398	0.14660267531871796	0.6375590264797211	11.037077903747559	0.37430956959724426	0.3979887068271637	0.687337189912796	12.762072563171387
0.057480644434690475	0.16136568784713745	0.532154768705368	10.247368812561035	0.06623926758766174	0.1403493732213974	0.5640878975391388	10.234241485595703
0.13455075025558472	0.30015435814857483	0.6480922698974609	12.080403327941895	0.5204914808273315	0.4915001094341278	0.7611533552408218	12.237918853759766
0.12918588519096375	0.2909024953842163	0.6690224409103394	13.358870506286621	0.4858947992324829	0.24620263278484344	0.6774787604808807	10.27575969696045
0.07449078559875488	0.25393879413604736	0.627421110868454	11.28244400024414	0.5217212438583374	0.1749715656042099	0.625224769115448	9.657753944396973
0.10577436536550522	0.22544315457344055	0.5542005598545074	9.964049339294434	0.4856994152069092	0.5152095556259155	0.7934558689594269	9.758134841918945
0.11065065115690231	0.12721531093120575	0.594760000705719	10.95186996459961	0.6800500154495239	0.46706876158714294	0.8239045739173889	12.980104446411133
0.13698670268058777	0.23127473890781403	0.71552574634552	12.654293060302734	0.5130295753479004	0.46108192205429077	0.6334269940853119	12.257010459899902
0.13684925436973572	0.20667044818401337	0.6872561573982239	12.902502059936523	0.5695493221282959	0.5534794330596924	0.6417084634304047	10.589783668518066
0.10665656626224518	0.15871842205524445	0.6303147077560425	11.042356491088867	0.5422345995903015	0.3397075831890106	0.6825957298278809	10.953064918518066
0.16766169667243958	0.12005242705345154	0.6142230033874512	10.824901580810547	0.26287126541137695	0.472195565700531	0.8800889626145363	12.054868698120117
0.13435380160808563	0.2838553786277771	0.6095322072505951	12.021196365356445	0.4771234095096588	0.5791323184967041	0.7053563296794891	8.789814949035645
0.12893082201480865	0.2753278613090515	0.6174369752407074	12.85842514038086	0.3836614191532135	0.40574753284454346	0.6163972020149231	11.154461860656738
0.05299439653754234	0.21876786649227142	0.5493333637714386	10.787227630615234	0.45574110746383667	0.30412572622299194	0.5988132655620575	10.426941871643066
0.11944188177585602	0.16544654965400696	0.5003638863563538	9.986411094665527	0.3750780522823334	0.37066397070884705	0.7429398596286774	10.926946640014648
0.06567438691854477	0.14858971536159515	0.6170748472213745	13.22693920135498	0.40937498211860657	0.38685891032218933	0.8228344470262527	10.340664863586426
0.1455487608909607	0.20659992098808289	0.6167906224727631	11.993213653564453	0.45106324553489685	0.535777747631073	0.6700001358985901	13.742661476135254
0.07842186093330383	0.2388686239719391	0.6068875789642334	11.72201919555664	0.4741290509700775	0.4991675019264221	0.6746017336845398	9.930865287780762
0.14316488802433014	0.10388120263814926	0.5943367183208466	12.190217971801758	0.5865786671638489	0.20249013602733612	0.6454694271087646	9.735508918762207
0.07798159867525101	0.2325230836868286	0.6061625182628632	12.658864974975586	0.3366454541683197	0.29101505875587463	0.6668720841407776	10.5752534866333
0.12524904310703278	0.20221038162708282	0.550449401140213	10.561030387878418	0.31032970547676086	0.36129072308540344	0.6256732046604156	10.35799503326416
0.14951612055301666	0.18746764957904816	0.48335105180740356	8.699980735778809	0.5913294553756714	0.2640599310398102	0.6347517669200897	11.52253532409668
0.09287410974502563	0.11930883675813675	0.48899078369140625	8.722315788269043	0.14937493205070496	0.25360652804374695	0.6575571596622467	10.13428783416748
0.04590676724910736	0.16005349159240723	0.5821676850318909	9.419487953186035	0.38961440324783325	0.2618158161640167	0.6289633214473724	11.178391456604004
0.09900789707899094	0.14735469222068787	0.4533460736274719	9.08909797668457	0.458659291267395	0.35792848467826843	0.7481819093227386	11.00357437133789
0.09731915593147278	0.27722087502479553	0.4781687259674072	9.110540390014648	0.5780758261680603	0.3853916525840759	0.6012308895587921	9.379759788513184
0.1366007775068283	0.16112898290157318	0.5271282196044922	8.55893325805664	0.47804391384124756	0.40622657537460327	0.6655208766460419	10.524762153625488
0.1640882045030594	0.13561280071735382	0.5286324918270111	8.497978210449219	0.3811068832874298	0.3923170268535614	0.7122013568878174	12.502660751342773
0.08053889125585556	0.2313328981399536	0.5143442749977112	8.477302551269531	0.6901103854179382	0.5177076458930969	0.6982385516166687	11.507134437561035
0.10814888030290604	0.1383996605873108	0.47080135345458984	8.792784690856934	0.4546393156051636	0.5047178864479065	0.8767094686627388	8.851476669311523
0.11452973634004593	0.1812235563993454	0.600673645734787	9.892828941345215	0.49127912521362305	0.44959384202957153	0.6898186504840851	9.3470458984375
0.05457940325140953	0.13967210054397583	0.3952106833457947	8.735337257385254	0.26643258333206177	0.6459618806838989	0.7004949450492859	10.663888931274414
0.11923098564147949	0.2218274176120758	0.4417063593864441	8.945462226867676	0.30981045961380005	0.13549646735191345	0.6129038631916046	10.952261924743652
0.0553424097597599	0.11565383523702621	0.4671933054924011	8.18793773651123	0.48792073130607605	0.3059060871601105	0.6523712575435638	9.713547706604004
0.06582074612379074	0.1803794950246811	0.465093195438385	8.095076560974121	0.3172156810760498	0.387140154838562	0.7723806351423264	11.900657653808594
0.07072173058986664	0.12237678468227386	0.44459277391433716	8.03786563873291	0.6134173274040222	0.35667264461517334	0.6452414691448212	11.70150375366211
0.0635717436671257	0.12092246115207672	0.5695440173149109	9.592659950256348	0.6738712191581726	0.24132999777793884	0.5153838098049164	10.623257637023926
0.08477947115898132	0.09182314574718475	0.45362818241119385	9.280463218688965	0.47005966305732727	0.399570107460022	0.6003736853599548	12.895109176635742
0.07329626381397247	0.2057444155216217	0.4629007577896118	9.150919914245605	0.44586801528930664	0.5561628937721252	0.632941335439682	9.375456809997559
0.08444608002901077	0.15540799498558044	0.503487229347229	8.60988712310791	0.42248114943504333	0.4965221583843231	0.7555161565542221	12.95651626586914
0.11877376586198807	0.11372914910316467	0.5030464231967926	8.564810752868652	0.40690168738365173	0.35226061940193176	0.6706361770629883	9.725443840026855
0.06677675247192383	0.17198780179023743	0.48987627029418945	8.516776084899902	0.5938902497291565	0.49980592727661133	0.6361692845821381	9.592798233032227
0.07001634687185287	0.1346757411956787	0.5804438889026642	10.377411842346191	0.43314284086227417	0.1873195767402649	0.5611893534660339	10.167074203491211
0.0935649573802948	0.22342537343502045	0.5822168290615082	10.197949409484863	0.47672832012176514	0.4846090078353882	0.7430692613124847	12.692392349243164
0.09710094332695007	0.15994209051132202	0.6168474555015564	9.492232322692871	0.6042004823684692	0.5014122724533081	0.7229812443256378	12.532594680786133
0.12964127957820892	0.10535818338394165	0.5954380333423615	9.254995346069336	0.4864446818828583	0.3527835011482239	0.6005648970603943	9.849139213562012
0.05204678699374199	0.2327743023633957	0.5865242183208466	9.288825035095215	0.06994610279798508	0.2527807056903839	0.6218975782394409	10.967382431030273
0.08741211891174316	0.15096698701381683	0.44861143827438354	9.582771301269531	0.4947514832019806	0.4792332351207733	0.6464961767196655	11.67042350769043
0.059184540063142776	0.15451544523239136	0.4420633912086487	9.04617691040039	0.37998339533805847	0.28235647082328796	0.6730566620826721	10.555475234985352
0.07810237258672714	0.11449933797121048	0.48471444845199585	9.537796974182129	0.36734554171562195	0.2074977308511734	0.6007449328899384	9.913158416748047
0.022402115166187286	0.1696511209011078	0.42870521545410156	8.867605209350586	0.11292432248592377	0.12296858429908752	0.5580067038536072	10.07210636138916
0.1080305203795433	0.22491513192653656	0.4813718795776367	8.963432312011719	0.38644301891326904	0.27452781796455383	0.6484832763671875	10.271530151367188
0.1267538219690323	0.19432714581489563	0.45250391960144043	8.797640800476074	0.35430142283439636	0.5962812900543213	0.6657223403453827	10.804147720336914
0.07273071259260178	0.22340457141399384	0.4953644275665283	9.084441184997559	0.5771851539611816	0.47235792875289917	0.7451609671115875	10.284488677978516
0.04484934359788895	0.15925607085227966	0.5144370198249817	7.140429973602295	0.3706687092781067	0.4046308100223541	0.6764063239097595	15.045713424682617
0.06586983799934387	0.1925409585237503	0.4653801918029785	7.393977642059326	0.5080695152282715	0.5415629744529724	0.713829755783081	12.424724578857422
0.09074409306049347	0.1991158425807953	0.4953717589378357	7.294121265411377	0.3723258078098297	0.37839996814727783	0.7295084297657013	14.487251281738281
0.17261914908885956	0.14253714680671692	0.5630774199962616	9.862619400024414	0.4658507704734802	0.33739930391311646	0.5781240165233612	10.785717010498047
0.11023996770381927	0.41571688652038574	0.731855034828186	10.20779037475586	0.4539293646812439	0.48247846961021423	0.7398585677146912	11.428108215332031
0.21472764015197754	0.3630843162536621	0.6908958554267883	10.062067985534668	0.440402090549469	0.6515627503395081	0.6768529713153839	11.061643600463867
0.15338583290576935	0.22281485795974731	0.6930436789989471	9.366156578063965	0.6130298376083374	0.40240558981895447	0.7953101694583893	11.793710708618164
0.14441198110580444	0.23743119835853577	0.6559352874755859	9.62171745300293	0.4259124994277954	0.5666173100471497	0.6377691030502319	11.246512413024902
0.1354570984840393	0.14987927675247192	0.6649265289306641	10.473786354064941	0.6109442710876465	0.3229275047779083	0.7350463271141052	10.669288635253906
0.15658022463321686	0.23958691954612732	0.64963498711586	9.822884559631348	0.5163062810897827	0.33806824684143066	0.643528014421463	12.868802070617676
0.13154876232147217	0.3975468575954437	0.7079744338989258	11.206694602966309	0.2927074134349823	0.30171531438827515	0.7007924318313599	12.022480964660645
0.09846948087215424	0.3486112654209137	0.6511375308036804	10.791428565979004	0.5057480931282043	0.6161091327667236	0.8087190240621567	12.993526458740234
0.11428718268871307	0.1824585199356079	0.6829584538936615	10.868910789489746	0.4855155348777771	0.5487690567970276	0.8419596701860428	11.13693618774414
0.07229404896497726	0.22273540496826172	0.6287055909633636	10.775946617126465	0.39823994040489197	0.2765454351902008	0.6932443082332611	12.398673057556152
0.07562527060508728	0.2014486938714981	0.6286469101905823	11.013579368591309	0.47348397970199585	0.3838464021682739	0.6723999381065369	9.474685668945312
0.032491493970155716	0.15269683301448822	0.5955171585083008	10.703710556030273	0.5096234083175659	0.6250884532928467	0.6814160048961639	10.345663070678711
0.13138015568256378	0.1579069197177887	0.6852413713932037	9.853002548217773	0.5456546545028687	0.24505509436130524	0.579447865486145	11.72057819366455
0.12138141691684723	0.3649221658706665	0.7255909740924835	8.94416618347168	0.3878985345363617	0.3067733347415924	0.7064570784568787	10.654592514038086
0.09944720566272736	0.3766615092754364	0.7168132066726685	9.569589614868164	0.4866953194141388	0.21429716050624847	0.5800929963588715	9.246402740478516
0.07787507027387619	0.31943586468696594	0.6946019232273102	10.639383316040039	0.4406496286392212	0.3628179430961609	0.6422041952610016	9.740448951721191
0.11717475950717926	0.4295075535774231	0.743757426738739	10.044564247131348	0.5487678647041321	0.29415658116340637	0.6257454454898834	12.1622953414917
0.1715872883796692	0.3077472746372223	0.7120526134967804	9.291704177856445	0.35302695631980896	0.320455938577652	0.6972724795341492	11.027308464050293
0.13309261202812195	0.2966567277908325	0.6716805100440979	9.601283073425293	0.600829541683197	0.42324715852737427	0.7535281032323837	9.542749404907227
0.10039594024419785	0.2597915232181549	0.7168601155281067	10.94077205657959	0.4396107792854309	0.22393952310085297	0.6155371367931366	11.257735252380371
0.0905863419175148	0.3748200833797455	0.7202763557434082	10.20127010345459	0.44688084721565247	0.48660582304000854	0.7667632400989532	7.949929237365723
0.06719852983951569	0.16584116220474243	0.6957204937934875	8.24485969543457	0.4890535771846771	0.448309987783432	0.8356564790010452	9.398971557617188
0.09104985743761063	0.19383560121059418	0.6776858866214752	10.03541088104248	0.5384100675582886	0.48676803708076477	0.6577789783477783	9.542935371398926
0.12529297173023224	0.17132212221622467	0.6867669522762299	8.577939987182617	0.7179787158966064	0.5295671224594116	0.7768861204385757	10.850412368774414
0.07472438365221024	0.20065408945083618	0.5765048265457153	9.707569122314453	0.4063763916492462	0.3620729446411133	0.7483037412166595	14.780677795410156
0.08011650294065475	0.24741357564926147	0.5776727795600891	8.53277587890625	0.43941521644592285	0.24648360908031464	0.6429279446601868	11.063949584960938
0.06447400897741318	0.23633277416229248	0.5772881507873535	9.898465156555176	0.4189726710319519	0.3374636471271515	0.6826034784317017	11.540781021118164
0.15613695979118347	0.16313251852989197	0.3969600796699524	11.056087493896484	0.5209644436836243	0.3291797935962677	0.6240049302577972	12.14569091796875
0.19664177298545837	0.1276348978281021	0.3835422396659851	10.179121971130371	0.39906203746795654	0.32997927069664	0.5770286917686462	11.444986343383789
0.1969553381204605	0.15047195553779602	0.3971412181854248	12.110157012939453	0.41084566712379456	0.34026074409484863	0.6618773341178894	11.02575969696045
0.1422400176525116	0.24629651010036469	0.42351800203323364	10.790482521057129	0.4228477478027344	0.21302948892116547	0.6603167951107025	9.33874797821045
0.13486868143081665	0.1700906753540039	0.3703097105026245	10.628473281860352	0.33084115386009216	0.42555537819862366	0.6200194954872131	12.053742408752441
0.20829640328884125	0.18848945200443268	0.5199454426765442	11.466180801391602	0.6489090323448181	0.4594974219799042	0.9769289772957563	11.459725379943848
0.05067006126046181	0.20646879076957703	0.3647958040237427	12.37269115447998	0.6562314629554749	0.5030658841133118	0.6946248710155487	9.36749267578125
0.23252271115779877	0.1772589385509491	0.39885014295578003	11.42088794708252	0.2866664230823517	0.3454524278640747	0.5659998655319214	11.418517112731934
0.10771390795707703	0.10935506224632263	0.35875630378723145	10.25198745727539	0.3135676383972168	0.2390858381986618	0.5950225591659546	9.41051959991455
0.07043732702732086	0.10720532387495041	0.3964924216270447	12.269136428833008	0.6061058640480042	0.5016762018203735	0.7160767614841461	13.230323791503906
0.1705297827720642	0.1411832571029663	0.3961588144302368	10.875188827514648	0.3442026972770691	0.3764630854129791	0.5912787914276123	8.09310531616211
0.1476275622844696	0.10402411222457886	0.35498303174972534	10.692813873291016	0.7155489921569824	0.4536835253238678	0.6146393120288849	10.951593399047852
0.2170504480600357	0.11581028252840042	0.5248750746250153	12.044370651245117	0.6627256870269775	0.48612532019615173	0.6019769012928009	10.669036865234375
0.14757969975471497	0.1538340449333191	0.30610793828964233	11.509050369262695	0.47499898076057434	0.27559950947761536	0.6906893849372864	11.345223426818848
0.12631891667842865	0.11612565815448761	0.36227452754974365	11.121420860290527	0.7166279554367065	0.5072934627532959	0.6613906025886536	11.99902057647705
0.05743315815925598	0.1484735608100891	0.38411349058151245	11.832256317138672	0.6633985638618469	0.6212868690490723	0.8310486525297165	7.539565086364746
0.14400331676006317	0.15414656698703766	0.4398999810218811	10.49942398071289	0.47308751940727234	0.17178641259670258	0.5105500221252441	10.131912231445312
0.11574661731719971	0.12245745211839676	0.3792821168899536	10.4765043258667	0.30142566561698914	0.4095649719238281	0.6912087202072144	8.746197700500488
0.14990296959877014	0.08859550952911377	0.5425038933753967	11.080821990966797	0.5243499279022217	0.48255759477615356	0.8303227126598358	10.907955169677734
0.16049039363861084	0.18658500909805298	0.33760637044906616	12.006168365478516	0.40020015835762024	0.30509620904922485	0.6341948509216309	11.361946105957031
0.0713791474699974	0.13916346430778503	0.35737383365631104	10.671090126037598	0.11755355447530746	0.22394779324531555	0.5514292418956757	11.01806354522705
0.174216628074646	0.16477350890636444	0.4197508692741394	12.535541534423828	0.44053420424461365	0.4281424582004547	0.7424046397209167	10.285110473632812
0.1448822021484375	0.14495499432086945	0.39707136154174805	12.225160598754883	0.4563095271587372	0.5464540719985962	0.7044333517551422	12.034079551696777
0.19960777461528778	0.14947757124900818	0.5449351668357849	13.776061058044434	0.34431734681129456	0.352043479681015	0.6062792837619781	10.93576717376709
0.1725471019744873	0.07337337732315063	0.32968175411224365	12.000025749206543	0.3963175117969513	0.43529680371284485	0.6993024051189423	13.672493934631348
0.06051041558384895	0.09386877715587616	0.384487509727478	12.079536437988281	0.16505584120750427	0.5546214580535889	0.6203799247741699	11.562345504760742
0.05727100372314453	0.13300400972366333	0.40416091680526733	10.930529594421387	0.07331069558858871	0.28849440813064575	0.6638160347938538	12.118621826171875
0.08720213174819946	0.11606726795434952	0.540444403886795	11.042546272277832	0.6562306880950928	0.4726124405860901	0.6778533458709717	10.119901657104492
0.10293567925691605	0.1605713963508606	0.39719057083129883	13.090972900390625	0.4347250461578369	0.46122848987579346	0.7801966220140457	10.742094993591309
0.20088893175125122	0.17394711077213287	0.4645903706550598	12.256307601928711	0.4700608551502228	0.3493169844150543	0.8001482039690018	11.001655578613281
0.10968168079853058	0.13510675728321075	0.5016880929470062	11.738373756408691	0.4792271852493286	0.491815447807312	0.6709237694740295	10.119458198547363
0.09603658318519592	0.17684940993785858	0.32656317949295044	11.802116394042969	0.452961266040802	0.4630214273929596	0.9463892579078674	11.085033416748047
0.1630403697490692	0.16973870992660522	0.37707793712615967	11.286628723144531	0.4334086775779724	0.34581905603408813	0.6803209781646729	9.24165153503418
0.16129986941814423	0.1673184335231781	0.4803399443626404	14.014492988586426	0.38549354672431946	0.5799058079719543	0.632239580154419	9.42802619934082
0.21310490369796753	0.15403622388839722	0.4788535237312317	12.147370338439941	0.45948442816734314	0.2720072269439697	0.6564836800098419	9.466503143310547
0.20340172946453094	0.11243900656700134	0.3262637257575989	11.67858600616455	0.4546393156051636	0.5047178864479065	0.8767094686627388	8.851476669311523
0.07400382310152054	0.23158998787403107	0.5611566603183746	9.995621681213379	0.09994114190340042	0.2753845453262329	0.6421115100383759	10.339179992675781
0.10862208902835846	0.21499057114124298	0.6023042500019073	10.727622985839844	0.4663037359714508	0.45761406421661377	0.7477345764636993	9.593518257141113
0.09482663124799728	0.12034568190574646	0.5536372363567352	9.516073226928711	0.4942842423915863	0.46342942118644714	0.7261073291301727	8.87019157409668
0.13651062548160553	0.1415918469429016	0.5397919714450836	8.83674430847168	0.4705199897289276	0.4504226744174957	0.6502830386161804	9.443723678588867
0.10147750377655029	0.20089271664619446	0.5887858271598816	9.603224754333496	0.4088476896286011	0.3240226209163666	0.5536666512489319	10.858908653259277
0.1324368268251419	0.2835012376308441	0.5538796484470367	11.541020393371582	0.4747083783149719	0.34925538301467896	0.5995146036148071	10.073742866516113
0.15037886798381805	0.1938728392124176	0.591065376996994	10.052456855773926	0.47038665413856506	0.331172376871109	0.6674626171588898	11.664955139160156
0.10468016564846039	0.22115972638130188	0.5948130488395691	10.965611457824707	0.2708359956741333	0.45043256878852844	0.6252836883068085	11.0914888381958
0.039886366575956345	0.24845366179943085	0.5847015976905823	10.357995986938477	0.5889517664909363	0.20018887519836426	0.6582700312137604	9.160751342773438
0.09737922251224518	0.24822735786437988	0.5920163691043854	10.233208656311035	0.7445181012153625	0.5312198996543884	0.8890989050269127	13.973174095153809
0.06799730658531189	0.14035065472126007	0.6299670934677124	10.66760540008545	0.6101999282836914	0.45140886306762695	0.915394239127636	17.252445220947266
0.09842030704021454	0.3203623294830322	0.6245933473110199	12.15046215057373	0.5497507452964783	0.5547081232070923	0.8600967973470688	12.000550270080566
0.08862800896167755	0.26912721991539	0.6123666167259216	10.896581649780273	0.3742518424987793	0.4906434714794159	0.6911981105804443	12.233149528503418
0.12522649765014648	0.24017317593097687	0.6027126908302307	10.727387428283691	0.4913215935230255	0.41382431983947754	0.5996686220169067	11.582695007324219
0.0844225287437439	0.29041633009910583	0.6308954358100891	10.977593421936035	0.47074437141418457	0.2027551382780075	0.7202260196208954	15.232508659362793
0.049139004200696945	0.1963871419429779	0.6208703815937042	10.878275871276855	0.5334692597389221	0.5616139769554138	0.8481016010046005	12.966869354248047
0.059433311223983765	0.31693509221076965	0.5914906859397888	11.706121444702148	0.41774600744247437	0.7096315026283264	0.7455132901668549	13.542738914489746
0.1443682312965393	0.3392797112464905	0.6526517271995544	11.520150184631348	0.4697866439819336	0.545283317565918	0.5866480469703674	10.373678207397461
0.12163654714822769	0.156759575009346	0.6139922142028809	9.966068267822266	0.3659193217754364	0.29106277227401733	0.570947676897049	10.490894317626953
0.09092899411916733	0.22227351367473602	0.6552345454692841	10.468341827392578	0.3840605318546295	0.21853092312812805	0.6767730712890625	12.080921173095703
0.11051768809556961	0.22168590128421783	0.6175683736801147	11.845138549804688	0.44211524724960327	0.4660044014453888	0.6445053815841675	10.167563438415527
0.06331402063369751	0.14259208738803864	0.6455924808979034	10.810320854187012	0.37391865253448486	0.1930687129497528	0.7219220995903015	16.443222045898438
0.0578831247985363	0.24580389261245728	0.652549147605896	10.027010917663574	0.5306161046028137	0.45491907000541687	0.7011697888374329	11.089273452758789
0.053866926580667496	0.2609283924102783	0.6157461404800415	12.132431030273438	0.5162580013275146	0.334368497133255	0.6745119392871857	10.802720069885254
0.12098345905542374	0.2011415958404541	0.6109778881072998	10.153889656066895	0.5479368567466736	0.3698498606681824	0.6353169083595276	10.76501750946045
0.04387043043971062	0.3698368966579437	0.6194350123405457	11.950911521911621	0.39547187089920044	0.3874576687812805	0.7663185894489288	16.097862243652344
0.10820278525352478	0.2837325930595398	0.6736133098602295	10.901768684387207	0.6196044683456421	0.3623053729534149	0.926084116101265	6.673655986785889
0.10475549846887589	0.2660541832447052	0.5985964238643646	12.077299118041992	0.549804151058197	0.2139706015586853	0.6602453887462616	9.455924987792969
0.1431768238544464	0.1478102058172226	0.6651355624198914	8.521944999694824	0.6842823624610901	0.4173316955566406	0.6411976516246796	9.225035667419434
0.08847027271986008	0.28563112020492554	0.7165907323360443	10.578254699707031	0.2892031669616699	0.13637486100196838	0.6182258427143097	9.943401336669922
0.10065671801567078	0.19645902514457703	0.6038267314434052	8.059427261352539	0.38031402230262756	0.4216487407684326	0.7410253584384918	11.862470626831055
0.11464202404022217	0.1916092038154602	0.7203302085399628	8.53535270690918	0.47209352254867554	0.3693724572658539	0.7024293839931488	12.448594093322754
0.04533376917243004	0.2200692892074585	0.6667225658893585	8.818798065185547	0.35561490058898926	0.18465948104858398	0.658117949962616	10.789990425109863
0.04976064711809158	0.1845286339521408	0.6847513318061829	11.741803169250488	0.43664857745170593	0.39261242747306824	0.6564209759235382	10.283801078796387
0.05480862781405449	0.2624686062335968	0.5721256136894226	9.180684089660645	0.4942338168621063	0.49656906723976135	0.7874969840049744	11.41797924041748
0.08997130393981934	0.22622734308242798	0.6969745457172394	9.659624099731445	0.5624275207519531	0.19141201674938202	0.7240729629993439	7.76025390625
0.13716332614421844	0.15506614744663239	0.6141012012958527	7.609501361846924	0.5195936560630798	0.46387696266174316	0.6251804530620575	10.88265609741211
0.10615655034780502	0.22159884870052338	0.6843511164188385	7.760895729064941	0.6171976923942566	0.3276285231113434	0.5492193102836609	10.77585220336914
0.16062505543231964	0.1956116110086441	0.6140312552452087	7.912833213806152	0.5146558284759521	0.24587751924991608	0.5620196163654327	10.297618865966797
0.18720315396785736	0.11890589445829391	0.6319232285022736	10.593151092529297	0.4835192561149597	0.4272901713848114	0.7635726630687714	7.610764980316162
0.18344071507453918	0.1909181773662567	0.5233433842658997	8.210801124572754	0.567642092704773	0.48179566860198975	0.6306290328502655	12.224656105041504
0.06344474852085114	0.2913667559623718	0.6384545266628265	9.621177673339844	0.5184854865074158	0.14205189049243927	0.6728565394878387	11.434524536132812
0.04005821794271469	0.21204152703285217	0.7100930213928223	9.915631294250488	0.4497235119342804	0.4791971743106842	0.6281856298446655	10.782069206237793
0.10835865139961243	0.2938787639141083	0.6672025918960571	9.932028770446777	0.6045375466346741	0.3321884274482727	0.5741401314735413	9.016716957092285
0.13609696924686432	0.2695583999156952	0.7614229023456573	12.229608535766602	0.5077851414680481	0.420890212059021	0.7691886126995087	12.49011516571045
0.13444674015045166	0.3594280779361725	0.614071398973465	9.996729850769043	0.39593496918678284	0.2755883038043976	0.6084868609905243	11.89445686340332
0.08316992968320847	0.24063770473003387	0.6763491928577423	7.635661602020264	0.3354235291481018	0.2504730522632599	0.624661386013031	12.491598129272461
0.12933571636676788	0.2922946512699127	0.5891662538051605	7.773715019226074	0.5648157000541687	0.5588334798812866	0.7027450501918793	13.194049835205078
0.13347452878952026	0.1642395555973053	0.6689832806587219	11.278238296508789	0.4353365898132324	0.2973906397819519	0.7023398578166962	11.394735336303711
0.13902892172336578	0.24295485019683838	0.524736613035202	8.451210975646973	0.364497572183609	0.43425220251083374	0.8118019104003906	11.16164779663086
0.12261144816875458	0.2947004735469818	0.693679928779602	8.17689037322998	0.5033220052719116	0.33244749903678894	0.6497182846069336	9.49070930480957
0.1616550087928772	0.2547225058078766	0.7548529207706451	11.692654609680176	0.583838164806366	0.32751625776290894	0.7429662942886353	10.342056274414062
0.15565302968025208	0.33435600996017456	0.630705863237381	9.026595115661621	0.5399866104125977	0.42424067854881287	0.8217724859714508	11.668699264526367
0.064895398914814	0.24708914756774902	0.6825880408287048	11.398225784301758	0.44543132185935974	0.20794890820980072	0.8075334876775742	10.416872024536133
0.045988503843545914	0.22463861107826233	0.5524581670761108	8.777653694152832	0.2615545690059662	0.46624746918678284	0.7962999194860458	8.900262832641602
0.03569071367383003	0.22826647758483887	0.6349799036979675	11.237523078918457	0.5103672742843628	0.5537182092666626	0.7055715918540955	13.796198844909668
0.10128813236951828	0.3033381402492523	0.5244735777378082	10.185742378234863	0.4434160590171814	0.25419503450393677	0.6246807277202606	9.052915573120117
0.16708803176879883	0.34738272428512573	0.5556063652038574	12.242071151733398	0.3389807641506195	0.21695633232593536	0.7013468444347382	10.228702545166016
0.14491130411624908	0.24686579406261444	0.48958688974380493	9.750507354736328	0.45218345522880554	0.22770509123802185	0.64028400182724	11.708681106567383
0.09001367539167404	0.2535654306411743	0.49907612800598145	9.290328979492188	0.11523864418268204	0.16585572063922882	0.6303059756755829	10.194416999816895
0.10360986739397049	0.26119840145111084	0.46376216411590576	9.517232894897461	0.5319393277168274	0.3215615153312683	0.5686718225479126	8.367735862731934
0.10456032305955887	0.2136252075433731	0.49230504035949707	9.2588529586792	0.3682476878166199	0.2266169786453247	0.6048361659049988	11.223630905151367
0.11607816815376282	0.2815999686717987	0.5823244750499725	9.976996421813965	0.4261109232902527	0.33508065342903137	0.8294727951288223	8.698102951049805
0.10796031355857849	0.3273485600948334	0.4597722887992859	8.977831840515137	0.3600783050060272	0.3122943937778473	0.62834432721138	11.612695693969727
0.11099458485841751	0.25362440943717957	0.55607470870018	11.481553077697754	0.5438709855079651	0.29728424549102783	0.7033276557922363	13.097786903381348
0.06313271075487137	0.2060055434703827	0.5458166897296906	10.5264253616333	0.4098168909549713	0.31346869468688965	0.6763467788696289	9.93189811706543
0.09150169789791107	0.20988929271697998	0.5576464235782623	9.936827659606934	0.47423115372657776	0.4831346273422241	0.623452216386795	9.923748016357422
0.028766905888915062	0.20806069672107697	0.5096233785152435	10.025924682617188	0.39214226603507996	0.18855400383472443	0.6519873738288879	11.8853759765625
0.046894725412130356	0.20562702417373657	0.5463127791881561	9.719534873962402	0.5381450653076172	0.32310807704925537	0.8161384016275406	10.743218421936035
0.04387655481696129	0.18381711840629578	0.5828490257263184	9.98708438873291	0.3539503812789917	0.34956541657447815	0.7330905199050903	13.059020042419434
0.05246347188949585	0.2188860923051834	0.5254562199115753	9.930228233337402	0.48897087574005127	0.3621521592140198	0.6518742442131042	11.978857040405273
0.10378015786409378	0.15140271186828613	0.6098943054676056	13.072550773620605	0.0790165439248085	0.13290324807167053	0.5834559798240662	9.348511695861816
0.15574677288532257	0.17145101726055145	0.6223239898681641	12.571331977844238	0.5730011463165283	0.48504719138145447	0.8282797932624817	12.557154655456543
0.11975637078285217	0.19268356263637543	0.5123052597045898	11.851545333862305	0.4770827889442444	0.31838318705558777	0.6895918250083923	10.283618927001953
0.12021093815565109	0.20338895916938782	0.5737630426883698	11.937756538391113	0.48890236020088196	0.4945659041404724	0.6298161745071411	9.782687187194824
0.11495350301265717	0.25993216037750244	0.6238078773021698	12.364518165588379	0.3946458399295807	0.44483688473701477	0.6344827711582184	12.074280738830566
0.1252051144838333	0.1243915930390358	0.565345823764801	12.544075012207031	0.5469927787780762	0.542813241481781	0.7558204829692841	11.117131233215332
0.09307678788900375	0.15528449416160583	0.46092653274536133	8.721925735473633	0.39495572447776794	0.32261529564857483	0.5244218111038208	8.34934139251709
0.08540734648704529	0.06332877278327942	0.4621938467025757	9.40070915222168	0.4482014775276184	0.3058568239212036	0.5471144616603851	8.395283699035645
0.04478857293725014	0.13069210946559906	0.5367375016212463	9.533726692199707	0.4419323801994324	0.496498703956604	0.8231204301118851	9.631778717041016
0.06765096634626389	0.2194705605506897	0.6233193278312683	10.145480155944824	0.4850451648235321	0.6023637652397156	0.5576043128967285	9.437408447265625
0.10617885738611221	0.14709661900997162	0.46073901653289795	8.605335235595703	0.4303045868873596	0.18954652547836304	0.7069595754146576	11.987641334533691
0.10826964676380157	0.20487286150455475	0.5103705525398254	9.30753231048584	0.4509972631931305	0.5016210675239563	0.706314206123352	12.215646743774414
0.05855640023946762	0.12174420803785324	0.5529005527496338	8.957015037536621	0.42706263065338135	0.45587196946144104	0.7146084308624268	9.055349349975586
0.1048375740647316	0.13671237230300903	0.6053314208984375	9.252975463867188	0.4500220715999603	0.6148388385772705	0.7580014169216156	10.521613121032715
0.12148088961839676	0.1249539703130722	0.48229271173477173	8.14694881439209	0.6355518698692322	0.4191206395626068	0.9010436534881592	15.975566864013672
0.06930576264858246	0.15913300216197968	0.4758307933807373	9.039066314697266	0.4386783242225647	0.5214537382125854	0.8392356485128403	11.105149269104004
0.04998479783535004	0.25004133582115173	0.5782495141029358	9.86674976348877	0.4021231532096863	0.3579801917076111	0.6610352098941803	11.898566246032715
0.03870650753378868	0.1969694197177887	0.45590656995773315	8.83673095703125	0.5348561406135559	0.6316351890563965	0.7302579283714294	13.06655216217041
0.05274804309010506	0.15570272505283356	0.6298375129699707	9.520700454711914	0.06658682227134705	0.3476763963699341	0.5985176861286163	9.862540245056152
0.09403976798057556	0.20035013556480408	0.49267518520355225	8.459498405456543	0.570914626121521	0.4031948149204254	0.6716142892837524	10.702811241149902
0.08699489384889603	0.21618685126304626	0.6076680123806	9.201159477233887	0.5912168025970459	0.39408889412879944	0.6947034299373627	9.044734954833984
0.11718589812517166	0.22309263050556183	0.5905146300792694	11.029460906982422	0.5702245831489563	0.24942880868911743	0.7319686710834503	10.673856735229492
0.14779464900493622	0.25170794129371643	0.6382231414318085	10.866434097290039	0.6026206016540527	0.46894723176956177	0.6692579388618469	8.896142959594727
0.11563966423273087	0.26090237498283386	0.6757906079292297	11.123335838317871	0.5682317018508911	0.25739145278930664	0.5726365745067596	11.3720064163208
0.14225788414478302	0.30750247836112976	0.6750796139240265	10.283788681030273	0.4540276527404785	0.49354052543640137	0.9497839249670506	9.326777458190918
0.14264321327209473	0.2522315979003906	0.6746979653835297	10.685115814208984	0.6466912031173706	0.7062310576438904	0.7744008153676987	16.265647888183594
0.14559872448444366	0.3068397045135498	0.6342489421367645	11.418859481811523	0.5167360305786133	0.6019057035446167	0.6736153066158295	10.478445053100586
0.13726447522640228	0.2032274305820465	0.6413922607898712	10.57778549194336	0.3918403089046478	0.5314511656761169	0.6623543798923492	11.82368278503418
0.1016106978058815	0.11352165043354034	0.6230218708515167	11.300071716308594	0.5563532710075378	0.4489791989326477	0.4964374303817749	9.58446979522705
0.0921282172203064	0.30968528985977173	0.6819438934326172	11.816794395446777	0.14868386089801788	0.3434980809688568	0.535099595785141	9.9851713180542
0.10157490521669388	0.3823370039463043	0.6806248426437378	11.075579643249512	0.291359543800354	0.4013960063457489	0.9062444269657135	11.830256462097168
0.11034220457077026	0.2873122990131378	0.6654146313667297	11.3414945602417	0.4856618046760559	0.39607489109039307	0.8351946175098419	9.39024543762207
0.07574666291475296	0.22001498937606812	0.5823049247264862	11.4370756149292	0.35225099325180054	0.260560005903244	0.5293624997138977	10.054308891296387
0.11695168167352676	0.15111668407917023	0.6163447201251984	11.049467086791992	0.762161374092102	0.31616345047950745	0.6862164735794067	12.513396263122559
0.10842569917440414	0.26318371295928955	0.5936249792575836	10.423409461975098	0.40903839468955994	0.36519214510917664	0.7251984775066376	11.710600852966309
0.08931724727153778	0.3842732310295105	0.6837912201881409	10.294892311096191	0.5006939172744751	0.4227050542831421	0.9037959277629852	15.059185028076172
0.13825437426567078	0.2700142562389374	0.6402537524700165	10.400802612304688	0.3382556736469269	0.3448193371295929	0.630114883184433	11.048192977905273
0.08350323140621185	0.21802754700183868	0.6002229154109955	11.083442687988281	0.45517367124557495	0.5100551247596741	0.8533447235822678	12.522578239440918
0.09620692580938339	0.12725968658924103	0.6511847078800201	10.611528396606445	0.4995664358139038	0.6200606822967529	0.8092418164014816	11.450235366821289
0.05104362219572067	0.22033821046352386	0.7184406518936157	9.75969409942627	0.4313446283340454	0.6285576224327087	0.7897613197565079	15.822629928588867
0.08400773257017136	0.134537935256958	0.6256092488765717	9.427417755126953	0.5865834951400757	0.3091784119606018	0.5988909006118774	9.992230415344238
0.1105414405465126	0.25687047839164734	0.6233963072299957	11.214282035827637	0.14425237476825714	0.23137958347797394	0.6112471222877502	10.634096145629883
0.05620748922228813	0.18869294226169586	0.6540839374065399	9.970342636108398	0.1934811770915985	0.3865000009536743	0.8435080647468567	9.38138484954834
0.07016963511705399	0.14693894982337952	0.7220745384693146	8.839478492736816	0.4237538278102875	0.3255440294742584	0.6650422513484955	12.669732093811035
0.11161887645721436	0.269698828458786	0.6671279072761536	10.844559669494629	0.43554139137268066	0.2088295817375183	0.6403636336326599	11.614958763122559
0.05673447996377945	0.283386766910553	0.730842113494873	9.382013320922852	0.4285277724266052	0.3795740604400635	0.627812385559082	9.290549278259277
0.12717172503471375	0.209205761551857	0.6594753265380859	11.136578559875488	0.5943407416343689	0.31602901220321655	0.8155754506587982	8.898094177246094
0.08965367078781128	0.19504085183143616	0.6574895083904266	9.229233741760254	0.5303410887718201	0.48396843671798706	0.8098257184028625	11.771126747131348
0.09699719399213791	0.15749162435531616	0.6490453481674194	11.181367874145508	0.3854092061519623	0.44089531898498535	0.7731165438890457	13.71670913696289
0.07386380434036255	0.2263626754283905	0.7122176885604858	12.803975105285645	0.40516459941864014	0.5540174245834351	0.7671223133802414	10.94788932800293
0.15691439807415009	0.2983406186103821	0.669611245393753	13.558403968811035	0.6041514277458191	0.20446495711803436	0.6113633215427399	11.57537841796875
0.1278727799654007	0.3171515166759491	0.7354454696178436	12.101061820983887	0.249420166015625	0.46020567417144775	0.700709193944931	12.051989555358887
0.09931640326976776	0.25054293870925903	0.6665623486042023	11.657421112060547	0.6181026101112366	0.3995533585548401	0.5746192336082458	9.994860649108887
0.09157297760248184	0.273269385099411	0.6685080528259277	14.59821605682373	0.4366339147090912	0.49714362621307373	0.8310523182153702	10.91472339630127
0.18322956562042236	0.22065803408622742	0.7053799629211426	14.041234016418457	0.1934811770915985	0.3865000009536743	0.8435080647468567	9.38138484954834
0.17393408715724945	0.25215432047843933	0.6985802948474884	11.86845588684082	0.41087591648101807	0.44576749205589294	0.8196391761302948	15.867444038391113
0.1570434868335724	0.1294420063495636	0.7121969759464264	12.15827465057373	0.4988058805465698	0.522235631942749	0.7633625119924545	10.717812538146973
0.1494712382555008	0.1873592883348465	0.6479440629482269	14.580631256103516	0.7112648487091064	0.31135094165802	0.5058132410049438	8.95957088470459
0.0815417617559433	0.2907169461250305	0.7221104204654694	13.960535049438477	0.4384790062904358	0.40154966711997986	0.6208566129207611	8.851109504699707
0.17223870754241943	0.22643320262432098	0.7223979830741882	13.533781051635742	0.34754422307014465	0.39344149827957153	0.5817006826400757	8.67663288116455
0.12822887301445007	0.33221086859703064	0.692955732345581	15.055546760559082	0.4399440884590149	0.4187849164009094	0.5961209237575531	8.648711204528809
0.15796689689159393	0.2400645613670349	0.6778613328933716	10.868303298950195	0.10244531184434891	0.3450241982936859	0.7586309611797333	12.545143127441406
0.0792773962020874	0.22055916488170624	0.6681084036827087	15.140339851379395	0.6001188158988953	0.2904999554157257	0.7336192429065704	10.472923278808594
0.13127940893173218	0.1790483593940735	0.6918409764766693	14.394762992858887	0.41966429352760315	0.1740225851535797	0.667506605386734	9.975543022155762
0.13270728290081024	0.22844834625720978	0.6126362681388855	10.70705509185791	0.40995410084724426	0.5834457874298096	0.6815077066421509	11.347213745117188
0.06849402189254761	0.201957106590271	0.6409032642841339	9.90109920501709	0.439655065536499	0.11965374648571014	0.7171806693077087	10.087358474731445
0.12250000983476639	0.28652042150497437	0.5680110454559326	10.049674987792969	0.09356777369976044	0.22429051995277405	0.7003996074199677	10.114709854125977
0.11597403883934021	0.286725252866745	0.6439125835895538	10.369791984558105	0.523277997970581	0.23630070686340332	0.6396910548210144	10.372464179992676
0.1376960575580597	0.2218361645936966	0.6261139512062073	8.699787139892578	0.49314770102500916	0.27964770793914795	0.6043374538421631	10.972732543945312
0.1011689305305481	0.1818781942129135	0.5781650841236115	9.744240760803223	0.510773241519928	0.405205637216568	0.6204712986946106	11.789098739624023
0.1262773871421814	0.18995851278305054	0.6399433314800262	9.631023406982422	0.18628986179828644	0.24218058586120605	0.6507858037948608	9.755640029907227
0.12383555620908737	0.23363731801509857	0.6294211745262146	9.620808601379395	0.5357511639595032	0.47529658675193787	0.7747448086738586	12.606399536132812
0.09604399651288986	0.18991927802562714	0.629885733127594	10.673087120056152	0.5171507000923157	0.3825201988220215	0.7164338827133179	10.936763763427734
0.1549183428287506	0.09810835868120193	0.5989995002746582	11.028157234191895	0.4844401180744171	0.6064414978027344	0.7671995759010315	12.175593376159668
0.05646766349673271	0.14741167426109314	0.6039553880691528	11.042267799377441	0.6032537221908569	0.4908221662044525	0.7967560440301895	8.697061538696289
0.12038446217775345	0.2178148329257965	0.5971572399139404	10.345823287963867	0.14071249961853027	0.4470180571079254	0.8695935159921646	10.648783683776855
0.05391203984618187	0.1793767511844635	0.6156551539897919	10.967306137084961	0.37664929032325745	0.5233389139175415	0.8411760181188583	11.392373085021973
0.11260196566581726	0.14841914176940918	0.670172244310379	10.81775951385498	0.5089503526687622	0.5107651948928833	0.6406531929969788	11.916650772094727
0.046707797795534134	0.2070898413658142	0.6108680367469788	10.467698097229004	0.2925860583782196	0.4692097008228302	0.700254887342453	12.206024169921875
0.1045549213886261	0.21495765447616577	0.6553694605827332	10.7937650680542	0.3979952335357666	0.476188063621521	0.6510230302810669	11.639669418334961
0.05766585096716881	0.19006426632404327	0.5919757783412933	10.047354698181152	0.6100793480873108	0.5454777479171753	0.6403465569019318	10.5410737991333
0.0821109414100647	0.16490720212459564	0.5610924959182739	8.624886512756348	0.4057297706604004	0.5867401361465454	0.7883259505033493	11.392086029052734
0.0516166090965271	0.15962062776088715	0.5918880701065063	9.924456596374512	0.4263026714324951	0.4171038568019867	0.6803365051746368	10.30245304107666
0.1025577262043953	0.125024676322937	0.5887862741947174	9.294465065002441	0.3991725742816925	0.38949906826019287	0.7263922393321991	14.303909301757812
0.09245220571756363	0.24902012944221497	0.6018741428852081	9.481358528137207	0.6228428483009338	0.47107434272766113	0.8128207921981812	9.851991653442383
0.12737442553043365	0.09308206290006638	0.5345185995101929	10.169794082641602	0.36391395330429077	0.25470227003097534	0.7235837578773499	11.15344524383545
0.11281707137823105	0.21818576753139496	0.5867878496646881	9.70433521270752	0.4955294132232666	0.28883206844329834	0.667290985584259	12.336542129516602
0.12025117874145508	0.21169103682041168	0.5928956866264343	10.597079277038574	0.46828529238700867	0.5781934261322021	0.808807373046875	10.554683685302734
0.20086699724197388	0.15779568254947662	0.6297065317630768	10.383162498474121	0.5124334096908569	0.31761273741722107	0.6162903606891632	9.686721801757812
0.1580670177936554	0.21787473559379578	0.5406698286533356	9.708462715148926	0.6460027694702148	0.5017338991165161	0.6889501214027405	13.73620891571045
0.07494296133518219	0.18213926255702972	0.5717654228210449	9.107126235961914	0.5339981913566589	0.3748994469642639	0.7235164940357208	9.724886894226074
0.02917283959686756	0.1864490658044815	0.5815126299858093	10.261869430541992	0.6293098330497742	0.35748761892318726	0.5714482665061951	10.666275978088379
0.09777545928955078	0.11946471035480499	0.5852956771850586	9.774975776672363	0.48516684770584106	0.3859676122665405	0.6611562669277191	12.0028657913208
0.0670873150229454	0.19430558383464813	0.5707598626613617	9.713212966918945	0.5751681327819824	0.5392466187477112	0.6320644915103912	10.287544250488281
0.07373388856649399	0.20707538723945618	0.5847844481468201	9.138611793518066	0.42671066522598267	0.35456356406211853	0.5752766132354736	10.556403160095215
0.12988431751728058	0.14499549567699432	0.6110841333866119	8.583158493041992	0.5100615620613098	0.5494760870933533	0.8348165154457092	10.7174072265625
0.10748788714408875	0.1999160498380661	0.6044260561466217	8.599946975708008	0.6168707013130188	0.3203384280204773	0.6284174025058746	10.913675308227539
0.09567933529615402	0.10442723333835602	0.6460703611373901	10.136796951293945	0.43214744329452515	0.6047255992889404	0.7413342893123627	9.194563865661621
0.047880738973617554	0.16003835201263428	0.5974918305873871	9.821982383728027	0.40294405817985535	0.607765793800354	1.034502662718296	14.950471878051758
0.09377767145633698	0.14078621566295624	0.6014000177383423	9.229439735412598	0.4172387421131134	0.5140494704246521	0.821682333946228	8.788756370544434
0.06051461771130562	0.12413473427295685	0.6335751712322235	10.606985092163086	0.5001994371414185	0.6060144305229187	0.6744570136070251	9.90522575378418
0.09871993958950043	0.17349714040756226	0.5979495942592621	10.224517822265625	0.5086507201194763	0.3314387798309326	0.5628829598426819	8.646491050720215
0.13572046160697937	0.15164153277873993	0.6538745760917664	11.7650728225708	0.379228413105011	0.3360370397567749	0.6388726234436035	12.461730003356934
0.14097821712493896	0.1215883418917656	0.6037553548812866	11.241972923278809	0.13113771378993988	0.30606600642204285	0.8370611369609833	6.070711612701416
0.11070980876684189	0.20799721777439117	0.6873952448368073	10.540570259094238	0.4087505340576172	0.3659226894378662	0.684811145067215	10.791019439697266
0.11102303117513657	0.36525264382362366	0.6145606935024261	10.865727424621582	0.5837156176567078	0.25447994470596313	0.7410962581634521	13.0798921585083
0.08386557549238205	0.24542418122291565	0.5790520906448364	10.58565616607666	0.5843824148178101	0.4028361737728119	0.7317409217357635	11.961987495422363
0.11200151592493057	0.27566590905189514	0.6018601655960083	10.431317329406738	0.34116849303245544	0.3319459855556488	0.6914379000663757	12.348058700561523
0.08579984307289124	0.10813701152801514	0.5266725718975067	7.9440083503723145	0.4879055321216583	0.5561301112174988	0.6997514367103577	8.617559432983398
0.11979378759860992	0.2108234465122223	0.6612010300159454	11.853307723999023	0.5190176367759705	0.5351453423500061	0.8395959883928299	10.729131698608398
0.11180386692285538	0.10249258577823639	0.6118368208408356	11.010762214660645	0.6543649435043335	0.6512507796287537	0.686561793088913	10.462307929992676
0.13091780245304108	0.15674245357513428	0.6492481529712677	8.683091163635254	0.440162718296051	0.5621676445007324	0.8732422739267349	12.532204627990723
0.11439917236566544	0.35922616720199585	0.6469212174415588	10.53252124786377	0.5462573766708374	0.43477919697761536	0.6157177686691284	10.296701431274414
0.05684800073504448	0.23341263830661774	0.5450582206249237	9.924903869628906	0.4225485026836395	0.3269208073616028	0.7262550294399261	12.001289367675781
0.12091634422540665	0.28409314155578613	0.6826747357845306	10.531085968017578	0.4403311312198639	0.17411452531814575	0.6151673495769501	9.997939109802246
0.057583361864089966	0.217179536819458	0.6404655277729034	11.77031135559082	0.5810798406600952	0.5828480124473572	0.7006040513515472	11.82109546661377
0.05014524608850479	0.1583390086889267	0.5928293168544769	10.828731536865234	0.4770924150943756	0.2267352044582367	0.555783212184906	9.576789855957031
0.07027222961187363	0.1391368955373764	0.6164306998252869	7.712030410766602	0.4090273678302765	0.3656825125217438	0.6711842119693756	10.372422218322754
0.03984832763671875	0.2970164120197296	0.618569940328598	10.122987747192383	0.5654159784317017	0.5818868279457092	0.7272707521915436	8.79880142211914
0.08136049658060074	0.20184078812599182	0.510172039270401	9.641451835632324	0.38911253213882446	0.25049763917922974	0.5848537385463715	9.982996940612793
0.07891280204057693	0.22587142884731293	0.6273702681064606	9.945627212524414	0.560529887676239	0.48003071546554565	0.8302997350692749	9.05967903137207
0.050325024873018265	0.22252681851387024	0.6303117573261261	11.920666694641113	0.42179179191589355	0.586603581905365	0.7484025657176971	10.589274406433105
0.07862817496061325	0.2811647653579712	0.7193231284618378	11.890002250671387	0.5915241837501526	0.5554230213165283	0.6541787087917328	10.722613334655762
0.06013070046901703	0.2964291572570801	0.7111371755599976	12.299077033996582	0.4254642426967621	0.4932844638824463	0.8761068060994148	13.489293098449707
0.11527345329523087	0.22011542320251465	0.6037206053733826	11.314045906066895	0.4313447177410126	0.3967454433441162	0.7321871817111969	9.368779182434082
0.1166631206870079	0.2584283947944641	0.6575114130973816	11.4559326171875	0.4497298300266266	0.2989096939563751	0.6252256035804749	10.728425025939941
0.1044582650065422	0.1574593186378479	0.6307491660118103	10.811753273010254	0.32120323181152344	0.5264622569084167	0.7297269999980927	13.568948745727539
0.06981581449508667	0.41843998432159424	0.6372742652893066	11.52698802947998	0.40523090958595276	0.40513867139816284	0.7179659605026245	11.672539710998535
0.10920173674821854	0.2676053047180176	0.577829509973526	11.000699996948242	0.4119443893432617	0.3375478982925415	0.5509709715843201	9.471375465393066
0.10254344344139099	0.32157158851623535	0.6462985575199127	11.288830757141113	0.73808354139328	0.5754995942115784	0.9105985015630722	14.702466011047363
0.03938242048025131	0.41990846395492554	0.6950660943984985	10.387495040893555	0.5534219145774841	0.5629532933235168	0.7188615500926971	11.934881210327148
0.12247460335493088	0.309254914522171	0.6475885212421417	10.300246238708496	0.5786325931549072	0.33735141158103943	0.6570454835891724	9.606599807739258
0.0937589555978775	0.3376811444759369	0.6802884042263031	10.000134468078613	0.43771353363990784	0.5634979009628296	0.5988810658454895	9.688277244567871
0.10378691554069519	0.25007951259613037	0.5686907172203064	10.458617210388184	0.36886096000671387	0.48180335760116577	0.6328192055225372	11.990913391113281
0.0776272788643837	0.19054916501045227	0.5924599766731262	10.309127807617188	0.4866413176059723	0.4601280093193054	0.7049920558929443	6.643575668334961
0.13668015599250793	0.26734790205955505	0.6148232221603394	10.546040534973145	0.37477144598960876	0.28298765420913696	0.636194109916687	13.39794635772705
0.097225621342659	0.14689797163009644	0.6830825507640839	9.925102233886719	0.2814876437187195	0.3116888999938965	0.5537853837013245	10.765314102172852
0.12181229889392853	0.2854069471359253	0.6473007798194885	9.396530151367188	0.5761380195617676	0.45209309458732605	0.5776581764221191	11.66146469116211
0.09548833966255188	0.13145284354686737	0.6690386831760406	9.908136367797852	0.49579766392707825	0.672527551651001	0.6120447516441345	10.637563705444336
0.09300318360328674	0.2956339418888092	0.6692771017551422	11.38776969909668	0.475955069065094	0.5522595047950745	0.7774259895086288	11.555401802062988
0.10892084240913391	0.15397138893604279	0.6646798849105835	10.949295043945312	0.6282555460929871	0.4210353195667267	0.9280652552843094	9.749302864074707
0.10083529353141785	0.09712611138820648	0.6878939867019653	9.987648963928223	0.4546729624271393	0.38260748982429504	0.7273586094379425	13.618200302124023
0.06399546563625336	0.3159482777118683	0.7249252498149872	9.687840461730957	0.39869609475135803	0.18260371685028076	0.6185782551765442	10.925325393676758
0.09369960427284241	0.1680736094713211	0.7138449847698212	10.053332328796387	0.3656805455684662	0.221115842461586	0.5427699387073517	9.730155944824219
0.06304533779621124	0.24380391836166382	0.6018462181091309	10.893874168395996	0.26359009742736816	0.2732487916946411	0.6628924310207367	11.107349395751953
0.15591709315776825	0.178140327334404	0.6774609386920929	10.91267204284668	0.32729965448379517	0.32253319025039673	0.7075888216495514	10.480578422546387
0.11464717239141464	0.15915222465991974	0.6657504141330719	9.540116310119629	0.4624626040458679	0.5102351903915405	0.8674639761447906	11.312009811401367
0.07113257795572281	0.2251557558774948	0.7201679050922394	9.77265453338623	0.34777989983558655	0.3052932322025299	0.6439123451709747	10.821939468383789
0.09739330410957336	0.30211177468299866	0.682850569486618	11.13972282409668	0.35144615173339844	0.371418833732605	0.715762734413147	12.299724578857422
0.1655411273241043	0.22112390398979187	0.7123298943042755	10.9149169921875	0.41635289788246155	0.17739959061145782	0.5482331812381744	10.045793533325195
0.11878190189599991	0.2226138710975647	0.7410220801830292	9.826711654663086	0.47258639335632324	0.3519185483455658	0.6481856107711792	12.862676620483398
0.1273682564496994	0.24146415293216705	0.711116760969162	11.505329132080078	0.5357694029808044	0.5114554166793823	0.8062846809625626	10.715017318725586
0.17018578946590424	0.09712666273117065	0.707303911447525	11.163466453552246	0.28627169132232666	0.2358936071395874	0.6499533951282501	10.485832214355469
0.10502216219902039	0.06817378103733063	0.7262755334377289	10.166868209838867	0.4698010981082916	0.2813660800457001	0.6496694982051849	10.228918075561523
0.12133309245109558	0.23902511596679688	0.6558054387569427	11.964010238647461	0.43176305294036865	0.22750647366046906	0.6765548288822174	10.852783203125
0.10704565793275833	0.24194060266017914	0.6633044183254242	11.380030632019043	0.48627281188964844	0.43936973810195923	0.5734724998474121	9.00534725189209
0.14692768454551697	0.12593895196914673	0.7011077105998993	11.115257263183594	0.41015902161598206	0.482568621635437	0.6656641364097595	12.137324333190918
0.08821766078472137	0.2649693489074707	0.5842813849449158	11.31651782989502	0.44285550713539124	0.3865741789340973	0.691569060087204	13.239348411560059
0.08757012337446213	0.18187792599201202	0.6190451085567474	11.234607696533203	0.5082843899726868	0.5888906717300415	0.7498131096363068	11.860943794250488
0.08750138431787491	0.2462226301431656	0.5883981883525848	11.352071762084961	0.40949222445487976	0.5293123126029968	0.7843482792377472	9.740077018737793
0.10940206050872803	0.14651285111904144	0.5393554866313934	11.22237777709961	0.5786271691322327	0.5407195687294006	0.8798705041408539	9.7251615524292
0.08887357264757156	0.23154808580875397	0.6088971793651581	10.991259574890137	0.49314770102500916	0.27964770793914795	0.6043374538421631	10.972732543945312
0.12988077104091644	0.26950326561927795	0.6120918989181519	11.37158489227295	0.3291991651058197	0.2667935788631439	0.5574299395084381	10.40610408782959
0.1124422699213028	0.19227588176727295	0.5512012243270874	11.124847412109375	0.16144631803035736	0.2042282372713089	0.6648345291614532	10.674652099609375
0.0923832356929779	0.28346121311187744	0.6763319671154022	11.81834602355957	0.5044558644294739	0.49585461616516113	0.9148199409246445	9.438375473022461
0.1283738613128662	0.1287892609834671	0.4998475909233093	7.476664066314697	0.5143609046936035	0.507078230381012	0.707028716802597	10.665898323059082
0.08763357996940613	0.12488317489624023	0.4610707759857178	7.959869384765625	0.28964799642562866	0.3575819730758667	0.8017232120037079	15.587377548217773
0.14358830451965332	0.17606890201568604	0.4994223117828369	8.080007553100586	0.055100906640291214	0.11119761317968369	0.5441907942295074	8.979567527770996
0.08526711165904999	0.18557442724704742	0.5350280106067657	7.958752155303955	0.5451895594596863	0.5875553488731384	0.759348526597023	12.489002227783203
0.09732025116682053	0.20995649695396423	0.5195600390434265	9.578286170959473	0.3702729046344757	0.4279206097126007	0.6920202374458313	13.759517669677734
0.06973693519830704	0.18242400884628296	0.4699137806892395	9.16801643371582	0.08782384544610977	0.276621550321579	0.5980705618858337	10.220812797546387
0.1214510053396225	0.16980582475662231	0.5968424379825592	10.111617088317871	0.38197946548461914	0.33790233731269836	0.6115465462207794	8.584834098815918
0.09159118682146072	0.16265104711055756	0.5206011831760406	8.46215534210205	0.4294893145561218	0.31691640615463257	0.7081273198127747	10.169583320617676
0.11442162841558456	0.0837315171957016	0.5726524889469147	8.799687385559082	0.2924349308013916	0.1786525845527649	0.7331150472164154	12.144699096679688
0.09118109196424484	0.13170115649700165	0.5226986408233643	7.880860805511475	0.3393918573856354	0.17456771433353424	0.6833213269710541	10.259645462036133
0.14379733800888062	0.19781626760959625	0.5626474618911743	9.66184139251709	0.5966498255729675	0.6506391763687134	0.9289125949144363	13.486295700073242
0.14005157351493835	0.13865308463573456	0.4979966878890991	9.21583366394043	0.4670688807964325	0.2529110610485077	0.647239476442337	7.776930332183838
0.09334179013967514	0.165383443236351	0.6440008282661438	10.214200973510742	0.4392806887626648	0.3135780394077301	0.6467015743255615	11.931476593017578
0.07211916148662567	0.19296856224536896	0.5160636305809021	8.9741792678833	0.6075412631034851	0.4625520408153534	0.6751097440719604	12.057374954223633
0.1087033674120903	0.2409093677997589	0.545106440782547	8.73941421508789	0.5194747447967529	0.46176666021347046	0.6819507479667664	10.179518699645996
0.09649451076984406	0.2962324917316437	0.5459558665752411	9.967763900756836	0.4805261492729187	0.2351498007774353	0.6585429012775421	9.771638870239258
0.07754645496606827	0.20233608782291412	0.42821407318115234	8.930366516113281	0.10764724761247635	0.415825217962265	0.7203117907047272	12.540481567382812
0.06761974096298218	0.11956256628036499	0.5792534947395325	10.215081214904785	0.39072906970977783	0.2666319012641907	0.7031718492507935	12.747618675231934
0.15506768226623535	0.12613871693611145	0.5312975943088531	8.640130996704102	0.4133697748184204	0.45758163928985596	0.7240665555000305	11.64783000946045
0.16266244649887085	0.18592648208141327	0.5557770729064941	10.237261772155762	0.5217212438583374	0.1749715656042099	0.625224769115448	9.657753944396973
0.1379169523715973	0.1611064374446869	0.4699142575263977	9.471148490905762	0.4470004141330719	0.48601120710372925	0.8091012090444565	14.103273391723633
0.08288691937923431	0.20668792724609375	0.6063311696052551	10.630395889282227	0.436934232711792	0.2790197730064392	0.7319899201393127	9.977375984191895
0.11502332985401154	0.13995346426963806	0.5388461649417877	9.376526832580566	0.12878887355327606	0.26452791690826416	0.7081137001514435	9.595173835754395
0.09950296580791473	0.13493028283119202	0.5287119746208191	9.419239044189453	0.5982831716537476	0.6513819098472595	0.8254466950893402	16.02521514892578
0.09960874915122986	0.21565112471580505	0.6631832718849182	10.257060050964355	0.5250967741012573	0.42655372619628906	0.6593035161495209	12.947251319885254
0.051961734890937805	0.22236457467079163	0.5313998162746429	10.179976463317871	0.032428011298179626	0.35515475273132324	0.6799877285957336	11.707598686218262
0.11549448221921921	0.31374719738960266	0.615349531173706	10.596024513244629	0.12383957207202911	0.3615924119949341	0.612059086561203	10.434257507324219
0.09371276944875717	0.1886729896068573	0.5420143604278564	10.22021198272705	0.47210967540740967	0.3203246593475342	0.6601740419864655	10.375414848327637
0.11507158726453781	0.2635960280895233	0.6253935992717743	9.386618614196777	0.36137303709983826	0.22978053987026215	0.635107547044754	10.800000190734863
0.1119084507226944	0.2617672085762024	0.6253097653388977	9.703556060791016	0.5392355918884277	0.7237678170204163	0.7313425242900848	11.496898651123047
0.07662380486726761	0.20731842517852783	0.5936433374881744	10.250842094421387	0.5584099292755127	0.5945533514022827	0.8429475277662277	11.66979694366455
0.06265000998973846	0.1801091730594635	0.5934133529663086	6.650859832763672	0.4987275004386902	0.3932616412639618	0.6668947041034698	10.999624252319336
0.07403697073459625	0.28154256939888	0.6205873191356659	8.812822341918945	0.5933287143707275	0.6560614705085754	0.7776754796504974	11.053247451782227
0.06325788050889969	0.2618912160396576	0.5983779728412628	7.864771842956543	0.37205296754837036	0.37529614567756653	0.6930608749389648	10.263199806213379
0.0959610790014267	0.27124688029289246	0.6069342792034149	10.114253997802734	0.4878646731376648	0.5670480728149414	0.6970788538455963	8.674908638000488
0.13789236545562744	0.129405677318573	0.6541553735733032	10.09937572479248	0.606976330280304	0.3963473439216614	0.6508764624595642	12.601529121398926
0.05308929458260536	0.21721482276916504	0.626069575548172	10.022330284118652	0.5225684642791748	0.45229583978652954	0.7360192835330963	10.437394142150879
0.10136361420154572	0.2656809985637665	0.6408066153526306	9.879646301269531	0.7162562012672424	0.5516828894615173	0.7803601026535034	12.585088729858398
0.090342678129673	0.19344741106033325	0.6586078703403473	9.65048885345459	0.07366432249546051	0.3127053380012512	0.6181046068668365	10.269132614135742
0.08431892842054367	0.1490454077720642	0.6341919898986816	9.30553150177002	0.11091980338096619	0.2875094711780548	0.7021231651306152	12.244503021240234
0.09811700135469437	0.1572301685810089	0.6413052082061768	10.199365615844727	0.40125587582588196	0.26222628355026245	0.6190080344676971	13.776435852050781
0.09070667624473572	0.1667773276567459	0.6293300688266754	10.428274154663086	0.4413403272628784	0.37413278222084045	0.7760523408651352	8.379794120788574
0.14389368891716003	0.30605366826057434	0.6354393362998962	10.140443801879883	0.40414783358573914	0.4026377499103546	0.5770151913166046	8.550135612487793
0.14468468725681305	0.10122284293174744	0.6689479053020477	10.099740982055664	0.696789026260376	0.3860558271408081	0.6546653211116791	9.869765281677246
0.07348167896270752	0.13492479920387268	0.6575040221214294	9.82225513458252	0.6738712191581726	0.24132999777793884	0.5153838098049164	10.623257637023926
0.042804133147001266	0.0862799733877182	0.6603985130786896	10.711871147155762	0.6295359134674072	0.5080585479736328	0.8309183865785599	7.568109512329102
0.08375507593154907	0.3110116124153137	0.6285534203052521	10.989726066589355	0.5673888325691223	0.3508322834968567	0.5859929919242859	8.923985481262207
0.07526853680610657	0.1504439115524292	0.6385314166545868	10.156262397766113	0.6006314158439636	0.17616206407546997	0.5831347405910492	11.584659576416016
0.037516042590141296	0.19867883622646332	0.5994236171245575	9.883069038391113	0.44325363636016846	0.4013022780418396	0.797415554523468	11.539815902709961
0.05468949303030968	0.16770842671394348	0.6269613802433014	10.507933616638184	0.43599337339401245	0.49300122261047363	0.6985196471214294	6.638143539428711
0.051501061767339706	0.3269248902797699	0.6466666460037231	9.238363265991211	0.21701885759830475	0.3547150194644928	0.7887246906757355	10.868362426757812
0.09785561263561249	0.2610613703727722	0.6010568737983704	7.999795913696289	0.5078268647193909	0.45947375893592834	0.7622335702180862	12.995009422302246
0.11640563607215881	0.32850876450538635	0.6448896825313568	10.787738800048828	0.5401760935783386	0.3897193372249603	0.6690301597118378	9.875978469848633
0.09219636023044586	0.13191649317741394	0.65862175822258	9.136667251586914	0.21659143269062042	0.3020634055137634	0.4876445531845093	8.681373596191406
0.11950914561748505	0.09801281988620758	0.6728150546550751	10.405986785888672	0.1458662450313568	0.1873202621936798	0.6434693336486816	10.728660583496094
0.049785908311605453	0.13700222969055176	0.633588045835495	10.030406951904297	0.642608106136322	0.6322925090789795	0.6669253408908844	9.12355899810791
0.05750151723623276	0.1648326814174652	0.5969268977642059	7.431201457977295	0.3230769634246826	0.5630396008491516	0.5680399537086487	11.07430362701416
0.1295127272605896	0.13783423602581024	0.6550626158714294	7.303540229797363	0.38443702459335327	0.41967278718948364	0.7005099058151245	12.532249450683594
0.10158663988113403	0.17708179354667664	0.653112918138504	6.680088520050049	0.6496075987815857	0.26720842719078064	0.6700272560119629	12.100682258605957
0.11758051812648773	0.22534021735191345	0.6562146544456482	6.334985256195068	0.5405364632606506	0.47559574246406555	0.6806154251098633	11.52439022064209
0.09355158358812332	0.19036635756492615	0.6326327919960022	6.371342182159424	0.46576833724975586	0.47772645950317383	0.7514431029558182	9.669870376586914
0.14316530525684357	0.20264726877212524	0.7692138105630875	6.841497421264648	0.46944519877433777	0.26069632172584534	0.6461902260780334	12.114794731140137
0.15518200397491455	0.15044574439525604	0.6524829864501953	6.572552680969238	0.5706292986869812	0.25131604075431824	0.6200982630252838	10.327007293701172
0.1196088120341301	0.14876845479011536	0.5435266494750977	7.324916362762451	0.5469587445259094	0.39243751764297485	0.5550560653209686	9.68228816986084
0.11453136801719666	0.23232589662075043	0.5523574948310852	7.123142242431641	0.33038389682769775	0.32269302010536194	0.6427034139633179	6.897465229034424
0.10715038329362869	0.2630394399166107	0.5699738562107086	7.101387977600098	0.47931498289108276	0.4857209026813507	0.6802698373794556	8.759334564208984
0.10871347039937973	0.15907062590122223	0.5287210643291473	6.911416053771973	0.061753518879413605	0.4520401358604431	0.5739054679870605	11.115952491760254
0.1422680765390396	0.2307792752981186	0.704063355922699	7.612296104431152	0.48037686944007874	0.38439932465553284	0.5941669642925262	10.74239444732666
0.15495628118515015	0.12487352639436722	0.5573124885559082	7.070969104766846	0.3685265779495239	0.1279066503047943	0.7447589635848999	12.950773239135742
0.14265656471252441	0.158160001039505	0.6292775273323059	7.110305309295654	0.48862892389297485	0.431558758020401	0.6459294855594635	10.732207298278809
0.1341143101453781	0.1729917824268341	0.6778070032596588	7.1314921379089355	0.7062339186668396	0.5103967785835266	0.6700548827648163	9.308806419372559
0.11485959589481354	0.17821712791919708	0.5684734880924225	6.6793107986450195	0.3811068832874298	0.3923170268535614	0.7122013568878174	12.502660751342773
0.1911088526248932	0.17541436851024628	0.7255467176437378	7.171285629272461	0.5402578711509705	0.5300906300544739	0.8084903359413147	15.198896408081055
0.10069433599710464	0.16500383615493774	0.6260928213596344	6.985147476196289	0.6062039136886597	0.33056122064590454	0.5324937701225281	9.560805320739746
0.07674501091241837	0.16958950459957123	0.6119860112667084	5.807583332061768	0.17424093186855316	0.3596028685569763	0.7429108023643494	12.83397102355957
0.12563417851924896	0.1431235522031784	0.5909855961799622	5.889402389526367	0.5426033735275269	0.5544641613960266	0.8406507521867752	12.215739250183105
0.1623799353837967	0.24461033940315247	0.7121599018573761	6.373771667480469	0.49881720542907715	0.40155360102653503	0.8134954124689102	12.053479194641113
0.13045811653137207	0.19663318991661072	0.5355044901371002	5.745893955230713	0.6392112374305725	0.3466200530529022	0.6749299764633179	9.948758125305176
0.1080503836274147	0.20531904697418213	0.5690779685974121	5.287339687347412	0.36200380325317383	0.3331833481788635	0.6550956964492798	11.994205474853516
0.11702301353216171	0.15503978729248047	0.6916140913963318	5.809820175170898	0.388986736536026	0.5125178098678589	0.6819148659706116	11.57415771484375
0.11959441006183624	0.24094678461551666	0.5842329859733582	5.580697536468506	0.356632262468338	0.2700580656528473	0.7750128954648972	10.797317504882812
0.09452242404222488	0.2574470639228821	0.6886903643608093	6.001415252685547	0.5289385318756104	0.5131971836090088	0.7835333347320557	10.137414932250977
0.0941900685429573	0.17129674553871155	0.5814454853534698	5.745464324951172	0.5146938562393188	0.3875049650669098	0.7265932559967041	12.331510543823242
0.15583349764347076	0.22324417531490326	0.6599239110946655	6.015566349029541	0.46279779076576233	0.7326438426971436	0.7471472024917603	11.228883743286133
0.0797351598739624	0.15413044393062592	0.5188787281513214	9.889900207519531	0.41050201654434204	0.37469640374183655	0.61197429895401	12.728205680847168
0.07960382103919983	0.22840900719165802	0.500352293252945	9.714603424072266	0.5320000648498535	0.444232702255249	0.55180424451828	9.884142875671387
0.14721034467220306	0.15237616002559662	0.494876503944397	9.685120582580566	0.5049054622650146	0.42593860626220703	0.6695693731307983	10.994588851928711
0.07520350068807602	0.19498179852962494	0.5960097014904022	10.18429946899414	0.22153759002685547	0.14187614619731903	0.6742891371250153	14.608762741088867
0.15669091045856476	0.18927446007728577	0.5901807546615601	10.38400936126709	0.4627918004989624	0.3867243826389313	0.6213602125644684	9.982470512390137
0.09343473613262177	0.2625507712364197	0.6271530389785767	10.53705883026123	0.5338050127029419	0.4654901921749115	0.855318158864975	11.858619689941406
0.05187248811125755	0.1699439287185669	0.6308730244636536	10.503715515136719	0.6133379936218262	0.3939386308193207	0.6029496788978577	9.536913871765137
0.09896156936883926	0.22755804657936096	0.5280698835849762	8.791106224060059	0.4566800892353058	0.5838758945465088	0.8765757828950882	13.754396438598633
0.15679815411567688	0.1831883192062378	0.4929511547088623	8.66689395904541	0.5213449001312256	0.28582173585891724	0.7103363871574402	8.047757148742676
0.10482820123434067	0.1691884696483612	0.5990735292434692	8.478235244750977	0.395539790391922	0.295872300863266	0.6312091648578644	9.563309669494629
0.1356673687696457	0.09914396703243256	0.5855808258056641	9.23318099975586	0.7112867832183838	0.6452698111534119	0.8056458532810211	11.521841049194336
0.10235422849655151	0.1931362897157669	0.6292654275894165	9.252346992492676	0.6418195366859436	0.3116888105869293	0.6381571590900421	10.501444816589355
0.06946443766355515	0.1425705850124359	0.6005251109600067	8.504199028015137	0.3570784628391266	0.3167904019355774	0.6882947683334351	13.406294822692871
0.13632355630397797	0.29351502656936646	0.49890798330307007	8.901371955871582	0.593466579914093	0.484443336725235	0.6776268482208252	10.754806518554688
0.05765426531434059	0.2365090548992157	0.5968393087387085	8.951510429382324	0.4173373579978943	0.5489637851715088	0.6970251798629761	13.18515682220459
0.09414172172546387	0.17964397370815277	0.6457920372486115	9.933485984802246	0.2825654149055481	0.22643423080444336	0.7312160730361938	11.241935729980469
0.06249064952135086	0.146269753575325	0.6111922860145569	9.420729637145996	0.45769065618515015	0.40110430121421814	0.6990480422973633	10.77947998046875
0.09426669031381607	0.18701109290122986	0.6424999237060547	9.316935539245605	0.48308953642845154	0.6319522857666016	0.7262094020843506	11.545437812805176
0.1457798182964325	0.17569245398044586	0.5994398891925812	9.141739845275879	0.14193633198738098	0.3179532587528229	0.6400361955165863	10.845765113830566
0.15938442945480347	0.21996380388736725	0.650197297334671	10.067462921142578	0.37550556659698486	0.27200958132743835	0.6301723122596741	11.154875755310059
0.1580771803855896	0.30319634079933167	0.6074361801147461	9.506644248962402	0.6498905420303345	0.24200284481048584	0.6125762760639191	8.337894439697266
0.1838817596435547	0.2078816294670105	0.570724606513977	8.981155395507812	0.31369584798812866	0.2853058874607086	0.6701067686080933	12.750055313110352
0.1367291510105133	0.13893871009349823	0.6505223214626312	9.291093826293945	0.4404602646827698	0.3161024749279022	0.6456818878650665	10.9531831741333
0.056687161326408386	0.19865606725215912	0.6262286901473999	8.797375679016113	0.11052577197551727	0.20607298612594604	0.6814835369586945	9.71707534790039
0.07840923964977264	0.13193310797214508	0.6523661613464355	8.402070045471191	0.672193169593811	0.2661982476711273	0.646757185459137	10.967745780944824
0.10307179391384125	0.11694185435771942	0.6434618830680847	9.575088500976562	0.16478709876537323	0.24748127162456512	0.618596225976944	10.94145393371582
0.16548164188861847	0.13514435291290283	0.6597370207309723	9.407405853271484	0.4627252519130707	0.36986061930656433	0.5608563721179962	10.493097305297852
0.09367546439170837	0.16334298253059387	0.6610614955425262	9.081372261047363	0.4635612964630127	0.49899473786354065	0.7357921302318573	9.51889419555664
0.12241741269826889	0.06733914464712143	0.5075665712356567	8.047198295593262	0.4393054246902466	0.2336721420288086	0.6624977886676788	10.104425430297852
0.06838123500347137	0.1709182858467102	0.5265018045902252	7.063949108123779	0.09817009419202805	0.2664341330528259	0.7272406220436096	11.15659236907959
0.12232672423124313	0.21632540225982666	0.5202917158603668	8.214275360107422	0.40231138467788696	0.3690873384475708	0.7403808832168579	11.343029022216797
0.04765754193067551	0.12518595159053802	0.49685144424438477	7.297011375427246	0.38398507237434387	0.4253332018852234	0.5687118470668793	8.697354316711426
0.11957728117704391	0.20345284044742584	0.578618973493576	8.26482105255127	0.3338048756122589	0.14211972057819366	0.5687417387962341	9.8091402053833
0.10752726346254349	0.15632659196853638	0.5639274716377258	8.292450904846191	0.5351595282554626	0.4990522563457489	0.7584014683961868	10.90300178527832
0.13304316997528076	0.14178629219532013	0.5077653229236603	7.142420768737793	0.15659116208553314	0.3543097972869873	0.763622060418129	12.528155326843262
0.14998416602611542	0.15332943201065063	0.636334091424942	9.299890518188477	0.5493109226226807	0.6826320886611938	0.8465471714735031	11.38386344909668
0.06821230798959732	0.16951033473014832	0.520103394985199	8.138373374938965	0.5043051838874817	0.36755743622779846	0.7224112153053284	9.756072998046875
0.083021380007267	0.2187384068965912	0.49754273891448975	8.727649688720703	0.6897352933883667	0.4074486196041107	0.6980444490909576	10.975154876708984
0.10001000761985779	0.12323971092700958	0.5383679270744324	8.450948715209961	0.3853323757648468	0.44449126720428467	0.7111461460590363	10.491887092590332
0.09792381525039673	0.16995693743228912	0.5337049961090088	8.69653034210205	0.6076692342758179	0.3821294903755188	0.7811527103185654	16.480451583862305
0.0932631716132164	0.1552572101354599	0.5341061055660248	8.68485164642334	0.48976123332977295	0.5977766513824463	0.8569728285074234	12.162092208862305
0.15475057065486908	0.11417771130800247	0.5221414864063263	8.272507667541504	0.4618411958217621	0.49107223749160767	0.6799582839012146	9.390435218811035
0.10808028280735016	0.12473182380199432	0.630836546421051	9.757049560546875	0.7051270604133606	0.45719465613365173	0.680621862411499	11.240787506103516
0.10352875292301178	0.26696938276290894	0.4960176348686218	8.031161308288574	0.4950289726257324	0.500552773475647	0.7944803833961487	9.43826675415039
0.05080427601933479	0.26991114020347595	0.48357832431793213	7.200028419494629	0.53406822681427	0.5965461730957031	0.7305192649364471	12.055593490600586
0.09871772676706314	0.22801274061203003	0.5377417802810669	7.979206562042236	0.40812090039253235	0.3491271734237671	0.6709889769554138	8.09850025177002
0.08644454181194305	0.25635090470314026	0.560369998216629	8.268510818481445	0.36052027344703674	0.3089984059333801	0.6176926791667938	10.874784469604492
0.15433529019355774	0.217783123254776	0.4867255687713623	6.9904093742370605	0.6216435432434082	0.41372206807136536	0.5662432909011841	9.891371726989746
0.10879755020141602	0.21915513277053833	0.6431008577346802	9.342521667480469	0.5464300513267517	0.41045844554901123	0.5257759690284729	10.262772560119629
0.09611407667398453	0.2056988775730133	0.5293217897415161	8.517587661743164	0.4680944085121155	0.16168923676013947	0.7036896049976349	10.38697624206543
0.04997320845723152	0.2755752503871918	0.520729124546051	8.723639488220215	0.4649231731891632	0.5085150599479675	0.6692697405815125	10.88821029663086
0.0587056465446949	0.17364993691444397	0.4841676354408264	8.486491203308105	0.6800500154495239	0.46706876158714294	0.8239045739173889	12.980104446411133
0.1146862730383873	0.13722114264965057	0.4512016773223877	7.786304950714111	0.41010361909866333	0.3219470679759979	0.7051290273666382	9.828408241271973
0.10142755508422852	0.25926119089126587	0.5902423560619354	9.734274864196777	0.1762581616640091	0.1805211752653122	0.5625223219394684	8.726067543029785
0.09508589655160904	0.20942795276641846	0.5921586155891418	8.602887153625488	0.5202366709709167	0.329307496547699	0.6623751819133759	12.4708890914917
0.08053190261125565	0.16415388882160187	0.5260713696479797	8.1251220703125	0.5342555046081543	0.6202686429023743	0.7717835158109665	13.334474563598633
0.13814197480678558	0.1255980134010315	0.47596412897109985	7.29401159286499	0.5651614665985107	0.6663704514503479	0.8420421332120895	11.210091590881348
0.1245630532503128	0.16566111147403717	0.6330934762954712	9.290308952331543	0.4865800440311432	0.37529292702674866	0.6943886578083038	10.58397388458252
0.04532000795006752	0.25321120023727417	0.5356841683387756	8.492701530456543	0.4605090916156769	0.4693758189678192	0.7369280457496643	12.313474655151367
0.13578611612319946	0.19134271144866943	0.5912657380104065	8.503539085388184	0.443094402551651	0.22968760132789612	0.6912742853164673	10.991639137268066
0.06115683913230896	0.0917123556137085	0.6120714843273163	9.430475234985352	0.6285265684127808	0.4364754557609558	0.6950762867927551	11.614883422851562
0.11456836760044098	0.1278916448354721	0.5150072574615479	8.073201179504395	0.5376102328300476	0.4136846959590912	0.8463054895401001	12.216300010681152
0.08343837410211563	0.19569222629070282	0.6172860860824585	9.203678131103516	0.3425620496273041	0.19028201699256897	0.5755032002925873	9.355240821838379
0.18826526403427124	0.1641944795846939	0.6104553937911987	9.249375343322754	0.22724224627017975	0.4523274600505829	0.6187659800052643	10.756281852722168
0.06730584800243378	0.2642908990383148	0.5187297165393829	9.218155860900879	0.5798383951187134	0.5192136168479919	0.6734753549098969	11.341328620910645
0.08245061337947845	0.0981253832578659	0.5546233355998993	9.086285591125488	0.34791433811187744	0.3336111903190613	0.6057166755199432	10.641507148742676
0.07972536236047745	0.13324898481369019	0.5075206458568573	8.59023380279541	0.35116398334503174	0.2367861121892929	0.3980643153190613	3.175607442855835
0.09986069798469543	0.25597119331359863	0.507469892501831	9.742688179016113	0.544485867023468	0.30424752831459045	0.6711065769195557	10.319711685180664
0.07862109690904617	0.17618592083454132	0.4711558222770691	8.86730670928955	0.42772307991981506	0.419775128364563	0.7402148842811584	9.85284423828125
0.13118571043014526	0.2256016880273819	0.5345315635204315	9.741864204406738	0.5114808678627014	0.24204526841640472	0.5533850491046906	9.217071533203125
0.07594633102416992	0.2165900319814682	0.5305842459201813	8.191686630249023	0.35755494236946106	0.4317440390586853	0.785777822136879	10.352944374084473
0.048860132694244385	0.1556684672832489	0.5022962093353271	8.862000465393066	0.46709883213043213	0.4757561981678009	0.7713424861431122	14.181411743164062
0.13602769374847412	0.24839413166046143	0.5458967685699463	9.749774932861328	0.22682823240756989	0.49023866653442383	0.6714384853839874	12.37964916229248
0.12387094646692276	0.17738404870033264	0.4561076760292053	8.840983390808105	0.5315073132514954	0.5020711421966553	0.6593733429908752	12.142796516418457
0.1474170833826065	0.08741230517625809	0.5414635837078094	10.255755424499512	0.4569145143032074	0.5395377278327942	0.6482493877410889	11.357687950134277
0.12045266479253769	0.10879939049482346	0.5048228800296783	9.52977466583252	0.35612326860427856	0.25280866026878357	0.7084848582744598	9.705116271972656
0.1737712323665619	0.1069098562002182	0.5157075524330139	9.905795097351074	0.5023069977760315	0.5354702472686768	0.9136734679341316	14.406688690185547
0.1377348005771637	0.16887226700782776	0.5144350230693817	9.114739418029785	0.35565418004989624	0.32349076867103577	0.784649595618248	15.946555137634277
0.1028686985373497	0.13195185363292694	0.4936092495918274	9.298784255981445	0.3781067728996277	0.5442748665809631	0.7610361278057098	10.755526542663574
0.06180991232395172	0.1709061861038208	0.5571745932102203	9.496569633483887	0.4368368983268738	0.5384119153022766	0.7573583424091339	13.805753707885742
0.09835308790206909	0.2559535503387451	0.5858550369739532	10.553820610046387	0.5906664133071899	0.39217114448547363	0.6089258193969727	11.705726623535156
0.05600466951727867	0.157633438706398	0.5762181282043457	10.015456199645996	0.6072802543640137	0.5100290775299072	0.8792928978800774	12.360516548156738
0.0976513922214508	0.20282909274101257	0.5737915337085724	10.304698944091797	0.4373134672641754	0.3282467722892761	0.5233901739120483	9.843924522399902
0.05720725283026695	0.22743745148181915	0.5756438970565796	9.261736869812012	0.3475617468357086	0.5557560324668884	0.724494606256485	11.88659954071045
0.08969386667013168	0.13930705189704895	0.5675560832023621	9.766487121582031	0.5119000673294067	0.38188207149505615	0.6585596799850464	11.679591178894043
0.10662192851305008	0.17481650412082672	0.501175731420517	9.717059135437012	0.7150059938430786	0.40033310651779175	0.8066259324550629	9.965729713439941
0.0833856537938118	0.11495894193649292	0.47797995805740356	9.052631378173828	0.37892505526542664	0.3784582316875458	0.6715679168701172	12.758535385131836
0.10796546190977097	0.17510709166526794	0.4921915531158447	9.486021041870117	0.4519061744213104	0.3307635188102722	0.6648310124874115	9.048362731933594
0.07337833940982819	0.1775835156440735	0.5014215409755707	8.542572021484375	0.4958029091358185	0.5359953045845032	0.781653642654419	11.016718864440918
0.07012336701154709	0.11601720750331879	0.46759486198425293	8.78318977355957	0.47390231490135193	0.4259520471096039	0.8989001214504242	10.888854026794434
0.06365818530321121	0.11579155921936035	0.5389818251132965	10.201704978942871	0.47862350940704346	0.46104735136032104	0.8276603519916534	10.685065269470215
0.058314599096775055	0.10346675664186478	0.517772376537323	10.240911483764648	0.4328030049800873	0.42635852098464966	0.6859256029129028	12.477038383483887
0.07467059046030045	0.10888972878456116	0.5221089422702789	9.734155654907227	0.5483881235122681	0.2920413017272949	0.6386002600193024	12.745711326599121
0.10203243046998978	0.1299940049648285	0.5354807674884796	10.08216381072998	0.4466873109340668	0.4686185121536255	0.6568916141986847	9.33596134185791
0.06692592054605484	0.10223876684904099	0.5131608247756958	9.859753608703613	0.3742053806781769	0.3838396370410919	0.6054902374744415	8.650498390197754
0.06726067513227463	0.13891232013702393	0.5501829087734222	9.427515983581543	0.35056576132774353	0.2836800217628479	0.5444501340389252	2.7686803340911865
0.09774990379810333	0.061320506036281586	0.5187630355358124	9.521163940429688	0.11091980338096619	0.2875094711780548	0.7021231651306152	12.244503021240234
0.08905163407325745	0.10475006699562073	0.5233800113201141	9.556844711303711	0.4980233311653137	0.34517183899879456	0.9250320196151733	9.395774841308594
0.1298617273569107	0.09774261713027954	0.5588679313659668	10.178170204162598	0.43150272965431213	0.23838426172733307	0.6067231297492981	9.70008373260498
0.059784919023513794	0.1249125748872757	0.5235606729984283	8.9838285446167	0.6853762865066528	0.3899365961551666	0.5916860401630402	9.326062202453613
0.06899644434452057	0.14114637672901154	0.5648644864559174	10.936244010925293	0.4678211212158203	0.5045809149742126	0.8928567171096802	11.157414436340332
0.14056867361068726	0.3780732750892639	0.5723560452461243	10.839461326599121	0.3869616389274597	0.4258898198604584	0.7324849367141724	11.536968231201172
0.039003875106573105	0.1917680948972702	0.5941404104232788	10.791397094726562	0.47378304600715637	0.35068508982658386	0.6180264353752136	13.341654777526855
0.06077701225876808	0.1601836234331131	0.5569808483123779	11.7514066696167	0.5338050127029419	0.4654901921749115	0.855318158864975	11.858619689941406
0.1447644978761673	0.1282370686531067	0.5763002336025238	11.347362518310547	0.3257143199443817	0.37172189354896545	0.6887146830558777	11.142766952514648
0.1487327218055725	0.19494745135307312	0.5804871022701263	11.196002006530762	0.5229175090789795	0.17899905145168304	0.6693567335605621	10.75859546661377
0.0866725966334343	0.28674042224884033	0.6494044363498688	12.059162139892578	0.5234065055847168	0.3186090886592865	0.813367486000061	9.122115135192871
0.12246900051832199	0.32221201062202454	0.5824069082736969	10.524940490722656	0.6206765174865723	0.27076104283332825	0.6179289221763611	10.697200775146484
0.048217713832855225	0.15438392758369446	0.6073071956634521	10.486544609069824	0.26658719778060913	0.34796059131622314	0.7623612284660339	10.539399147033691
0.079054094851017	0.1662190854549408	0.4940338134765625	10.757319450378418	0.35518398880958557	0.5725748538970947	0.6842782497406006	9.683921813964844
0.10224992781877518	0.18997281789779663	0.5725853145122528	10.684406280517578	0.512703001499176	0.23129932582378387	0.7219086587429047	14.198652267456055
0.18505918979644775	0.21379968523979187	0.551457941532135	10.453866958618164	0.13638970255851746	0.3721786439418793	0.8362501859664917	10.424836158752441
0.07795671373605728	0.25811880826950073	0.6063067615032196	11.198396682739258	0.5139017701148987	0.3056359887123108	0.6251198649406433	9.93831729888916
0.11728449165821075	0.3375653326511383	0.604511171579361	10.423864364624023	0.4481370449066162	0.4865129292011261	0.6113736927509308	11.081656455993652
0.18259920179843903	0.3125793933868408	0.6059319376945496	11.859292030334473	0.409682959318161	0.4211236536502838	0.6892400681972504	11.964387893676758
0.12466345727443695	0.37518149614334106	0.6623103320598602	11.584436416625977	0.3847215473651886	0.37708404660224915	0.6009090840816498	11.496936798095703
0.16210493445396423	0.34943440556526184	0.5862215757369995	10.788382530212402	0.6457661390304565	0.731086254119873	0.8724031746387482	11.952065467834473
0.14757020771503448	0.17318253219127655	0.6549594402313232	11.64953899383545	0.5597937107086182	0.4796757698059082	0.7385483682155609	13.191739082336426
0.08190935105085373	0.1319703310728073	0.589555561542511	11.501482009887695	0.48745912313461304	0.2785658836364746	0.6822168529033661	12.510672569274902
0.12155338376760483	0.23158596456050873	0.6232544779777527	10.9992036819458	0.4447556734085083	0.23149220645427704	0.6371525526046753	12.044137001037598
0.16502133011817932	0.1962697058916092	0.5826030671596527	10.51286792755127	0.4999217391014099	0.3891923725605011	0.5920723080635071	9.2999906539917
0.09405622631311417	0.27945828437805176	0.6318182051181793	11.20025634765625	0.46795710921287537	0.5498576164245605	0.6590515077114105	12.660735130310059
0.15806546807289124	0.2188146561384201	0.5807998478412628	11.900003433227539	0.5115500092506409	0.31595560908317566	0.6352871954441071	11.258773803710938
0.17707085609436035	0.204487606883049	0.5614857971668243	11.618879318237305	0.6303349137306213	0.3171739876270294	0.6297203302383423	11.29759407043457
0.09219764918088913	0.2536679804325104	0.5765809118747711	11.958757400512695	0.482474684715271	0.25699666142463684	0.6612479984760284	11.510753631591797
0.23663613200187683	0.24934911727905273	0.5484720170497894	10.746635437011719	0.4941001534461975	0.42084041237831116	0.7008814215660095	12.039878845214844
0.1106441542506218	0.2585103213787079	0.5912503302097321	11.378326416015625	0.5321012139320374	0.23495149612426758	0.5558145344257355	10.45164680480957
0.18600542843341827	0.2755627930164337	0.5516671538352966	10.910384178161621	0.4937931299209595	0.3963986933231354	0.617291659116745	12.378764152526855
0.11344529688358307	0.1665947288274765	0.5892257988452911	8.977396965026855	0.5117441415786743	0.49098894000053406	0.7528370320796967	11.827001571655273
0.06068357825279236	0.30017152428627014	0.5990889966487885	7.645649433135986	0.48582109808921814	0.5066299438476562	0.8411918431520462	12.078017234802246
0.18560871481895447	0.2984519302845001	0.5413542687892914	7.719325542449951	0.4859905242919922	0.5238112211227417	0.7340553104877472	13.836483001708984
0.14166197180747986	0.3287222385406494	0.5502445101737976	6.9909257888793945	0.5314489603042603	0.5632107257843018	0.8923828527331352	16.50419807434082
0.1419585943222046	0.2961333990097046	0.5389401018619537	8.052972793579102	0.4481642246246338	0.34612733125686646	0.6228742599487305	8.346541404724121
0.12365283817052841	0.2054854929447174	0.5370337963104248	7.571639537811279	0.34367257356643677	0.22841277718544006	0.6737586557865143	10.137044906616211
0.2348533272743225	0.30650660395622253	0.6209714412689209	7.231757164001465	0.34813064336776733	0.4032409191131592	0.7107618153095245	13.628520011901855
0.09177461266517639	0.24698810279369354	0.6444335281848907	8.968584060668945	0.44820332527160645	0.5884314775466919	0.6529892385005951	9.045421600341797
0.13911288976669312	0.2369094043970108	0.5698487758636475	8.661678314208984	0.3785601854324341	0.42543041706085205	0.816910907626152	7.277644157409668
0.13861283659934998	0.3251272439956665	0.6890021562576294	9.195545196533203	0.355848491191864	0.4449405372142792	0.7527666091918945	11.978353500366211
0.07859623432159424	0.21332725882530212	0.5766792595386505	8.904141426086426	0.2088257074356079	0.23331928253173828	0.5292814671993256	9.292160987854004
0.1769479215145111	0.1968987137079239	0.5893459320068359	8.869611740112305	0.3980906307697296	0.221999391913414	0.6903499662876129	10.529062271118164
0.19266560673713684	0.2738211452960968	0.6436932384967804	8.890538215637207	0.48355355858802795	0.49151813983917236	0.7272054553031921	10.565276145935059
0.1466543972492218	0.19043247401714325	0.6471760272979736	7.959867000579834	0.5450566411018372	0.4296138286590576	0.6611134707927704	12.758001327514648
0.11480127274990082	0.16972887516021729	0.6525311470031738	6.934992790222168	0.5094998478889465	0.13322333991527557	0.5757972598075867	10.652104377746582
0.11227550357580185	0.23907127976417542	0.669374406337738	8.50277328491211	0.42932242155075073	0.2739025056362152	0.6471377015113831	11.555068016052246
0.1536651998758316	0.16022075712680817	0.6839699745178223	8.051617622375488	0.46254733204841614	0.49181482195854187	0.6641222834587097	13.797598838806152
0.20216751098632812	0.12755553424358368	0.6634750664234161	6.793266296386719	0.5618552565574646	0.4943852424621582	0.7225446403026581	9.01968002319336
0.14994384348392487	0.2748940587043762	0.6011634171009064	7.440253257751465	0.41428717970848083	0.31319746375083923	0.6821093261241913	9.819995880126953
0.1454494446516037	0.2684400677680969	0.526628851890564	7.856038570404053	0.38705208897590637	0.25385183095932007	0.70205357670784	13.929064750671387
0.22989647090435028	0.25841599702835083	0.5626756250858307	7.762928485870361	0.39755481481552124	0.2821822464466095	0.6771790087223053	10.690999031066895
0.2104502022266388	0.19759973883628845	0.5856418013572693	7.245238304138184	0.5984078049659729	0.48005419969558716	0.7503060698509216	13.069375038146973
0.18707875907421112	0.3083430230617523	0.6171884834766388	8.046238899230957	0.4930397868156433	0.484403133392334	0.7206080257892609	10.287391662597656
0.23189763724803925	0.1933136284351349	0.5779083073139191	7.049533843994141	0.4009825885295868	0.4154983162879944	0.6045422255992889	8.802085876464844
0.12284916639328003	0.15569829940795898	0.5824993550777435	5.414709091186523	0.47096768021583557	0.42873072624206543	0.7960815280675888	8.998799324035645
0.2035929262638092	0.26234519481658936	0.5692875683307648	8.165436744689941	0.37329837679862976	0.28436383605003357	0.6847287118434906	13.082404136657715
0.2509886920452118	0.3250117003917694	0.6751012802124023	8.213869094848633	0.40312138199806213	0.4839927852153778	0.7012804448604584	12.523726463317871
0.2958088219165802	0.19011984765529633	0.5964874923229218	7.012711524963379	0.5301480889320374	0.1233331561088562	0.7288475930690765	9.319977760314941
0.12618978321552277	0.1514982283115387	0.6923700869083405	9.541207313537598	0.7252243161201477	0.2439696192741394	0.551505833864212	10.830610275268555
0.1278478503227234	0.14233209192752838	0.687899649143219	9.930599212646484	0.6090748310089111	0.36911115050315857	0.5903182923793793	11.013686180114746
0.12038170546293259	0.17827796936035156	0.7214308977127075	9.043981552124023	0.4842809736728668	0.436040997505188	0.8058850020170212	9.237746238708496
0.11073995381593704	0.1549142599105835	0.7785993814468384	9.124927520751953	0.20602649450302124	0.3195190727710724	0.6432379186153412	7.710304260253906
0.12991830706596375	0.15047356486320496	0.6406848728656769	9.8168306350708	0.4369618594646454	0.22523251175880432	0.7362335324287415	11.848320960998535
0.10046345740556717	0.16288837790489197	0.7136352360248566	8.216632843017578	0.14135971665382385	0.22601328790187836	0.6187695264816284	9.493354797363281
0.07013405114412308	0.2290402352809906	0.6521645784378052	10.176836013793945	0.40401726961135864	0.3667539060115814	0.7337981164455414	7.361732006072998
0.053592365235090256	0.2695107161998749	0.6589474380016327	9.349793434143066	0.42427220940589905	0.5099687576293945	0.909667082130909	15.36244010925293
0.09631726890802383	0.17942658066749573	0.7156246900558472	9.708084106445312	0.5184310674667358	0.1681399941444397	0.6338115036487579	13.5105619430542
0.09638436138629913	0.2622252106666565	0.6609908044338226	10.352194786071777	0.5305709838867188	0.39309802651405334	0.6799192130565643	11.57548713684082
0.0971083790063858	0.24191448092460632	0.7383164763450623	9.40335464477539	0.0758262649178505	0.3053411841392517	0.7340565919876099	6.832866191864014
0.06217195838689804	0.16624699532985687	0.6465573906898499	9.683747291564941	0.5708836317062378	0.5489924550056458	0.7029638886451721	9.708995819091797
0.1220497414469719	0.1882905513048172	0.7404125332832336	10.299982070922852	0.3624357283115387	0.07839283347129822	0.6218879520893097	9.916059494018555
0.09819204360246658	0.16428786516189575	0.6603919863700867	10.707178115844727	0.3552663326263428	0.3787335753440857	0.5808471441268921	9.536608695983887
0.1080043613910675	0.220672607421875	0.7099509537220001	9.697135925292969	0.5866532921791077	0.6618078351020813	0.7538320124149323	11.588544845581055
0.08586922287940979	0.1888662427663803	0.6872796714305878	8.876676559448242	0.4723426103591919	0.5352914929389954	0.9626886919140816	11.922863006591797
0.12861819565296173	0.09468133747577667	0.6856433749198914	10.103121757507324	0.4557604491710663	0.1435818076133728	0.6533462703227997	13.591301918029785
0.08250517398118973	0.2972973585128784	0.7525091469287872	8.768256187438965	0.5271995067596436	0.280657559633255	0.6860474050045013	10.460736274719238
0.15960870683193207	0.1903928816318512	0.761728435754776	10.625567436218262	0.4528227746486664	0.18578408658504486	0.6673606038093567	10.195289611816406
0.04113529995083809	0.23818325996398926	0.762567788362503	8.603697776794434	0.40048977732658386	0.19743093848228455	0.6865902543067932	9.654280662536621
0.14151223003864288	0.2412566840648651	0.7258682548999786	9.989508628845215	0.5356132388114929	0.5372843146324158	0.6794583797454834	11.91964340209961
0.11934275925159454	0.17034994065761566	0.680325835943222	10.894539833068848	0.41652825474739075	0.3667903542518616	0.8231181651353836	11.314552307128906
0.15981915593147278	0.18528562784194946	0.7430080473423004	12.026302337646484	0.5026212930679321	0.4740220904350281	0.6655923426151276	12.3032865524292
0.07146665453910828	0.13372258841991425	0.6678206324577332	10.991008758544922	0.4546125531196594	0.3239878714084625	0.6824401617050171	11.735297203063965
0.07530777156352997	0.1797417402267456	0.7007077634334564	11.63689136505127	0.45929574966430664	0.43864455819129944	0.7312542200088501	10.439864158630371
0.12181021273136139	0.24080902338027954	0.6703020632266998	12.342951774597168	0.40430182218551636	0.32214799523353577	0.6902653574943542	13.769983291625977
0.1810051053762436	0.25963252782821655	0.7106691598892212	11.11772346496582	0.3261755406856537	0.2674941420555115	0.7094669342041016	10.680293083190918
0.08606628328561783	0.1948508769273758	0.6609574854373932	10.22349739074707	0.17436881363391876	0.4570677578449249	0.7790479362010956	15.74588394165039
0.11898185312747955	0.25868064165115356	0.6293489336967468	10.421098709106445	0.45536935329437256	0.4653071463108063	0.7382860779762268	12.006409645080566
0.14665213227272034	0.22549621760845184	0.6429131329059601	11.639172554016113	0.6422315239906311	0.5460405945777893	0.794560581445694	11.372446060180664
0.13089562952518463	0.15441131591796875	0.6749183237552643	10.863739013671875	0.3564605116844177	0.2445400506258011	0.7634086310863495	9.809083938598633
0.17320255935192108	0.1614619791507721	0.661174088716507	11.039048194885254	0.34723126888275146	0.29004842042922974	0.571863979101181	11.366705894470215
0.20217393338680267	0.2425716370344162	0.6803171336650848	11.943880081176758	0.48910531401634216	0.3453131318092346	0.7734187245368958	15.997444152832031
0.05958150327205658	0.16570840775966644	0.6465690433979034	10.60776138305664	0.34552380442619324	0.28329235315322876	0.5743733048439026	10.369956016540527
0.10143888741731644	0.23536425828933716	0.661224901676178	11.654510498046875	0.37986889481544495	0.5946405529975891	0.7104967534542084	11.286701202392578
0.08296269178390503	0.28958383202552795	0.6222264170646667	11.486771583557129	0.5014817714691162	0.552176296710968	0.562608927488327	9.888230323791504
0.15322326123714447	0.19528062641620636	0.691514641046524	11.026590347290039	0.10202917456626892	0.14689204096794128	0.7204201221466064	9.202351570129395
0.1686067283153534	0.22104637324810028	0.7276577651500702	11.766257286071777	0.4196958839893341	0.39897704124450684	0.6927516162395477	12.281843185424805
0.14473184943199158	0.3331261873245239	0.6588518917560577	10.638710975646973	0.6514546275138855	0.30653470754623413	0.5764405727386475	7.876758575439453
0.08644834905862808	0.16669954359531403	0.6892468929290771	11.45662784576416	0.43228286504745483	0.2844991981983185	0.727554202079773	12.46777629852295
0.19152145087718964	0.1608283817768097	0.6394315958023071	10.81973934173584	0.35221952199935913	0.40297460556030273	0.7242454588413239	12.631975173950195
0.07222621142864227	0.270747572183609	0.6954471170902252	11.344528198242188	0.4504488408565521	0.47726720571517944	0.6550033986568451	10.852917671203613
0.04914030432701111	0.44931986927986145	0.7278650999069214	10.983057022094727	0.3745891749858856	0.2262740433216095	0.6205849349498749	12.045540809631348
0.10591594874858856	0.20331643521785736	0.7041170299053192	11.456449508666992	0.4890025854110718	0.3826446831226349	0.6271961629390717	11.02372932434082
0.09343898296356201	0.10947205126285553	0.6767745018005371	10.654489517211914	0.29517173767089844	0.2270449995994568	0.714509516954422	12.56464672088623
0.08251362293958664	0.2779974043369293	0.757607102394104	11.542230606079102	0.3297325074672699	0.3504096269607544	0.7028047442436218	9.953374862670898
0.12668061256408691	0.20493747293949127	0.7880124449729919	12.331298828125	0.4258686900138855	0.5351478457450867	0.5856145024299622	11.294238090515137
0.13668160140514374	0.2486901432275772	0.6700642108917236	11.469514846801758	0.5671525001525879	0.5069308280944824	0.8247089087963104	10.18372631072998
0.07637107372283936	0.2931111752986908	0.643888533115387	10.606104850769043	0.20206114649772644	0.13083605468273163	0.5678481459617615	7.5770487785339355
0.08204574137926102	0.42882010340690613	0.7083141803741455	11.170560836791992	0.1213163435459137	0.29180607199668884	0.712342232465744	7.235226154327393
0.1300482153892517	0.18196864426136017	0.7395123839378357	12.102951049804688	0.3075301945209503	0.49663254618644714	0.6531540155410767	11.107195854187012
0.05754011869430542	0.2134425938129425	0.6344463527202606	11.755407333374023	0.5386803150177002	0.3484787344932556	0.6707496643066406	8.65434455871582
0.09326212853193283	0.17841565608978271	0.632999986410141	12.489847183227539	0.5944418907165527	0.5598912239074707	0.7333836257457733	8.25697135925293
0.06871606409549713	0.4737398624420166	0.6503167152404785	11.206663131713867	0.4415568709373474	0.40254250168800354	0.6083045303821564	12.617693901062012
0.08184145390987396	0.2982882261276245	0.5556535720825195	11.492103576660156	0.34266048669815063	0.32220807671546936	0.7573569566011429	13.38648509979248
0.11911223828792572	0.42316216230392456	0.5271775126457214	10.679883003234863	0.2952379286289215	0.3628864586353302	0.6745714247226715	10.590486526489258
0.11257021874189377	0.35587480664253235	0.655647486448288	12.711471557617188	0.4840194284915924	0.22226975858211517	0.6945655345916748	11.26476764678955
0.16666825115680695	0.3027071952819824	0.6689898073673248	11.262018203735352	0.393861323595047	0.5318289399147034	0.8356193751096725	11.3994140625
0.05534495413303375	0.18884608149528503	0.6836890876293182	12.721253395080566	0.6036355495452881	0.3365330100059509	0.6712677478790283	9.961030006408691
0.10447148978710175	0.326152503490448	0.7211792767047882	11.901278495788574	0.15024849772453308	0.4857369363307953	0.7426911294460297	14.951958656311035
0.05782371386885643	0.2776408791542053	0.6336576044559479	12.061602592468262	0.33297279477119446	0.25422582030296326	0.7108035087585449	15.304010391235352
0.15035216510295868	0.3734839856624603	0.6384117901325226	11.776562690734863	0.31011056900024414	0.24370121955871582	0.5949442088603973	10.31411361694336
0.12163819372653961	0.2796260118484497	0.7243832647800446	13.269474983215332	0.4140453338623047	0.4045164883136749	0.6115776896476746	11.363566398620605
0.16590459644794464	0.22672276198863983	0.713933527469635	11.649404525756836	0.3464904725551605	0.256438285112381	0.6178015470504761	10.863436698913574
0.1291339248418808	0.3774200975894928	0.6727181077003479	12.394742965698242	0.5843148231506348	0.580400288105011	0.7091646790504456	8.971382141113281
0.0412040576338768	0.19379815459251404	0.58785080909729	12.277359962463379	0.4385857582092285	0.6635971665382385	0.6301802396774292	11.43903923034668
0.13928601145744324	0.2903826832771301	0.5708288252353668	11.882397651672363	0.21107782423496246	0.4861725866794586	0.8706256747245789	11.362296104431152
0.11461783200502396	0.24892151355743408	0.6817877292633057	13.571697235107422	0.4996098577976227	0.4289911389350891	0.6521467864513397	11.320882797241211
0.1331329345703125	0.26147061586380005	0.6339241862297058	11.875218391418457	0.35780641436576843	0.3740938603878021	0.985328028909862	10.123679161071777
0.10052590072154999	0.30834898352622986	0.6320461630821228	11.749088287353516	0.4855647385120392	0.41225945949554443	0.9868650380522013	10.841611862182617
0.09955677390098572	0.2791142165660858	0.6059322953224182	10.710688591003418	0.3375053107738495	0.46647271513938904	0.5138247609138489	9.264287948608398
0.08164084702730179	0.2415284812450409	0.6198429763317108	11.817403793334961	0.4367358088493347	0.309990793466568	0.6261592209339142	9.242919921875
0.1906457543373108	0.22994230687618256	0.6776017844676971	10.392422676086426	0.15880033373832703	0.3080250918865204	0.49194908142089844	11.096940994262695
0.11800093948841095	0.18484623730182648	0.5543071925640106	11.469959259033203	0.35411539673805237	0.28635063767433167	0.7112944424152374	9.508378982543945
0.08692672103643417	0.1109328344464302	0.6395746171474457	12.946590423583984	0.44188299775123596	0.4241146445274353	0.7779902070760727	9.637640953063965
0.1504642218351364	0.18410629034042358	0.6720645427703857	11.911320686340332	0.509259045124054	0.3915312588214874	0.6102554798126221	8.988174438476562
0.09147237986326218	0.18675866723060608	0.5845140814781189	11.970709800720215	0.353489488363266	0.2600296139717102	0.6811946034431458	11.941929817199707
0.14180201292037964	0.2573895752429962	0.6026721000671387	10.607549667358398	0.33763670921325684	0.5214903950691223	0.9126328676939011	13.40575122833252
0.18243567645549774	0.15976427495479584	0.6778255701065063	12.20372486114502	0.6026423573493958	0.5361959934234619	0.8057622164487839	11.946252822875977
0.0883493646979332	0.17688313126564026	0.5052675902843475	7.063045501708984	0.3761763870716095	0.25238680839538574	0.6369766891002655	9.654052734375
0.13906416296958923	0.20507225394248962	0.5230356156826019	7.058681488037109	0.45517367124557495	0.5100551247596741	0.8533447235822678	12.522578239440918
0.04906420782208443	0.15302309393882751	0.5214139223098755	7.525409698486328	0.4123668670654297	0.22273601591587067	0.7133853435516357	13.031750679016113
0.07995668798685074	0.07920542359352112	0.5226387083530426	7.158348560333252	0.1172916516661644	0.15204615890979767	0.6918527781963348	12.338606834411621
0.08724779635667801	0.12365078181028366	0.5270995497703552	7.019392490386963	0.3462268114089966	0.4804382026195526	0.765227273106575	15.590241432189941
0.07778281718492508	0.11907430738210678	0.5328518748283386	6.915548801422119	0.30516308546066284	0.21644063293933868	0.6595548987388611	13.12893295288086
0.07677671313285828	0.16480118036270142	0.4493533968925476	6.501762390136719	0.585808277130127	0.2735983729362488	0.6104156374931335	9.168834686279297
0.08234492689371109	0.14814907312393188	0.4863278269767761	6.9220805168151855	0.2950623631477356	0.24855171144008636	0.7140987813472748	11.913405418395996
0.09109440445899963	0.2001156210899353	0.5333109796047211	7.644289016723633	0.42407211661338806	0.4215756952762604	0.6963042318820953	11.466317176818848
0.09630593657493591	0.1617358773946762	0.477779746055603	6.912636756896973	0.3254522383213043	0.17351622879505157	0.5899271070957184	10.93451976776123
0.10268477350473404	0.15642765164375305	0.5170581340789795	7.044500827789307	0.12386658787727356	0.3679259121417999	0.5679658055305481	10.26406478881836
0.10940378159284592	0.17660626769065857	0.5976003706455231	7.427056789398193	0.2130824476480484	0.2704337239265442	0.6882882416248322	9.731471061706543
0.09403201192617416	0.11051133275032043	0.4652177691459656	6.7333984375	0.14121070504188538	0.2699035108089447	0.5727398693561554	9.453536987304688
0.16088373959064484	0.2528967261314392	0.535802811384201	7.717750549316406	0.3341852128505707	0.4126560688018799	0.7022666335105896	12.541083335876465
0.1329287886619568	0.21368885040283203	0.48694002628326416	6.894140720367432	0.10357633233070374	0.3126128613948822	0.7296818494796753	11.508748054504395
0.09545642882585526	0.1600884199142456	0.5137165486812592	6.839837551116943	0.5089526176452637	0.4383884072303772	0.6728487610816956	13.070466041564941
0.13285797834396362	0.21457642316818237	0.5946986675262451	7.16379451751709	0.5385859608650208	0.510460615158081	0.7056505680084229	10.27165412902832
0.10607698559761047	0.15484680235385895	0.47509944438934326	6.468466281890869	0.6862386465072632	0.2795546054840088	0.6587101221084595	11.451974868774414
0.10472672432661057	0.10426558554172516	0.5752299427986145	7.918581962585449	0.30925601720809937	0.36647918820381165	0.488617479801178	8.998563766479492
0.12585683166980743	0.21116942167282104	0.5561967492103577	7.703682899475098	0.47550034523010254	0.4015088975429535	0.7294282913208008	10.201170921325684
0.09059187769889832	0.13573524355888367	0.6124882996082306	7.9641523361206055	0.4351523220539093	0.34586989879608154	0.6876451671123505	10.386484146118164
0.11812422424554825	0.201422318816185	0.5170303881168365	7.578617572784424	0.5674968957901001	0.4428897202014923	0.6397397816181183	7.403400421142578
0.11786103993654251	0.1508907973766327	0.5103797614574432	6.971233367919922	0.49998798966407776	0.3706795275211334	0.6940712630748749	11.569056510925293
0.13649432361125946	0.11351936310529709	0.6161068677902222	7.5061774253845215	0.3935179114341736	0.2378636747598648	0.6404491662979126	12.929649353027344
0.08206452429294586	0.16795921325683594	0.5009516775608063	6.939705848693848	0.3803001344203949	0.2794247567653656	0.5355355143547058	11.227431297302246
0.08471047133207321	0.17041181027889252	0.6009421646595001	7.180497646331787	0.5172565579414368	0.4856584668159485	0.6290003657341003	10.525328636169434
0.07084806263446808	0.11596446484327316	0.50894895195961	6.733313083648682	0.6621187925338745	0.20077015459537506	0.6172010004520416	10.997097969055176
0.12048491090536118	0.15422441065311432	0.5671635866165161	6.899745941162109	0.47369062900543213	0.4806564450263977	0.960046548396349	10.586095809936523
0.08491958677768707	0.13611574470996857	0.6123668551445007	9.714770317077637	0.31591829657554626	0.3358272314071655	0.726157933473587	13.3021879196167
0.18259653449058533	0.15814295411109924	0.6232419013977051	9.315070152282715	0.4514108896255493	0.4529736042022705	0.6601114869117737	11.304461479187012
0.09699659049510956	0.09120839089155197	0.6856517791748047	9.462956428527832	0.42761582136154175	0.3351011574268341	0.578979104757309	10.469218254089355
0.05235293507575989	0.1453719586133957	0.5999413132667542	9.686077117919922	0.08110576122999191	0.2257535457611084	0.6803649961948395	10.764875411987305
0.1827937215566635	0.09794739633798599	0.620916336774826	9.34064769744873	0.40569618344306946	0.2630061209201813	0.736094057559967	11.49837875366211
0.12684611976146698	0.10120018571615219	0.6490127742290497	10.392148971557617	0.5210742354393005	0.4219619929790497	0.6674979329109192	9.970392227172852
0.09979880601167679	0.15987806022167206	0.7321419417858124	9.743135452270508	0.7029082179069519	0.3885340690612793	0.7151533961296082	12.341180801391602
0.14175625145435333	0.20526956021785736	0.6483862102031708	9.047039985656738	0.5949841141700745	0.4280753433704376	0.7048639357089996	9.539484977722168
0.156989187002182	0.18171489238739014	0.6942351162433624	8.972270011901855	0.4116165041923523	0.2727409601211548	0.6625173389911652	12.00474739074707
0.04731711372733116	0.1920485943555832	0.6164852976799011	9.592045783996582	0.4141366481781006	0.3289286494255066	0.6169560551643372	9.788365364074707
0.13364575803279877	0.18116165697574615	0.6586750149726868	9.25644588470459	0.5903762578964233	0.17628523707389832	0.5632463991641998	12.497663497924805
0.0968586876988411	0.11624454706907272	0.6529006063938141	10.249173164367676	0.4274648427963257	0.2172984629869461	0.6401104032993317	10.682297706604004
0.11967861652374268	0.20664091408252716	0.751288503408432	9.455370903015137	0.3384459912776947	0.24686843156814575	0.5504470467567444	10.285686492919922
0.20406703650951385	0.12235815078020096	0.6831073760986328	8.171698570251465	0.5136024951934814	0.2875308394432068	0.7465999722480774	12.433788299560547
0.14584213495254517	0.22316719591617584	0.6443723440170288	9.287193298339844	0.26289600133895874	0.286881685256958	0.5807123780250549	9.818354606628418
0.0344216488301754	0.21669182181358337	0.6657663881778717	8.684351921081543	0.5957502126693726	0.5445719957351685	0.8537647873163223	10.742985725402832
0.1362495720386505	0.19226190447807312	0.6639058291912079	9.851201057434082	0.5531181693077087	0.38582924008369446	0.6768064796924591	9.693586349487305
0.14175276458263397	0.2560161352157593	0.7253558337688446	8.590704917907715	0.5114373564720154	0.5083012580871582	0.8235699534416199	13.355937004089355
0.11276523768901825	0.19055533409118652	0.6740937829017639	9.202544212341309	0.40863141417503357	0.3175766170024872	0.6015715003013611	10.942742347717285
0.2038983553647995	0.1389089673757553	0.7011204957962036	8.507473945617676	0.503353476524353	0.5647757649421692	0.7126523852348328	11.29784870147705
0.18153221905231476	0.1655610054731369	0.7167210578918457	9.945741653442383	0.48659029603004456	0.4174603223800659	0.8677231669425964	9.377374649047852
0.0881837010383606	0.20995117723941803	0.7759174704551697	8.398799896240234	0.4455828368663788	0.5737449526786804	0.7208078503608704	10.617339134216309
0.1415010541677475	0.13083909451961517	0.6432693600654602	9.322728157043457	0.32132968306541443	0.30782434344291687	0.6329279243946075	11.992293357849121
0.10047441720962524	0.16253143548965454	0.6820142269134521	10.48720645904541	0.4477597773075104	0.2698497176170349	0.6398082971572876	12.245383262634277
0.07893949747085571	0.10887392610311508	0.7135374546051025	9.424555778503418	0.44481003284454346	0.3653840124607086	0.5536259114742279	9.858025550842285
0.14750853180885315	0.15193191170692444	0.6939868927001953	10.0758056640625	0.535795271396637	0.23930160701274872	0.6212149560451508	12.064311981201172
0.1421472430229187	0.17897668480873108	0.7760262340307236	9.027281761169434	0.45141109824180603	0.38874611258506775	0.6033137142658234	10.909124374389648
0.13430337607860565	0.1959482580423355	0.7737610787153244	10.235441207885742	0.19821177423000336	0.21357499063014984	0.5725313127040863	10.047914505004883
0.15806902945041656	0.2115614414215088	0.6253828704357147	10.456469535827637	0.6712984442710876	0.5520139336585999	0.6691674888134003	11.069062232971191
0.05551835522055626	0.2086513638496399	0.6437716484069824	11.702754974365234	0.6315429210662842	0.27428892254829407	0.6748293936252594	10.391024589538574
0.05533631518483162	0.10963090509176254	0.5417774617671967	10.25110149383545	0.4517228901386261	0.3664807379245758	0.6879103481769562	10.604626655578613
0.05893384665250778	0.2841876149177551	0.6477390229701996	11.156304359436035	0.4627252519130707	0.36986061930656433	0.5608563721179962	10.493097305297852
0.107815682888031	0.12713439762592316	0.6492045819759369	12.41657829284668	0.42631796002388	0.3264404535293579	0.7060090899467468	13.240918159484863
0.07780174911022186	0.3246176242828369	0.5999290645122528	9.943427085876465	0.5608223676681519	0.5597059726715088	0.7502434700727463	8.869542121887207
0.08110901713371277	0.34125006198883057	0.6389505863189697	12.44417667388916	0.3808424174785614	0.3192203640937805	0.6716806292533875	11.483430862426758
0.11875582486391068	0.19010069966316223	0.6031392514705658	11.140345573425293	0.04713542386889458	0.2880552411079407	0.6343764364719391	10.281712532043457
0.16907119750976562	0.15170548856258392	0.5959384739398956	10.28504753112793	0.11303527653217316	0.28035807609558105	0.5844923853874207	11.185216903686523
0.1406359225511551	0.2384098321199417	0.6503775417804718	10.81921100616455	0.6051453948020935	0.4882464110851288	0.8606098294258118	11.947036743164062
0.18180933594703674	0.14563962817192078	0.6316043734550476	12.110295295715332	0.3928595781326294	0.4394456744194031	0.5731856822967529	11.29773998260498
0.11042118817567825	0.19859495759010315	0.6063499450683594	9.437803268432617	0.5112786293029785	0.34411802887916565	0.5963689684867859	9.571342468261719
0.16065223515033722	0.18020270764827728	0.6305877864360809	12.227084159851074	0.32116833329200745	0.29284900426864624	0.6199381053447723	10.085312843322754
0.061471421271562576	0.18792933225631714	0.6289574205875397	12.146560668945312	0.40572425723075867	0.3715737462043762	0.6598474681377411	9.650297164916992
0.05791004002094269	0.33691585063934326	0.6641863882541656	11.910011291503906	0.44903239607810974	0.495634526014328	0.7839150428771973	11.182417869567871
0.11971826106309891	0.11212115734815598	0.6608355045318604	12.327869415283203	0.4435715973377228	0.3820970952510834	0.7060631215572357	8.48296070098877
0.039204664528369904	0.27998727560043335	0.6139207482337952	11.341946601867676	0.4431401193141937	0.39946115016937256	0.7426490783691406	7.831667900085449
0.059956494718790054	0.2585236132144928	0.6342704892158508	12.166739463806152	0.39073145389556885	0.5185397863388062	0.6297855079174042	9.31531047821045
0.07201296091079712	0.28536921739578247	0.5779007971286774	10.764678001403809	0.766796350479126	0.5934438109397888	0.7443384230136871	13.0950927734375
0.15361350774765015	0.1257241666316986	0.63828444480896	13.012130737304688	0.43289250135421753	0.5105671286582947	0.7778725326061249	9.297832489013672
0.06847323477268219	0.2993069887161255	0.5661911964416504	9.46285343170166	0.44294658303260803	0.4353664815425873	0.6727820634841919	12.822311401367188
0.03722582384943962	0.29345667362213135	0.6219694316387177	13.005928039550781	0.19264304637908936	0.29445987939834595	0.6429950594902039	7.9459309577941895
0.1392093151807785	0.25938647985458374	0.6895467340946198	12.75928783416748	0.4842572510242462	0.39937904477119446	0.8372694700956345	9.743435859680176
0.052348800003528595	0.22235511243343353	0.657500684261322	10.600979804992676	0.30925601720809937	0.36647918820381165	0.488617479801178	8.998563766479492
0.08144009113311768	0.21723300218582153	0.6825431883335114	12.811562538146973	0.5027621388435364	0.5218837857246399	0.6537806391716003	10.53442096710205
0.1521313637495041	0.25556913018226624	0.6317255795001984	12.350210189819336	0.4226107597351074	0.2619171142578125	0.5532772243022919	7.350477695465088
0.16700822114944458	0.245686337351799	0.6620749831199646	12.726824760437012	0.4869174063205719	0.4757114350795746	0.8697780668735504	11.933978080749512
0.06271256506443024	0.1455335021018982	0.6387851536273956	12.542003631591797	0.5766785144805908	0.3239704668521881	0.6877408027648926	12.24882698059082
0.12891393899917603	0.24803416430950165	0.6392731964588165	6.802583694458008	0.3978174924850464	0.5016318559646606	0.7299681305885315	11.90843391418457
0.20192481577396393	0.21854127943515778	0.5595273375511169	7.154697418212891	0.5081396102905273	0.45627903938293457	0.866261824965477	10.492972373962402
0.1920662820339203	0.3246346414089203	0.7111182510852814	8.864156723022461	0.08080606907606125	0.25640150904655457	0.6282994449138641	12.47140884399414
0.08858485519886017	0.19860421121120453	0.6525035798549652	5.382663726806641	0.5972720384597778	0.5954329371452332	0.7243602573871613	13.427634239196777
0.09563428908586502	0.17490315437316895	0.5984650254249573	5.477496147155762	0.5329959392547607	0.464478075504303	0.7795736789703369	10.213236808776855
0.09477826952934265	0.20348884165287018	0.7804713696241379	5.712105751037598	0.3601042628288269	0.3446144759654999	0.6411533653736115	10.71005916595459
0.05835690349340439	0.1671992391347885	0.836993083357811	6.788084506988525	0.479263573884964	0.22921372950077057	0.6567443609237671	12.395857810974121
0.12474954128265381	0.2452082484960556	0.7642923593521118	7.439644813537598	0.4175276756286621	0.20466171205043793	0.5310655236244202	8.755176544189453
0.11398205906152725	0.216069296002388	0.50290647149086	6.9966936111450195	0.3618391454219818	0.32251325249671936	0.6569873094558716	10.865778923034668
0.15627069771289825	0.2312835454940796	0.6318781971931458	8.530505180358887	0.40287837386131287	0.34065374732017517	0.6105136275291443	13.26955509185791
0.19406642019748688	0.21981491148471832	0.5898094475269318	6.233730316162109	0.2985878586769104	0.3261137008666992	0.6291256248950958	8.830239295959473
0.1342826634645462	0.18807895481586456	0.5865730047225952	6.190702438354492	0.6000969409942627	0.2376652956008911	0.6703367531299591	10.743790626525879
0.17714093625545502	0.22323139011859894	0.8095691204071045	6.806878566741943	0.501789391040802	0.38214316964149475	0.5612539649009705	11.422711372375488
0.1639920175075531	0.1844916045665741	0.6854298710823059	7.092968940734863	0.4878210425376892	0.25631362199783325	0.6558693647384644	11.440399169921875
0.09301108121871948	0.1724826842546463	0.5859115719795227	6.998831272125244	0.476487934589386	0.32906076312065125	0.6445784568786621	11.113945007324219
0.21369484066963196	0.2198600471019745	0.6044272482395172	8.878028869628906	0.6710914373397827	0.20970256626605988	0.6706840395927429	10.763442993164062
0.27748554944992065	0.22240374982357025	0.5868067741394043	7.086414813995361	0.1369033008813858	0.19209416210651398	0.659263551235199	11.578343391418457
0.19968289136886597	0.1899569034576416	0.5171044170856476	6.702884674072266	0.4870475232601166	0.6308909058570862	0.7855619788169861	13.866375923156738
0.2728258967399597	0.27523744106292725	0.7916473150253296	7.724937915802002	0.37329837679862976	0.28436383605003357	0.6847287118434906	13.082404136657715
0.25047680735588074	0.22588907182216644	0.6591679751873016	7.732906818389893	0.6043579578399658	0.5039525628089905	0.7917708903551102	11.839592933654785
0.1711907535791397	0.221853569149971	0.6413311064243317	8.019322395324707	0.5056300163269043	0.5043811202049255	0.8718683868646622	13.014801025390625
0.20136688649654388	0.24995888769626617	0.6385011970996857	8.313788414001465	0.5185695886611938	0.4950648844242096	0.7521950006484985	10.999754905700684
0.14975985884666443	0.18766848742961884	0.6530462801456451	8.304301261901855	0.46507197618484497	0.35029470920562744	0.6678151190280914	9.771886825561523
0.179181769490242	0.3120109438896179	0.849504828453064	8.938315391540527	0.6197831034660339	0.609030544757843	0.9781493153423071	14.289921760559082
0.21480205655097961	0.29710471630096436	0.8370395302772522	9.535652160644531	0.34703561663627625	0.294405072927475	0.6771211326122284	12.231168746948242
0.07470741122961044	0.20723985135555267	0.6948404014110565	9.100229263305664	0.5107017755508423	0.40149083733558655	0.7842478603124619	9.722771644592285
0.12195216864347458	0.14744040369987488	0.588380366563797	4.866299629211426	0.5099639296531677	0.4738481044769287	0.680617481470108	12.129290580749512
0.05075801908969879	0.1145283430814743	0.7177498936653137	4.7288994789123535	0.553708016872406	0.39495402574539185	0.6431639790534973	11.68006420135498
0.05625087395310402	0.1258225291967392	0.7784358561038971	5.93113374710083	0.5140986442565918	0.17154653370380402	0.6146943867206573	11.497838020324707
0.15343503654003143	0.2072010040283203	0.6421809792518616	6.494055271148682	0.3572540879249573	0.3036361634731293	0.6723781526088715	10.894317626953125
0.12132187932729721	0.1729595959186554	0.7332790791988373	5.173161506652832	0.4852098226547241	0.4836781919002533	0.867095485329628	10.29254150390625
0.12126348912715912	0.15695978701114655	0.6585572361946106	5.814939975738525	0.5709743499755859	0.1494644731283188	0.622224748134613	11.607120513916016
0.10453520715236664	0.18808814883232117	0.6778387129306793	6.75081205368042	0.5669089555740356	0.30968421697616577	0.667863130569458	9.6593599319458
0.0688711479306221	0.07543560862541199	0.8596372753381729	6.061013221740723	0.46574681997299194	0.40478792786598206	0.7212420105934143	11.59912109375
0.13374419510364532	0.271137535572052	0.7744099199771881	6.822707653045654	0.5226609110832214	0.3715323209762573	0.5815859138965607	10.597825050354004
0.1520543098449707	0.24980486929416656	0.8239957243204117	7.776041507720947	0.3859272599220276	0.3347523808479309	0.6676956415176392	9.253600120544434
0.16847185790538788	0.1933896243572235	0.6588819622993469	12.830279350280762	0.4958029091358185	0.5359953045845032	0.781653642654419	11.016718864440918
0.2631549835205078	0.26339787244796753	0.7420011162757874	13.8593168258667	0.21220099925994873	0.3236756920814514	0.675582766532898	10.208175659179688
0.13667477667331696	0.20205987989902496	0.6693625450134277	11.585733413696289	0.49974295496940613	0.30155181884765625	0.6352584362030029	11.490030288696289
0.1236821636557579	0.12977461516857147	0.7004303336143494	12.14268970489502	0.541604220867157	0.34329888224601746	0.6934699416160583	9.28170108795166
0.2112332284450531	0.14219753444194794	0.6369162797927856	10.782882690429688	0.66001296043396	0.15567469596862793	0.38059234619140625	2.3646013736724854
0.14294812083244324	0.2063034325838089	0.6748109757900238	13.849630355834961	0.73690265417099	0.3630237281322479	0.6415322422981262	10.054067611694336
0.09356892108917236	0.11936657875776291	0.6794370412826538	13.553787231445312	0.5092729330062866	0.34488025307655334	0.5191386342048645	12.427897453308105
0.16871561110019684	0.11529283225536346	0.7247819304466248	13.569355964660645	0.3116479516029358	0.2973710894584656	0.8841580972075462	10.104833602905273
0.06456191837787628	0.2398223876953125	0.629694253206253	12.502138137817383	0.46752557158470154	0.5158190727233887	0.8279342949390411	10.930301666259766
0.15602518618106842	0.2598941922187805	0.6882669627666473	13.938482284545898	0.516455888748169	0.5083898901939392	0.7829423695802689	8.964908599853516
0.21062879264354706	0.252110093832016	0.7573593258857727	14.139551162719727	0.3812963664531708	0.4801580607891083	0.8019495159387589	12.400544166564941
0.14528372883796692	0.31410327553749084	0.6341630816459656	12.85498046875	0.46350958943367004	0.25969448685646057	0.7304609715938568	11.97285270690918
0.1091093048453331	0.11392564326524734	0.780178964138031	12.949666976928711	0.36886096000671387	0.48180335760116577	0.6328192055225372	11.990913391113281
0.12229806184768677	0.21907618641853333	0.6089611053466797	10.286911964416504	0.4251282811164856	0.435918390750885	0.675093024969101	10.042351722717285
0.21933595836162567	0.1599632203578949	0.7211114168167114	11.90304946899414	0.45533016324043274	0.5416097044944763	0.9243986159563065	7.684707164764404
0.12121600657701492	0.18397484719753265	0.703737884759903	10.187482833862305	0.6733881831169128	0.5353363752365112	0.7819215208292007	11.05035400390625
0.14334000647068024	0.2076537162065506	0.6906808614730835	10.917315483093262	0.541506290435791	0.3858582675457001	0.5795760750770569	13.390222549438477
0.14616532623767853	0.18941272795200348	0.6839450895786285	10.420920372009277	0.5182211995124817	0.5445829629898071	0.7033945918083191	12.300091743469238
0.05194162577390671	0.17433565855026245	0.6030072867870331	8.712401390075684	0.4604862332344055	0.24061818420886993	0.7133182287216187	11.046693801879883
0.04696086049079895	0.15780754387378693	0.621014416217804	9.051647186279297	0.44474077224731445	0.5989845395088196	0.6788130402565002	11.891155242919922
0.11690771579742432	0.17043384909629822	0.6431902647018433	10.03841781616211	0.2851276397705078	0.31350481510162354	0.8326666802167892	9.854376792907715
0.12128832936286926	0.18650437891483307	0.6691155433654785	9.373870849609375	0.36025989055633545	0.20264297723770142	0.6603588163852692	11.468863487243652
0.13007806241512299	0.1862059086561203	0.6297264993190765	10.728414535522461	0.44983285665512085	0.27224546670913696	0.614462673664093	11.139164924621582
0.15370681881904602	0.14988575875759125	0.6166415810585022	10.268208503723145	0.6582418084144592	0.3129308819770813	0.5542795062065125	10.325197219848633
0.10319366306066513	0.11652735620737076	0.5810015797615051	9.084193229675293	0.3324323296546936	0.2003539502620697	0.6113244593143463	10.597264289855957
0.12809723615646362	0.24795092642307281	0.5828618705272675	9.273786544799805	0.5109813213348389	0.33086368441581726	0.6678530275821686	12.490972518920898
0.16200566291809082	0.14119479060173035	0.6540452837944031	10.437808990478516	0.12629839777946472	0.4353126287460327	0.792256772518158	8.243939399719238
0.1159081906080246	0.3034150004386902	0.6578276455402374	9.728803634643555	0.635156512260437	0.4429376423358917	0.6816748976707458	11.046485900878906
0.06549233198165894	0.17996039986610413	0.5731432735919952	10.516571044921875	0.4900861084461212	0.26419588923454285	0.5615053474903107	10.379892349243164
0.1332523077726364	0.17614275217056274	0.5766340792179108	9.978187561035156	0.520732045173645	0.15871626138687134	0.6519123911857605	12.474599838256836
0.11713060736656189	0.2782364785671234	0.600638210773468	10.302618026733398	0.5527589321136475	0.5474053621292114	0.6278335452079773	9.304219245910645
0.18516799807548523	0.1760532706975937	0.6322881877422333	10.75025749206543	0.31520065665245056	0.261142760515213	0.5977176129817963	9.162394523620605
0.10955527424812317	0.20978203415870667	0.578827440738678	9.804880142211914	0.32758721709251404	0.4672246277332306	0.6277691423892975	9.514548301696777
0.13990844786167145	0.14482372999191284	0.6092743873596191	9.679771423339844	0.3242044746875763	0.29789116978645325	0.6874359846115112	11.990852355957031
0.12306983023881912	0.22200416028499603	0.6088665127754211	9.842132568359375	0.42538782954216003	0.38541144132614136	0.6920213401317596	11.435501098632812
0.2036234438419342	0.17966042459011078	0.6800975799560547	10.968297004699707	0.3587494492530823	0.37004292011260986	0.7011074423789978	13.800617218017578
0.12140650302171707	0.2732713222503662	0.6064567863941193	9.712532997131348	0.10430805385112762	0.27945998311042786	0.665399044752121	10.413056373596191
0.0685538575053215	0.23960405588150024	0.555860310792923	8.270540237426758	0.40766650438308716	0.41666024923324585	0.6750401556491852	9.309621810913086
0.13635346293449402	0.1442473828792572	0.6139159202575684	9.731518745422363	0.43659305572509766	0.3514325022697449	0.6058969795703888	10.956732749938965
0.0787339136004448	0.2904985845088959	0.6281274855136871	8.893139839172363	0.29704469442367554	0.3300359845161438	0.6770833730697632	11.687744140625
0.09769093245267868	0.16528941690921783	0.6039173305034637	9.824747085571289	0.2979867160320282	0.46628376841545105	0.8042196035385132	11.724383354187012
0.10703225433826447	0.23154430091381073	0.540767103433609	8.472195625305176	0.666098415851593	0.26406800746917725	0.64828822016716	11.644027709960938
0.16374251246452332	0.24905811250209808	0.6574724614620209	9.865740776062012	0.5515527725219727	0.4136107563972473	0.6916967034339905	11.022687911987305
0.12717628479003906	0.14004214107990265	0.6399844884872437	7.319438457489014	0.3962484300136566	0.41768115758895874	0.6255697309970856	10.549057960510254
0.058589495718479156	0.18358060717582703	0.6101407110691071	7.567852973937988	0.28735172748565674	0.4944315552711487	0.6470653414726257	10.182097434997559
0.08685196191072464	0.17603164911270142	0.6127634048461914	8.381577491760254	0.3921096920967102	0.31578242778778076	0.7339566349983215	10.486432075500488
0.12210703641176224	0.1279914677143097	0.6984626054763794	9.274794578552246	0.46629729866981506	0.5050009489059448	0.7633736729621887	12.62035083770752
0.10071397572755814	0.1280202567577362	0.6864840984344482	8.493165016174316	0.45537516474723816	0.362591952085495	0.7171460688114166	11.666833877563477
0.08676859736442566	0.22697657346725464	0.6582734882831573	7.332083225250244	0.37555167078971863	0.18328654766082764	0.7014646232128143	10.576410293579102
0.12919142842292786	0.1849510371685028	0.682980090379715	7.915013313293457	0.13541285693645477	0.17446182668209076	0.4990805983543396	8.980365753173828
0.1350986510515213	0.1862008422613144	0.5969721078872681	6.876465797424316	0.4719603359699249	0.5651116967201233	0.6665461957454681	12.210132598876953
0.12446025013923645	0.18788020312786102	0.5674603283405304	7.869607448577881	0.2290334403514862	0.3010566830635071	0.6618060171604156	9.405911445617676
0.09572473913431168	0.18809720873832703	0.6966650485992432	9.1162748336792	0.37935683131217957	0.4897191524505615	0.6419326961040497	11.838362693786621
0.13972827792167664	0.17017459869384766	0.6628986597061157	8.03491497039795	0.6422315239906311	0.5460405945777893	0.794560581445694	11.372446060180664
0.13943713903427124	0.14705875515937805	0.6279628872871399	6.1080002784729	0.5034540295600891	0.46823611855506897	0.7857982665300369	11.57864761352539
0.10259699821472168	0.0844295397400856	0.6218414008617401	6.881585121154785	0.6422765254974365	0.45094069838523865	0.617740124464035	12.992522239685059
0.07089753448963165	0.1935742199420929	0.5669084787368774	8.06311321258545	0.3070864677429199	0.20624776184558868	0.576404482126236	10.51691722869873
0.09539535641670227	0.21748203039169312	0.6558367908000946	9.05933952331543	0.23781169950962067	0.5236896276473999	0.8941778391599655	13.754860877990723
0.07423096895217896	0.1986546814441681	0.634947806596756	8.161505699157715	0.39234769344329834	0.5268738865852356	0.6872784495353699	12.070287704467773
0.0553274042904377	0.16918061673641205	0.6703296601772308	7.113370895385742	0.41940993070602417	0.394511342048645	0.6889717280864716	10.551790237426758
0.14256161451339722	0.20481343567371368	0.6173305511474609	7.3749847412109375	0.5419074892997742	0.2937203347682953	0.65890172123909	8.42688274383545
0.09773338586091995	0.15045659244060516	0.6615527868270874	9.38342571258545	0.5488762855529785	0.4454873502254486	0.6339330673217773	10.241382598876953
0.05250877887010574	0.1676047146320343	0.6380991041660309	8.705066680908203	0.3684328496456146	0.3587755560874939	0.5883355736732483	11.26883316040039
0.03508960083127022	0.17388121783733368	0.6179526150226593	8.240869522094727	0.4173443019390106	0.26550108194351196	0.6082319915294647	9.708922386169434
0.1173568144440651	0.19562283158302307	0.6090659499168396	8.295513153076172	0.5026839971542358	0.4192667603492737	0.6054788827896118	10.699150085449219
0.08018389344215393	0.09882858395576477	0.7050721049308777	9.307989120483398	0.4834376573562622	0.32595306634902954	0.7053759098052979	12.134133338928223
0.0964704230427742	0.22616985440254211	0.7241664528846741	9.388816833496094	0.45522987842559814	0.4582262933254242	0.7824596613645554	13.742770195007324
0.12600445747375488	0.19001957774162292	0.7032487690448761	9.312247276306152	0.2676869034767151	0.1477145552635193	0.6791677176952362	10.121149063110352
0.05677839741110802	0.1989351511001587	0.6675373017787933	8.119257926940918	0.36834970116615295	0.22394075989723206	0.7139652967453003	10.683606147766113
0.14423738420009613	0.16770359873771667	0.6547479033470154	8.228389739990234	0.3711323142051697	0.5302830338478088	0.7461065649986267	10.745655059814453
0.12152618169784546	0.14808246493339539	0.6466980278491974	6.836423873901367	0.33119064569473267	0.31084302067756653	0.7292505502700806	8.69731330871582
0.13329993188381195	0.2103036791086197	0.7078216969966888	13.550132751464844	0.2554720342159271	0.2683188021183014	0.5451286137104034	10.782906532287598
0.11373267322778702	0.17968714237213135	0.7283439040184021	10.062885284423828	0.42651042342185974	0.38077449798583984	0.7033511102199554	12.191134452819824
0.12233740836381912	0.1896006315946579	0.735084593296051	9.797473907470703	0.4797648787498474	0.23222839832305908	0.5921313762664795	10.041910171508789
0.13546781241893768	0.15765833854675293	0.7080235779285431	10.245606422424316	0.39845043420791626	0.47422245144844055	0.7487288415431976	13.904959678649902
0.12168341130018234	0.3053627610206604	0.7281442284584045	12.969733238220215	0.41257762908935547	0.38311082124710083	0.8228635191917419	6.933687210083008
0.12759290635585785	0.17794683575630188	0.7346562743186951	9.638415336608887	0.26140883564949036	0.41903427243232727	0.8239503353834152	17.18898582458496
0.059434182941913605	0.14438344538211823	0.7075886428356171	13.253164291381836	0.4479120969772339	0.43100765347480774	0.6781081259250641	12.182701110839844
0.06192554533481598	0.09589309245347977	0.7208088636398315	13.475686073303223	0.47971805930137634	0.45949727296829224	0.7662506401538849	8.796924591064453
0.11056610941886902	0.21019324660301208	0.657031387090683	13.137096405029297	0.4754335582256317	0.5451011657714844	0.7296652793884277	10.260046005249023
0.10624373704195023	0.3932514190673828	0.6945500075817108	13.913728713989258	0.5869717001914978	0.5739079117774963	0.8052097111940384	11.119036674499512
0.04215110465884209	0.1355590522289276	0.6234271824359894	13.155213356018066	0.4694376587867737	0.22950270771980286	0.7042694389820099	11.301982879638672
0.06802352517843246	0.09068946540355682	0.7415573298931122	10.634765625	0.5473364591598511	0.4663107693195343	0.8510944247245789	14.32738971710205
0.08909007906913757	0.15207508206367493	0.7259895503520966	10.9988374710083	0.48766398429870605	0.3969152867794037	0.6934469938278198	11.080981254577637
0.05240795388817787	0.2862088978290558	0.7745581418275833	13.30622673034668	0.5200237035751343	0.4331878423690796	0.7225679159164429	12.5016508102417
0.06754251569509506	0.10300955176353455	0.745340496301651	10.719361305236816	0.3847048580646515	0.7052910923957825	0.7070723176002502	10.088129997253418
0.07465794682502747	0.1875312477350235	0.6987261474132538	10.636778831481934	0.45898011326789856	0.4040365517139435	0.7297492921352386	14.062637329101562
0.10823912173509598	0.3465616703033447	0.7275816798210144	12.974811553955078	0.5460896492004395	0.21489346027374268	0.5802720785140991	11.016681671142578
0.05652465298771858	0.10434911400079727	0.7174678444862366	10.257304191589355	0.49537181854248047	0.396617591381073	0.6031777262687683	11.634821891784668
0.09021022915840149	0.2919803559780121	0.6767354011535645	12.795710563659668	0.18628986179828644	0.24218058586120605	0.6507858037948608	9.755640029907227
0.1072860062122345	0.19931845366954803	0.6824397146701813	10.554877281188965	0.38002461194992065	0.1834920346736908	0.5681712329387665	11.753508567810059
0.11223908513784409	0.307503879070282	0.7311168015003204	13.286084175109863	0.3815079927444458	0.19096346199512482	0.7069831788539886	10.97921085357666
0.23988643288612366	0.08023551106452942	0.6671881973743439	9.012358665466309	0.39911019802093506	0.30219659209251404	0.5689364969730377	10.867314338684082
0.2809326946735382	0.24507610499858856	0.5907459557056427	9.730011940002441	0.545128345489502	0.2408805787563324	0.6166540086269379	11.573793411254883
0.2539285719394684	0.23934316635131836	0.6190349161624908	8.730195045471191	0.5095236301422119	0.20339518785476685	0.6843595206737518	12.15725326538086
0.2282014936208725	0.16670893132686615	0.6480806171894073	9.011606216430664	0.43654385209083557	0.28323179483413696	0.7193418145179749	9.587194442749023
0.2614784836769104	0.17825953662395477	0.5903249680995941	8.365747451782227	0.5090133547782898	0.402446448802948	0.5184207260608673	8.53007984161377
0.1631426364183426	0.1565680354833603	0.633382648229599	8.524004936218262	0.41250520944595337	0.3207338750362396	0.6050655543804169	13.3212308883667
0.12057264149188995	0.22895576059818268	0.6383851170539856	10.216737747192383	0.4449302554130554	0.4093642234802246	0.62163445353508	11.22673511505127
0.16346323490142822	0.22099803388118744	0.6392506957054138	9.2055082321167	0.44329002499580383	0.42587795853614807	0.866427555680275	10.981810569763184
0.08159774541854858	0.1369306892156601	0.6328533291816711	9.260031700134277	0.07680704444646835	0.48679840564727783	0.609944075345993	10.838788986206055
0.17250239849090576	0.14051932096481323	0.668597400188446	9.279817581176758	0.6378194689750671	0.49682992696762085	0.7491922676563263	10.518963813781738
0.1270824372768402	0.1881159096956253	0.6428837776184082	8.974504470825195	0.46164798736572266	0.4060600996017456	0.6230479776859283	8.92563247680664
0.07185406982898712	0.10375010222196579	0.6192220151424408	10.026876449584961	0.43228286504745483	0.2844991981983185	0.727554202079773	12.46777629852295
0.10226043313741684	0.19639159739017487	0.6624622941017151	10.531612396240234	0.5176862478256226	0.6057748198509216	0.7127252817153931	11.016736030578613
0.08098126202821732	0.15032361447811127	0.6401903331279755	10.15396785736084	0.5946878790855408	0.5790658593177795	0.7344910502433777	9.461979866027832
0.13959048688411713	0.267570436000824	0.6458416283130646	10.102250099182129	0.32828477025032043	0.351381778717041	0.6250222623348236	11.89126968383789
0.13703553378582	0.19191697239875793	0.6617983877658844	9.49740982055664	0.1277957558631897	0.20835469663143158	0.5782504975795746	10.66206169128418
0.022553816437721252	0.13167355954647064	0.5833548009395599	8.694182395935059	0.338228315114975	0.26599758863449097	0.6726450026035309	10.98717212677002
0.12039197236299515	0.2750404477119446	0.6604118943214417	9.124160766601562	0.5440886616706848	0.41133177280426025	0.6729681491851807	9.049081802368164
0.14747990667819977	0.1263653039932251	0.662376880645752	9.366294860839844	0.3905786871910095	0.4390646517276764	0.8763381689786911	13.38922119140625
0.13663510978221893	0.25926104187965393	0.5830134451389313	8.673521995544434	0.4952039122581482	0.44642698764801025	0.540919691324234	8.70887279510498
0.126541867852211	0.2299942821264267	0.6528415083885193	8.928539276123047	0.06381013989448547	0.16482102870941162	0.7067760229110718	9.795331954956055
0.2079668492078781	0.2334403097629547	0.5033465325832367	8.967997550964355	0.5264670252799988	0.4183393120765686	0.7628079652786255	10.842114448547363
0.18330302834510803	0.21439233422279358	0.5494863390922546	8.989982604980469	0.39542558789253235	0.5134068727493286	0.6580578982830048	12.11535358428955
0.10087311267852783	0.16568876802921295	0.5252552032470703	11.295787811279297	0.5791764855384827	0.42185261845588684	0.6319564580917358	11.454829216003418
0.19420459866523743	0.20868812501430511	0.4625300168991089	8.891738891601562	0.47449421882629395	0.388309121131897	0.6063019931316376	9.745001792907715
0.19227948784828186	0.28840234875679016	0.5566480755805969	9.352546691894531	0.4983462691307068	0.36604541540145874	0.7026416957378387	8.942126274108887
0.156082883477211	0.22036588191986084	0.5968390107154846	10.126548767089844	0.2828683853149414	0.3749258816242218	0.8083451986312866	14.532848358154297
0.21919701993465424	0.3155527114868164	0.5375308096408844	9.369524955749512	0.4924126863479614	0.41955330967903137	0.6946104168891907	9.855634689331055
0.1020846962928772	0.19335106015205383	0.5605877935886383	8.561203956604004	0.4674588739871979	0.5453685522079468	0.6869992017745972	11.494961738586426
0.14948372542858124	0.22598090767860413	0.6090612709522247	11.827937126159668	0.38728994131088257	0.3198726177215576	0.6753112971782684	11.412439346313477
0.10252287983894348	0.20211316645145416	0.49445533752441406	8.788664817810059	0.35966500639915466	0.33329328894615173	0.640701413154602	10.595843315124512
0.1473914533853531	0.19612786173820496	0.5830717384815216	9.141435623168945	0.5275759696960449	0.5144010782241821	0.6739781498908997	10.803775787353516
0.2130688577890396	0.19814525544643402	0.6304555237293243	10.039743423461914	0.5521665811538696	0.6491363048553467	0.8254679590463638	13.598691940307617
0.05669916421175003	0.1765456199645996	0.5460477769374847	9.04074478149414	0.4173806309700012	0.1791808009147644	0.7572537064552307	10.502867698669434
0.1378476917743683	0.23701904714107513	0.6476931273937225	12.175992012023926	0.32731640338897705	0.3918200135231018	0.6076205372810364	11.317265510559082
0.12333095073699951	0.19225342571735382	0.5226390063762665	8.499321937561035	0.4114135503768921	0.3230555057525635	0.6331668496131897	11.152875900268555
0.11899159103631973	0.1678563356399536	0.5968567728996277	8.76465892791748	0.3145849108695984	0.15612322092056274	0.626587301492691	7.984541893005371
0.1712048500776291	0.16554813086986542	0.6490057706832886	9.894937515258789	0.37892505526542664	0.3784582316875458	0.6715679168701172	12.758535385131836
0.08731372654438019	0.22516587376594543	0.555633008480072	8.664361000061035	0.441361665725708	0.3374459147453308	0.6688508987426758	13.35749626159668
0.15832170844078064	0.24499836564064026	0.5857490301132202	12.266592979431152	0.544701337814331	0.5279399752616882	0.746580183506012	9.606972694396973
0.1527865082025528	0.2880590856075287	0.6667625308036804	12.109434127807617	0.47615596652030945	0.31055334210395813	0.662534773349762	10.888980865478516
0.1329496055841446	0.1818384826183319	0.6306819915771484	11.540961265563965	0.6398813724517822	0.5302916765213013	0.8011302202939987	11.501728057861328
0.17113269865512848	0.33000457286834717	0.6370318830013275	12.129354476928711	0.46736836433410645	0.5586877465248108	0.6883588135242462	12.616259574890137
0.07398882508277893	0.19248469173908234	0.5403303802013397	9.14254379272461	0.04935232922434807	0.15986432135105133	0.4871562123298645	9.349148750305176
0.15401361882686615	0.16670723259449005	0.6042854189872742	10.336319923400879	0.47661104798316956	0.556600034236908	1.0019524628296494	12.818358421325684
0.08025796711444855	0.17230133712291718	0.4549165964126587	8.535579681396484	0.4251551926136017	0.1896551102399826	0.6594016253948212	11.557634353637695
0.10517159849405289	0.1630367934703827	0.6022756695747375	9.694613456726074	0.45617401599884033	0.41955432295799255	0.5412153601646423	11.170663833618164
0.12269049137830734	0.16235238313674927	0.5458011031150818	8.96611499786377	0.5197900533676147	0.3766261339187622	0.6204381287097931	11.5137939453125
0.19935931265354156	0.23045475780963898	0.6157680749893188	10.042262077331543	0.5355024337768555	0.3529711961746216	0.6981503069400787	8.750328063964844
0.09020067006349564	0.18204405903816223	0.5652743279933929	5.6868085861206055	0.3657597303390503	0.13812364637851715	0.745419055223465	11.197761535644531
0.11461446434259415	0.21965660154819489	0.6714177429676056	6.449556827545166	0.4104369282722473	0.20316645503044128	0.6541537046432495	11.391525268554688
0.08947069942951202	0.1698468029499054	0.5953844785690308	5.812094688415527	0.563965380191803	0.4710484743118286	0.707550048828125	14.9158935546875
0.09437836706638336	0.2116747498512268	0.5923011600971222	6.348028182983398	0.4717203974723816	0.32601478695869446	0.6826393604278564	11.13390827178955
0.12981869280338287	0.12766195833683014	0.6083395183086395	6.319938659667969	0.28289714455604553	0.23870109021663666	0.7637890428304672	8.895519256591797
0.08455315977334976	0.20876894891262054	0.6794297993183136	8.036078453063965	0.6052955985069275	0.6061620712280273	0.81426602602005	12.142929077148438
0.07882700115442276	0.20964351296424866	0.5491500198841095	7.262724876403809	0.39835411310195923	0.2571004331111908	0.6332451403141022	7.760128974914551
0.10639221966266632	0.1828315705060959	0.5897087454795837	5.824940204620361	0.3317182958126068	0.2721070647239685	0.7987291216850281	9.898506164550781
0.07733529806137085	0.09727124869823456	0.5114341378211975	4.901320934295654	0.5984477996826172	0.5693414807319641	0.9636415652930737	11.120857238769531
0.15027612447738647	0.20210039615631104	0.4843903183937073	5.4387593269348145	0.5445388555526733	0.26282721757888794	0.70482537150383	11.42223834991455
0.09523507207632065	0.13408112525939941	0.5218726098537445	5.506642818450928	0.521594226360321	0.4723942279815674	0.7998270690441132	9.8568115234375
0.11319778114557266	0.1956835389137268	0.6047800779342651	7.874101638793945	0.5720562934875488	0.4858216643333435	0.6360609233379364	13.02643871307373
0.11019226163625717	0.24075154960155487	0.48666101694107056	7.058767795562744	0.45710545778274536	0.2734898328781128	0.6511480808258057	10.938055992126465
0.13469143211841583	0.24358685314655304	0.6078573763370514	5.883411407470703	0.3474271893501282	0.2977975606918335	0.7023749053478241	10.647908210754395
0.14654424786567688	0.23633044958114624	0.5797706842422485	6.291567802429199	0.5980583429336548	0.3719620704650879	0.6587574183940887	10.08096694946289
0.08434963971376419	0.12854421138763428	0.5902003049850464	6.235608100891113	0.4933527112007141	0.5528465509414673	0.6940088868141174	11.620102882385254
0.08958414196968079	0.1835048496723175	0.6470642983913422	7.829268455505371	0.47005966305732727	0.399570107460022	0.6003736853599548	12.895109176635742
0.06274613738059998	0.22255080938339233	0.5888519883155823	7.476850986480713	0.5517231225967407	0.7308985590934753	0.8096536099910736	13.825019836425781
0.14377257227897644	0.18904882669448853	0.5367474853992462	5.742288112640381	0.5794384479522705	0.40578386187553406	0.6176868081092834	10.680499076843262
0.15091294050216675	0.17578452825546265	0.5571216940879822	5.725225448608398	0.291628897190094	0.12667159736156464	0.779992401599884	10.060665130615234
0.14764627814292908	0.20338883996009827	0.6142889261245728	7.736652374267578	0.506919264793396	0.5574005246162415	0.7984498143196106	12.732688903808594
0.1388280838727951	0.2274167388677597	0.5503976345062256	7.254920482635498	0.6081399917602539	0.5480650067329407	0.8653479516506195	12.42016315460205
0.17826467752456665	0.21508602797985077	0.4560281038284302	5.650190830230713	0.38991498947143555	0.5209424495697021	0.7164519727230072	11.47269058227539
0.1272486001253128	0.1146765723824501	0.6172758936882019	8.055449485778809	0.1534460335969925	0.2582959532737732	0.6504254341125488	12.618720054626465
0.12400182336568832	0.1063941940665245	0.44819915294647217	6.853335857391357	0.14893247187137604	0.4298535883426666	0.8096203207969666	8.755300521850586
0.07700394839048386	0.16450197994709015	0.6013622879981995	7.8910298347473145	0.666910707950592	0.2915642261505127	0.6614469587802887	9.534000396728516
0.0889725610613823	0.20515045523643494	0.4917362928390503	7.086628437042236	0.24455901980400085	0.44540366530418396	0.7083550989627838	12.178252220153809
0.042109668254852295	0.09450511634349823	0.5943237543106079	8.399295806884766	0.32146504521369934	0.41324689984321594	0.6848970651626587	10.655182838439941
0.08517128974199295	0.2559953033924103	0.574083685874939	11.198590278625488	0.6550149321556091	0.4372713267803192	0.8339143991470337	9.809435844421387
0.08383895456790924	0.26786166429519653	0.4873594641685486	9.677334785461426	0.4888130724430084	0.6200289130210876	0.8149609267711639	10.104982376098633
0.07635132968425751	0.2791306972503662	0.6254065930843353	12.018426895141602	0.5242236852645874	0.31762680411338806	0.5396060049533844	10.833646774291992
0.14648208022117615	0.3087991178035736	0.5082853138446808	10.850459098815918	0.5942126512527466	0.5837346911430359	0.7126853168010712	11.361173629760742
0.1433258205652237	0.31688588857650757	0.6138401329517365	10.656438827514648	0.4831649363040924	0.3199703097343445	0.7026261389255524	10.923161506652832
0.05800436809659004	0.2460017055273056	0.5927049815654755	11.763652801513672	0.4175988733768463	0.23358650505542755	0.7923252880573273	11.507980346679688
0.10177440196275711	0.42434006929397583	0.639373391866684	14.757417678833008	0.26276353001594543	0.2009710669517517	0.7110743224620819	11.312594413757324
0.07090593129396439	0.3281504809856415	0.5696050822734833	11.010435104370117	0.5517231225967407	0.7308985590934753	0.8096536099910736	13.825019836425781
0.07594224065542221	0.2395239919424057	0.6074442863464355	11.518511772155762	0.5165770053863525	0.4024835228919983	0.5829606652259827	11.501809120178223
0.12066158652305603	0.2695509195327759	0.5736094117164612	11.493827819824219	0.44004592299461365	0.2425093650817871	0.7154154777526855	10.600069046020508
0.12225310504436493	0.298994243144989	0.6147927343845367	10.930829048156738	0.3498643934726715	0.14286968111991882	0.7303730249404907	11.430744171142578
0.07369948923587799	0.22841700911521912	0.6318283677101135	11.759176254272461	0.6595256924629211	0.46028923988342285	0.7063222229480743	10.92578411102295
0.08497925102710724	0.35663777589797974	0.6167523562908173	13.611167907714844	0.56751549243927	0.595451831817627	0.8173716366291046	14.148138046264648
0.05028552934527397	0.14504389464855194	0.6185265779495239	11.811261177062988	0.4470328986644745	0.3379397988319397	0.6945430040359497	12.68197250366211
0.13256514072418213	0.23949462175369263	0.5144887268543243	10.788267135620117	0.36905795335769653	0.3068788945674896	0.6072443425655365	9.388724327087402
0.16105808317661285	0.2822979688644409	0.6244857013225555	10.559556007385254	0.4661543369293213	0.36216291785240173	0.6503173112869263	10.726919174194336
0.08392470329999924	0.12589707970619202	0.6064480245113373	11.737943649291992	0.4988754093647003	0.28445079922676086	0.721577912569046	10.90958309173584
0.09653247892856598	0.26282110810279846	0.6475997269153595	14.718859672546387	0.49956318736076355	0.36825352907180786	0.7616465538740158	12.491470336914062
0.09429462254047394	0.2398400455713272	0.5852163434028625	11.699332237243652	0.5720000863075256	0.2908603250980377	0.7201598882675171	10.54151439666748
0.1264961212873459	0.27613192796707153	0.6523757874965668	11.453197479248047	0.3846084475517273	0.29091548919677734	0.7098056674003601	12.475607872009277
0.08063004165887833	0.08506498485803604	0.6393896341323853	11.692533493041992	0.33588021993637085	0.4004104435443878	0.6482691466808319	10.791887283325195
0.12213079631328583	0.20148324966430664	0.6080995500087738	13.02303409576416	0.5223815441131592	0.612002432346344	0.7447175979614258	8.669438362121582
0.1222086250782013	0.2304612547159195	0.6024482250213623	11.200429916381836	0.3524618148803711	0.33891698718070984	0.6736420094966888	11.209564208984375
0.14019295573234558	0.20570234954357147	0.6037895977497101	11.894940376281738	0.3316575288772583	0.25754010677337646	0.6662731468677521	12.319555282592773
0.19731584191322327	0.35358551144599915	0.622843474149704	14.053647994995117	0.37249064445495605	0.43041765689849854	0.7025741636753082	9.120468139648438
0.12960462272167206	0.2795082628726959	0.6473886370658875	11.435386657714844	0.421721875667572	0.3797362744808197	0.6716203987598419	10.861126899719238
0.16403330862522125	0.4136984944343567	0.6521614491939545	13.915552139282227	0.08650645613670349	0.23545464873313904	0.7035240828990936	11.266990661621094
0.09817244112491608	0.23126891255378723	0.627082347869873	13.193397521972656	0.48177370429039	0.215881809592247	0.6154210269451141	10.943603515625
0.16421544551849365	0.3882160484790802	0.7591489255428314	10.616403579711914	0.5499098896980286	0.12347990274429321	0.36908984184265137	2.322587251663208
0.0737205520272255	0.31020575761795044	0.7682546973228455	10.01994800567627	0.5792591571807861	0.3719535171985626	0.6864049434661865	10.926304817199707
0.0931282714009285	0.3724755048751831	0.74092897772789	10.171052932739258	0.361694872379303	0.21653221547603607	0.7458505034446716	9.63554859161377
0.11454519629478455	0.23991045355796814	0.7269612848758698	9.352944374084473	0.41275933384895325	0.45922666788101196	0.67782062292099	11.562941551208496
0.19995027780532837	0.35342246294021606	0.7310789525508881	9.830920219421387	0.6108253002166748	0.3131609261035919	0.6568078994750977	10.494743347167969
0.18238431215286255	0.3884139358997345	0.7580436617136002	10.395919799804688	0.4750845730304718	0.49879756569862366	1.0081789745017886	14.402974128723145
0.1529102772474289	0.30359476804733276	0.7492262721061707	10.984447479248047	0.4987896680831909	0.6213804483413696	0.7448086440563202	11.44061279296875
0.12407096475362778	0.24182865023612976	0.7189538478851318	10.00396728515625	0.3621045649051666	0.4085563123226166	0.7247113883495331	9.879639625549316
0.14185956120491028	0.22350218892097473	0.7022188603878021	10.686680793762207	0.473391056060791	0.2505224943161011	0.6688864529132843	9.357987403869629
0.09482041746377945	0.26871049404144287	0.6163849532604218	10.380955696105957	0.303496390581131	0.5194187164306641	0.6560536921024323	10.061444282531738
0.13048280775547028	0.3416130840778351	0.5200227200984955	8.750267028808594	0.5770961046218872	0.4224748909473419	0.5512248873710632	9.775589942932129
0.08328581601381302	0.15427333116531372	0.5825049579143524	9.637757301330566	0.6996515393257141	0.40549251437187195	0.7001994550228119	12.025641441345215
0.19332008063793182	0.17401796579360962	0.5838900208473206	9.990033149719238	0.41121524572372437	0.5292880535125732	0.9519494771957397	9.517352104187012
0.18059302866458893	0.2653176486492157	0.531134307384491	10.237462043762207	0.4603034257888794	0.6270041465759277	0.6241004467010498	10.840428352355957
0.139082133769989	0.2429674118757248	0.547653317451477	9.699403762817383	0.49258556962013245	0.5713641047477722	0.8918676525354385	10.37968921661377
0.09289410710334778	0.20051836967468262	0.707208514213562	10.436433792114258	0.5807915925979614	0.4010125696659088	0.6511617004871368	9.762605667114258
0.06054722145199776	0.34775105118751526	0.7029812932014465	9.76185131072998	0.41955113410949707	0.24158205091953278	0.666259229183197	10.839081764221191
0.16027717292308807	0.1343199908733368	0.7290375828742981	10.337272644042969	0.5869298577308655	0.3448570668697357	0.5544668138027191	8.63966178894043
0.11301590502262115	0.13518576323986053	0.610149085521698	9.786521911621094	0.4539783298969269	0.26947420835494995	0.6081624925136566	9.310478210449219
0.09912365674972534	0.2680022418498993	0.6926481425762177	11.013309478759766	0.3614051342010498	0.20716720819473267	0.6486206352710724	9.540800094604492
0.07745513319969177	0.1825227290391922	0.6878073513507843	10.27167797088623	0.5904856324195862	0.46913203597068787	0.7297505438327789	12.156499862670898
0.08403782546520233	0.35364359617233276	0.5848552286624908	9.445658683776855	0.36173349618911743	0.5400851964950562	0.6115107238292694	10.228545188903809
0.11891993135213852	0.1680433750152588	0.6334188580513	10.026078224182129	0.3347947299480438	0.20491978526115417	0.6513409316539764	9.565906524658203
0.1776251196861267	0.16674624383449554	0.6314408183097839	10.276666641235352	0.47788572311401367	0.6003545522689819	0.8293047845363617	13.418105125427246
0.14171633124351501	0.22860996425151825	0.6134597659111023	10.555787086486816	0.5321798920631409	0.40051355957984924	0.6415852904319763	10.710184097290039
0.11983965337276459	0.1539563238620758	0.6000524461269379	9.854820251464844	0.6396167874336243	0.4273776710033417	0.6289565861225128	11.954312324523926
0.12775316834449768	0.35642051696777344	0.6021688580513	8.831377029418945	0.515437662601471	0.5126148462295532	0.7558631896972656	12.531612396240234
0.09731142222881317	0.3878246247768402	0.6416819393634796	9.596077919006348	0.6224057674407959	0.3816710114479065	0.6659587919712067	10.003059387207031
0.06919144839048386	0.23064479231834412	0.5387373566627502	9.82809066772461	0.6266762018203735	0.5698662400245667	0.7902580499649048	7.63925838470459
0.09964600205421448	0.21510332822799683	0.5554651916027069	9.058334350585938	0.5056102871894836	0.4197707176208496	0.8374414294958115	11.25983715057373
0.1843787431716919	0.07363846153020859	0.6013241708278656	9.674952507019043	0.5047622919082642	0.4415322244167328	0.7739374935626984	11.617470741271973
0.17189189791679382	0.2524566352367401	0.5386407971382141	9.91810131072998	0.3074342608451843	0.32591867446899414	0.7503134906291962	13.245272636413574
0.14500752091407776	0.18450990319252014	0.6346442103385925	9.934412956237793	0.41361552476882935	0.33273646235466003	0.6562646627426147	11.542067527770996
0.07621192932128906	0.29265835881233215	0.6044903099536896	10.674863815307617	0.3661147952079773	0.1665378212928772	0.5636838972568512	8.416508674621582
0.1325935572385788	0.20599235594272614	0.6234333515167236	10.143625259399414	0.30716127157211304	0.3313475251197815	0.7041615843772888	10.128085136413574
0.11596942692995071	0.17235596477985382	0.5605004727840424	10.1260986328125	0.5055897831916809	0.42921873927116394	0.792466551065445	9.401267051696777
0.07485368102788925	0.024178553372621536	0.2923581600189209	2.0302040576934814	0.42244118452072144	0.26936328411102295	0.7794390469789505	15.630803108215332
0.06404636800289154	0.03326152265071869	0.16592925786972046	1.2769479751586914	0.3485367000102997	0.17178186774253845	0.630800724029541	10.012858390808105
0.1048799380660057	0.041350044310092926	0.23948651552200317	1.542224645614624	0.38886943459510803	0.3850972354412079	0.52366903424263	9.424051284790039
0.1753046214580536	0.045322202146053314	0.510940670967102	2.800672769546509	0.40892133116722107	0.3233354985713959	0.6467641890048981	9.889906883239746
0.08107801526784897	0.040433865040540695	0.2234528660774231	1.5521217584609985	0.32685986161231995	0.26754695177078247	0.80758136510849	10.769241333007812
0.1347704529762268	0.06531714648008347	0.6226041913032532	3.045173406600952	0.5702245831489563	0.24942880868911743	0.7319686710834503	10.673856735229492
0.05563726648688316	0.029638050124049187	0.14576280117034912	1.3771098852157593	0.4468870759010315	0.3413251042366028	0.6405184864997864	11.91089916229248
0.060797132551670074	0.03552669286727905	0.338209331035614	1.9631015062332153	0.4415338933467865	0.4566822052001953	0.6266919076442719	10.01842975616455
0.03715255856513977	0.029683683067560196	0.30874180793762207	2.0979137420654297	0.6485303640365601	0.25534945726394653	0.64674511551857	13.358535766601562
0.04985429719090462	0.044613439589738846	0.3440665602684021	2.100731134414673	0.5717886090278625	0.5497146248817444	0.7355145514011383	10.642478942871094
0.11070039123296738	0.04744308441877365	0.5860205888748169	3.184011936187744	0.35308969020843506	0.49811697006225586	0.7876143604516983	13.578413009643555
0.026040399447083473	0.028406547382473946	0.318304181098938	2.0914642810821533	0.42268645763397217	0.46104684472084045	0.7400016784667969	13.471630096435547
0.07786157727241516	0.05684266984462738	0.6744812726974487	3.2439541816711426	0.44623592495918274	0.42723265290260315	0.6546357870101929	9.961246490478516
0.04342077299952507	0.019335299730300903	0.2860998511314392	1.980924129486084	0.12629002332687378	0.18827907741069794	0.7084606885910034	9.821297645568848
0.03348575532436371	0.026270879432559013	0.437347412109375	2.4226763248443604	0.4409337341785431	0.3942744731903076	0.6472122073173523	9.330249786376953
0.07774196565151215	0.02866959013044834	0.24341559410095215	1.546042561531067	0.14272920787334442	0.3102996051311493	0.6337224245071411	10.971761703491211
0.1230587586760521	0.054691560566425323	0.5178512632846832	2.8065528869628906	0.46043428778648376	0.5100137591362	0.7192631363868713	12.908637046813965
0.030770285055041313	0.023051099851727486	0.2335425615310669	1.580917239189148	0.4949744641780853	0.48955994844436646	0.7481340169906616	10.266860008239746
0.08002785593271255	0.04162990301847458	0.6217503249645233	3.0492539405822754	0.3665226697921753	0.44479748606681824	0.6123258173465729	10.440004348754883
0.04064132645726204	0.020559966564178467	0.1494433879852295	1.4227043390274048	0.6440275311470032	0.520217776298523	0.872576579451561	13.794931411743164
0.04397168383002281	0.02241647243499756	0.343875527381897	1.9765218496322632	0.3954944610595703	0.39104893803596497	0.6507596075534821	11.445403099060059
0.09967060387134552	0.05627443641424179	0.5583283007144928	2.8833539485931396	0.5067163109779358	0.348611444234848	0.8776426464319229	9.172096252441406
0.0673515647649765	0.030205780640244484	0.2787668704986572	1.6968358755111694	0.4586440920829773	0.27949413657188416	0.7137151062488556	10.553446769714355
0.09223231673240662	0.0358147919178009	0.6214301586151123	2.932197093963623	0.29860955476760864	0.3280543386936188	0.7064200341701508	13.563628196716309
0.06018007919192314	0.030202209949493408	0.224151611328125	1.6000094413757324	0.4540819823741913	0.19812186062335968	0.5918685495853424	10.8790864944458
0.06383676081895828	0.035431869328022	0.39568477869033813	2.0525765419006348	0.6963037252426147	0.3043273091316223	0.6238625347614288	13.28679084777832
0.10178471356630325	0.049717795103788376	0.5467690825462341	2.920135974884033	0.3971708416938782	0.39282822608947754	0.53189817070961	9.065689086914062
0.05816500633955002	0.06801779568195343	0.7785140872001648	3.7989861965179443	0.26107221841812134	0.13373631238937378	0.6277320086956024	11.204243659973145
0.13307072222232819	0.04904225096106529	0.5185066759586334	2.9060091972351074	0.3755154013633728	0.3610098361968994	0.798593744635582	12.130661964416504
0.12038509547710419	0.06191094592213631	0.5811254680156708	3.0357120037078857	0.6133139729499817	0.3477669358253479	0.6068200170993805	10.620421409606934
0.05880073457956314	0.032533276826143265	0.6423619985580444	3.089111089706421	0.4768313467502594	0.4454062581062317	0.8951905742287636	11.318541526794434
0.05625695735216141	0.01647268421947956	0.21243923902511597	1.614199161529541	0.3863750398159027	0.38754624128341675	0.636787474155426	9.92479419708252
0.037997692823410034	0.029101889580488205	0.3789026141166687	2.096449613571167	0.5171799063682556	0.35697227716445923	0.6655208468437195	10.460916519165039
0.1038391962647438	0.04170859232544899	0.6171548664569855	3.030587673187256	0.2709345519542694	0.44471076130867004	0.6616506278514862	11.12470531463623
0.08779948204755783	0.0433795228600502	0.6879962682723999	3.174006700515747	0.589041531085968	0.18257352709770203	0.6600281894207001	9.712010383605957
0.04243524372577667	0.022195909172296524	0.3309862017631531	2.0071048736572266	0.5177093744277954	0.2734459340572357	0.5827167332172394	9.92348575592041
0.07874385267496109	0.14951524138450623	0.6237831115722656	11.123064994812012	0.42378926277160645	0.33828845620155334	0.594298243522644	7.566851615905762
0.048200950026512146	0.23649249970912933	0.6445954144001007	10.356664657592773	0.5730425715446472	0.6354517340660095	0.8004606366157532	12.325761795043945
0.14187194406986237	0.2040153294801712	0.6019672453403473	10.27897834777832	0.3548005521297455	0.4038456082344055	0.8536669313907623	10.583623886108398
0.1259194314479828	0.14866280555725098	0.6233156025409698	9.992348670959473	0.45909759402275085	0.4302736818790436	0.7178184688091278	11.489389419555664
0.07931071519851685	0.1277245432138443	0.6392999589443207	9.841915130615234	0.4912225008010864	0.43210339546203613	0.60406893491745	9.486255645751953
0.08292750269174576	0.16214126348495483	0.6657370030879974	9.934440612792969	0.3615458309650421	0.40823447704315186	0.8872684761881828	10.292634963989258
0.0957212969660759	0.3209841251373291	0.6836964190006256	11.471358299255371	0.5276066660881042	0.48387664556503296	0.761124849319458	11.750406265258789
0.16658121347427368	0.18117597699165344	0.645219087600708	11.415355682373047	0.3105336129665375	0.4656500816345215	0.8220765441656113	13.139302253723145
0.1284981220960617	0.21086029708385468	0.6494728922843933	11.070554733276367	0.13886263966560364	0.17472848296165466	0.5024615526199341	7.27467155456543
0.136296346783638	0.1540675312280655	0.6537561118602753	10.811223030090332	0.4548368453979492	0.42298832535743713	0.7708094716072083	10.311635971069336
0.09567034244537354	0.1748216599225998	0.7045464515686035	11.043811798095703	0.35459232330322266	0.3551005721092224	0.7025852501392365	11.787220001220703
0.09937873482704163	0.3126462697982788	0.6709170639514923	10.29041576385498	0.45533671975135803	0.2946424186229706	0.7027474641799927	9.271608352661133
0.16326959431171417	0.17238716781139374	0.6446579396724701	9.492124557495117	0.3768278956413269	0.3437251150608063	0.7001774609088898	9.384056091308594
0.05853979289531708	0.2080034613609314	0.6849683821201324	9.598943710327148	0.49579817056655884	0.6316076517105103	0.7948225438594818	9.892485618591309
0.10399043560028076	0.20518645644187927	0.7426491677761078	9.991555213928223	0.5932936668395996	0.5574206113815308	0.6872350871562958	10.002150535583496
0.25903287529945374	0.24771758913993835	0.5997310280799866	9.42110538482666	0.5112555623054504	0.2901783883571625	0.6198142170906067	5.567410469055176
0.12215186655521393	0.12897560000419617	0.6617157459259033	9.736103057861328	0.3897506594657898	0.3948608636856079	0.6710141003131866	10.636007308959961
0.17586922645568848	0.1950620859861374	0.7194925546646118	10.161003112792969	0.6197831034660339	0.609030544757843	0.9781493153423071	14.289921760559082
0.16364863514900208	0.15142175555229187	0.6167868673801422	8.7566556930542	0.3304222822189331	0.3419068455696106	0.6437402665615082	10.952754020690918
0.11127515882253647	0.15162427723407745	0.7126673758029938	9.455412864685059	0.2916080355644226	0.26483240723609924	0.711047351360321	10.853931427001953
0.10270360112190247	0.13295455276966095	0.6503820717334747	8.770322799682617	0.2819652557373047	0.31421366333961487	0.5304431617259979	11.016841888427734
0.10344184935092926	0.3246971368789673	0.6779556274414062	12.949262619018555	0.31869375705718994	0.30417752265930176	0.7710659205913544	10.945260047912598
0.11927593499422073	0.12892316281795502	0.6839510202407837	13.373950958251953	0.2539769411087036	0.4149225056171417	0.7374171018600464	12.781688690185547
0.13070061802864075	0.23415370285511017	0.6582545340061188	12.258682250976562	0.32493671774864197	0.4692838788032532	0.6610864698886871	9.430792808532715
0.20181594789028168	0.14383995532989502	0.7077935934066772	12.917673110961914	0.5863566994667053	0.4457625448703766	0.6959524154663086	9.632780075073242
0.14962734282016754	0.1939481794834137	0.6920711696147919	14.64017391204834	0.38800248503685	0.3370088040828705	0.6911335289478302	11.061811447143555
0.1423652470111847	0.21225987374782562	0.6376339495182037	13.4837007522583	0.464527428150177	0.37977632880210876	0.7884699404239655	9.340387344360352
0.15129874646663666	0.2665468454360962	0.7168985307216644	13.83542251586914	0.4961109161376953	0.4053388237953186	0.7806575149297714	10.067953109741211
0.10579917579889297	0.24759045243263245	0.6915611028671265	13.802119255065918	0.4888130724430084	0.6200289130210876	0.8149609267711639	10.104982376098633
0.08371049910783768	0.19768616557121277	0.5722517967224121	11.334066390991211	0.4666518270969391	0.2368571162223816	0.7354346811771393	12.169930458068848
0.14992694556713104	0.2611834406852722	0.688955545425415	13.286898612976074	0.2898631989955902	0.47758904099464417	0.6743452548980713	11.900705337524414
0.05923892930150032	0.21681052446365356	0.6652676463127136	15.095596313476562	0.4556982219219208	0.4404454827308655	0.6406739950180054	8.648359298706055
0.07090754061937332	0.19852189719676971	0.6325310170650482	14.011807441711426	0.3846195638179779	0.3305933177471161	0.675705760717392	11.181761741638184
0.10230055451393127	0.33147498965263367	0.7289173603057861	14.563889503479004	0.42091116309165955	0.40008699893951416	0.6310462057590485	10.140060424804688
0.10207148641347885	0.2035440355539322	0.6496284604072571	13.007410049438477	0.46754929423332214	0.41386497020721436	0.6748533546924591	12.154702186584473
0.12939482927322388	0.17302146553993225	0.7013847231864929	13.39714527130127	0.37039515376091003	0.3116597831249237	0.6789961457252502	9.951364517211914
0.1270645558834076	0.18761500716209412	0.6728126406669617	14.751533508300781	0.11791127920150757	0.2728539705276489	0.5873920321464539	10.441923141479492
0.12688559293746948	0.1747254878282547	0.6777447164058685	14.28194522857666	0.4025392532348633	0.24959884583950043	0.6208494901657104	10.13736629486084
0.1739264279603958	0.31307682394981384	0.7442598044872284	14.53488540649414	0.6601288914680481	0.3613487482070923	0.6397574841976166	12.131303787231445
0.09463653713464737	0.15646842122077942	0.6405764222145081	12.490275382995605	0.24694137275218964	0.39463862776756287	0.7821992486715317	9.150588035583496
0.07666760683059692	0.1675056517124176	0.6695409715175629	14.985687255859375	0.451936811208725	0.44590386748313904	0.6400870680809021	10.64866828918457
0.09376876801252365	0.23449143767356873	0.6044505536556244	13.537724494934082	0.5779672265052795	0.34225696325302124	0.612605094909668	10.331048965454102
0.09026560932397842	0.23701278865337372	0.7474956214427948	14.400592803955078	0.34719327092170715	0.39771023392677307	0.6663099825382233	11.303753852844238
0.11275175213813782	0.11824747920036316	0.6945222914218903	14.103809356689453	0.4645441770553589	0.5899426937103271	0.6537792384624481	10.01889705657959
0.11582844704389572	0.19824975728988647	0.6913517117500305	13.621634483337402	0.596481442451477	0.3394227921962738	0.6765976846218109	11.781633377075195
0.14532198011875153	0.18733593821525574	0.693555623292923	13.167306900024414	0.3409333825111389	0.2970680892467499	0.5283680260181427	9.87441349029541
0.03802555426955223	0.2058113068342209	0.720740556716919	15.263761520385742	0.5135024189949036	0.561152458190918	0.6952358782291412	9.928964614868164
0.08056952804327011	0.20378544926643372	0.7275784015655518	14.886714935302734	0.3070482015609741	0.39686113595962524	0.6800576150417328	10.65613079071045
0.08787725865840912	0.3087274432182312	0.7597819864749908	14.868793487548828	0.6213333606719971	0.41345053911209106	0.8080330938100815	8.965890884399414
0.1090821921825409	0.20467770099639893	0.6853102743625641	10.933062553405762	0.5737228393554688	0.3916432559490204	0.6903993189334869	10.475000381469727
0.07418739795684814	0.2693333029747009	0.6411100625991821	10.682640075683594	0.4344526529312134	0.39549151062965393	0.8743097484111786	12.708155632019043
0.05325033888220787	0.32352572679519653	0.6400459706783295	9.879804611206055	0.4101696014404297	0.3849472105503082	0.604579508304596	8.918222427368164
0.1198311522603035	0.3266044855117798	0.6400051116943359	10.936622619628906	0.32252126932144165	0.37864381074905396	0.6945173740386963	11.285297393798828
0.12974770367145538	0.176789328455925	0.6550378501415253	11.919910430908203	0.39893868565559387	0.4536174535751343	0.8763889372348785	10.899924278259277
0.07537755370140076	0.35194137692451477	0.6772335469722748	11.711792945861816	0.4565441608428955	0.5558674931526184	0.6723887920379639	9.2127685546875
0.1751597374677658	0.1876077651977539	0.66211798787117	13.042245864868164	0.3402821123600006	0.3665998578071594	0.6293429732322693	10.171194076538086
0.10137881338596344	0.222725510597229	0.6582043170928955	10.736637115478516	0.6248468160629272	0.3972843587398529	0.6760690808296204	9.907374382019043
0.15080641210079193	0.20258639752864838	0.5829980075359344	10.417511940002441	0.5112267136573792	0.4487431049346924	0.7378639280796051	9.537545204162598
0.13896876573562622	0.28318262100219727	0.5805611908435822	9.716474533081055	0.6046245694160461	0.5514901876449585	0.870728000998497	17.18427848815918
0.10898444056510925	0.2779608964920044	0.6222873330116272	10.996349334716797	0.3391028344631195	0.3203768730163574	0.6209941506385803	11.560632705688477
0.1587628722190857	0.21461236476898193	0.6503961682319641	12.000000953674316	0.4347783327102661	0.17543527483940125	0.7090624570846558	11.884072303771973
0.13540078699588776	0.31438562273979187	0.669085830450058	11.718144416809082	0.29481837153434753	0.42469850182533264	0.6151530742645264	12.12353515625
0.2352207750082016	0.29860246181488037	0.6393453478813171	12.830742835998535	0.5594775080680847	0.5159428119659424	0.6360427737236023	11.732011795043945
0.14369800686836243	0.23495399951934814	0.5669541358947754	10.21700668334961	0.43934130668640137	0.5694023966789246	0.6511915326118469	11.252516746520996
0.05268845707178116	0.19159646332263947	0.5392856001853943	9.465835571289062	0.4427861273288727	0.41549810767173767	0.72978475689888	12.274020195007324
0.11451241374015808	0.22433306276798248	0.5746797025203705	10.629467010498047	0.15631964802742004	0.3228197693824768	0.6848559379577637	11.898681640625
0.13476678729057312	0.16132350265979767	0.49508434534072876	10.54145622253418	0.49509745836257935	0.20958463847637177	0.700819343328476	12.58762264251709
0.06178048998117447	0.29920560121536255	0.6055178046226501	11.184818267822266	0.43392521142959595	0.5652607083320618	0.6494792401790619	13.238083839416504
0.19960197806358337	0.30580857396125793	0.5088442862033844	11.584637641906738	0.5273910164833069	0.43398427963256836	0.6831624209880829	12.410693168640137
0.09650947153568268	0.21263431012630463	0.4727383852005005	9.404658317565918	0.41931724548339844	0.24330037832260132	0.5192988216876984	9.569032669067383
0.11855624616146088	0.15043479204177856	0.6172614693641663	10.380568504333496	0.5788203477859497	0.41555988788604736	0.7894221991300583	10.832305908203125
0.13188444077968597	0.1956702619791031	0.6451936662197113	11.459112167358398	0.6996356248855591	0.40718358755111694	0.777298241853714	12.582447052001953
0.041370637714862823	0.20145685970783234	0.6067948341369629	10.689030647277832	0.5899404287338257	0.6071496605873108	0.7795204371213913	10.85423469543457
0.1659964621067047	0.2909546494483948	0.6122002601623535	12.214921951293945	0.6394119262695312	0.3098558783531189	0.6346522271633148	12.20849895477295
0.09294590353965759	0.24049653112888336	0.5848720967769623	9.777142524719238	0.4622963070869446	0.47872379422187805	1.0256212633103132	15.757216453552246
0.09213090687990189	0.244160458445549	0.6166603863239288	11.880684852600098	0.5839795470237732	0.5137064456939697	0.6236568987369537	10.097482681274414
0.10246077179908752	0.21206776797771454	0.61299929022789	11.399785041809082	0.4053782820701599	0.3393914997577667	0.7508827745914459	11.38603401184082
0.21896475553512573	0.2912794351577759	0.5949119925498962	12.490979194641113	0.7110084295272827	0.5357249975204468	0.8150884360074997	10.456870079040527
0.07157602906227112	0.20287282764911652	0.5929135978221893	10.760595321655273	0.515774130821228	0.29247307777404785	0.6195516884326935	10.615925788879395
0.11512795835733414	0.23606134951114655	0.599615216255188	11.66222858428955	0.3928501009941101	0.5323343873023987	0.651738703250885	9.390129089355469
0.22284214198589325	0.17083695530891418	0.5481081902980804	12.192692756652832	0.5795187950134277	0.415418416261673	0.6853887736797333	7.354848861694336
0.043407026678323746	0.20608212053775787	0.5616833567619324	11.215470314025879	0.514957845211029	0.5761025547981262	0.858259379863739	14.23295783996582
0.19669748842716217	0.251220166683197	0.5818586647510529	11.810282707214355	0.3985303044319153	0.4574356973171234	0.8768575862050056	11.669791221618652
0.07658838480710983	0.30742621421813965	0.6147229671478271	11.312161445617676	0.19139370322227478	0.33496788144111633	0.6776885092258453	6.282087802886963
0.1996992528438568	0.2544342279434204	0.5566070675849915	12.129694938659668	0.5354446768760681	0.3305223286151886	0.7995017170906067	9.074310302734375
0.08490868657827377	0.14418260753154755	0.497026264667511	5.637902736663818	0.47529757022857666	0.6073900461196899	0.840626910328865	15.08898639678955
0.08365976810455322	0.23434819281101227	0.5332842767238617	6.101258277893066	0.46548351645469666	0.5870325565338135	0.7424951791763306	10.984257698059082
0.3827820122241974	0.18006712198257446	0.5683863162994385	6.668405055999756	0.4524290859699249	0.3699186444282532	0.7777378112077713	7.366172790527344
0.10751382261514664	0.36743131279945374	0.538695216178894	7.474178314208984	0.6593786478042603	0.4622623324394226	0.9546597003936768	10.428145408630371
0.08230835944414139	0.10410892963409424	0.4927915334701538	5.672220230102539	0.49097469449043274	0.6249942779541016	0.6263773441314697	9.952387809753418
0.5013999938964844	0.28771576285362244	0.5303673148155212	6.0134663581848145	0.4798738658428192	0.43361082673072815	0.6307931542396545	8.85629653930664
0.3491603136062622	0.26896488666534424	0.5787652134895325	7.984886646270752	0.6178855299949646	0.35559019446372986	0.6158540844917297	8.59622859954834
0.4207512140274048	0.24760226905345917	0.5240586698055267	5.996567249298096	0.5641407370567322	0.6829718947410583	0.655141681432724	11.158824920654297
0.12633754312992096	0.21400217711925507	0.5263073742389679	5.838836193084717	0.44816550612449646	0.5205495953559875	0.8151893764734268	11.857465744018555
0.35975152254104614	0.1696895807981491	0.5441193580627441	6.382955551147461	0.39680716395378113	0.4543175995349884	0.576911211013794	9.83094596862793
0.14561741054058075	0.31152501702308655	0.5525310337543488	7.473807334899902	0.5080695152282715	0.5415629744529724	0.713829755783081	12.424724578857422
0.03585657849907875	0.12159145623445511	0.5376282036304474	5.606823444366455	0.48626983165740967	0.4147341847419739	0.6495366394519806	11.692543029785156
0.4778674244880676	0.2740139961242676	0.5466789603233337	5.875208377838135	0.23907136917114258	0.4827863872051239	0.6156376898288727	10.020872116088867
0.3308408856391907	0.2289513796567917	0.5770050585269928	7.976190567016602	0.5240091681480408	0.43099766969680786	0.6691998839378357	12.264138221740723
0.3893581032752991	0.2522527873516083	0.5273496508598328	5.813872337341309	0.463335782289505	0.3523101508617401	0.6323336660861969	10.9715576171875
0.3669297397136688	0.12979978322982788	0.5203607082366943	6.3049821853637695	0.42924919724464417	0.20686222612857819	0.7348947823047638	10.273385047912598
0.12911683320999146	0.253659725189209	0.49715715646743774	7.147404670715332	0.46386629343032837	0.43149498105049133	0.8130754977464676	9.27800464630127
0.1178879514336586	0.18346567451953888	0.49562931060791016	5.7251296043396	0.44341060519218445	0.22513742744922638	0.7905573844909668	10.147239685058594
0.47308826446533203	0.18943727016448975	0.543808102607727	6.041471481323242	0.4754810929298401	0.5312860608100891	0.6584085822105408	8.072450637817383
0.32176870107650757	0.19542261958122253	0.5381918847560883	7.562886714935303	0.3561019003391266	0.3311237394809723	0.6508429646492004	10.690155029296875
0.40083491802215576	0.19396325945854187	0.48162198066711426	5.680288314819336	0.4491475224494934	0.36055508255958557	0.6716473996639252	10.10389518737793
0.38108325004577637	0.25533920526504517	0.538138210773468	7.554638862609863	0.3601057529449463	0.29884418845176697	0.6272188425064087	12.23452377319336
0.3543641269207001	0.13617080450057983	0.5305919945240021	6.351231575012207	0.3185495436191559	0.3352833390235901	0.516240119934082	9.275910377502441
0.13647674024105072	0.15686075389385223	0.5578366219997406	6.428267478942871	0.4339693784713745	0.4666577875614166	0.6465846002101898	10.081324577331543
0.06773892045021057	0.1422615647315979	0.5406613647937775	7.528901100158691	0.6415471434593201	0.62628173828125	0.6077733933925629	9.198148727416992
0.07663440704345703	0.1388079971075058	0.5028643012046814	6.066452503204346	0.4550279378890991	0.46905601024627686	0.6592902541160583	10.082114219665527
0.13309766352176666	0.3042539656162262	0.4457097053527832	6.849964618682861	0.5533313751220703	0.5564382076263428	0.7408004105091095	10.558486938476562
0.48737242817878723	0.25875604152679443	0.5080215632915497	7.162384510040283	0.3061180114746094	0.612852156162262	0.6425635814666748	11.244738578796387
0.3483886420726776	0.16952602565288544	0.5624227821826935	8.471153259277344	0.4279111623764038	0.343425452709198	0.7018429934978485	12.39252758026123
0.42641139030456543	0.19486039876937866	0.5066084563732147	7.130148887634277	0.6182010173797607	0.5166155099868774	0.647012859582901	11.045086860656738
0.4699135720729828	0.22057479619979858	0.4780436158180237	5.561361789703369	0.49881017208099365	0.2810230255126953	0.6754356622695923	10.350956916809082
0.3222227096557617	0.21629440784454346	0.5399925708770752	7.7987751960754395	0.16091950237751007	0.15062488615512848	0.648456335067749	11.021353721618652
0.38891303539276123	0.1991386115550995	0.49420052766799927	5.6908745765686035	0.5539966225624084	0.2213984578847885	0.6002759635448456	9.364395141601562
0.15709301829338074	0.1575775146484375	0.5396765768527985	7.462456226348877	0.5913294553756714	0.2640599310398102	0.6347517669200897	11.52253532409668
0.1317087560892105	0.16754849255084991	0.5123477578163147	5.75581693649292	0.1569473296403885	0.352077841758728	0.6552508175373077	11.367116928100586
0.11232206225395203	0.14998602867126465	0.506694495677948	7.151979446411133	0.4732002019882202	0.2561243176460266	0.6329181492328644	9.846597671508789
0.05627095326781273	0.3471115529537201	0.7054694294929504	9.22375774383545	0.4274648427963257	0.2172984629869461	0.6401104032993317	10.682297706604004
0.10363414883613586	0.31693944334983826	0.7084815502166748	10.987991333007812	0.4377085268497467	0.41113024950027466	0.5643569827079773	10.43244743347168
0.07421684265136719	0.271605521440506	0.6379639506340027	10.261655807495117	0.3444466292858124	0.32295745611190796	0.6245747804641724	10.872992515563965
0.08949539065361023	0.22669346630573273	0.6672006249427795	11.733606338500977	0.08373667299747467	0.17544174194335938	0.6419525444507599	11.612183570861816
0.12183090299367905	0.14371894299983978	0.7068276107311249	9.114399909973145	0.5011434555053711	0.4050174057483673	0.6792650520801544	9.257305145263672
0.13170284032821655	0.24966610968112946	0.7211999595165253	10.298565864562988	0.10990536957979202	0.16765423119068146	0.6891404986381531	11.093356132507324
0.13264033198356628	0.3032798767089844	0.6984962821006775	9.6144437789917	0.5610855221748352	0.5656192302703857	0.6120791435241699	9.663501739501953
0.12434474378824234	0.14875972270965576	0.6674211919307709	10.482651710510254	0.4003099203109741	0.31420254707336426	0.681135892868042	11.97176742553711
0.059399183839559555	0.21181923151016235	0.6927230954170227	10.625116348266602	0.5621938109397888	0.44785118103027344	0.6668053865432739	9.209467887878418
0.05215146392583847	0.32683292031288147	0.6923782527446747	11.5684175491333	0.48753848671913147	0.5210588574409485	0.7674723863601685	8.41579818725586
0.11848744004964828	0.33634838461875916	0.6885226964950562	9.2887544631958	0.3958703577518463	0.3934696912765503	0.7174697518348694	12.278221130371094
0.11328442394733429	0.18837974965572357	0.6839858889579773	9.965250968933105	0.26793816685676575	0.4755011200904846	0.639156699180603	11.33067798614502
0.1151791512966156	0.25131943821907043	0.7055692970752716	9.843341827392578	0.37644511461257935	0.30862903594970703	0.8154323399066925	13.504308700561523
0.1681414395570755	0.14387033879756927	0.6820907592773438	11.69845199584961	0.5402163863182068	0.17522332072257996	0.698488861322403	10.919851303100586
0.14418812096118927	0.2810518145561218	0.6767171025276184	12.16828727722168	0.4396873712539673	0.46172937750816345	0.6810698211193085	11.436258316040039
0.222494974732399	0.2877149283885956	0.7317856252193451	11.291547775268555	0.5943407416343689	0.31602901220321655	0.8155754506587982	8.898094177246094
0.21508777141571045	0.1241910457611084	0.6816470324993134	11.164358139038086	0.1454051285982132	0.23040533065795898	0.5905626118183136	11.959014892578125
0.21899418532848358	0.2167540192604065	0.6972020864486694	11.300711631774902	0.10338792204856873	0.31824079155921936	0.5367075204849243	7.801601886749268
0.06854750961065292	0.21388199925422668	0.6651484370231628	12.295771598815918	0.5423271656036377	0.6178783774375916	0.6881654858589172	11.810318946838379
0.07559182494878769	0.29033491015434265	0.6250971257686615	10.28812026977539	0.3774423599243164	0.45381075143814087	0.6825844645500183	9.3799467086792
0.06817905604839325	0.17070870101451874	0.7257687747478485	11.544960975646973	0.42585310339927673	0.678422212600708	0.7246294021606445	10.809477806091309
0.0995812639594078	0.18947546184062958	0.6656933128833771	10.892741203308105	0.5515527725219727	0.4136107563972473	0.6916967034339905	11.022687911987305
0.1353447288274765	0.2921203672885895	0.7127308249473572	12.178552627563477	0.410460889339447	0.3002011775970459	0.6948235332965851	7.532834053039551
0.1023411676287651	0.2583814561367035	0.6423912048339844	11.604022979736328	0.4025723934173584	0.36354708671569824	0.7635322660207748	7.726741790771484
0.14158615469932556	0.33855777978897095	0.6376611888408661	11.759958267211914	0.3656071126461029	0.17616607248783112	0.6280880570411682	7.101125717163086
0.0893792062997818	0.2250974327325821	0.7156976461410522	10.415976524353027	0.48669108748435974	0.6191927790641785	0.7419041991233826	11.739227294921875
0.06181575357913971	0.3124951422214508	0.6379534304141998	9.33786392211914	0.7445181012153625	0.5312198996543884	0.8890989050269127	13.973174095153809
0.1122264564037323	0.2658967971801758	0.6950713694095612	10.609567642211914	0.37561407685279846	0.33637920022010803	0.7911785840988159	7.079381465911865
0.17174503207206726	0.1991722136735916	0.695096343755722	10.921882629394531	0.3911019563674927	0.4312037527561188	0.6613251566886902	10.890109062194824
0.19287227094173431	0.32204297184944153	0.7289917767047882	11.52790355682373	0.20126935839653015	0.26465949416160583	0.7493948638439178	12.020586013793945
0.07217425853013992	0.19717304408550262	0.7383045256137848	10.77863883972168	0.5638943910598755	0.33767980337142944	0.6727353632450104	9.124394416809082
0.17428217828273773	0.19499410688877106	0.7838194817304611	12.036650657653809	0.39756548404693604	0.5665712356567383	0.7229890525341034	8.33655834197998
0.10376543551683426	0.1546463817358017	0.7323526442050934	11.718902587890625	0.34572577476501465	0.5643038153648376	0.6546938419342041	11.639344215393066
0.1294572502374649	0.31758981943130493	0.7028946280479431	11.11683464050293	0.5722004771232605	0.2896677553653717	0.5500340461730957	9.79181957244873
0.20750775933265686	0.284799724817276	0.735965222120285	11.900527954101562	0.394290953874588	0.3645186424255371	0.6819081902503967	9.654878616333008
0.17109960317611694	0.16511046886444092	0.730373352766037	11.40224838256836	0.5472809076309204	0.2809937000274658	0.6117993593215942	10.481322288513184
0.1302686631679535	0.22119471430778503	0.7449123561382294	12.360735893249512	0.5846787095069885	0.40457239747047424	0.7071117460727692	9.938810348510742
0.09310309588909149	0.12823466956615448	0.744392067193985	12.195353507995605	0.4959541857242584	0.449258416891098	0.7128519117832184	10.893919944763184
0.19703121483325958	0.2462313324213028	0.7172801494598389	11.533557891845703	0.4962059557437897	0.5673663020133972	0.6990873515605927	12.149024963378906
0.16977180540561676	0.169281467795372	0.6212118864059448	10.95163345336914	0.0638013705611229	0.2958509624004364	0.5820743441581726	8.024933815002441
0.14420472085475922	0.23637346923351288	0.6328951716423035	11.77692985534668	0.5075432658195496	0.4714507460594177	0.6594105958938599	10.71601390838623
0.18670083582401276	0.27587008476257324	0.6747013032436371	12.066679000854492	0.5161665081977844	0.43850335478782654	0.6652482151985168	11.753957748413086
0.18568411469459534	0.26446765661239624	0.6803072988986969	11.740564346313477	0.36303794384002686	0.4744109511375427	0.6580212712287903	11.133940696716309
0.17512184381484985	0.1642402708530426	0.6609204411506653	11.488372802734375	0.3569163978099823	0.44628238677978516	0.8263420164585114	7.4585041999816895
0.1184123232960701	0.15309999883174896	0.6488623917102814	11.362215995788574	0.4204939901828766	0.3597782850265503	0.8096310198307037	9.609427452087402
0.08366713672876358	0.23347848653793335	0.6664643883705139	11.133633613586426	0.5623167157173157	0.43692201375961304	0.676633894443512	8.715943336486816
0.13794200122356415	0.1869634985923767	0.648743748664856	12.072834968566895	0.4365334212779999	0.15619638562202454	0.6618478298187256	11.201316833496094
0.16575658321380615	0.17550590634346008	0.6899695694446564	12.109851837158203	0.3655526340007782	0.1772526353597641	0.6523019969463348	11.493526458740234
0.16449369490146637	0.28260475397109985	0.6834149956703186	11.958601951599121	0.661239743232727	0.6167353391647339	0.9797260221093893	11.54726791381836
0.07278043031692505	0.29679611325263977	0.49970191717147827	6.901490211486816	0.5750359892845154	0.24848107993602753	0.6456126272678375	9.250203132629395
0.07614114880561829	0.18944306671619415	0.515902042388916	7.704306602478027	0.4579924941062927	0.4185559153556824	0.7386983335018158	10.372419357299805
0.061910439282655716	0.15524084866046906	0.5132209062576294	6.813753604888916	0.4368443787097931	0.3359769880771637	0.637130469083786	12.030674934387207
0.10436978936195374	0.18943700194358826	0.46513473987579346	7.088222503662109	0.5314046740531921	0.5336370468139648	0.6920391917228699	11.166364669799805
0.07239531725645065	0.22513410449028015	0.5380932986736298	7.004377841949463	0.4815431237220764	0.5917194485664368	0.9048345685005188	14.576699256896973
0.08410085737705231	0.24827614426612854	0.5588632822036743	8.62855339050293	0.44364821910858154	0.11277554929256439	0.4765316843986511	9.502670288085938
0.06942055374383926	0.1755557358264923	0.4521510601043701	7.398714542388916	0.6016681790351868	0.5588382482528687	0.6873555183410645	11.127016067504883
0.16011254489421844	0.20436154305934906	0.6470526158809662	8.782785415649414	0.3676115870475769	0.317035049200058	0.6624583303928375	11.00745677947998
0.08632466942071915	0.17275370657444	0.568033367395401	7.704310894012451	0.46644327044487	0.6365151405334473	0.7073154151439667	13.60824966430664
0.05762729421257973	0.2056897133588791	0.5467129647731781	6.530166149139404	0.09075933694839478	0.2557860314846039	0.5317584574222565	9.870146751403809
[truncated: 1,626 more rows]
