# Supplementary material for: Deep phenotypic profiling of neuroactive drugs in larval zebrafish
Source: Nat Commun. 2024 Nov 17;15:9955. doi: 10.1038/s41467-024-54375-y (PMC11570628; doi:10.1038/s41467-024-54375-y)
Supplement: Supplementary file 6 — Source Data [file 41467_2024_54375_MOESM6_ESM.zip › Figure_Source_Data/Main/Fig_5c.csv]

Name	type	Percent	Num Hits
Prazosin	Random	0	0
Prazosin	Twin-NN	0	0
Prazosin	Correlation	0	0
Prazosin	Random	0	0
Prazosin	Twin-NN	0	0
Prazosin	Correlation	0	0
Prazosin	Random	0	0
Prazosin	Twin-NN	0	0
Prazosin	Correlation	0	0
Prazosin	Random	0	0
Prazosin	Twin-NN	0	0
Prazosin	Correlation	0	0
Prazosin	Random	0	0
Prazosin	Twin-NN	0	0
Prazosin	Correlation	0	0
Prazosin	Random	0	0
Prazosin	Twin-NN	0	0
Prazosin	Correlation	0	0
Prazosin	Random	0	0
Prazosin	Twin-NN	0	0
Prazosin	Correlation	0	0
Prazosin	Random	5	1
Prazosin	Twin-NN	5	1
Prazosin	Correlation	5	0
Prazosin	Random	5	1
Prazosin	Twin-NN	5	0
Prazosin	Correlation	5	2
Prazosin	Random	5	4
Prazosin	Twin-NN	5	2
Prazosin	Correlation	5	0
Prazosin	Random	5	0
Prazosin	Twin-NN	5	0
Prazosin	Correlation	5	0
Prazosin	Random	5	1
Prazosin	Twin-NN	5	1
Prazosin	Correlation	5	2
Prazosin	Random	5	2
Prazosin	Twin-NN	5	2
Prazosin	Correlation	5	0
Prazosin	Random	5	0
Prazosin	Twin-NN	5	4
Prazosin	Correlation	5	0
Prazosin	Random	10	1
Prazosin	Twin-NN	10	7
Prazosin	Correlation	10	3
Prazosin	Random	10	5
Prazosin	Twin-NN	10	1
Prazosin	Correlation	10	3
Prazosin	Random	10	5
Prazosin	Twin-NN	10	6
Prazosin	Correlation	10	0
Prazosin	Random	10	1
Prazosin	Twin-NN	10	1
Prazosin	Correlation	10	0
Prazosin	Random	10	3
Prazosin	Twin-NN	10	3
Prazosin	Correlation	10	3
Prazosin	Random	10	2
Prazosin	Twin-NN	10	3
Prazosin	Correlation	10	0
Prazosin	Random	10	1
Prazosin	Twin-NN	10	9
Prazosin	Correlation	10	0
Prazosin	Random	15	4
Prazosin	Twin-NN	15	10
Prazosin	Correlation	15	3
Prazosin	Random	15	7
Prazosin	Twin-NN	15	1
Prazosin	Correlation	15	3
Prazosin	Random	15	6
Prazosin	Twin-NN	15	8
Prazosin	Correlation	15	0
Prazosin	Random	15	2
Prazosin	Twin-NN	15	2
Prazosin	Correlation	15	1
Prazosin	Random	15	6
Prazosin	Twin-NN	15	4
Prazosin	Correlation	15	4
Prazosin	Random	15	5
Prazosin	Twin-NN	15	5
Prazosin	Correlation	15	0
Prazosin	Random	15	4
Prazosin	Twin-NN	15	11
Prazosin	Correlation	15	0
Prazosin	Random	20	4
Prazosin	Twin-NN	20	10
Prazosin	Correlation	20	4
Prazosin	Random	20	7
Prazosin	Twin-NN	20	2
Prazosin	Correlation	20	3
Prazosin	Random	20	6
Prazosin	Twin-NN	20	11
Prazosin	Correlation	20	0
Prazosin	Random	20	4
Prazosin	Twin-NN	20	4
Prazosin	Correlation	20	2
Prazosin	Random	20	7
Prazosin	Twin-NN	20	6
Prazosin	Correlation	20	5
Prazosin	Random	20	7
Prazosin	Twin-NN	20	7
Prazosin	Correlation	20	2
Prazosin	Random	20	4
Prazosin	Twin-NN	20	16
Prazosin	Correlation	20	0
Prazosin	Random	25	5
Prazosin	Twin-NN	25	13
Prazosin	Correlation	25	6
Prazosin	Random	25	8
Prazosin	Twin-NN	25	3
Prazosin	Correlation	25	8
Prazosin	Random	25	9
Prazosin	Twin-NN	25	14
Prazosin	Correlation	25	2
Prazosin	Random	25	5
Prazosin	Twin-NN	25	7
Prazosin	Correlation	25	2
Prazosin	Random	25	7
Prazosin	Twin-NN	25	6
Prazosin	Correlation	25	7
Prazosin	Random	25	7
Prazosin	Twin-NN	25	8
Prazosin	Correlation	25	3
Prazosin	Random	25	4
Prazosin	Twin-NN	25	19
Prazosin	Correlation	25	1
Prazosin	Random	30	7
Prazosin	Twin-NN	30	13
Prazosin	Correlation	30	6
Prazosin	Random	30	12
Prazosin	Twin-NN	30	7
Prazosin	Correlation	30	10
Prazosin	Random	30	9
Prazosin	Twin-NN	30	15
Prazosin	Correlation	30	2
Prazosin	Random	30	5
Prazosin	Twin-NN	30	8
Prazosin	Correlation	30	2
Prazosin	Random	30	7
Prazosin	Twin-NN	30	8
Prazosin	Correlation	30	8
Prazosin	Random	30	7
Prazosin	Twin-NN	30	10
Prazosin	Correlation	30	5
Prazosin	Random	30	5
Prazosin	Twin-NN	30	21
Prazosin	Correlation	30	2
Prazosin	Random	35	11
Prazosin	Twin-NN	35	16
Prazosin	Correlation	35	6
Prazosin	Random	35	13
Prazosin	Twin-NN	35	8
Prazosin	Correlation	35	10
Prazosin	Random	35	10
Prazosin	Twin-NN	35	16
Prazosin	Correlation	35	3
Prazosin	Random	35	6
Prazosin	Twin-NN	35	8
Prazosin	Correlation	35	3
Prazosin	Random	35	9
Prazosin	Twin-NN	35	9
Prazosin	Correlation	35	8
Prazosin	Random	35	7
Prazosin	Twin-NN	35	13
Prazosin	Correlation	35	5
Prazosin	Random	35	7
Prazosin	Twin-NN	35	23
Prazosin	Correlation	35	2
Prazosin	Random	40	12
Prazosin	Twin-NN	40	17
Prazosin	Correlation	40	7
Prazosin	Random	40	16
Prazosin	Twin-NN	40	8
Prazosin	Correlation	40	11
Prazosin	Random	40	11
Prazosin	Twin-NN	40	18
Prazosin	Correlation	40	3
Prazosin	Random	40	6
Prazosin	Twin-NN	40	9
Prazosin	Correlation	40	3
Prazosin	Random	40	11
Prazosin	Twin-NN	40	9
Prazosin	Correlation	40	8
Prazosin	Random	40	9
Prazosin	Twin-NN	40	15
Prazosin	Correlation	40	6
Prazosin	Random	40	9
Prazosin	Twin-NN	40	23
Prazosin	Correlation	40	2
Prazosin	Random	45	16
Prazosin	Twin-NN	45	21
Prazosin	Correlation	45	8
Prazosin	Random	45	16
Prazosin	Twin-NN	45	10
Prazosin	Correlation	45	13
Prazosin	Random	45	11
Prazosin	Twin-NN	45	20
Prazosin	Correlation	45	3
Prazosin	Random	45	7
Prazosin	Twin-NN	45	9
Prazosin	Correlation	45	3
Prazosin	Random	45	11
Prazosin	Twin-NN	45	10
Prazosin	Correlation	45	9
Prazosin	Random	45	10
Prazosin	Twin-NN	45	17
Prazosin	Correlation	45	7
Prazosin	Random	45	10
Prazosin	Twin-NN	45	26
Prazosin	Correlation	45	2
Prazosin	Random	50	17
Prazosin	Twin-NN	50	25
Prazosin	Correlation	50	9
Prazosin	Random	50	18
Prazosin	Twin-NN	50	11
Prazosin	Correlation	50	13
Prazosin	Random	50	11
Prazosin	Twin-NN	50	21
Prazosin	Correlation	50	4
Prazosin	Random	50	10
Prazosin	Twin-NN	50	12
Prazosin	Correlation	50	3
Prazosin	Random	50	11
Prazosin	Twin-NN	50	10
Prazosin	Correlation	50	10
Prazosin	Random	50	13
Prazosin	Twin-NN	50	17
Prazosin	Correlation	50	7
Prazosin	Random	50	10
Prazosin	Twin-NN	50	27
Prazosin	Correlation	50	2
Prazosin	Random	55	18
Prazosin	Twin-NN	55	26
Prazosin	Correlation	55	11
Prazosin	Random	55	19
Prazosin	Twin-NN	55	14
Prazosin	Correlation	55	14
Prazosin	Random	55	12
Prazosin	Twin-NN	55	26
Prazosin	Correlation	55	4
Prazosin	Random	55	12
Prazosin	Twin-NN	55	13
Prazosin	Correlation	55	3
Prazosin	Random	55	12
Prazosin	Twin-NN	55	10
Prazosin	Correlation	55	10
Prazosin	Random	55	14
Prazosin	Twin-NN	55	17
Prazosin	Correlation	55	7
Prazosin	Random	55	13
Prazosin	Twin-NN	55	31
Prazosin	Correlation	55	2
Prazosin	Random	60	18
Prazosin	Twin-NN	60	31
Prazosin	Correlation	60	12
Prazosin	Random	60	23
Prazosin	Twin-NN	60	15
Prazosin	Correlation	60	15
Prazosin	Random	60	13
Prazosin	Twin-NN	60	30
Prazosin	Correlation	60	4
Prazosin	Random	60	13
Prazosin	Twin-NN	60	15
Prazosin	Correlation	60	4
Prazosin	Random	60	13
Prazosin	Twin-NN	60	12
Prazosin	Correlation	60	10
Prazosin	Random	60	16
Prazosin	Twin-NN	60	17
Prazosin	Correlation	60	7
Prazosin	Random	60	13
Prazosin	Twin-NN	60	32
Prazosin	Correlation	60	3
Prazosin	Random	65	18
Prazosin	Twin-NN	65	36
Prazosin	Correlation	65	12
Prazosin	Random	65	23
Prazosin	Twin-NN	65	15
Prazosin	Correlation	65	16
Prazosin	Random	65	16
Prazosin	Twin-NN	65	31
Prazosin	Correlation	65	5
Prazosin	Random	65	16
Prazosin	Twin-NN	65	16
Prazosin	Correlation	65	4
Prazosin	Random	65	13
Prazosin	Twin-NN	65	15
Prazosin	Correlation	65	10
Prazosin	Random	65	17
Prazosin	Twin-NN	65	19
Prazosin	Correlation	65	8
Prazosin	Random	65	14
Prazosin	Twin-NN	65	35
Prazosin	Correlation	65	3
Prazosin	Random	70	19
Prazosin	Twin-NN	70	38
Prazosin	Correlation	70	13
Prazosin	Random	70	25
Prazosin	Twin-NN	70	15
Prazosin	Correlation	70	17
Prazosin	Random	70	18
Prazosin	Twin-NN	70	32
Prazosin	Correlation	70	6
Prazosin	Random	70	16
Prazosin	Twin-NN	70	17
Prazosin	Correlation	70	4
Prazosin	Random	70	16
Prazosin	Twin-NN	70	17
Prazosin	Correlation	70	10
Prazosin	Random	70	19
Prazosin	Twin-NN	70	21
Prazosin	Correlation	70	9
Prazosin	Random	70	14
Prazosin	Twin-NN	70	38
Prazosin	Correlation	70	4
Prazosin	Random	75	20
Prazosin	Twin-NN	75	38
Prazosin	Correlation	75	13
Prazosin	Random	75	25
Prazosin	Twin-NN	75	15
Prazosin	Correlation	75	17
Prazosin	Random	75	19
Prazosin	Twin-NN	75	33
Prazosin	Correlation	75	7
Prazosin	Random	75	16
Prazosin	Twin-NN	75	18
Prazosin	Correlation	75	4
Prazosin	Random	75	16
Prazosin	Twin-NN	75	18
Prazosin	Correlation	75	11
Prazosin	Random	75	19
Prazosin	Twin-NN	75	22
Prazosin	Correlation	75	11
Prazosin	Random	75	14
Prazosin	Twin-NN	75	40
Prazosin	Correlation	75	5
Prazosin	Random	80	21
Prazosin	Twin-NN	80	44
Prazosin	Correlation	80	13
Prazosin	Random	80	28
Prazosin	Twin-NN	80	15
Prazosin	Correlation	80	17
Prazosin	Random	80	20
Prazosin	Twin-NN	80	34
Prazosin	Correlation	80	7
Prazosin	Random	80	16
Prazosin	Twin-NN	80	20
Prazosin	Correlation	80	4
Prazosin	Random	80	17
Prazosin	Twin-NN	80	18
Prazosin	Correlation	80	11
Prazosin	Random	80	21
Prazosin	Twin-NN	80	22
Prazosin	Correlation	80	11
Prazosin	Random	80	15
Prazosin	Twin-NN	80	45
Prazosin	Correlation	80	5
Prazosin	Random	85	21
Prazosin	Twin-NN	85	46
Prazosin	Correlation	85	13
Prazosin	Random	85	28
Prazosin	Twin-NN	85	16
Prazosin	Correlation	85	17
Prazosin	Random	85	21
Prazosin	Twin-NN	85	35
Prazosin	Correlation	85	7
Prazosin	Random	85	19
Prazosin	Twin-NN	85	23
Prazosin	Correlation	85	5
Prazosin	Random	85	18
Prazosin	Twin-NN	85	19
Prazosin	Correlation	85	12
Prazosin	Random	85	22
Prazosin	Twin-NN	85	25
Prazosin	Correlation	85	11
Prazosin	Random	85	17
Prazosin	Twin-NN	85	48
Prazosin	Correlation	85	6
Prazosin	Random	90	23
Prazosin	Twin-NN	90	48
Prazosin	Correlation	90	13
Prazosin	Random	90	33
Prazosin	Twin-NN	90	17
Prazosin	Correlation	90	19
Prazosin	Random	90	22
Prazosin	Twin-NN	90	37
Prazosin	Correlation	90	7
Prazosin	Random	90	20
Prazosin	Twin-NN	90	25
Prazosin	Correlation	90	6
Prazosin	Random	90	19
Prazosin	Twin-NN	90	19
Prazosin	Correlation	90	12
Prazosin	Random	90	24
Prazosin	Twin-NN	90	25
Prazosin	Correlation	90	12
Prazosin	Random	90	18
Prazosin	Twin-NN	90	51
Prazosin	Correlation	90	6
Prazosin	Random	95	24
Prazosin	Twin-NN	95	52
Prazosin	Correlation	95	13
Prazosin	Random	95	33
Prazosin	Twin-NN	95	17
Prazosin	Correlation	95	23
Prazosin	Random	95	27
Prazosin	Twin-NN	95	37
Prazosin	Correlation	95	7
Prazosin	Random	95	20
Prazosin	Twin-NN	95	26
Prazosin	Correlation	95	9
Prazosin	Random	95	20
Prazosin	Twin-NN	95	22
Prazosin	Correlation	95	12
Prazosin	Random	95	24
Prazosin	Twin-NN	95	27
Prazosin	Correlation	95	13
Prazosin	Random	95	18
Prazosin	Twin-NN	95	55
Prazosin	Correlation	95	6
Prazosin	Random	100	24
Prazosin	Twin-NN	100	53
Prazosin	Correlation	100	14
Prazosin	Random	100	35
Prazosin	Twin-NN	100	18
Prazosin	Correlation	100	24
Prazosin	Random	100	28
Prazosin	Twin-NN	100	38
Prazosin	Correlation	100	8
Prazosin	Random	100	21
Prazosin	Twin-NN	100	26
Prazosin	Correlation	100	10
Prazosin	Random	100	22
Prazosin	Twin-NN	100	23
Prazosin	Correlation	100	13
Prazosin	Random	100	25
Prazosin	Twin-NN	100	29
Prazosin	Correlation	100	13
Prazosin	Random	100	19
Prazosin	Twin-NN	100	57
Prazosin	Correlation	100	8
Oxymetazoline HCl	Random	0	0
Oxymetazoline HCl	Twin-NN	0	0
Oxymetazoline HCl	Correlation	0	0
Oxymetazoline HCl	Random	0	0
Oxymetazoline HCl	Twin-NN	0	0
Oxymetazoline HCl	Correlation	0	0
Oxymetazoline HCl	Random	0	0
Oxymetazoline HCl	Twin-NN	0	0
Oxymetazoline HCl	Correlation	0	0
Oxymetazoline HCl	Random	0	0
Oxymetazoline HCl	Twin-NN	0	0
Oxymetazoline HCl	Correlation	0	0
Oxymetazoline HCl	Random	0	0
Oxymetazoline HCl	Twin-NN	0	0
Oxymetazoline HCl	Correlation	0	0
Oxymetazoline HCl	Random	0	0
Oxymetazoline HCl	Twin-NN	0	0
Oxymetazoline HCl	Correlation	0	0
Oxymetazoline HCl	Random	0	0
Oxymetazoline HCl	Twin-NN	0	0
Oxymetazoline HCl	Correlation	0	0
Oxymetazoline HCl	Random	0	0
Oxymetazoline HCl	Twin-NN	0	0
Oxymetazoline HCl	Correlation	0	0
Oxymetazoline HCl	Random	0	0
Oxymetazoline HCl	Twin-NN	0	0
Oxymetazoline HCl	Correlation	0	0
Oxymetazoline HCl	Random	0	0
Oxymetazoline HCl	Twin-NN	0	0
Oxymetazoline HCl	Correlation	0	0
Oxymetazoline HCl	Random	5	1
Oxymetazoline HCl	Twin-NN	5	1
Oxymetazoline HCl	Correlation	5	1
Oxymetazoline HCl	Random	5	2
Oxymetazoline HCl	Twin-NN	5	3
Oxymetazoline HCl	Correlation	5	0
Oxymetazoline HCl	Random	5	0
Oxymetazoline HCl	Twin-NN	5	1
Oxymetazoline HCl	Correlation	5	1
Oxymetazoline HCl	Random	5	2
Oxymetazoline HCl	Twin-NN	5	2
Oxymetazoline HCl	Correlation	5	2
Oxymetazoline HCl	Random	5	1
Oxymetazoline HCl	Twin-NN	5	1
Oxymetazoline HCl	Correlation	5	1
Oxymetazoline HCl	Random	5	0
Oxymetazoline HCl	Twin-NN	5	1
Oxymetazoline HCl	Correlation	5	1
Oxymetazoline HCl	Random	5	0
Oxymetazoline HCl	Twin-NN	5	3
Oxymetazoline HCl	Correlation	5	2
Oxymetazoline HCl	Random	5	2
Oxymetazoline HCl	Twin-NN	5	0
Oxymetazoline HCl	Correlation	5	0
Oxymetazoline HCl	Random	5	1
Oxymetazoline HCl	Twin-NN	5	2
Oxymetazoline HCl	Correlation	5	0
Oxymetazoline HCl	Random	5	1
Oxymetazoline HCl	Twin-NN	5	2
Oxymetazoline HCl	Correlation	5	0
Oxymetazoline HCl	Random	10	1
Oxymetazoline HCl	Twin-NN	10	3
Oxymetazoline HCl	Correlation	10	2
Oxymetazoline HCl	Random	10	2
Oxymetazoline HCl	Twin-NN	10	4
Oxymetazoline HCl	Correlation	10	0
Oxymetazoline HCl	Random	10	1
Oxymetazoline HCl	Twin-NN	10	3
Oxymetazoline HCl	Correlation	10	1
Oxymetazoline HCl	Random	10	2
Oxymetazoline HCl	Twin-NN	10	2
Oxymetazoline HCl	Correlation	10	2
Oxymetazoline HCl	Random	10	1
Oxymetazoline HCl	Twin-NN	10	1
Oxymetazoline HCl	Correlation	10	2
Oxymetazoline HCl	Random	10	3
Oxymetazoline HCl	Twin-NN	10	2
Oxymetazoline HCl	Correlation	10	2
Oxymetazoline HCl	Random	10	0
Oxymetazoline HCl	Twin-NN	10	4
Oxymetazoline HCl	Correlation	10	2
Oxymetazoline HCl	Random	10	3
Oxymetazoline HCl	Twin-NN	10	1
Oxymetazoline HCl	Correlation	10	0
Oxymetazoline HCl	Random	10	2
Oxymetazoline HCl	Twin-NN	10	6
Oxymetazoline HCl	Correlation	10	0
Oxymetazoline HCl	Random	10	1
Oxymetazoline HCl	Twin-NN	10	6
Oxymetazoline HCl	Correlation	10	0
Oxymetazoline HCl	Random	15	1
Oxymetazoline HCl	Twin-NN	15	5
Oxymetazoline HCl	Correlation	15	2
Oxymetazoline HCl	Random	15	4
Oxymetazoline HCl	Twin-NN	15	7
Oxymetazoline HCl	Correlation	15	2
Oxymetazoline HCl	Random	15	1
Oxymetazoline HCl	Twin-NN	15	5
Oxymetazoline HCl	Correlation	15	1
Oxymetazoline HCl	Random	15	2
Oxymetazoline HCl	Twin-NN	15	4
Oxymetazoline HCl	Correlation	15	2
Oxymetazoline HCl	Random	15	2
Oxymetazoline HCl	Twin-NN	15	2
Oxymetazoline HCl	Correlation	15	3
Oxymetazoline HCl	Random	15	4
Oxymetazoline HCl	Twin-NN	15	2
Oxymetazoline HCl	Correlation	15	2
Oxymetazoline HCl	Random	15	0
Oxymetazoline HCl	Twin-NN	15	4
Oxymetazoline HCl	Correlation	15	2
Oxymetazoline HCl	Random	15	4
Oxymetazoline HCl	Twin-NN	15	2
Oxymetazoline HCl	Correlation	15	0
Oxymetazoline HCl	Random	15	2
Oxymetazoline HCl	Twin-NN	15	6
Oxymetazoline HCl	Correlation	15	0
Oxymetazoline HCl	Random	15	1
Oxymetazoline HCl	Twin-NN	15	9
Oxymetazoline HCl	Correlation	15	0
Oxymetazoline HCl	Random	20	2
Oxymetazoline HCl	Twin-NN	20	5
Oxymetazoline HCl	Correlation	20	2
Oxymetazoline HCl	Random	20	4
Oxymetazoline HCl	Twin-NN	20	8
Oxymetazoline HCl	Correlation	20	3
Oxymetazoline HCl	Random	20	1
Oxymetazoline HCl	Twin-NN	20	5
Oxymetazoline HCl	Correlation	20	2
Oxymetazoline HCl	Random	20	4
Oxymetazoline HCl	Twin-NN	20	6
Oxymetazoline HCl	Correlation	20	2
Oxymetazoline HCl	Random	20	5
Oxymetazoline HCl	Twin-NN	20	5
Oxymetazoline HCl	Correlation	20	4
Oxymetazoline HCl	Random	20	5
Oxymetazoline HCl	Twin-NN	20	4
Oxymetazoline HCl	Correlation	20	5
Oxymetazoline HCl	Random	20	1
Oxymetazoline HCl	Twin-NN	20	6
Oxymetazoline HCl	Correlation	20	3
Oxymetazoline HCl	Random	20	5
Oxymetazoline HCl	Twin-NN	20	2
Oxymetazoline HCl	Correlation	20	0
Oxymetazoline HCl	Random	20	3
Oxymetazoline HCl	Twin-NN	20	7
Oxymetazoline HCl	Correlation	20	1
Oxymetazoline HCl	Random	20	3
Oxymetazoline HCl	Twin-NN	20	10
Oxymetazoline HCl	Correlation	20	0
Oxymetazoline HCl	Random	25	2
Oxymetazoline HCl	Twin-NN	25	6
Oxymetazoline HCl	Correlation	25	2
Oxymetazoline HCl	Random	25	4
Oxymetazoline HCl	Twin-NN	25	9
Oxymetazoline HCl	Correlation	25	3
Oxymetazoline HCl	Random	25	5
Oxymetazoline HCl	Twin-NN	25	6
Oxymetazoline HCl	Correlation	25	2
Oxymetazoline HCl	Random	25	4
Oxymetazoline HCl	Twin-NN	25	6
Oxymetazoline HCl	Correlation	25	2
Oxymetazoline HCl	Random	25	5
Oxymetazoline HCl	Twin-NN	25	6
Oxymetazoline HCl	Correlation	25	4
Oxymetazoline HCl	Random	25	6
Oxymetazoline HCl	Twin-NN	25	4
Oxymetazoline HCl	Correlation	25	5
Oxymetazoline HCl	Random	25	2
Oxymetazoline HCl	Twin-NN	25	7
Oxymetazoline HCl	Correlation	25	3
Oxymetazoline HCl	Random	25	7
Oxymetazoline HCl	Twin-NN	25	2
Oxymetazoline HCl	Correlation	25	0
Oxymetazoline HCl	Random	25	4
Oxymetazoline HCl	Twin-NN	25	9
Oxymetazoline HCl	Correlation	25	1
Oxymetazoline HCl	Random	25	5
Oxymetazoline HCl	Twin-NN	25	10
Oxymetazoline HCl	Correlation	25	0
Oxymetazoline HCl	Random	30	2
Oxymetazoline HCl	Twin-NN	30	8
Oxymetazoline HCl	Correlation	30	3
Oxymetazoline HCl	Random	30	6
Oxymetazoline HCl	Twin-NN	30	9
Oxymetazoline HCl	Correlation	30	4
Oxymetazoline HCl	Random	30	5
Oxymetazoline HCl	Twin-NN	30	7
Oxymetazoline HCl	Correlation	30	3
Oxymetazoline HCl	Random	30	4
Oxymetazoline HCl	Twin-NN	30	6
Oxymetazoline HCl	Correlation	30	3
Oxymetazoline HCl	Random	30	6
Oxymetazoline HCl	Twin-NN	30	8
Oxymetazoline HCl	Correlation	30	4
Oxymetazoline HCl	Random	30	9
Oxymetazoline HCl	Twin-NN	30	6
Oxymetazoline HCl	Correlation	30	6
Oxymetazoline HCl	Random	30	2
Oxymetazoline HCl	Twin-NN	30	7
Oxymetazoline HCl	Correlation	30	5
Oxymetazoline HCl	Random	30	9
Oxymetazoline HCl	Twin-NN	30	2
Oxymetazoline HCl	Correlation	30	0
Oxymetazoline HCl	Random	30	4
Oxymetazoline HCl	Twin-NN	30	9
Oxymetazoline HCl	Correlation	30	2
Oxymetazoline HCl	Random	30	5
Oxymetazoline HCl	Twin-NN	30	11
Oxymetazoline HCl	Correlation	30	0
Oxymetazoline HCl	Random	35	2
Oxymetazoline HCl	Twin-NN	35	10
Oxymetazoline HCl	Correlation	35	3
Oxymetazoline HCl	Random	35	7
Oxymetazoline HCl	Twin-NN	35	10
Oxymetazoline HCl	Correlation	35	6
Oxymetazoline HCl	Random	35	7
Oxymetazoline HCl	Twin-NN	35	11
Oxymetazoline HCl	Correlation	35	4
Oxymetazoline HCl	Random	35	4
Oxymetazoline HCl	Twin-NN	35	6
Oxymetazoline HCl	Correlation	35	3
Oxymetazoline HCl	Random	35	6
Oxymetazoline HCl	Twin-NN	35	10
Oxymetazoline HCl	Correlation	35	5
Oxymetazoline HCl	Random	35	11
Oxymetazoline HCl	Twin-NN	35	6
Oxymetazoline HCl	Correlation	35	9
Oxymetazoline HCl	Random	35	2
Oxymetazoline HCl	Twin-NN	35	8
Oxymetazoline HCl	Correlation	35	6
Oxymetazoline HCl	Random	35	10
Oxymetazoline HCl	Twin-NN	35	2
Oxymetazoline HCl	Correlation	35	0
Oxymetazoline HCl	Random	35	4
Oxymetazoline HCl	Twin-NN	35	9
Oxymetazoline HCl	Correlation	35	2
Oxymetazoline HCl	Random	35	5
Oxymetazoline HCl	Twin-NN	35	13
Oxymetazoline HCl	Correlation	35	2
Oxymetazoline HCl	Random	40	3
Oxymetazoline HCl	Twin-NN	40	10
Oxymetazoline HCl	Correlation	40	3
Oxymetazoline HCl	Random	40	8
Oxymetazoline HCl	Twin-NN	40	12
Oxymetazoline HCl	Correlation	40	7
Oxymetazoline HCl	Random	40	8
Oxymetazoline HCl	Twin-NN	40	14
Oxymetazoline HCl	Correlation	40	5
Oxymetazoline HCl	Random	40	4
Oxymetazoline HCl	Twin-NN	40	7
Oxymetazoline HCl	Correlation	40	6
Oxymetazoline HCl	Random	40	7
Oxymetazoline HCl	Twin-NN	40	11
Oxymetazoline HCl	Correlation	40	6
Oxymetazoline HCl	Random	40	12
Oxymetazoline HCl	Twin-NN	40	7
Oxymetazoline HCl	Correlation	40	11
Oxymetazoline HCl	Random	40	3
Oxymetazoline HCl	Twin-NN	40	10
Oxymetazoline HCl	Correlation	40	7
Oxymetazoline HCl	Random	40	10
Oxymetazoline HCl	Twin-NN	40	2
Oxymetazoline HCl	Correlation	40	1
Oxymetazoline HCl	Random	40	6
Oxymetazoline HCl	Twin-NN	40	11
Oxymetazoline HCl	Correlation	40	2
Oxymetazoline HCl	Random	40	5
Oxymetazoline HCl	Twin-NN	40	14
Oxymetazoline HCl	Correlation	40	2
Oxymetazoline HCl	Random	45	6
Oxymetazoline HCl	Twin-NN	45	12
Oxymetazoline HCl	Correlation	45	3
Oxymetazoline HCl	Random	45	9
Oxymetazoline HCl	Twin-NN	45	13
Oxymetazoline HCl	Correlation	45	8
Oxymetazoline HCl	Random	45	12
Oxymetazoline HCl	Twin-NN	45	21
Oxymetazoline HCl	Correlation	45	6
Oxymetazoline HCl	Random	45	4
Oxymetazoline HCl	Twin-NN	45	8
Oxymetazoline HCl	Correlation	45	8
Oxymetazoline HCl	Random	45	7
Oxymetazoline HCl	Twin-NN	45	11
Oxymetazoline HCl	Correlation	45	7
Oxymetazoline HCl	Random	45	13
Oxymetazoline HCl	Twin-NN	45	7
Oxymetazoline HCl	Correlation	45	13
Oxymetazoline HCl	Random	45	3
Oxymetazoline HCl	Twin-NN	45	11
Oxymetazoline HCl	Correlation	45	7
Oxymetazoline HCl	Random	45	10
Oxymetazoline HCl	Twin-NN	45	3
Oxymetazoline HCl	Correlation	45	1
Oxymetazoline HCl	Random	45	7
Oxymetazoline HCl	Twin-NN	45	13
Oxymetazoline HCl	Correlation	45	3
Oxymetazoline HCl	Random	45	5
Oxymetazoline HCl	Twin-NN	45	16
Oxymetazoline HCl	Correlation	45	2
Oxymetazoline HCl	Random	50	8
Oxymetazoline HCl	Twin-NN	50	13
Oxymetazoline HCl	Correlation	50	6
Oxymetazoline HCl	Random	50	9
Oxymetazoline HCl	Twin-NN	50	14
Oxymetazoline HCl	Correlation	50	8
Oxymetazoline HCl	Random	50	13
Oxymetazoline HCl	Twin-NN	50	22
Oxymetazoline HCl	Correlation	50	7
Oxymetazoline HCl	Random	50	5
Oxymetazoline HCl	Twin-NN	50	13
Oxymetazoline HCl	Correlation	50	8
Oxymetazoline HCl	Random	50	8
Oxymetazoline HCl	Twin-NN	50	12
Oxymetazoline HCl	Correlation	50	7
Oxymetazoline HCl	Random	50	13
Oxymetazoline HCl	Twin-NN	50	10
Oxymetazoline HCl	Correlation	50	13
Oxymetazoline HCl	Random	50	4
Oxymetazoline HCl	Twin-NN	50	13
Oxymetazoline HCl	Correlation	50	7
Oxymetazoline HCl	Random	50	10
Oxymetazoline HCl	Twin-NN	50	4
Oxymetazoline HCl	Correlation	50	1
Oxymetazoline HCl	Random	50	8
Oxymetazoline HCl	Twin-NN	50	14
Oxymetazoline HCl	Correlation	50	3
Oxymetazoline HCl	Random	50	6
Oxymetazoline HCl	Twin-NN	50	16
Oxymetazoline HCl	Correlation	50	2
Oxymetazoline HCl	Random	55	9
Oxymetazoline HCl	Twin-NN	55	15
Oxymetazoline HCl	Correlation	55	6
Oxymetazoline HCl	Random	55	9
Oxymetazoline HCl	Twin-NN	55	17
Oxymetazoline HCl	Correlation	55	8
Oxymetazoline HCl	Random	55	15
Oxymetazoline HCl	Twin-NN	55	22
Oxymetazoline HCl	Correlation	55	7
Oxymetazoline HCl	Random	55	6
Oxymetazoline HCl	Twin-NN	55	14
Oxymetazoline HCl	Correlation	55	9
Oxymetazoline HCl	Random	55	9
Oxymetazoline HCl	Twin-NN	55	12
Oxymetazoline HCl	Correlation	55	8
Oxymetazoline HCl	Random	55	16
Oxymetazoline HCl	Twin-NN	55	11
Oxymetazoline HCl	Correlation	55	16
Oxymetazoline HCl	Random	55	5
Oxymetazoline HCl	Twin-NN	55	13
Oxymetazoline HCl	Correlation	55	8
Oxymetazoline HCl	Random	55	11
Oxymetazoline HCl	Twin-NN	55	5
Oxymetazoline HCl	Correlation	55	1
Oxymetazoline HCl	Random	55	9
Oxymetazoline HCl	Twin-NN	55	16
Oxymetazoline HCl	Correlation	55	3
Oxymetazoline HCl	Random	55	6
Oxymetazoline HCl	Twin-NN	55	16
Oxymetazoline HCl	Correlation	55	2
Oxymetazoline HCl	Random	60	12
Oxymetazoline HCl	Twin-NN	60	17
Oxymetazoline HCl	Correlation	60	6
Oxymetazoline HCl	Random	60	10
Oxymetazoline HCl	Twin-NN	60	19
Oxymetazoline HCl	Correlation	60	8
Oxymetazoline HCl	Random	60	17
Oxymetazoline HCl	Twin-NN	60	23
Oxymetazoline HCl	Correlation	60	7
Oxymetazoline HCl	Random	60	8
Oxymetazoline HCl	Twin-NN	60	14
Oxymetazoline HCl	Correlation	60	10
Oxymetazoline HCl	Random	60	11
Oxymetazoline HCl	Twin-NN	60	13
Oxymetazoline HCl	Correlation	60	8
Oxymetazoline HCl	Random	60	16
Oxymetazoline HCl	Twin-NN	60	11
Oxymetazoline HCl	Correlation	60	17
Oxymetazoline HCl	Random	60	6
Oxymetazoline HCl	Twin-NN	60	16
Oxymetazoline HCl	Correlation	60	8
Oxymetazoline HCl	Random	60	11
Oxymetazoline HCl	Twin-NN	60	5
Oxymetazoline HCl	Correlation	60	2
Oxymetazoline HCl	Random	60	11
Oxymetazoline HCl	Twin-NN	60	18
Oxymetazoline HCl	Correlation	60	4
Oxymetazoline HCl	Random	60	6
Oxymetazoline HCl	Twin-NN	60	18
Oxymetazoline HCl	Correlation	60	2
Oxymetazoline HCl	Random	65	12
Oxymetazoline HCl	Twin-NN	65	17
Oxymetazoline HCl	Correlation	65	6
Oxymetazoline HCl	Random	65	11
Oxymetazoline HCl	Twin-NN	65	19
Oxymetazoline HCl	Correlation	65	8
Oxymetazoline HCl	Random	65	19
Oxymetazoline HCl	Twin-NN	65	25
Oxymetazoline HCl	Correlation	65	7
Oxymetazoline HCl	Random	65	9
Oxymetazoline HCl	Twin-NN	65	14
Oxymetazoline HCl	Correlation	65	11
Oxymetazoline HCl	Random	65	13
Oxymetazoline HCl	Twin-NN	65	14
Oxymetazoline HCl	Correlation	65	9
Oxymetazoline HCl	Random	65	16
Oxymetazoline HCl	Twin-NN	65	13
Oxymetazoline HCl	Correlation	65	18
Oxymetazoline HCl	Random	65	8
Oxymetazoline HCl	Twin-NN	65	16
Oxymetazoline HCl	Correlation	65	10
Oxymetazoline HCl	Random	65	12
Oxymetazoline HCl	Twin-NN	65	6
Oxymetazoline HCl	Correlation	65	3
Oxymetazoline HCl	Random	65	12
Oxymetazoline HCl	Twin-NN	65	19
Oxymetazoline HCl	Correlation	65	4
Oxymetazoline HCl	Random	65	6
Oxymetazoline HCl	Twin-NN	65	18
Oxymetazoline HCl	Correlation	65	2
Oxymetazoline HCl	Random	70	12
Oxymetazoline HCl	Twin-NN	70	20
Oxymetazoline HCl	Correlation	70	7
Oxymetazoline HCl	Random	70	14
Oxymetazoline HCl	Twin-NN	70	21
Oxymetazoline HCl	Correlation	70	9
Oxymetazoline HCl	Random	70	20
Oxymetazoline HCl	Twin-NN	70	26
Oxymetazoline HCl	Correlation	70	7
Oxymetazoline HCl	Random	70	10
Oxymetazoline HCl	Twin-NN	70	15
Oxymetazoline HCl	Correlation	70	11
Oxymetazoline HCl	Random	70	13
Oxymetazoline HCl	Twin-NN	70	16
Oxymetazoline HCl	Correlation	70	9
Oxymetazoline HCl	Random	70	16
Oxymetazoline HCl	Twin-NN	70	13
Oxymetazoline HCl	Correlation	70	18
Oxymetazoline HCl	Random	70	8
Oxymetazoline HCl	Twin-NN	70	19
Oxymetazoline HCl	Correlation	70	11
Oxymetazoline HCl	Random	70	13
Oxymetazoline HCl	Twin-NN	70	6
Oxymetazoline HCl	Correlation	70	3
Oxymetazoline HCl	Random	70	14
Oxymetazoline HCl	Twin-NN	70	21
Oxymetazoline HCl	Correlation	70	4
Oxymetazoline HCl	Random	70	6
Oxymetazoline HCl	Twin-NN	70	18
Oxymetazoline HCl	Correlation	70	2
Oxymetazoline HCl	Random	75	12
Oxymetazoline HCl	Twin-NN	75	20
Oxymetazoline HCl	Correlation	75	7
Oxymetazoline HCl	Random	75	16
Oxymetazoline HCl	Twin-NN	75	21
Oxymetazoline HCl	Correlation	75	9
Oxymetazoline HCl	Random	75	22
Oxymetazoline HCl	Twin-NN	75	26
Oxymetazoline HCl	Correlation	75	8
Oxymetazoline HCl	Random	75	11
Oxymetazoline HCl	Twin-NN	75	17
Oxymetazoline HCl	Correlation	75	11
Oxymetazoline HCl	Random	75	15
Oxymetazoline HCl	Twin-NN	75	18
Oxymetazoline HCl	Correlation	75	10
Oxymetazoline HCl	Random	75	16
Oxymetazoline HCl	Twin-NN	75	17
Oxymetazoline HCl	Correlation	75	20
Oxymetazoline HCl	Random	75	9
Oxymetazoline HCl	Twin-NN	75	19
Oxymetazoline HCl	Correlation	75	11
Oxymetazoline HCl	Random	75	14
Oxymetazoline HCl	Twin-NN	75	6
Oxymetazoline HCl	Correlation	75	3
Oxymetazoline HCl	Random	75	15
Oxymetazoline HCl	Twin-NN	75	21
Oxymetazoline HCl	Correlation	75	4
Oxymetazoline HCl	Random	75	6
Oxymetazoline HCl	Twin-NN	75	19
Oxymetazoline HCl	Correlation	75	3
Oxymetazoline HCl	Random	80	12
Oxymetazoline HCl	Twin-NN	80	21
Oxymetazoline HCl	Correlation	80	7
Oxymetazoline HCl	Random	80	16
Oxymetazoline HCl	Twin-NN	80	22
Oxymetazoline HCl	Correlation	80	9
Oxymetazoline HCl	Random	80	22
Oxymetazoline HCl	Twin-NN	80	29
Oxymetazoline HCl	Correlation	80	9
Oxymetazoline HCl	Random	80	11
Oxymetazoline HCl	Twin-NN	80	19
Oxymetazoline HCl	Correlation	80	11
Oxymetazoline HCl	Random	80	15
Oxymetazoline HCl	Twin-NN	80	18
Oxymetazoline HCl	Correlation	80	12
Oxymetazoline HCl	Random	80	16
Oxymetazoline HCl	Twin-NN	80	18
Oxymetazoline HCl	Correlation	80	20
Oxymetazoline HCl	Random	80	9
Oxymetazoline HCl	Twin-NN	80	21
Oxymetazoline HCl	Correlation	80	11
Oxymetazoline HCl	Random	80	14
Oxymetazoline HCl	Twin-NN	80	7
Oxymetazoline HCl	Correlation	80	4
Oxymetazoline HCl	Random	80	17
Oxymetazoline HCl	Twin-NN	80	23
Oxymetazoline HCl	Correlation	80	5
Oxymetazoline HCl	Random	80	8
Oxymetazoline HCl	Twin-NN	80	20
Oxymetazoline HCl	Correlation	80	3
Oxymetazoline HCl	Random	85	12
Oxymetazoline HCl	Twin-NN	85	21
Oxymetazoline HCl	Correlation	85	7
Oxymetazoline HCl	Random	85	16
Oxymetazoline HCl	Twin-NN	85	24
Oxymetazoline HCl	Correlation	85	11
Oxymetazoline HCl	Random	85	23
Oxymetazoline HCl	Twin-NN	85	29
Oxymetazoline HCl	Correlation	85	9
Oxymetazoline HCl	Random	85	12
Oxymetazoline HCl	Twin-NN	85	21
Oxymetazoline HCl	Correlation	85	11
Oxymetazoline HCl	Random	85	15
Oxymetazoline HCl	Twin-NN	85	18
Oxymetazoline HCl	Correlation	85	13
Oxymetazoline HCl	Random	85	16
Oxymetazoline HCl	Twin-NN	85	19
Oxymetazoline HCl	Correlation	85	21
Oxymetazoline HCl	Random	85	9
Oxymetazoline HCl	Twin-NN	85	23
Oxymetazoline HCl	Correlation	85	11
Oxymetazoline HCl	Random	85	15
Oxymetazoline HCl	Twin-NN	85	9
Oxymetazoline HCl	Correlation	85	5
Oxymetazoline HCl	Random	85	19
Oxymetazoline HCl	Twin-NN	85	24
Oxymetazoline HCl	Correlation	85	6
Oxymetazoline HCl	Random	85	10
Oxymetazoline HCl	Twin-NN	85	22
Oxymetazoline HCl	Correlation	85	5
Oxymetazoline HCl	Random	90	13
Oxymetazoline HCl	Twin-NN	90	22
Oxymetazoline HCl	Correlation	90	7
Oxymetazoline HCl	Random	90	16
Oxymetazoline HCl	Twin-NN	90	26
Oxymetazoline HCl	Correlation	90	12
Oxymetazoline HCl	Random	90	24
Oxymetazoline HCl	Twin-NN	90	31
Oxymetazoline HCl	Correlation	90	9
Oxymetazoline HCl	Random	90	12
Oxymetazoline HCl	Twin-NN	90	22
Oxymetazoline HCl	Correlation	90	11
Oxymetazoline HCl	Random	90	16
Oxymetazoline HCl	Twin-NN	90	19
Oxymetazoline HCl	Correlation	90	14
Oxymetazoline HCl	Random	90	16
Oxymetazoline HCl	Twin-NN	90	19
Oxymetazoline HCl	Correlation	90	22
Oxymetazoline HCl	Random	90	9
Oxymetazoline HCl	Twin-NN	90	25
Oxymetazoline HCl	Correlation	90	12
Oxymetazoline HCl	Random	90	16
Oxymetazoline HCl	Twin-NN	90	10
Oxymetazoline HCl	Correlation	90	6
Oxymetazoline HCl	Random	90	19
Oxymetazoline HCl	Twin-NN	90	24
Oxymetazoline HCl	Correlation	90	6
Oxymetazoline HCl	Random	90	10
Oxymetazoline HCl	Twin-NN	90	23
Oxymetazoline HCl	Correlation	90	5
Oxymetazoline HCl	Random	95	13
Oxymetazoline HCl	Twin-NN	95	24
Oxymetazoline HCl	Correlation	95	8
Oxymetazoline HCl	Random	95	17
Oxymetazoline HCl	Twin-NN	95	26
Oxymetazoline HCl	Correlation	95	12
Oxymetazoline HCl	Random	95	27
Oxymetazoline HCl	Twin-NN	95	31
Oxymetazoline HCl	Correlation	95	9
Oxymetazoline HCl	Random	95	12
Oxymetazoline HCl	Twin-NN	95	23
Oxymetazoline HCl	Correlation	95	13
Oxymetazoline HCl	Random	95	17
Oxymetazoline HCl	Twin-NN	95	20
Oxymetazoline HCl	Correlation	95	15
Oxymetazoline HCl	Random	95	17
Oxymetazoline HCl	Twin-NN	95	20
Oxymetazoline HCl	Correlation	95	22
Oxymetazoline HCl	Random	95	10
Oxymetazoline HCl	Twin-NN	95	27
Oxymetazoline HCl	Correlation	95	12
Oxymetazoline HCl	Random	95	16
Oxymetazoline HCl	Twin-NN	95	11
Oxymetazoline HCl	Correlation	95	7
Oxymetazoline HCl	Random	95	20
Oxymetazoline HCl	Twin-NN	95	25
Oxymetazoline HCl	Correlation	95	6
Oxymetazoline HCl	Random	95	12
Oxymetazoline HCl	Twin-NN	95	23
Oxymetazoline HCl	Correlation	95	6
Oxymetazoline HCl	Random	100	13
Oxymetazoline HCl	Twin-NN	100	24
Oxymetazoline HCl	Correlation	100	9
Oxymetazoline HCl	Random	100	18
Oxymetazoline HCl	Twin-NN	100	27
Oxymetazoline HCl	Correlation	100	12
Oxymetazoline HCl	Random	100	27
Oxymetazoline HCl	Twin-NN	100	34
Oxymetazoline HCl	Correlation	100	10
Oxymetazoline HCl	Random	100	13
Oxymetazoline HCl	Twin-NN	100	23
Oxymetazoline HCl	Correlation	100	15
Oxymetazoline HCl	Random	100	17
Oxymetazoline HCl	Twin-NN	100	23
Oxymetazoline HCl	Correlation	100	15
Oxymetazoline HCl	Random	100	17
Oxymetazoline HCl	Twin-NN	100	20
Oxymetazoline HCl	Correlation	100	26
Oxymetazoline HCl	Random	100	10
Oxymetazoline HCl	Twin-NN	100	29
Oxymetazoline HCl	Correlation	100	12
Oxymetazoline HCl	Random	100	18
Oxymetazoline HCl	Twin-NN	100	11
Oxymetazoline HCl	Correlation	100	7
Oxymetazoline HCl	Random	100	21
Oxymetazoline HCl	Twin-NN	100	30
Oxymetazoline HCl	Correlation	100	9
Oxymetazoline HCl	Random	100	13
Oxymetazoline HCl	Twin-NN	100	25
Oxymetazoline HCl	Correlation	100	6
Pindolol	Random	0	0
Pindolol	Twin-NN	0	0
Pindolol	Correlation	0	0
Pindolol	Random	0	0
Pindolol	Twin-NN	0	0
Pindolol	Correlation	0	0
Pindolol	Random	0	0
Pindolol	Twin-NN	0	0
Pindolol	Correlation	0	0
Pindolol	Random	0	0
Pindolol	Twin-NN	0	0
Pindolol	Correlation	0	0
Pindolol	Random	0	0
Pindolol	Twin-NN	0	0
Pindolol	Correlation	0	0
Pindolol	Random	0	0
Pindolol	Twin-NN	0	0
Pindolol	Correlation	0	0
Pindolol	Random	0	0
Pindolol	Twin-NN	0	0
Pindolol	Correlation	0	0
Pindolol	Random	0	0
Pindolol	Twin-NN	0	0
Pindolol	Correlation	0	0
Pindolol	Random	5	1
Pindolol	Twin-NN	5	3
Pindolol	Correlation	5	0
Pindolol	Random	5	1
Pindolol	Twin-NN	5	0
Pindolol	Correlation	5	0
Pindolol	Random	5	0
Pindolol	Twin-NN	5	4
Pindolol	Correlation	5	0
Pindolol	Random	5	1
Pindolol	Twin-NN	5	5
Pindolol	Correlation	5	0
Pindolol	Random	5	1
Pindolol	Twin-NN	5	5
Pindolol	Correlation	5	0
Pindolol	Random	5	1
Pindolol	Twin-NN	5	4
Pindolol	Correlation	5	0
Pindolol	Random	5	1
Pindolol	Twin-NN	5	5
Pindolol	Correlation	5	0
Pindolol	Random	5	1
Pindolol	Twin-NN	5	6
Pindolol	Correlation	5	0
Pindolol	Random	10	1
Pindolol	Twin-NN	10	5
Pindolol	Correlation	10	0
Pindolol	Random	10	2
Pindolol	Twin-NN	10	2
Pindolol	Correlation	10	0
Pindolol	Random	10	1
Pindolol	Twin-NN	10	8
Pindolol	Correlation	10	0
Pindolol	Random	10	1
Pindolol	Twin-NN	10	8
Pindolol	Correlation	10	0
Pindolol	Random	10	1
Pindolol	Twin-NN	10	9
Pindolol	Correlation	10	0
Pindolol	Random	10	2
Pindolol	Twin-NN	10	6
Pindolol	Correlation	10	0
Pindolol	Random	10	1
Pindolol	Twin-NN	10	8
Pindolol	Correlation	10	0
Pindolol	Random	10	1
Pindolol	Twin-NN	10	7
Pindolol	Correlation	10	0
Pindolol	Random	15	1
Pindolol	Twin-NN	15	10
Pindolol	Correlation	15	0
Pindolol	Random	15	2
Pindolol	Twin-NN	15	2
Pindolol	Correlation	15	0
Pindolol	Random	15	2
Pindolol	Twin-NN	15	10
Pindolol	Correlation	15	1
Pindolol	Random	15	1
Pindolol	Twin-NN	15	10
Pindolol	Correlation	15	0
Pindolol	Random	15	1
Pindolol	Twin-NN	15	10
Pindolol	Correlation	15	0
Pindolol	Random	15	3
Pindolol	Twin-NN	15	10
Pindolol	Correlation	15	0
Pindolol	Random	15	1
Pindolol	Twin-NN	15	9
Pindolol	Correlation	15	0
Pindolol	Random	15	2
Pindolol	Twin-NN	15	10
Pindolol	Correlation	15	0
Pindolol	Random	20	1
Pindolol	Twin-NN	20	10
Pindolol	Correlation	20	0
Pindolol	Random	20	2
Pindolol	Twin-NN	20	2
Pindolol	Correlation	20	0
Pindolol	Random	20	2
Pindolol	Twin-NN	20	11
Pindolol	Correlation	20	2
Pindolol	Random	20	3
Pindolol	Twin-NN	20	12
Pindolol	Correlation	20	0
Pindolol	Random	20	1
Pindolol	Twin-NN	20	11
Pindolol	Correlation	20	0
Pindolol	Random	20	5
Pindolol	Twin-NN	20	11
Pindolol	Correlation	20	0
Pindolol	Random	20	1
Pindolol	Twin-NN	20	11
Pindolol	Correlation	20	0
Pindolol	Random	20	3
Pindolol	Twin-NN	20	14
Pindolol	Correlation	20	0
Pindolol	Random	25	1
Pindolol	Twin-NN	25	14
Pindolol	Correlation	25	0
Pindolol	Random	25	2
Pindolol	Twin-NN	25	3
Pindolol	Correlation	25	0
Pindolol	Random	25	3
Pindolol	Twin-NN	25	15
Pindolol	Correlation	25	4
Pindolol	Random	25	3
Pindolol	Twin-NN	25	14
Pindolol	Correlation	25	0
Pindolol	Random	25	4
Pindolol	Twin-NN	25	15
Pindolol	Correlation	25	0
Pindolol	Random	25	5
Pindolol	Twin-NN	25	13
Pindolol	Correlation	25	0
Pindolol	Random	25	3
Pindolol	Twin-NN	25	14
Pindolol	Correlation	25	0
Pindolol	Random	25	3
Pindolol	Twin-NN	25	17
Pindolol	Correlation	25	1
Pindolol	Random	30	1
Pindolol	Twin-NN	30	17
Pindolol	Correlation	30	1
Pindolol	Random	30	2
Pindolol	Twin-NN	30	4
Pindolol	Correlation	30	0
Pindolol	Random	30	3
Pindolol	Twin-NN	30	17
Pindolol	Correlation	30	4
Pindolol	Random	30	3
Pindolol	Twin-NN	30	15
Pindolol	Correlation	30	1
Pindolol	Random	30	6
Pindolol	Twin-NN	30	17
Pindolol	Correlation	30	0
Pindolol	Random	30	5
Pindolol	Twin-NN	30	16
Pindolol	Correlation	30	0
Pindolol	Random	30	5
Pindolol	Twin-NN	30	16
Pindolol	Correlation	30	0
Pindolol	Random	30	4
Pindolol	Twin-NN	30	18
Pindolol	Correlation	30	2
Pindolol	Random	35	2
Pindolol	Twin-NN	35	17
Pindolol	Correlation	35	1
Pindolol	Random	35	3
Pindolol	Twin-NN	35	4
Pindolol	Correlation	35	0
Pindolol	Random	35	3
Pindolol	Twin-NN	35	21
Pindolol	Correlation	35	4
Pindolol	Random	35	8
Pindolol	Twin-NN	35	17
Pindolol	Correlation	35	1
Pindolol	Random	35	6
Pindolol	Twin-NN	35	21
Pindolol	Correlation	35	0
Pindolol	Random	35	7
Pindolol	Twin-NN	35	17
Pindolol	Correlation	35	0
Pindolol	Random	35	6
Pindolol	Twin-NN	35	19
Pindolol	Correlation	35	0
Pindolol	Random	35	6
Pindolol	Twin-NN	35	19
Pindolol	Correlation	35	3
Pindolol	Random	40	4
Pindolol	Twin-NN	40	18
Pindolol	Correlation	40	1
Pindolol	Random	40	4
Pindolol	Twin-NN	40	4
Pindolol	Correlation	40	0
Pindolol	Random	40	4
Pindolol	Twin-NN	40	22
Pindolol	Correlation	40	4
Pindolol	Random	40	8
Pindolol	Twin-NN	40	20
Pindolol	Correlation	40	2
Pindolol	Random	40	7
Pindolol	Twin-NN	40	23
Pindolol	Correlation	40	0
Pindolol	Random	40	7
Pindolol	Twin-NN	40	18
Pindolol	Correlation	40	0
Pindolol	Random	40	6
Pindolol	Twin-NN	40	21
Pindolol	Correlation	40	0
Pindolol	Random	40	7
Pindolol	Twin-NN	40	21
Pindolol	Correlation	40	3
Pindolol	Random	45	4
Pindolol	Twin-NN	45	18
Pindolol	Correlation	45	1
Pindolol	Random	45	5
Pindolol	Twin-NN	45	4
Pindolol	Correlation	45	0
Pindolol	Random	45	4
Pindolol	Twin-NN	45	23
Pindolol	Correlation	45	7
Pindolol	Random	45	9
Pindolol	Twin-NN	45	22
Pindolol	Correlation	45	2
Pindolol	Random	45	8
Pindolol	Twin-NN	45	24
Pindolol	Correlation	45	0
Pindolol	Random	45	8
Pindolol	Twin-NN	45	18
Pindolol	Correlation	45	0
Pindolol	Random	45	6
Pindolol	Twin-NN	45	22
Pindolol	Correlation	45	0
Pindolol	Random	45	9
Pindolol	Twin-NN	45	22
Pindolol	Correlation	45	3
Pindolol	Random	50	4
Pindolol	Twin-NN	50	21
Pindolol	Correlation	50	3
Pindolol	Random	50	8
Pindolol	Twin-NN	50	4
Pindolol	Correlation	50	0
Pindolol	Random	50	5
Pindolol	Twin-NN	50	25
Pindolol	Correlation	50	8
Pindolol	Random	50	9
Pindolol	Twin-NN	50	26
Pindolol	Correlation	50	2
Pindolol	Random	50	8
Pindolol	Twin-NN	50	28
Pindolol	Correlation	50	0
Pindolol	Random	50	8
Pindolol	Twin-NN	50	22
Pindolol	Correlation	50	0
Pindolol	Random	50	8
Pindolol	Twin-NN	50	25
Pindolol	Correlation	50	0
Pindolol	Random	50	9
Pindolol	Twin-NN	50	23
Pindolol	Correlation	50	3
Pindolol	Random	55	5
Pindolol	Twin-NN	55	22
Pindolol	Correlation	55	3
Pindolol	Random	55	8
Pindolol	Twin-NN	55	4
Pindolol	Correlation	55	0
Pindolol	Random	55	5
Pindolol	Twin-NN	55	27
Pindolol	Correlation	55	8
Pindolol	Random	55	10
Pindolol	Twin-NN	55	28
Pindolol	Correlation	55	2
Pindolol	Random	55	8
Pindolol	Twin-NN	55	29
Pindolol	Correlation	55	0
Pindolol	Random	55	9
Pindolol	Twin-NN	55	24
Pindolol	Correlation	55	0
Pindolol	Random	55	9
Pindolol	Twin-NN	55	26
Pindolol	Correlation	55	2
Pindolol	Random	55	9
Pindolol	Twin-NN	55	25
Pindolol	Correlation	55	3
Pindolol	Random	60	7
Pindolol	Twin-NN	60	24
Pindolol	Correlation	60	3
Pindolol	Random	60	8
Pindolol	Twin-NN	60	4
Pindolol	Correlation	60	1
Pindolol	Random	60	5
Pindolol	Twin-NN	60	27
Pindolol	Correlation	60	8
Pindolol	Random	60	10
Pindolol	Twin-NN	60	31
Pindolol	Correlation	60	2
Pindolol	Random	60	8
Pindolol	Twin-NN	60	31
Pindolol	Correlation	60	0
Pindolol	Random	60	10
Pindolol	Twin-NN	60	25
Pindolol	Correlation	60	0
Pindolol	Random	60	11
Pindolol	Twin-NN	60	27
Pindolol	Correlation	60	3
Pindolol	Random	60	10
Pindolol	Twin-NN	60	25
Pindolol	Correlation	60	3
Pindolol	Random	65	10
Pindolol	Twin-NN	65	27
Pindolol	Correlation	65	3
Pindolol	Random	65	8
Pindolol	Twin-NN	65	5
Pindolol	Correlation	65	1
Pindolol	Random	65	5
Pindolol	Twin-NN	65	28
Pindolol	Correlation	65	9
Pindolol	Random	65	11
Pindolol	Twin-NN	65	32
Pindolol	Correlation	65	3
Pindolol	Random	65	8
Pindolol	Twin-NN	65	32
Pindolol	Correlation	65	0
Pindolol	Random	65	11
Pindolol	Twin-NN	65	27
Pindolol	Correlation	65	0
Pindolol	Random	65	11
Pindolol	Twin-NN	65	28
Pindolol	Correlation	65	3
Pindolol	Random	65	11
Pindolol	Twin-NN	65	30
Pindolol	Correlation	65	3
Pindolol	Random	70	11
Pindolol	Twin-NN	70	28
Pindolol	Correlation	70	3
Pindolol	Random	70	8
Pindolol	Twin-NN	70	5
Pindolol	Correlation	70	2
Pindolol	Random	70	6
Pindolol	Twin-NN	70	29
Pindolol	Correlation	70	9
Pindolol	Random	70	11
Pindolol	Twin-NN	70	32
Pindolol	Correlation	70	3
Pindolol	Random	70	8
Pindolol	Twin-NN	70	32
Pindolol	Correlation	70	0
Pindolol	Random	70	12
Pindolol	Twin-NN	70	29
Pindolol	Correlation	70	1
Pindolol	Random	70	11
Pindolol	Twin-NN	70	30
Pindolol	Correlation	70	3
Pindolol	Random	70	11
Pindolol	Twin-NN	70	30
Pindolol	Correlation	70	4
Pindolol	Random	75	12
Pindolol	Twin-NN	75	29
Pindolol	Correlation	75	3
Pindolol	Random	75	8
Pindolol	Twin-NN	75	5
Pindolol	Correlation	75	2
Pindolol	Random	75	8
Pindolol	Twin-NN	75	32
Pindolol	Correlation	75	9
Pindolol	Random	75	13
Pindolol	Twin-NN	75	33
Pindolol	Correlation	75	3
Pindolol	Random	75	8
Pindolol	Twin-NN	75	34
Pindolol	Correlation	75	1
Pindolol	Random	75	13
Pindolol	Twin-NN	75	29
Pindolol	Correlation	75	1
Pindolol	Random	75	13
Pindolol	Twin-NN	75	31
Pindolol	Correlation	75	4
Pindolol	Random	75	12
Pindolol	Twin-NN	75	32
Pindolol	Correlation	75	5
Pindolol	Random	80	13
Pindolol	Twin-NN	80	30
Pindolol	Correlation	80	5
Pindolol	Random	80	8
Pindolol	Twin-NN	80	5
Pindolol	Correlation	80	3
Pindolol	Random	80	8
Pindolol	Twin-NN	80	35
Pindolol	Correlation	80	10
Pindolol	Random	80	14
Pindolol	Twin-NN	80	35
Pindolol	Correlation	80	4
Pindolol	Random	80	8
Pindolol	Twin-NN	80	36
Pindolol	Correlation	80	1
Pindolol	Random	80	14
Pindolol	Twin-NN	80	29
Pindolol	Correlation	80	1
Pindolol	Random	80	14
Pindolol	Twin-NN	80	32
Pindolol	Correlation	80	4
Pindolol	Random	80	12
Pindolol	Twin-NN	80	33
Pindolol	Correlation	80	5
Pindolol	Random	85	13
Pindolol	Twin-NN	85	31
Pindolol	Correlation	85	5
Pindolol	Random	85	10
Pindolol	Twin-NN	85	6
Pindolol	Correlation	85	3
Pindolol	Random	85	8
Pindolol	Twin-NN	85	37
Pindolol	Correlation	85	11
Pindolol	Random	85	16
Pindolol	Twin-NN	85	35
Pindolol	Correlation	85	5
Pindolol	Random	85	8
Pindolol	Twin-NN	85	37
Pindolol	Correlation	85	1
Pindolol	Random	85	15
Pindolol	Twin-NN	85	33
Pindolol	Correlation	85	3
Pindolol	Random	85	14
Pindolol	Twin-NN	85	35
Pindolol	Correlation	85	5
Pindolol	Random	85	12
Pindolol	Twin-NN	85	37
Pindolol	Correlation	85	5
Pindolol	Random	90	13
Pindolol	Twin-NN	90	33
Pindolol	Correlation	90	5
Pindolol	Random	90	11
Pindolol	Twin-NN	90	7
Pindolol	Correlation	90	3
Pindolol	Random	90	9
Pindolol	Twin-NN	90	38
Pindolol	Correlation	90	14
Pindolol	Random	90	16
Pindolol	Twin-NN	90	35
Pindolol	Correlation	90	5
Pindolol	Random	90	8
Pindolol	Twin-NN	90	39
Pindolol	Correlation	90	1
Pindolol	Random	90	16
Pindolol	Twin-NN	90	35
Pindolol	Correlation	90	4
Pindolol	Random	90	14
Pindolol	Twin-NN	90	35
Pindolol	Correlation	90	5
Pindolol	Random	90	12
Pindolol	Twin-NN	90	38
Pindolol	Correlation	90	6
Pindolol	Random	95	14
Pindolol	Twin-NN	95	36
Pindolol	Correlation	95	6
Pindolol	Random	95	13
Pindolol	Twin-NN	95	8
Pindolol	Correlation	95	3
Pindolol	Random	95	10
Pindolol	Twin-NN	95	38
Pindolol	Correlation	95	16
Pindolol	Random	95	16
Pindolol	Twin-NN	95	37
Pindolol	Correlation	95	5
Pindolol	Random	95	8
Pindolol	Twin-NN	95	39
Pindolol	Correlation	95	2
Pindolol	Random	95	16
Pindolol	Twin-NN	95	37
Pindolol	Correlation	95	4
Pindolol	Random	95	14
Pindolol	Twin-NN	95	36
Pindolol	Correlation	95	6
Pindolol	Random	95	14
Pindolol	Twin-NN	95	38
Pindolol	Correlation	95	6
Pindolol	Random	100	14
Pindolol	Twin-NN	100	40
Pindolol	Correlation	100	7
Pindolol	Random	100	15
Pindolol	Twin-NN	100	8
Pindolol	Correlation	100	3
Pindolol	Random	100	12
Pindolol	Twin-NN	100	40
Pindolol	Correlation	100	16
Pindolol	Random	100	16
Pindolol	Twin-NN	100	39
Pindolol	Correlation	100	5
Pindolol	Random	100	8
Pindolol	Twin-NN	100	39
Pindolol	Correlation	100	2
Pindolol	Random	100	16
Pindolol	Twin-NN	100	38
Pindolol	Correlation	100	4
Pindolol	Random	100	14
Pindolol	Twin-NN	100	40
Pindolol	Correlation	100	8
Pindolol	Random	100	14
Pindolol	Twin-NN	100	38
Pindolol	Correlation	100	7
Risperidone	Random	0	0
Risperidone	Twin-NN	0	0
Risperidone	Correlation	0	0
Risperidone	Random	0	0
Risperidone	Twin-NN	0	0
Risperidone	Correlation	0	0
Risperidone	Random	0	0
Risperidone	Twin-NN	0	0
Risperidone	Correlation	0	0
Risperidone	Random	0	0
Risperidone	Twin-NN	0	0
Risperidone	Correlation	0	0
Risperidone	Random	0	0
Risperidone	Twin-NN	0	0
Risperidone	Correlation	0	0
Risperidone	Random	0	0
Risperidone	Twin-NN	0	0
Risperidone	Correlation	0	0
Risperidone	Random	0	0
Risperidone	Twin-NN	0	0
Risperidone	Correlation	0	0
Risperidone	Random	5	2
Risperidone	Twin-NN	5	6
Risperidone	Correlation	5	2
Risperidone	Random	5	2
Risperidone	Twin-NN	5	4
Risperidone	Correlation	5	0
Risperidone	Random	5	3
Risperidone	Twin-NN	5	0
Risperidone	Correlation	5	2
Risperidone	Random	5	1
Risperidone	Twin-NN	5	1
Risperidone	Correlation	5	0
Risperidone	Random	5	1
Risperidone	Twin-NN	5	0
Risperidone	Correlation	5	0
Risperidone	Random	5	2
Risperidone	Twin-NN	5	6
Risperidone	Correlation	5	0
Risperidone	Random	5	0
Risperidone	Twin-NN	5	7
Risperidone	Correlation	5	8
Risperidone	Random	10	3
Risperidone	Twin-NN	10	9
Risperidone	Correlation	10	4
Risperidone	Random	10	4
Risperidone	Twin-NN	10	7
Risperidone	Correlation	10	2
Risperidone	Random	10	4
Risperidone	Twin-NN	10	3
Risperidone	Correlation	10	3
Risperidone	Random	10	1
Risperidone	Twin-NN	10	2
Risperidone	Correlation	10	1
Risperidone	Random	10	5
Risperidone	Twin-NN	10	0
Risperidone	Correlation	10	0
Risperidone	Random	10	5
Risperidone	Twin-NN	10	10
Risperidone	Correlation	10	0
Risperidone	Random	10	1
Risperidone	Twin-NN	10	8
Risperidone	Correlation	10	12
Risperidone	Random	15	5
Risperidone	Twin-NN	15	17
Risperidone	Correlation	15	5
Risperidone	Random	15	4
Risperidone	Twin-NN	15	11
Risperidone	Correlation	15	5
Risperidone	Random	15	6
Risperidone	Twin-NN	15	5
Risperidone	Correlation	15	4
Risperidone	Random	15	2
Risperidone	Twin-NN	15	2
Risperidone	Correlation	15	1
Risperidone	Random	15	7
Risperidone	Twin-NN	15	0
Risperidone	Correlation	15	0
Risperidone	Random	15	8
Risperidone	Twin-NN	15	13
Risperidone	Correlation	15	0
Risperidone	Random	15	3
Risperidone	Twin-NN	15	11
Risperidone	Correlation	15	15
Risperidone	Random	20	6
Risperidone	Twin-NN	20	18
Risperidone	Correlation	20	6
Risperidone	Random	20	7
Risperidone	Twin-NN	20	16
Risperidone	Correlation	20	9
Risperidone	Random	20	7
Risperidone	Twin-NN	20	8
Risperidone	Correlation	20	6
Risperidone	Random	20	5
Risperidone	Twin-NN	20	2
Risperidone	Correlation	20	1
Risperidone	Random	20	7
Risperidone	Twin-NN	20	0
Risperidone	Correlation	20	1
Risperidone	Random	20	9
Risperidone	Twin-NN	20	19
Risperidone	Correlation	20	1
Risperidone	Random	20	3
Risperidone	Twin-NN	20	16
Risperidone	Correlation	20	19
Risperidone	Random	25	7
Risperidone	Twin-NN	25	25
Risperidone	Correlation	25	7
Risperidone	Random	25	10
Risperidone	Twin-NN	25	19
Risperidone	Correlation	25	12
Risperidone	Random	25	8
Risperidone	Twin-NN	25	12
Risperidone	Correlation	25	7
Risperidone	Random	25	6
Risperidone	Twin-NN	25	3
Risperidone	Correlation	25	3
Risperidone	Random	25	8
Risperidone	Twin-NN	25	1
Risperidone	Correlation	25	2
Risperidone	Random	25	13
Risperidone	Twin-NN	25	23
Risperidone	Correlation	25	2
Risperidone	Random	25	4
Risperidone	Twin-NN	25	20
Risperidone	Correlation	25	20
Risperidone	Random	30	8
Risperidone	Twin-NN	30	31
Risperidone	Correlation	30	8
Risperidone	Random	30	10
Risperidone	Twin-NN	30	20
Risperidone	Correlation	30	16
Risperidone	Random	30	8
Risperidone	Twin-NN	30	16
Risperidone	Correlation	30	9
Risperidone	Random	30	9
Risperidone	Twin-NN	30	5
Risperidone	Correlation	30	3
Risperidone	Random	30	10
Risperidone	Twin-NN	30	2
Risperidone	Correlation	30	3
Risperidone	Random	30	16
Risperidone	Twin-NN	30	27
Risperidone	Correlation	30	3
Risperidone	Random	30	6
Risperidone	Twin-NN	30	23
Risperidone	Correlation	30	24
Risperidone	Random	35	10
Risperidone	Twin-NN	35	35
Risperidone	Correlation	35	8
Risperidone	Random	35	11
Risperidone	Twin-NN	35	25
Risperidone	Correlation	35	21
Risperidone	Random	35	9
Risperidone	Twin-NN	35	18
Risperidone	Correlation	35	10
Risperidone	Random	35	12
Risperidone	Twin-NN	35	6
Risperidone	Correlation	35	3
Risperidone	Random	35	15
Risperidone	Twin-NN	35	3
Risperidone	Correlation	35	5
Risperidone	Random	35	18
Risperidone	Twin-NN	35	32
Risperidone	Correlation	35	3
Risperidone	Random	35	9
Risperidone	Twin-NN	35	27
Risperidone	Correlation	35	28
Risperidone	Random	40	13
Risperidone	Twin-NN	40	37
Risperidone	Correlation	40	11
Risperidone	Random	40	13
Risperidone	Twin-NN	40	30
Risperidone	Correlation	40	23
Risperidone	Random	40	11
Risperidone	Twin-NN	40	20
Risperidone	Correlation	40	10
Risperidone	Random	40	16
Risperidone	Twin-NN	40	6
Risperidone	Correlation	40	5
Risperidone	Random	40	17
Risperidone	Twin-NN	40	3
Risperidone	Correlation	40	5
Risperidone	Random	40	20
Risperidone	Twin-NN	40	33
Risperidone	Correlation	40	4
Risperidone	Random	40	12
Risperidone	Twin-NN	40	31
Risperidone	Correlation	40	35
Risperidone	Random	45	15
Risperidone	Twin-NN	45	37
Risperidone	Correlation	45	11
Risperidone	Random	45	16
Risperidone	Twin-NN	45	31
Risperidone	Correlation	45	27
Risperidone	Random	45	12
Risperidone	Twin-NN	45	22
Risperidone	Correlation	45	12
Risperidone	Random	45	17
Risperidone	Twin-NN	45	6
Risperidone	Correlation	45	5
Risperidone	Random	45	19
Risperidone	Twin-NN	45	4
Risperidone	Correlation	45	5
Risperidone	Random	45	23
Risperidone	Twin-NN	45	38
Risperidone	Correlation	45	6
Risperidone	Random	45	13
Risperidone	Twin-NN	45	34
Risperidone	Correlation	45	38
Risperidone	Random	50	15
Risperidone	Twin-NN	50	41
Risperidone	Correlation	50	13
Risperidone	Random	50	18
Risperidone	Twin-NN	50	36
Risperidone	Correlation	50	29
Risperidone	Random	50	13
Risperidone	Twin-NN	50	24
Risperidone	Correlation	50	13
Risperidone	Random	50	17
Risperidone	Twin-NN	50	6
Risperidone	Correlation	50	6
Risperidone	Random	50	21
Risperidone	Twin-NN	50	5
Risperidone	Correlation	50	5
Risperidone	Random	50	24
Risperidone	Twin-NN	50	41
Risperidone	Correlation	50	8
Risperidone	Random	50	16
Risperidone	Twin-NN	50	37
Risperidone	Correlation	50	44
Risperidone	Random	55	16
Risperidone	Twin-NN	55	44
Risperidone	Correlation	55	14
Risperidone	Random	55	20
Risperidone	Twin-NN	55	39
Risperidone	Correlation	55	33
Risperidone	Random	55	15
Risperidone	Twin-NN	55	25
Risperidone	Correlation	55	13
Risperidone	Random	55	20
Risperidone	Twin-NN	55	6
Risperidone	Correlation	55	8
Risperidone	Random	55	21
Risperidone	Twin-NN	55	6
Risperidone	Correlation	55	5
Risperidone	Random	55	28
Risperidone	Twin-NN	55	45
Risperidone	Correlation	55	8
Risperidone	Random	55	18
Risperidone	Twin-NN	55	43
Risperidone	Correlation	55	46
Risperidone	Random	60	18
Risperidone	Twin-NN	60	49
Risperidone	Correlation	60	17
Risperidone	Random	60	23
Risperidone	Twin-NN	60	40
Risperidone	Correlation	60	34
Risperidone	Random	60	18
Risperidone	Twin-NN	60	26
Risperidone	Correlation	60	14
Risperidone	Random	60	22
Risperidone	Twin-NN	60	7
Risperidone	Correlation	60	9
Risperidone	Random	60	23
Risperidone	Twin-NN	60	7
Risperidone	Correlation	60	6
Risperidone	Random	60	29
Risperidone	Twin-NN	60	48
Risperidone	Correlation	60	9
Risperidone	Random	60	19
Risperidone	Twin-NN	60	46
Risperidone	Correlation	60	50
Risperidone	Random	65	19
Risperidone	Twin-NN	65	54
Risperidone	Correlation	65	19
Risperidone	Random	65	26
Risperidone	Twin-NN	65	44
Risperidone	Correlation	65	37
Risperidone	Random	65	20
Risperidone	Twin-NN	65	28
Risperidone	Correlation	65	17
Risperidone	Random	65	22
Risperidone	Twin-NN	65	8
Risperidone	Correlation	65	11
Risperidone	Random	65	23
Risperidone	Twin-NN	65	7
Risperidone	Correlation	65	7
Risperidone	Random	65	31
Risperidone	Twin-NN	65	50
Risperidone	Correlation	65	12
Risperidone	Random	65	21
Risperidone	Twin-NN	65	48
Risperidone	Correlation	65	56
Risperidone	Random	70	21
Risperidone	Twin-NN	70	58
Risperidone	Correlation	70	20
Risperidone	Random	70	28
Risperidone	Twin-NN	70	46
Risperidone	Correlation	70	39
Risperidone	Random	70	22
Risperidone	Twin-NN	70	30
Risperidone	Correlation	70	18
Risperidone	Random	70	24
Risperidone	Twin-NN	70	9
Risperidone	Correlation	70	11
Risperidone	Random	70	23
Risperidone	Twin-NN	70	9
Risperidone	Correlation	70	7
Risperidone	Random	70	31
Risperidone	Twin-NN	70	53
Risperidone	Correlation	70	12
Risperidone	Random	70	23
Risperidone	Twin-NN	70	50
Risperidone	Correlation	70	59
Risperidone	Random	75	23
Risperidone	Twin-NN	75	63
Risperidone	Correlation	75	21
Risperidone	Random	75	29
Risperidone	Twin-NN	75	47
Risperidone	Correlation	75	42
Risperidone	Random	75	24
Risperidone	Twin-NN	75	34
Risperidone	Correlation	75	24
Risperidone	Random	75	26
Risperidone	Twin-NN	75	11
Risperidone	Correlation	75	12
Risperidone	Random	75	27
Risperidone	Twin-NN	75	9
Risperidone	Correlation	75	8
Risperidone	Random	75	32
Risperidone	Twin-NN	75	53
Risperidone	Correlation	75	12
Risperidone	Random	75	24
Risperidone	Twin-NN	75	52
Risperidone	Correlation	75	62
Risperidone	Random	80	25
Risperidone	Twin-NN	80	65
Risperidone	Correlation	80	25
Risperidone	Random	80	30
Risperidone	Twin-NN	80	51
Risperidone	Correlation	80	42
Risperidone	Random	80	26
Risperidone	Twin-NN	80	35
Risperidone	Correlation	80	26
Risperidone	Random	80	29
Risperidone	Twin-NN	80	12
Risperidone	Correlation	80	13
Risperidone	Random	80	30
Risperidone	Twin-NN	80	11
Risperidone	Correlation	80	9
Risperidone	Random	80	33
Risperidone	Twin-NN	80	60
Risperidone	Correlation	80	13
Risperidone	Random	80	28
Risperidone	Twin-NN	80	55
Risperidone	Correlation	80	64
Risperidone	Random	85	28
Risperidone	Twin-NN	85	67
Risperidone	Correlation	85	26
Risperidone	Random	85	31
Risperidone	Twin-NN	85	52
Risperidone	Correlation	85	44
Risperidone	Random	85	30
Risperidone	Twin-NN	85	38
Risperidone	Correlation	85	28
Risperidone	Random	85	30
Risperidone	Twin-NN	85	15
Risperidone	Correlation	85	13
Risperidone	Random	85	32
Risperidone	Twin-NN	85	13
Risperidone	Correlation	85	12
Risperidone	Random	85	38
Risperidone	Twin-NN	85	65
Risperidone	Correlation	85	14
Risperidone	Random	85	30
Risperidone	Twin-NN	85	57
Risperidone	Correlation	85	67
Risperidone	Random	90	28
Risperidone	Twin-NN	90	68
Risperidone	Correlation	90	26
Risperidone	Random	90	33
Risperidone	Twin-NN	90	54
Risperidone	Correlation	90	46
Risperidone	Random	90	35
Risperidone	Twin-NN	90	40
Risperidone	Correlation	90	29
Risperidone	Random	90	31
Risperidone	Twin-NN	90	16
Risperidone	Correlation	90	13
Risperidone	Random	90	33
Risperidone	Twin-NN	90	13
Risperidone	Correlation	90	12
Risperidone	Random	90	39
Risperidone	Twin-NN	90	69
Risperidone	Correlation	90	15
Risperidone	Random	90	31
Risperidone	Twin-NN	90	60
Risperidone	Correlation	90	69
Risperidone	Random	95	29
Risperidone	Twin-NN	95	72
Risperidone	Correlation	95	26
Risperidone	Random	95	35
Risperidone	Twin-NN	95	57
Risperidone	Correlation	95	48
Risperidone	Random	95	36
Risperidone	Twin-NN	95	42
Risperidone	Correlation	95	31
Risperidone	Random	95	31
Risperidone	Twin-NN	95	16
Risperidone	Correlation	95	13
Risperidone	Random	95	35
Risperidone	Twin-NN	95	13
Risperidone	Correlation	95	13
Risperidone	Random	95	39
Risperidone	Twin-NN	95	70
Risperidone	Correlation	95	16
Risperidone	Random	95	33
Risperidone	Twin-NN	95	62
Risperidone	Correlation	95	75
Risperidone	Random	100	30
Risperidone	Twin-NN	100	76
Risperidone	Correlation	100	28
Risperidone	Random	100	37
[truncated: 25,595 more rows]
