# Supplementary material for: Deep phenotypic profiling of neuroactive drugs in larval zebrafish
Source: Nat Commun. 2024 Nov 17;15:9955. doi: 10.1038/s41467-024-54375-y (PMC11570628; doi:10.1038/s41467-024-54375-y)
Supplement: Supplementary file 6 — Source Data [file 41467_2024_54375_MOESM6_ESM.zip › Figure_Source_Data/Main/Fig_3c.csv]

prc_MI	rec_MI	prc_MI_Smooth	rec_MI_Smooth	prc_Dense_Smooth	rec_Dense_Smooth	prc_Corr	rec_Corr	prc_Corr_Smooth	rec_Corr_Smooth	prc_Euc	rec_Euc	prc_Euc_Smooth	rec_Euc_Smooth	prc_DTW	rec_DTW
0.5168764302059496	1.0	0.5148148148148148	1.0	0.5233130611062844	1.0	0.5004153973968429	1.0	0.5057374755107753	1.0	0.5094446010713278	1.0	0.5111739745403112	1.0	0.5087274774774775	1.0
0.5167381974248927	0.9994465965688988	0.5146765460245084	0.9994465965688988	0.5231749710312862	0.9994465965688988	0.5002770083102493	0.9994465965688988	0.5055991041433371	0.9994465965688988	0.5093062605752962	0.9994465965688988	0.5110356536502547	0.9994465965688988	0.5085891298225852	0.9994465965688988
0.5168860904407556	0.9994465965688988	0.5148232611174458	0.9994465965688988	0.5233265720081136	0.9994465965688988	0.5004156275976724	0.9994465965688988	0.5057406888826659	0.9994465965688988	0.5094499294781383	0.9994465965688988	0.5111803000283045	0.9994465965688988	0.5087323943661972	0.9994465965688988
0.5170340681362725	0.9994465965688988	0.5149700598802395	0.9994465965688988	0.5234782608695652	0.9994465965688988	0.5005543237250555	0.9994465965688988	0.5058823529411764	0.9994465965688988	0.5095936794582393	0.9994465965688988	0.5113250283125708	0.9994465965688988	0.5088757396449705	0.9994465965688988
0.5171821305841925	0.9994465965688988	0.5152639087018545	0.9994465965688988	0.5236300376920847	0.9994465965688988	0.5006930967563071	0.9994465965688988	0.5060240963855421	0.9994465965688988	0.5097375105842507	0.9994465965688988	0.5114698385726423	0.9994465965688988	0.5090191657271702	0.9994465965688988
0.5173302778573474	0.9994465965688988	0.5154109589041096	0.9994465965688988	0.5237819025522041	0.9994465965688988	0.5008319467554077	0.9994465965688988	0.5061659192825112	0.9994465965688988	0.5098814229249012	0.9994465965688988	0.511614730878187	0.9994465965688988	0.509162672681139	0.9994465965688988
0.5174785100286533	0.9994465965688988	0.5155580930630888	0.9994465965688988	0.5239338555265448	0.9994465965688988	0.5009708737864078	0.9994465965688988	0.5063078216989066	0.9994465965688988	0.5100254165489975	0.9994465965688988	0.5117597052989515	0.9994465965688988	0.5093062605752962	0.9994465965688988
0.5176268271711092	0.9994465965688988	0.5157053112507138	0.9994465965688988	0.5240858966918166	0.9994465965688988	0.5011098779134295	0.9994465965688988	0.5064498037016265	0.9994465965688988	0.5101694915254237	0.9994465965688988	0.5119047619047619	0.9994465965688988	0.5094499294781383	0.9994465965688988
0.5177752293577982	0.9994465965688988	0.5158526135389888	0.9994465965688988	0.5239477503628447	0.9988931931377975	0.5012489592006661	0.9994465965688988	0.5065918653576438	0.9994465965688988	0.5103136479231422	0.9994465965688988	0.5120499007655231	0.9994465965688988	0.5095936794582393	0.9994465965688988
0.517923716661887	0.9994465965688988	0.516	0.9994465965688988	0.5240998838559814	0.9988931931377975	0.501388117712382	0.9994465965688988	0.5067340067340067	0.9994465965688988	0.5104578858111928	0.9994465965688988	0.5121951219512195	0.9994465965688988	0.5097375105842507	0.9994465965688988
0.5180722891566265	0.9994465965688988	0.5161474707059159	0.9994465965688988	0.5239616613418531	0.9983397897066962	0.5015273535129131	0.9994465965688988	0.5068762278978389	0.9994465965688988	0.5106022052586938	0.9994465965688988	0.512340425531915	0.9994465965688988	0.5098814229249012	0.9994465965688988
0.5182209469153515	0.9994465965688988	0.516295025728988	0.9994465965688988	0.5241138872748402	0.9983397897066962	0.5016666666666667	0.9994465965688988	0.5070185289163391	0.9994465965688988	0.5107466063348416	0.9994465965688988	0.5124858115777525	0.9994465965688988	0.5100254165489975	0.9994465965688988
0.518369690011481	0.9994465965688988	0.5164426651415499	0.9994465965688988	0.5242662016855565	0.9983397897066962	0.5018060572381217	0.9994465965688988	0.5071609098567817	0.9994465965688988	0.5108910891089109	0.9994465965688988	0.5126312801589554	0.9994465965688988	0.5101694915254237	0.9994465965688988
0.5185185185185185	0.9994465965688988	0.5165903890160183	0.9994465965688988	0.5244186046511627	0.9983397897066962	0.5019455252918288	0.9994465965688988	0.5073033707865169	0.9994465965688988	0.5110356536502547	0.9994465965688988	0.5127768313458262	0.9994465965688988	0.5103136479231422	0.9994465965688988
0.5186674325100517	0.9994465965688988	0.5167381974248927	0.9994465965688988	0.5245710962489095	0.9983397897066962	0.5020850708924104	0.9994465965688988	0.5074459117729699	0.9994465965688988	0.5111803000283045	0.9994465965688988	0.5129224652087475	0.9994465965688988	0.5104578858111928	0.9994465965688988
0.5188164320597529	0.9994465965688988	0.5168860904407556	0.9994465965688988	0.5247236765561373	0.9983397897066962	0.5022246941045606	0.9994465965688988	0.5075885328836425	0.9994465965688988	0.5113250283125708	0.9994465965688988	0.5130681818181818	0.9994465965688988	0.5106022052586938	0.9994465965688988
0.5189655172413793	0.9994465965688988	0.5170340681362725	0.9994465965688988	0.5248763456502764	0.9983397897066962	0.5023643949930459	0.9994465965688988	0.5077312341861119	0.9994465965688988	0.5114698385726423	0.9994465965688988	0.5132139812446718	0.9994465965688988	0.5107466063348416	0.9994465965688988
0.5191146881287726	0.9994465965688988	0.5171821305841925	0.9994465965688988	0.5250291036088475	0.9983397897066962	0.5025041736227045	0.9994465965688988	0.5078740157480315	0.9994465965688988	0.511614730878187	0.9994465965688988	0.5133598635588402	0.9994465965688988	0.5108910891089109	0.9994465965688988
0.5192639447958597	0.9994465965688988	0.5173302778573474	0.9994465965688988	0.5251819505094615	0.9983397897066962	0.5027839643652561	0.9994465965688988	0.5080168776371308	0.9994465965688988	0.5117597052989515	0.9994465965688988	0.5135058288313904	0.9994465965688988	0.5110356536502547	0.9994465965688988
0.5194132873166523	0.9994465965688988	0.5174785100286533	0.9994465965688988	0.5253348864298194	0.9983397897066962	0.5029239766081871	0.9994465965688988	0.5081598199212155	0.9994465965688988	0.5119047619047619	0.9994465965688988	0.5136518771331058	0.9994465965688988	0.5111803000283045	0.9994465965688988
0.5195627157652474	0.9994465965688988	0.5176268271711092	0.9994465965688988	0.5254879114477133	0.9983397897066962	0.5030640668523677	0.9994465965688988	0.5083028426681677	0.9994465965688988	0.5120499007655231	0.9994465965688988	0.5137980085348507	0.9994465965688988	0.5113250283125708	0.9994465965688988
0.5197122302158274	0.9994465965688988	0.5177752293577982	0.9994465965688988	0.5256410256410257	0.9983397897066962	0.5032042351629981	0.9994465965688988	0.5084459459459459	0.9994465965688988	0.5121951219512195	0.9994465965688988	0.5139442231075697	0.9994465965688988	0.5114698385726423	0.9994465965688988
0.5198618307426598	0.9994465965688988	0.517923716661887	0.9994465965688988	0.5257942290877295	0.9983397897066962	0.5033444816053512	0.9994465965688988	0.5085891298225852	0.9994465965688988	0.512340425531915	0.9994465965688988	0.5140905209222887	0.9994465965688988	0.511614730878187	0.9994465965688988
0.5200115174200979	0.9994465965688988	0.5180722891566265	0.9994465965688988	0.5259475218658892	0.9983397897066962	0.5034848062447728	0.9994465965688988	0.5087323943661972	0.9994465965688988	0.5124858115777525	0.9994465965688988	0.5142369020501139	0.9994465965688988	0.5117597052989515	0.9994465965688988
0.5201612903225806	0.9994465965688988	0.5182209469153515	0.9994465965688988	0.52610090405366	0.9983397897066962	0.5036252091466815	0.9994465965688988	0.5088757396449705	0.9994465965688988	0.5126312801589554	0.9994465965688988	0.5143833665622329	0.9994465965688988	0.5119047619047619	0.9994465965688988
0.5203111495246326	0.9994465965688988	0.518369690011481	0.9994465965688988	0.5262543757292882	0.9983397897066962	0.503765690376569	0.9994465965688988	0.5090191657271702	0.9994465965688988	0.5127768313458262	0.9994465965688988	0.5145299145299145	0.9994465965688988	0.5120499007655231	0.9994465965688988
0.5204610951008646	0.9994465965688988	0.5185185185185185	0.9994465965688988	0.5264079369711118	0.9983397897066962	0.50390625	0.9994465965688988	0.509162672681139	0.9994465965688988	0.5129224652087475	0.9994465965688988	0.5148232611174458	0.9994465965688988	0.5121951219512195	0.9994465965688988
0.5206111271259729	0.9994465965688988	0.5186674325100517	0.9994465965688988	0.5265615878575598	0.9983397897066962	0.5040468880826123	0.9994465965688988	0.5094499294781383	0.9994465965688988	0.5130681818181818	0.9994465965688988	0.5149700598802395	0.9994465965688988	0.512340425531915	0.9994465965688988
0.5207612456747405	0.9994465965688988	0.5188164320597529	0.9994465965688988	0.5267153284671533	0.9983397897066962	0.5041876046901173	0.9994465965688988	0.5095936794582393	0.9994465965688988	0.5132139812446718	0.9994465965688988	0.5151169423844837	0.9994465965688988	0.5124858115777525	0.9994465965688988
0.5209114508220364	0.9994465965688988	0.5189655172413793	0.9994465965688988	0.5268691588785047	0.9983397897066962	0.5043283998882994	0.9994465965688988	0.5097375105842507	0.9994465965688988	0.5133598635588402	0.9994465965688988	0.5152639087018545	0.9994465965688988	0.5126312801589554	0.9994465965688988
0.5210617426428159	0.9994465965688988	0.5191146881287726	0.9994465965688988	0.5270230791703184	0.9983397897066962	0.5044692737430168	0.9994465965688988	0.5098814229249012	0.9994465965688988	0.5135058288313904	0.9994465965688988	0.5154109589041096	0.9994465965688988	0.5127768313458262	0.9994465965688988
0.5212121212121212	0.9994465965688988	0.5192639447958597	0.9994465965688988	0.527177089421391	0.9983397897066962	0.5046102263202011	0.9994465965688988	0.5100254165489975	0.9994465965688988	0.5136518771331058	0.9994465965688988	0.5155580930630888	0.9994465965688988	0.5129224652087475	0.9994465965688988
0.5213625866050808	0.9994465965688988	0.5194132873166523	0.9994465965688988	0.5270388775211926	0.9977863862755949	0.504751257685858	0.9994465965688988	0.5101694915254237	0.9994465965688988	0.5139442231075697	0.9994465965688988	0.5157053112507138	0.9994465965688988	0.5130681818181818	0.9994465965688988
0.5215131388969102	0.9994465965688988	0.5195627157652474	0.9994465965688988	0.5271929824561403	0.9977863862755949	0.5048923679060665	0.9994465965688988	0.5103136479231422	0.9994465965688988	0.5140905209222887	0.9994465965688988	0.5158526135389888	0.9994465965688988	0.5132139812446718	0.9994465965688988
0.5216637781629117	0.9994465965688988	0.5197122302158274	0.9994465965688988	0.5273471775372917	0.9977863862755949	0.5050335570469798	0.9994465965688988	0.5104578858111928	0.9994465965688988	0.5142369020501139	0.9994465965688988	0.516	0.9994465965688988	0.5133598635588402	0.9994465965688988
0.5218145044784744	0.9994465965688988	0.5198618307426598	0.9994465965688988	0.5275014628437683	0.9977863862755949	0.5051748251748251	0.9994465965688988	0.5106022052586938	0.9994465965688988	0.5143833665622329	0.9994465965688988	0.5161474707059159	0.9994465965688988	0.5135058288313904	0.9994465965688988
0.5219653179190752	0.9994465965688988	0.5200115174200979	0.9994465965688988	0.5276558384547849	0.9977863862755949	0.5053161723559038	0.9994465965688988	0.5107466063348416	0.9994465965688988	0.5145299145299145	0.9994465965688988	0.516295025728988	0.9994465965688988	0.5136518771331058	0.9994465965688988
0.5221162185602776	0.9994465965688988	0.5203111495246326	0.9994465965688988	0.5278103044496487	0.9977863862755949	0.5054575986565911	0.9994465965688988	0.5108910891089109	0.9994465965688988	0.5146765460245084	0.9994465965688988	0.5164426651415499	0.9994465965688988	0.5137980085348507	0.9994465965688988
0.5222672064777328	0.9994465965688988	0.5204610951008646	0.9994465965688988	0.5276720351390922	0.9972329828444937	0.5055991041433371	0.9994465965688988	0.5110356536502547	0.9994465965688988	0.5148232611174458	0.9994465965688988	0.5165903890160183	0.9994465965688988	0.5139442231075697	0.9994465965688988
0.5224182817471796	0.9994465965688988	0.5206111271259729	0.9994465965688988	0.5278265963678969	0.9972329828444937	0.5057406888826659	0.9994465965688988	0.5111803000283045	0.9994465965688988	0.5149700598802395	0.9994465965688988	0.5167381974248927	0.9994465965688988	0.5140905209222887	0.9994465965688988
0.5225694444444444	0.9994465965688988	0.5204728950403691	0.9988931931377975	0.5276882508057428	0.9966795794133924	0.5058823529411764	0.9994465965688988	0.5113250283125708	0.9994465965688988	0.5151169423844837	0.9994465965688988	0.5170340681362725	0.9994465965688988	0.5142369020501139	0.9994465965688988
0.5228720324261725	0.9994465965688988	0.5206230170175945	0.9988931931377975	0.5278429073856975	0.9966795794133924	0.5060240963855421	0.9994465965688988	0.5114698385726423	0.9994465965688988	0.5152639087018545	0.9994465965688988	0.5173302778573474	0.9994465965688988	0.5143833665622329	0.9994465965688988
0.5230234578627281	0.9994465965688988	0.5207732256203116	0.9988931931377975	0.5279976546467312	0.9966795794133924	0.5061659192825112	0.9994465965688988	0.511614730878187	0.9994465965688988	0.5155580930630888	0.9994465965688988	0.5174785100286533	0.9994465965688988	0.5145299145299145	0.9994465965688988
0.5231749710312862	0.9994465965688988	0.5209235209235209	0.9988931931377975	0.5281524926686217	0.9966795794133924	0.5063078216989066	0.9994465965688988	0.5117597052989515	0.9994465965688988	0.5158526135389888	0.9994465965688988	0.5176268271711092	0.9994465965688988	0.5146765460245084	0.9994465965688988
0.5233265720081136	0.9994465965688988	0.5210739030023095	0.9988931931377975	0.5283074215312409	0.9966795794133924	0.5064498037016265	0.9994465965688988	0.5119047619047619	0.9994465965688988	0.516	0.9994465965688988	0.5177752293577982	0.9994465965688988	0.5148232611174458	0.9994465965688988
0.5234782608695652	0.9994465965688988	0.521224371931851	0.9988931931377975	0.528462441314554	0.9966795794133924	0.5065918653576438	0.9994465965688988	0.5120499007655231	0.9994465965688988	0.5161474707059159	0.9994465965688988	0.517923716661887	0.9994465965688988	0.5149700598802395	0.9994465965688988
0.5236300376920847	0.9994465965688988	0.5213749277874061	0.9988931931377975	0.5286175520986205	0.9966795794133924	0.5067340067340067	0.9994465965688988	0.5119115144639819	0.9988931931377975	0.516295025728988	0.9994465965688988	0.5180722891566265	0.9994465965688988	0.5151169423844837	0.9994465965688988
0.5237819025522041	0.9994465965688988	0.5215255706443225	0.9988931931377975	0.5287727539635937	0.9966795794133924	0.5065955655346618	0.9988931931377975	0.5120567375886524	0.9988931931377975	0.5164426651415499	0.9994465965688988	0.5182209469153515	0.9994465965688988	0.5152639087018545	0.9994465965688988
0.5239338555265448	0.9994465965688988	0.5216763005780347	0.9988931931377975	0.528928046989721	0.9966795794133924	0.5067377877596856	0.9988931931377975	0.5122020431328036	0.9988931931377975	0.5165903890160183	0.9994465965688988	0.518369690011481	0.9994465965688988	0.5154109589041096	0.9994465965688988
0.5240858966918166	0.9994465965688988	0.5218271176640648	0.9988931931377975	0.5287896592244419	0.9961261759822911	0.5068800898623982	0.9988931931377975	0.5123474311666194	0.9988931931377975	0.5167381974248927	0.9994465965688988	0.5186674325100517	0.9994465965688988	0.5155580930630888	0.9994465965688988
0.5242380261248186	0.9994465965688988	0.521978021978022	0.9988931931377975	0.5289450484866295	0.9961261759822911	0.5070224719101124	0.9988931931377975	0.5124929017603634	0.9988931931377975	0.5168860904407556	0.9994465965688988	0.5188164320597529	0.9994465965688988	0.5157053112507138	0.9994465965688988
0.524390243902439	0.9994465965688988	0.5221290135956032	0.9988931931377975	0.5291005291005291	0.9961261759822911	0.5071649339702163	0.9988931931377975	0.5126384549843794	0.9988931931377975	0.5170340681362725	0.9994465965688988	0.5189655172413793	0.9994465965688988	0.5158526135389888	0.9994465965688988
0.5245425501016555	0.9994465965688988	0.5222800925925926	0.9988931931377975	0.5292561011467215	0.9961261759822911	0.507026419336706	0.9983397897066962	0.5127840909090909	0.9988931931377975	0.5171821305841925	0.9994465965688988	0.5191146881287726	0.9994465965688988	0.516	0.9994465965688988
0.5246949447995352	0.9994465965688988	0.5224312590448625	0.9988931931377975	0.5291176470588236	0.9955727725511898	0.5071689626089401	0.9983397897066962	0.5129298096050015	0.9988931931377975	0.5173302778573474	0.9994465965688988	0.5192639447958597	0.9994465965688988	0.5161474707059159	0.9994465965688988
0.5248474280732345	0.9994465965688988	0.5225825130283729	0.9988931931377975	0.5289791115033834	0.9950193691200886	0.5070303712035995	0.9977863862755949	0.5130756111426947	0.9988931931377975	0.5174785100286533	0.9994465965688988	0.5194132873166523	0.9994465965688988	0.516295025728988	0.9994465965688988
0.525	0.9994465965688988	0.5227338546191718	0.9988931931377975	0.5291347851677457	0.9950193691200886	0.5071729957805907	0.9977863862755949	0.5132214955928348	0.9988931931377975	0.5176268271711092	0.9994465965688988	0.5195627157652474	0.9994465965688988	0.5164426651415499	0.9994465965688988
0.5251526606571678	0.9994465965688988	0.5228852838933952	0.9988931931377975	0.5292905504857227	0.9950193691200886	0.5073157006190209	0.9977863862755949	0.5133674630261661	0.9988931931377975	0.5177752293577982	0.9994465965688988	0.5197122302158274	0.9994465965688988	0.5165903890160183	0.9994465965688988
0.525305410122164	0.9994465965688988	0.5230368009272675	0.9988931931377975	0.5291519434628975	0.9944659656889873	0.5074584857866592	0.9977863862755949	0.5135135135135135	0.9988931931377975	0.517923716661887	0.9994465965688988	0.5198618307426598	0.9994465965688988	0.5167381974248927	0.9994465965688988
0.5254582484725051	0.9994465965688988	0.5231884057971015	0.9988931931377975	0.5293078055964654	0.9944659656889873	0.5073198198198198	0.9972329828444937	0.5136596471257826	0.9988931931377975	0.5180722891566265	0.9994465965688988	0.5200115174200979	0.9994465965688988	0.5168860904407556	0.9994465965688988
0.5256111757857974	0.9994465965688988	0.5233400985792983	0.9988931931377975	0.5294637595757219	0.9944659656889873	0.5074626865671642	0.9972329828444937	0.5138058639339596	0.9988931931377975	0.5182209469153515	0.9994465965688988	0.5203111495246326	0.9994465965688988	0.5170340681362725	0.9994465965688988
0.525764192139738	0.9994465965688988	0.523491879350348	0.9988931931377975	0.5296198054818745	0.9944659656889873	0.5076056338028169	0.9972329828444937	0.5139521640091116	0.9988931931377975	0.518369690011481	0.9994465965688988	0.5204610951008646	0.9994465965688988	0.5171821305841925	0.9994465965688988
0.5259172976121141	0.9994465965688988	0.5236437481868291	0.9988931931377975	0.5294811320754716	0.993912562257886	0.5077486615948155	0.9972329828444937	0.5140985474223868	0.9988931931377975	0.5185185185185185	0.9994465965688988	0.5206111271259729	0.9994465965688988	0.5174785100286533	0.9994465965688988
0.5260704922808039	0.9994465965688988	0.5237957051654092	0.9988931931377975	0.5296372751400766	0.993912562257886	0.507891770011274	0.9972329828444937	0.5142450142450142	0.9988931931377975	0.5186674325100517	0.9994465965688988	0.5207612456747405	0.9994465965688988	0.5176268271711092	0.9994465965688988
0.5262237762237763	0.9994465965688988	0.5239477503628447	0.9988931931377975	0.5297935103244837	0.993912562257886	0.5080349591203834	0.9972329828444937	0.5141065830721003	0.9983397897066962	0.5185291582878483	0.9988931931377975	0.5209114508220364	0.9994465965688988	0.5177752293577982	0.9994465965688988
0.5263771495190906	0.9994465965688988	0.5240998838559814	0.9988931931377975	0.529949837710239	0.993912562257886	0.5081782289904118	0.9972329828444937	0.5142531356898518	0.9983397897066962	0.5186781609195402	0.9988931931377975	0.5210617426428159	0.9994465965688988	0.517923716661887	0.9994465965688988
0.5265306122448979	0.9994465965688988	0.5242521057217543	0.9988931931377975	0.5301062573789846	0.993912562257886	0.5083215796897038	0.9972329828444937	0.5143997718848018	0.9983397897066962	0.5188272492095429	0.9988931931377975	0.5212121212121212	0.9994465965688988	0.5180722891566265	0.9994465965688988
0.5266841644794401	0.9994465965688988	0.5244044160371877	0.9988931931377975	0.5302627694124594	0.993912562257886	0.5084650112866818	0.9972329828444937	0.5145464917284654	0.9983397897066962	0.5189764232317424	0.9988931931377975	0.5210739030023095	0.9988931931377975	0.5182209469153515	0.9994465965688988
0.5268378063010501	0.9994465965688988	0.5245568148793955	0.9988931931377975	0.5304193738924985	0.993912562257886	0.5086085238498448	0.9972329828444937	0.5146932952924393	0.9983397897066962	0.5191256830601093	0.9988931931377975	0.521224371931851	0.9988931931377975	0.518369690011481	0.9994465965688988
0.5269915377881529	0.9994465965688988	0.5247093023255814	0.9988931931377975	0.530576070901034	0.993912562257886	0.5087521174477696	0.9972329828444937	0.514554794520548	0.9977863862755949	0.5192750287686997	0.9988931931377975	0.5213749277874061	0.9988931931377975	0.5185185185185185	0.9994465965688988
0.5271453590192644	0.9994465965688988	0.5248618784530387	0.9988931931377975	0.5307328605200946	0.993912562257886	0.5088957921491104	0.9972329828444937	0.5148486579097659	0.9977863862755949	0.5194244604316547	0.9988931931377975	0.5215255706443225	0.9988931931377975	0.5186674325100517	0.9994465965688988
0.5272992700729927	0.9994465965688988	0.5247236765561373	0.9983397897066962	0.5305941472066213	0.9933591588267847	0.5090395480225989	0.9972329828444937	0.5149957155098543	0.9977863862755949	0.5195739781232009	0.9988931931377975	0.5216763005780347	0.9988931931377975	0.5188164320597529	0.9994465965688988
0.5274532710280374	0.9994465965688988	0.5248763456502764	0.9983397897066962	0.5307510348905973	0.9933591588267847	0.5091833851370443	0.9972329828444937	0.5151428571428571	0.9977863862755949	0.5197235819176504	0.9988931931377975	0.5218271176640648	0.9988931931377975	0.5189655172413793	0.9994465965688988
0.5276073619631901	0.9994465965688988	0.5250291036088475	0.9983397897066962	0.530908015380065	0.9933591588267847	0.509327303561334	0.9972329828444937	0.5152900828808231	0.9977863862755949	0.5198732718894009	0.9988931931377975	0.521978021978022	0.9988931931377975	0.5191146881287726	0.9994465965688988
0.5277615429573349	0.9994465965688988	0.5251819505094615	0.9983397897066962	0.5310650887573964	0.9933591588267847	0.5094713033644331	0.9972329828444937	0.5151515151515151	0.9972329828444937	0.5200230481129358	0.9988931931377975	0.5221290135956032	0.9988931931377975	0.5194132873166523	0.9994465965688988
0.5279158140894475	0.9994465965688988	0.5253348864298194	0.9983397897066962	0.5312222551050607	0.9933591588267847	0.5096153846153846	0.9972329828444937	0.5152988275664856	0.9972329828444937	0.5201729106628242	0.9988931931377975	0.5222800925925926	0.9988931931377975	0.5195627157652474	0.9994465965688988
0.5277777777777778	0.9988931931377975	0.5254879114477133	0.9983397897066962	0.5313795145056246	0.9933591588267847	0.5097595473833098	0.9972329828444937	0.5154462242562929	0.9972329828444937	0.5203228596137215	0.9988931931377975	0.5224312590448625	0.9988931931377975	0.5197122302158274	0.9994465965688988
0.5279321439017256	0.9988931931377975	0.5256410256410257	0.9983397897066962	0.5315368670417531	0.9933591588267847	0.5099037917374081	0.9972329828444937	0.5155937052932761	0.9972329828444937	0.5204728950403691	0.9988931931377975	0.5225825130283729	0.9988931931377975	0.5198618307426598	0.9994465965688988
0.5280866003510825	0.9988931931377975	0.5257942290877295	0.9983397897066962	0.5316943127962085	0.9933591588267847	0.5100481177469572	0.9972329828444937	0.5157412707498569	0.9972329828444937	0.5206230170175945	0.9988931931377975	0.5227338546191718	0.9988931931377975	0.5200115174200979	0.9994465965688988
0.5282411472051507	0.9988931931377975	0.5259475218658892	0.9983397897066962	0.5318518518518518	0.9933591588267847	0.5101925254813137	0.9972329828444937	0.51588892069854	0.9972329828444937	0.5207732256203116	0.9988931931377975	0.5228852838933952	0.9988931931377975	0.5201612903225806	0.9994465965688988
0.5283957845433255	0.9988931931377975	0.52610090405366	0.9983397897066962	0.532009484291642	0.9933591588267847	0.5103370150099122	0.9972329828444937	0.516036655211913	0.9972329828444937	0.5209235209235209	0.9988931931377975	0.5230368009272675	0.9988931931377975	0.5203111495246326	0.9994465965688988
0.5285505124450952	0.9988931931377975	0.5262543757292882	0.9983397897066962	0.5321672101986362	0.9933591588267847	0.5104815864022663	0.9972329828444937	0.5161844743626468	0.9972329828444937	0.5210739030023095	0.9988931931377975	0.5233400985792983	0.9988931931377975	0.5204610951008646	0.9994465965688988
0.528705330990041	0.9988931931377975	0.5264079369711118	0.9983397897066962	0.5323250296559905	0.9933591588267847	0.5106262397279683	0.9972329828444937	0.5163323782234956	0.9972329828444937	0.521224371931851	0.9988931931377975	0.523491879350348	0.9988931931377975	0.5206111271259729	0.9994465965688988
0.5288602402578377	0.9988931931377975	0.5265615878575598	0.9983397897066962	0.5324829427469594	0.9933591588267847	0.5107709750566893	0.9972329828444937	0.5164803668672973	0.9972329828444937	0.5215255706443225	0.9988931931377975	0.5236437481868291	0.9988931931377975	0.5207612456747405	0.9994465965688988
0.5290152403282532	0.9988931931377975	0.5267153284671533	0.9983397897066962	0.5326409495548962	0.9933591588267847	0.5109157924581798	0.9972329828444937	0.5167765987955263	0.9972329828444937	0.5216763005780347	0.9988931931377975	0.5235055136390018	0.9983397897066962	0.5209114508220364	0.9994465965688988
0.5291703312811492	0.9988931931377975	0.5268691588785047	0.9983397897066962	0.5327990501632532	0.9933591588267847	0.5110606920022689	0.9972329828444937	0.5169248422260471	0.9972329828444937	0.5218271176640648	0.9988931931377975	0.5236574746008709	0.9983397897066962	0.5210617426428159	0.9994465965688988
0.5293255131964809	0.9988931931377975	0.5270230791703184	0.9983397897066962	0.5329572446555819	0.9933591588267847	0.5109219858156029	0.9966795794133924	0.5170731707317073	0.9972329828444937	0.521978021978022	0.9988931931377975	0.5238095238095238	0.9983397897066962	0.5212121212121212	0.9994465965688988
0.5294807861542975	0.9988931931377975	0.527177089421391	0.9983397897066962	0.5331155331155332	0.9933591588267847	0.511066969353008	0.9966795794133924	0.5172215843857635	0.9972329828444937	0.5221290135956032	0.9988931931377975	0.5239616613418531	0.9983397897066962	0.5213625866050808	0.9994465965688988
0.5296361502347418	0.9988931931377975	0.5273311897106109	0.9983397897066962	0.5332739156268568	0.9933591588267847	0.5112120351972751	0.9966795794133924	0.5173700832615561	0.9972329828444937	0.5222800925925926	0.9988931931377975	0.5241138872748402	0.9983397897066962	0.5216637781629117	0.9994465965688988
0.529791605518051	0.9988931931377975	0.5274853801169591	0.9983397897066962	0.5334323922734027	0.9933591588267847	0.5113571834185122	0.9966795794133924	0.5175186674325101	0.9972329828444937	0.5221418234442836	0.9983397897066962	0.5242662016855565	0.9983397897066962	0.5215255706443225	0.9988931931377975
0.5299471520845567	0.9988931931377975	0.5276396607195086	0.9983397897066962	0.5335909631391201	0.9933591588267847	0.5115024140869071	0.9966795794133924	0.5176673369721344	0.9972329828444937	0.5222929936305732	0.9983397897066962	0.5244186046511627	0.9983397897066962	0.5216763005780347	0.9988931931377975
0.5298091042584435	0.9983397897066962	0.5277940315974254	0.9983397897066962	0.5337496283080583	0.9933591588267847	0.5116477272727272	0.9966795794133924	0.517816091954023	0.9972329828444937	0.5224442513756155	0.9983397897066962	0.5245710962489095	0.9983397897066962	0.5218271176640648	0.9988931931377975
0.5299647473560517	0.9983397897066962	0.5279484928299678	0.9983397897066962	0.5336109458655562	0.9928057553956835	0.51179312304632	0.9966795794133924	0.5179649324518539	0.9972329828444937	0.522595596755504	0.9983397897066962	0.5247236765561373	0.9983397897066962	0.521978021978022	0.9988931931377975
0.5298266235674405	0.9977863862755949	0.5281030444964872	0.9983397897066962	0.5337697113954181	0.9928057553956835	0.511654349061967	0.9961261759822911	0.5181138585393904	0.9972329828444937	0.5227470298464213	0.9983397897066962	0.5245853942391621	0.9977863862755949	0.5221290135956032	0.9988931931377975
0.5299823633156967	0.9977863862755949	0.5282576866764275	0.9983397897066962	0.5339285714285714	0.9928057553956835	0.5117998294000569	0.9961261759822911	0.5182628702904803	0.9972329828444937	0.523050159466512	0.9983397897066962	0.5247380675203726	0.9977863862755949	0.5222800925925926	0.9988931931377975
0.5301381946486328	0.9977863862755949	0.5284124194493263	0.9983397897066962	0.5340875260494194	0.9928057553956835	0.5119453924914675	0.9961261759822911	0.5184119677790564	0.9972329828444937	0.5232018561484919	0.9983397897066962	0.5248908296943231	0.9977863862755949	0.5224312590448625	0.9988931931377975
0.5302941176470588	0.9977863862755949	0.5285672428948139	0.9983397897066962	0.5342465753424658	0.9928057553956835	0.5120910384068279	0.9961261759822911	0.5185611510791367	0.9972329828444937	0.5233536408471134	0.9983397897066962	0.5250436808386721	0.9977863862755949	0.5225825130283729	0.9988931931377975
0.53045013239188	0.9977863862755949	0.5287221570926143	0.9983397897066962	0.5344057193923145	0.9928057553956835	0.5122367672168469	0.9961261759822911	0.5187104202648244	0.9972329828444937	0.5235055136390018	0.9983397897066962	0.525196621031168	0.9977863862755949	0.5227338546191718	0.9988931931377975
0.5306062389640965	0.9977863862755949	0.5285839929639402	0.9977863862755949	0.5342669845053635	0.9922523519645822	0.5123825789923142	0.9961261759822911	0.5188597754103081	0.9972329828444937	0.5236574746008709	0.9983397897066962	0.5253496503496503	0.9977863862755949	0.5228852838933952	0.9988931931377975
0.5307624374448042	0.9977863862755949	0.5287390029325513	0.9977863862755949	0.5344262295081967	0.9922523519645822	0.5122437357630979	0.9955727725511898	0.5190092165898618	0.9972329828444937	0.5238095238095238	0.9983397897066962	0.5255027688720489	0.9977863862755949	0.5230368009272675	0.9988931931377975
0.5309187279151943	0.9977863862755949	0.5288941038427691	0.9977863862755949	0.5345855694692904	0.9922523519645822	0.5123896325833096	0.9955727725511898	0.519158743877845	0.9972329828444937	0.5239616613418531	0.9983397897066962	0.5256559766763849	0.9977863862755949	0.5231884057971015	0.9988931931377975
0.5310751104565538	0.9977863862755949	0.5290492957746479	0.9977863862755949	0.5347450044736057	0.9922523519645822	0.5125356125356125	0.9955727725511898	0.5193083573487032	0.9972329828444937	0.5238233585124927	0.9977863862755949	0.5258092738407699	0.9977863862755949	0.5233400985792983	0.9988931931377975
0.5312315851502651	0.9977863862755949	0.5292045788083358	0.9977863862755949	0.5346062052505967	0.991698948533481	0.512396694214876	0.9950193691200886	0.5194580570769675	0.9972329828444937	0.5239755884917175	0.9977863862755949	0.5259626604434072	0.9977863862755949	0.523491879350348	0.9988931931377975
0.5313881520778072	0.9977863862755949	0.5293599530240751	0.9977863862755949	0.5347657415696807	0.991698948533481	0.5125427594070695	0.9950193691200886	0.5196078431372549	0.9972329828444937	0.5242803140447805	0.9977863862755949	0.5261161365625912	0.9977863862755949	0.5236437481868291	0.9988931931377975
0.5315448113207547	0.9977863862755949	0.5295154185022026	0.9977863862755949	0.5349253731343283	0.991698948533481	0.5126889078984888	0.9950193691200886	0.5197577156042689	0.9972329828444937	0.5244328097731239	0.9977863862755949	0.5262697022767076	0.9977863862755949	0.5237957051654092	0.9988931931377975
0.5317015629607785	0.9977863862755949	0.5296709753231492	0.9977863862755949	0.5350851000298597	0.991698948533481	0.5128351397604107	0.9950193691200886	0.5199076745527986	0.9972329828444937	0.5245853942391621	0.9977863862755949	0.5264233576642335	0.9977863862755949	0.5239477503628447	0.9988931931377975
0.531858407079646	0.9977863862755949	0.5295327652071702	0.9972329828444937	0.5352449223416965	0.991698948533481	0.512981455064194	0.9950193691200886	0.5200577200577201	0.9972329828444937	0.5247380675203726	0.9977863862755949	0.5265771028037384	0.9977863862755949	0.5240998838559814	0.9988931931377975
0.532015343759221	0.9977863862755949	0.5296884185773074	0.9972329828444937	0.5351060651329549	0.9911455451023796	0.5131278538812786	0.9950193691200886	0.5202078521939953	0.9972329828444937	0.5248908296943231	0.9977863862755949	0.5267309377738826	0.9977863862755949	0.5242521057217543	0.9988931931377975
0.532172373081464	0.9977863862755949	0.529844163481329	0.9972329828444937	0.5352659892408846	0.9911455451023796	0.5132743362831859	0.9950193691200886	0.5203580710366734	0.9972329828444937	0.5250436808386721	0.9977863862755949	0.526884862653419	0.9977863862755949	0.5244044160371877	0.9988931931377975
0.5323294951284322	0.9977863862755949	0.53	0.9972329828444937	0.5351270553064275	0.9905921416712784	0.5134209023415192	0.9950193691200886	0.5205083766608897	0.9972329828444937	0.525196621031168	0.9977863862755949	0.5267465653317743	0.9972329828444937	0.5245568148793955	0.9988931931377975
0.53248670998228	0.9977863862755949	0.5298617240364814	0.9966795794133924	0.5352870813397129	0.9905921416712784	0.5135675521279635	0.9950193691200886	0.5206587691418665	0.9972329828444937	0.5253496503496503	0.9977863862755949	0.5269005847953216	0.9972329828444937	0.5247093023255814	0.9988931931377975
0.5326440177252585	0.9977863862755949	0.5297233666862861	0.9961261759822911	0.5354472031109782	0.9905921416712784	0.5137142857142857	0.9950193691200886	0.5208092485549133	0.9972329828444937	0.5255027688720489	0.9977863862755949	0.5270546943550746	0.9972329828444937	0.5248618784530387	0.9988931931377975
0.5325059101654847	0.9972329828444937	0.529584927877539	0.9955727725511898	0.535607420706164	0.9905921416712784	0.5138611031723349	0.9950193691200886	0.5209598149754264	0.9972329828444937	0.5256559766763849	0.9977863862755949	0.5272088940901112	0.9972329828444937	0.5250145433391507	0.9988931931377975
0.5326633165829145	0.9972329828444937	0.5297408716136631	0.9955727725511898	0.5354684226279557	0.9900387382401771	0.5140080045740423	0.9950193691200886	0.5211104684788895	0.9972329828444937	0.5258092738407699	0.9977863862755949	0.527363184079602	0.9972329828444937	0.5251672970613908	0.9988931931377975
0.5328208160851567	0.9972329828444937	0.5298969072164949	0.9955727725511898	0.5356287425149701	0.9900387382401771	0.5141549899914212	0.9950193691200886	0.5212612091408736	0.9972329828444937	0.5259626604434072	0.9977863862755949	0.5272248243559718	0.9966795794133924	0.5253201396973225	0.9988931931377975
0.5329784087548063	0.9972329828444937	0.5300530347672363	0.9955727725511898	0.5357891584306679	0.9900387382401771	0.5143020594965675	0.9950193691200886	0.5214120370370371	0.9972329828444937	0.5258243361540706	0.9972329828444937	0.5273792093704246	0.9966795794133924	0.5254730713245997	0.9988931931377975
0.5331360946745562	0.9972329828444937	0.5302092543471854	0.9955727725511898	0.5359496704613541	0.9900387382401771	0.5144492131616595	0.9950193691200886	0.5212735166425471	0.9966795794133924	0.5259778166958552	0.9972329828444937	0.5275336848271822	0.9966795794133924	0.5256260920209668	0.9988931931377975
0.5332938739271974	0.9972329828444937	0.5300707547169812	0.9950193691200886	0.5361102786934372	0.9900387382401771	0.5145964510589582	0.9950193691200886	0.5214244354371743	0.9966795794133924	0.5261313868613139	0.9972329828444937	0.5276882508057428	0.9966795794133924	0.5257792018642586	0.9988931931377975
0.5334517465956187	0.9972329828444937	0.5302270716602772	0.9950193691200886	0.5362709832134293	0.9900387382401771	0.5147437732608073	0.9950193691200886	0.5215754416449464	0.9966795794133924	0.5262850467289719	0.9972329828444937	0.5278429073856975	0.9966795794133924	0.5259324009324009	0.9988931931377975
0.5336097127628072	0.9972329828444937	0.5303834808259587	0.9950193691200886	0.5361319340329835	0.9894853348090759	0.5146048109965635	0.9944659656889873	0.5217265353418308	0.9966795794133924	0.5261466549810108	0.9966795794133924	0.5279976546467312	0.9966795794133924	0.52608568930341	0.9988931931377975
0.5337677725118484	0.9972329828444937	0.5305399822956625	0.9950193691200886	0.5362927414517097	0.9894853348090759	0.514752219994271	0.9944659656889873	0.5218777166038829	0.9966795794133924	0.5263004091174751	0.9966795794133924	0.5278592375366569	0.9961261759822911	0.5262390670553936	0.9988931931377975
0.5339259259259259	0.9972329828444937	0.5306965761511216	0.9950193691200886	0.5364536453645364	0.9894853348090759	0.5148997134670487	0.9944659656889873	0.5220289855072464	0.9966795794133924	0.526454253142356	0.9966795794133924	0.5280140803754767	0.9961261759822911	0.52639253426655	0.9988931931377975
0.533787788974511	0.9966795794133924	0.5305580159433126	0.9944659656889873	0.5366146458583433	0.9894853348090759	0.5150472914875323	0.9944659656889873	0.5221803421281531	0.9966795794133924	0.526608187134503	0.9966795794133924	0.528169014084507	0.9961261759822911	0.5265460910151692	0.9988931931377975
0.5339460420990216	0.9966795794133924	0.5307147076196101	0.9944659656889873	0.5367757430201141	0.9894853348090759	0.5149082568807339	0.993912562257886	0.5220417633410673	0.9961261759822911	0.5267622111728576	0.9966795794133924	0.5283240387437629	0.9961261759822911	0.5266997373796324	0.9988931931377975
0.5341043890865955	0.9966795794133924	0.5308714918759232	0.9944659656889873	0.5369369369369369	0.9894853348090759	0.515055921995985	0.993912562257886	0.5221932114882507	0.9961261759822911	0.526916325336454	0.9966795794133924	0.5281855549031121	0.9955727725511898	0.5268534734384122	0.9988931931377975
0.5339661821417977	0.9961261759822911	0.5310283687943262	0.9944659656889873	0.5370982276960048	0.9894853348090759	0.514916810097533	0.9933591588267847	0.5220545560069646	0.9955727725511898	0.527070529704419	0.9966795794133924	0.5283406754772394	0.9955727725511898	0.527007299270073	0.9988931931377975
0.5341246290801187	0.9961261759822911	0.5311853384569908	0.9944659656889873	0.5369591346153846	0.9889319313779745	0.5150645624103299	0.9933591588267847	0.5222060957910014	0.9955727725511898	0.5269320843091335	0.9961261759822911	0.5284958871915394	0.9955727725511898	0.5271612149532711	0.9988931931377975
0.5342831700801425	0.9961261759822911	0.5313424009461857	0.9944659656889873	0.5371205290051098	0.9889319313779745	0.5152123995407577	0.9933591588267847	0.5223577235772358	0.9955727725511898	0.5267935578330893	0.9955727725511898	0.5286511901263591	0.9955727725511898	0.5273152205667543	0.9988931931377975
0.5341448931116389	0.9955727725511898	0.5314995563442768	0.9944659656889873	0.537282020444979	0.9889319313779745	0.5150732127476314	0.9928057553956835	0.5225094394423468	0.9955727725511898	0.5269478617457528	0.9955727725511898	0.5288065843621399	0.9955727725511898	0.527469316189363	0.9988931931377975
0.5343035343035343	0.9955727725511898	0.5316568047337278	0.9944659656889873	0.5371428571428571	0.9883785279468733	0.5152211372774268	0.9928057553956835	0.5226612434631028	0.9955727725511898	0.5268092587166715	0.9950193691200886	0.5289620699794179	0.9955727725511898	0.5276235019000293	0.9988931931377975
0.5344622697563874	0.9955727725511898	0.5318141461970998	0.9944659656889873	0.5373044524669074	0.9883785279468733	0.5153691467968975	0.9928057553956835	0.5228131357163616	0.9955727725511898	0.5269636576787807	0.9950193691200886	0.5291176470588236	0.9955727725511898	0.5277777777777778	0.9988931931377975
0.5346210995542348	0.9955727725511898	0.5319715808170515	0.9944659656889873	0.5371652121576889	0.987825124515772	0.5155172413793103	0.9928057553956835	0.5229651162790697	0.9955727725511898	0.5271181471709177	0.9950193691200886	0.5292733156810827	0.9955727725511898	0.5279321439017256	0.9988931931377975
0.5347800237812128	0.9955727725511898	0.53212910867634	0.9944659656889873	0.537326911499097	0.987825124515772	0.5156654210980167	0.9928057553956835	0.523117185228264	0.9955727725511898	0.5272727272727272	0.9950193691200886	0.5294290759270159	0.9955727725511898	0.5280866003510825	0.9988931931377975
0.5349390425215581	0.9955727725511898	0.5322867298578199	0.9944659656889873	0.5374887082204155	0.987825124515772	0.5155261644623347	0.9922523519645822	0.522978475858057	0.9950193691200886	0.5274273980639483	0.9950193691200886	0.5292905504857227	0.9950193691200886	0.5279484928299678	0.9983397897066962
0.5348007138607972	0.9950193691200886	0.5324444444444445	0.9944659656889873	0.5373493975903615	0.9872717210846708	0.5153868277250503	0.991698948533481	0.5231306371835903	0.9950193691200886	0.5272887323943662	0.9944659656889873	0.5291519434628975	0.9944659656889873	0.5281030444964872	0.9983397897066962
0.5346623028860458	0.9944659656889873	0.532602252519265	0.9944659656889873	0.5375112985839108	0.9872717210846708	0.5155350978135789	0.991698948533481	0.5232828870779976	0.9950193691200886	0.5274434986791899	0.9944659656889873	0.5290132547864507	0.993912562257886	0.5282576866764275	0.9983397897066962
0.5348214285714286	0.9944659656889873	0.5327601541654313	0.9944659656889873	0.5376732971669681	0.9872717210846708	0.51568345323741	0.991698948533481	0.5234352256186318	0.9950193691200886	0.5275983558426307	0.9944659656889873	0.5291691219799647	0.993912562257886	0.5284124194493263	0.9983397897066962
0.5349806490026794	0.9944659656889873	0.5329181494661922	0.9944659656889873	0.5378353934277962	0.9872717210846708	0.515831894070236	0.991698948533481	0.523296447291788	0.9944659656889873	0.5277533039647577	0.9944659656889873	0.5293250810492189	0.993912562257886	0.5285672428948139	0.9983397897066962
0.5351399642644431	0.9944659656889873	0.5330762385048947	0.9944659656889873	0.5376960193003619	0.9867183176535694	0.5159804203858336	0.991698948533481	0.5234488785318963	0.9944659656889873	0.5279083431257344	0.9944659656889873	0.5291863207547169	0.9933591588267847	0.5287221570926143	0.9983397897066962
0.5352993744414656	0.9944659656889873	0.5332344213649851	0.9944659656889873	0.5378582202111614	0.9867183176535694	0.5161290322580645	0.991698948533481	0.5236013986013986	0.9944659656889873	0.5277696150455481	0.993912562257886	0.5293423768799764	0.9933591588267847	0.5288771621225447	0.9983397897066962
0.5354588796185935	0.9944659656889873	0.5333926981300089	0.9944659656889873	0.5380205190102595	0.9867183176535694	0.5162777297608758	0.991698948533481	0.5237540075779656	0.9944659656889873	0.5276308054085832	0.9933591588267847	0.5294985250737463	0.9933591588267847	0.5290322580645161	0.9983397897066962
0.5356184798807749	0.9944659656889873	0.5335510688836105	0.9944659656889873	0.5378810745547842	0.9861649142224682	0.5164265129682997	0.991698948533481	0.5239067055393586	0.9944659656889873	0.5277859453102028	0.9933591588267847	0.5296547654175273	0.9933591588267847	0.5291874449985333	0.9983397897066962
0.5354800238521169	0.993912562257886	0.5337095337095337	0.9944659656889873	0.5380434782608695	0.9861649142224682	0.5165753819544537	0.991698948533481	0.5240594925634295	0.9944659656889873	0.5279411764705882	0.9933591588267847	0.5295159386068476	0.9928057553956835	0.5293427230046949	0.9983397897066962
0.5356397256188488	0.993912562257886	0.533868092691622	0.9944659656889873	0.5382059800664452	0.9861649142224682	0.5167243367935409	0.991698948533481	0.5242123687281214	0.9944659656889873	0.527802294792586	0.9928057553956835	0.5296722763507529	0.9928057553956835	0.5294980921631934	0.9983397897066962
0.535799522673031	0.993912562257886	0.5340267459138187	0.9944659656889873	0.538368580060423	0.9861649142224682	0.51687337755985	0.991698948533481	0.5243653341114678	0.9944659656889873	0.5279576221306651	0.9928057553956835	0.5298287064382753	0.9928057553956835	0.5296535525543159	0.9983397897066962
0.5359594150999701	0.993912562257886	0.5341854934601664	0.9944659656889873	0.5385312783318223	0.9861649142224682	0.516733987305251	0.9911455451023796	0.5245183887915937	0.9944659656889873	0.5281130409184575	0.9928057553956835	0.5299852289512555	0.9928057553956835	0.5298091042584435	0.9983397897066962
0.5361194029850747	0.993912562257886	0.5343443354148082	0.9944659656889873	0.538391777509069	0.9856115107913669	0.5168831168831168	0.9911455451023796	0.5246715328467153	0.9944659656889873	0.5279740871613663	0.9922523519645822	0.5301418439716312	0.9928057553956835	0.5299647473560517	0.9983397897066962
0.5362794864138549	0.993912562257886	0.5345032718619869	0.9944659656889873	0.5385545811914122	0.9856115107913669	0.516743648960739	0.9905921416712784	0.5248247663551402	0.9944659656889873	0.5281296023564065	0.9922523519645822	0.5302985515814366	0.9928057553956835	0.5301204819277109	0.9983397897066962
0.5364396654719236	0.993912562257886	0.5346623028860458	0.9944659656889873	0.5387174833635814	0.9856115107913669	0.5168928674559631	0.9905921416712784	0.5246859479988314	0.993912562257886	0.528285209192693	0.9922523519645822	0.5301596688350089	0.9922523519645822	0.5302763080540859	0.9983397897066962
0.5365999402449955	0.993912562257886	0.5345238095238095	0.993912562257886	0.5388804841149774	0.9856115107913669	0.5170421721548238	0.9905921416712784	0.5248392752776154	0.993912562257886	0.5284409077512526	0.9922523519645822	0.5303164744158533	0.9922523519645822	0.5304322258159365	0.9983397897066962
0.5367603108188882	0.993912562257886	0.5346829413515928	0.993912562257886	0.539043583535109	0.9856115107913669	0.5173410404624278	0.9905921416712784	0.5249926921952646	0.993912562257886	0.5283018867924528	0.991698948533481	0.5304733727810651	0.9922523519645822	0.5302941176470588	0.9977863862755949
0.5369207772795217	0.993912562257886	0.5348421679571174	0.993912562257886	0.5389040266424463	0.9850581073602657	0.5172015033246603	0.9900387382401771	0.5248538011695907	0.9933591588267847	0.5281627838395754	0.9911455451023796	0.5306303640130215	0.9922523519645822	0.53045013239188	0.9977863862755949
0.5370813397129187	0.993912562257886	0.535001489425082	0.993912562257886	0.5390672319806178	0.9850581073602657	0.517500723170379	0.9900387382401771	0.5250073120795554	0.9933591588267847	0.5283185840707965	0.9911455451023796	0.5307874481941978	0.9922523519645822	0.5306062389640965	0.9977863862755949
0.5372419982052049	0.993912562257886	0.5351609058402861	0.993912562257886	0.5392305362011511	0.9850581073602657	0.5176504629629629	0.9900387382401771	0.5253146034533216	0.9933591588267847	0.5284744762466804	0.9911455451023796	0.5309446254071661	0.9922523519645822	0.5307624374448042	0.9977863862755949
0.5374027528426092	0.993912562257886	0.5353204172876304	0.993912562257886	0.5393939393939394	0.9850581073602657	0.5178002894356005	0.9900387382401771	0.5254683840749415	0.9933591588267847	0.5286304604486423	0.9911455451023796	0.5308056872037915	0.991698948533481	0.5309187279151943	0.9977863862755949
0.5375636037114636	0.993912562257886	0.5351818723911748	0.9933591588267847	0.5392543194907548	0.9845047039291643	0.5179502026635785	0.9900387382401771	0.5256222547584187	0.9933591588267847	0.5287865367581931	0.9911455451023796	0.530962962962963	0.991698948533481	0.5310751104565538	0.9977863862755949
0.5377245508982036	0.993912562257886	0.5350432448553534	0.9928057553956835	0.539417828987265	0.9845047039291643	0.5181002027222705	0.9900387382401771	0.525776215582894	0.9933591588267847	0.5289427052569403	0.9911455451023796	0.5311203319502075	0.991698948533481	0.5312315851502651	0.9977863862755949
0.5378855944893681	0.993912562257886	0.5352028639618138	0.9928057553956835	0.5395814376706096	0.9845047039291643	0.5182502896871379	0.9900387382401771	0.5256372692645767	0.9928057553956835	0.5290989660265879	0.9911455451023796	0.5312777942484436	0.991698948533481	0.5313881520778072	0.9977863862755949
0.5380467345715998	0.993912562257886	0.5353625783348255	0.9928057553956835	0.539745145631068	0.9845047039291643	0.5184004636337294	0.9900387382401771	0.5254982415005862	0.9922523519645822	0.5292553191489362	0.9911455451023796	0.531435349940688	0.991698948533481	0.53125	0.9972329828444937
0.5382079712316452	0.993912562257886	0.5355223880597015	0.9928057553956835	0.5399089529590289	0.9845047039291643	0.5185507246376811	0.9900387382401771	0.5256523013778951	0.9922523519645822	0.5294117647058824	0.9911455451023796	0.5315929991100563	0.991698948533481	0.5314066647006782	0.9972329828444937
0.5383693045563549	0.993912562257886	0.5356822932218572	0.9928057553956835	0.5400728597449909	0.9845047039291643	0.5187010727747173	0.9900387382401771	0.5258064516129032	0.9922523519645822	0.5295683027794205	0.9911455451023796	0.5317507418397626	0.991698948533481	0.5315634218289086	0.9972329828444937
0.5382308845577212	0.9933591588267847	0.53584229390681	0.9928057553956835	0.5402368660795627	0.9845047039291643	0.5188515081206496	0.9900387382401771	0.5259606922851277	0.9922523519645822	0.5294291629695357	0.9905921416712784	0.5319085782131197	0.991698948533481	0.5317202714665092	0.9972329828444937
0.5383923215356928	0.9933591588267847	0.5357036151777711	0.9922523519645822	0.5404009720534629	0.9845047039291643	0.519002030751378	0.9900387382401771	0.5261150234741784	0.9922523519645822	0.5292899408284024	0.9900387382401771	0.5320665083135392	0.991698948533481	0.531582054309327	0.9966795794133924
0.5382538253825383	0.9928057553956835	0.5358637178720861	0.9922523519645822	0.5405651777575206	0.9845047039291643	0.5191526407428904	0.9900387382401771	0.5259759319049017	0.991698948533481	0.5294465818289434	0.9900387382401771	0.5322245322245323	0.991698948533481	0.5317390020667258	0.9966795794133924
0.5384153661464586	0.9928057553956835	0.5360239162929746	0.9922523519645822	0.5407294832826748	0.9845047039291643	0.5193033381712627	0.9900387382401771	0.5261303581914268	0.991698948533481	0.529603315571344	0.9900387382401771	0.5323826500297089	0.991698948533481	0.5318960425280567	0.9966795794133924
0.5385770039027319	0.9928057553956835	0.5358851674641149	0.991698948533481	0.5408938887199757	0.9845047039291643	0.5194541231126597	0.9900387382401771	0.5262848751835536	0.991698948533481	0.5294640213206988	0.9894853348090759	0.5325408618127786	0.991698948533481	0.5320531757754801	0.9966795794133924
0.5387387387387388	0.9928057553956835	0.5360454681423871	0.991698948533481	0.541058394160584	0.9845047039291643	0.5196049956433343	0.9900387382401771	0.5264394829612221	0.991698948533481	0.529324644549763	0.9889319313779745	0.5326991676575505	0.991698948533481	0.5319148936170213	0.9961261759822911
0.5389005707419645	0.9928057553956835	0.5359066427289049	0.9911455451023796	0.5412229996957713	0.9845047039291643	0.5197559558396281	0.9900387382401771	0.5263003232441963	0.9911455451023796	0.5291851851851852	0.9883785279468733	0.5325602140945584	0.9911455451023796	0.5320721253325451	0.9961261759822911
0.5390625	0.9928057553956835	0.5360670457946722	0.9911455451023796	0.5413877054169203	0.9845047039291643	0.5196163905841326	0.9894853348090759	0.5264550264550265	0.9911455451023796	0.5293420272673385	0.9883785279468733	0.5324211778703153	0.9905921416712784	0.5322294500295683	0.9961261759822911
0.539224526600541	0.9928057553956835	0.5359281437125748	0.9905921416712784	0.5412480974124809	0.9839513004980631	0.5197674418604651	0.9894853348090759	0.5263157894736842	0.9905921416712784	0.5294989623480582	0.9883785279468733	0.5325795894079143	0.9905921416712784	0.5323868677905945	0.9961261759822911
0.539386650631389	0.9928057553956835	0.5360886492961965	0.9905921416712784	0.5414129110840439	0.9839513004980631	0.5196277987787148	0.9889319313779745	0.5261764705882352	0.9900387382401771	0.529655990510083	0.9883785279468733	0.5327380952380952	0.9905921416712784	0.5322485207100591	0.9955727725511898
0.5395488721804511	0.9928057553956835	0.536249251048532	0.9905921416712784	0.5415778251599147	0.9839513004980631	0.5197789412449099	0.9889319313779745	0.5263312739040894	0.9900387382401771	0.5298131118362503	0.9883785279468733	0.5328966954450729	0.9905921416712784	0.5324060372891388	0.9955727725511898
0.5397111913357401	0.9928057553956835	0.5364099490560383	0.9905921416712784	0.5417428397318708	0.9839513004980631	0.5196392202502182	0.9883785279468733	0.5261918775750442	0.9894853348090759	0.5299703264094956	0.9883785279468733	0.5327575938058368	0.9900387382401771	0.5322676139727649	0.9950193691200886
0.5398736081853747	0.9928057553956835	0.5362709832134293	0.9900387382401771	0.5419079548918013	0.9839513004980631	0.519790454016298	0.9883785279468733	0.5263467765675596	0.9894853348090759	0.5301276343128525	0.9883785279468733	0.5329162943103962	0.9900387382401771	0.5324252294936334	0.9950193691200886
0.5400361228175797	0.9928057553956835	0.5361319340329835	0.9894853348090759	0.5420731707317074	0.9839513004980631	0.519650655021834	0.987825124515772	0.5265017667844523	0.9894853348090759	0.5302850356294537	0.9883785279468733	0.5330750893921334	0.9900387382401771	0.5325829383886256	0.9950193691200886
0.5401987353206865	0.9928057553956835	0.5362927414517097	0.9894853348090759	0.5422384873437024	0.9839513004980631	0.5195107746068724	0.9872717210846708	0.5263622974963181	0.9889319313779745	0.5304425304425304	0.9883785279468733	0.5332339791356184	0.9900387382401771	0.5324444444444445	0.9944659656889873
0.5403614457831325	0.9928057553956835	0.5361536153615362	0.9889319313779745	0.5424039048200122	0.9839513004980631	0.5196621031168075	0.9872717210846708	0.5265173836181497	0.9889319313779745	0.5306001188354129	0.9883785279468733	0.5333929636255218	0.9900387382401771	0.532602252519265	0.9944659656889873
0.5405242542934618	0.9928057553956835	0.5363145258103241	0.9889319313779745	0.5425694232529753	0.9839513004980631	0.5198135198135199	0.9872717210846708	0.5266725611553198	0.9889319313779745	0.5307578008915305	0.9883785279468733	0.533552042946615	0.9900387382401771	0.5324636821820338	0.993912562257886
0.5406871609403255	0.9928057553956835	0.5361753227259082	0.9883785279468733	0.5424297924297924	0.9833978970669618	0.5199650247741183	0.9872717210846708	0.5268278301886793	0.9889319313779745	0.5309155766944114	0.9883785279468733	0.5337112171837709	0.9900387382401771	0.5326215895610913	0.993912562257886
0.5408501658124811	0.9928057553956835	0.5363363363363364	0.9883785279468733	0.5425954198473283	0.9833978970669618	0.5201166180758018	0.9872717210846708	0.526688292539074	0.9883785279468733	0.5310734463276836	0.9883785279468733	0.5338704864219636	0.9900387382401771	0.5327795906259271	0.993912562257886
0.5410132689987938	0.9928057553956835	0.5364974466806849	0.9883785279468733	0.5427611484422724	0.9833978970669618	0.5199766695829688	0.9867183176535694	0.5268436578171092	0.9883785279468733	0.5312314098750743	0.9883785279468733	0.5337313432835821	0.9894853348090759	0.5326409495548962	0.9933591588267847
0.5411764705882353	0.9928057553956835	0.5366586538461539	0.9883785279468733	0.5429269783073633	0.9833978970669618	0.5201283547257877	0.9867183176535694	0.5267040424904101	0.987825124515772	0.5310919369235346	0.987825124515772	0.5335921170498656	0.9889319313779745	0.5327990501632532	0.9933591588267847
0.5413397706698854	0.9928057553956835	0.5368199579200481	0.9883785279468733	0.5427872860635696	0.9828444936358606	0.5202801283921797	0.9867183176535694	0.526564344746163	0.9872717210846708	0.53125	0.987825124515772	0.5337514934289128	0.9889319313779745	0.5326603325415677	0.9928057553956835
0.5415031693329309	0.9928057553956835	0.5369813589897775	0.9883785279468733	0.5429532253133599	0.9828444936358606	0.5201401050788091	0.9861649142224682	0.5267198110422202	0.9872717210846708	0.5314081571896397	0.987825124515772	0.5339109650433224	0.9889319313779745	0.5325215325215326	0.9922523519645822
0.5416666666666666	0.9928057553956835	0.5371428571428571	0.9883785279468733	0.5431192660550459	0.9828444936358606	0.5202919708029197	0.9861649142224682	0.5268753691671589	0.9872717210846708	0.5315664085765337	0.987825124515772	0.5340705319784818	0.9889319313779745	0.5326797385620915	0.9922523519645822
0.5418302627604953	0.9928057553956835	0.5370036101083032	0.987825124515772	0.5432854083817681	0.9828444936358606	0.5204439252336449	0.9861649142224682	0.5270310192023634	0.9872717210846708	0.5317247542448614	0.987825124515772	0.533931240657698	0.9883785279468733	0.5328380386329866	0.9922523519645822
0.5419939577039274	0.9928057553956835	0.5371652121576889	0.987825124515772	0.543451652386781	0.9828444936358606	0.5203038270522933	0.9856115107913669	0.5271867612293144	0.9872717210846708	0.5318831942789034	0.987825124515772	0.5340909090909091	0.9883785279468733	0.5326991676575505	0.991698948533481
0.5421577515865821	0.9928057553956835	0.5370258880192655	0.9872717210846708	0.5436179981634527	0.9828444936358606	0.5204558737580363	0.9856115107913669	0.5270469997044044	0.9867183176535694	0.5317436661698957	0.9872717210846708	0.5342506730481603	0.9883785279468733	0.5325602140945584	0.9911455451023796
0.5423216444981862	0.9928057553956835	0.5371875940981632	0.9872717210846708	0.5437844458052664	0.9828444936358606	0.5206080093539901	0.9856115107913669	0.5272028385570668	0.9867183176535694	0.531902206320811	0.9872717210846708	0.5344105326152004	0.9883785279468733	0.5327186198691255	0.9911455451023796
0.5424856365285757	0.9928057553956835	0.5373493975903615	0.9872717210846708	0.5436447166921899	0.9822910902047592	0.5207602339181286	0.9856115107913669	0.5270629991126885	0.9861649142224682	0.5320608410378765	0.9872717210846708	0.5345704878778809	0.9883785279468733	0.5328771199047903	0.9911455451023796
0.542649727767695	0.9928057553956835	0.5375112985839108	0.9872717210846708	0.5438112745098039	0.9822910902047592	0.5209125475285171	0.9856115107913669	0.5269230769230769	0.9856115107913669	0.5322195704057279	0.9872717210846708	0.5347305389221557	0.9883785279468733	0.5330357142857143	0.9911455451023796
0.5428139183055976	0.9928057553956835	0.5376732971669681	0.9872717210846708	0.5439779344161815	0.9822910902047592	0.5210649502633119	0.9856115107913669	0.5267830719147677	0.9850581073602657	0.5323783945091017	0.9872717210846708	0.5345911949685535	0.987825124515772	0.5331944030961596	0.9911455451023796
0.5429782082324455	0.9928057553956835	0.5378353934277962	0.9872717210846708	0.5438381361128142	0.981737686773658	0.5209247878255779	0.9850581073602657	0.5266429840142096	0.9845047039291643	0.5325373134328358	0.9872717210846708	0.5347513481126424	0.987825124515772	0.5333531864204883	0.9911455451023796
0.542839842567363	0.9922523519645822	0.5376960193003619	0.9867183176535694	0.5436982520699172	0.9811842833425567	0.5207845433255269	0.9845047039291643	0.5267989339650577	0.9845047039291643	0.5326963272618692	0.9872717210846708	0.5349115972430326	0.987825124515772	0.5335120643431636	0.9911455451023796
0.5430042398546335	0.9922523519645822	0.5378582202111614	0.9867183176535694	0.5438650306748466	0.9811842833425567	0.5206442166910689	0.9839513004980631	0.5269549763033176	0.9845047039291643	0.5325567502986858	0.9867183176535694	0.5350719424460432	0.987825124515772	0.533373063170441	0.9905921416712784
0.5431687367464405	0.9922523519645822	0.5380205190102595	0.9867183176535694	0.5440319116293342	0.9811842833425567	0.5205038078500293	0.9833978970669618	0.5271111111111111	0.9845047039291643	0.5327158649536898	0.9867183176535694	0.5352323838080959	0.987825124515772	0.533532041728763	0.9905921416712784
0.5433333333333333	0.9922523519645822	0.5381829157862964	0.9867183176535694	0.5441988950276243	0.9811842833425567	0.5206563140931731	0.9833978970669618	0.527267338470658	0.9845047039291643	0.5328750747160789	0.9867183176535694	0.5353929214157168	0.987825124515772	0.5336911150864639	0.9905921416712784
0.5434980297059715	0.9922523519645822	0.5383454106280193	0.9867183176535694	0.5443659809640774	0.9811842833425567	0.5205158264947245	0.9828444936358606	0.5274236584642751	0.9845047039291643	0.5327354260089686	0.9861649142224682	0.5355535553555355	0.987825124515772	0.533552042946615	0.9900387382401771
0.5436628259551243	0.9922523519645822	0.5382059800664452	0.9861649142224682	0.5445331695331695	0.9811842833425567	0.5206684256816183	0.9828444936358606	0.5275800711743772	0.9845047039291643	0.5328947368421053	0.9861649142224682	0.5357142857142857	0.987825124515772	0.5337112171837709	0.9900387382401771
0.5438277221716712	0.9922523519645822	0.538368580060423	0.9861649142224682	0.5447004608294931	0.9811842833425567	0.5205278592375366	0.9822910902047592	0.5274399288045091	0.9839513004980631	0.5330541429853425	0.9861649142224682	0.5358751125788052	0.987825124515772	0.5338704864219636	0.9900387382401771
0.5439927184466019	0.9922523519645822	0.5385312783318223	0.9861649142224682	0.5448678549477566	0.9811842833425567	0.5203872103256086	0.981737686773658	0.5272997032640949	0.9833978970669618	0.533213644524237	0.9861649142224682	0.536036036036036	0.987825124515772	0.5337313432835821	0.9894853348090759
0.5441578148710167	0.9922523519645822	0.5386940749697703	0.9861649142224682	0.5450353519827851	0.9811842833425567	0.5205399061032864	0.981737686773658	0.5274562184624517	0.9833978970669618	0.5333732415444478	0.9861649142224682	0.535896665665365	0.9872717210846708	0.5338907136458645	0.9894853348090759
0.5443230115361263	0.9922523519645822	0.5385545811914122	0.9856115107913669	0.5448954489544895	0.9806308799114555	0.520692691517464	0.981737686773658	0.5273159144893111	0.9828444936358606	0.5335329341317365	0.9861649142224682	0.5357572115384616	0.9867183176535694	0.5340501792114696	0.9894853348090759
0.5441846340722746	0.991698948533481	0.5387174833635814	0.9856115107913669	0.5450630575207629	0.9806308799114555	0.5208455666470934	0.981737686773658	0.5274725274725275	0.9828444936358606	0.533393231506439	0.9856115107913669	0.5359182446648633	0.9867183176535694	0.5342097400657305	0.9894853348090759
0.5443499392466585	0.991698948533481	0.5385779122541604	0.9850581073602657	0.5452307692307692	0.9806308799114555	0.5209985315712188	0.981737686773658	0.5276292335115864	0.9828444936358606	0.5335530257639305	0.9856115107913669	0.5357787131689717	0.9861649142224682	0.5340705319784818	0.9889319313779745
0.5445153448799757	0.991698948533481	0.5387409200968523	0.9850581073602657	0.5453985841797476	0.9806308799114555	0.5211515863689776	0.981737686773658	0.5277860326894502	0.9828444936358606	0.5337129157926281	0.9856115107913669	0.5356390977443609	0.9856115107913669	0.5342301943198804	0.9889319313779745
0.5446808510638298	0.991698948533481	0.5389040266424463	0.9850581073602657	0.5455665024630542	0.9806308799114555	0.52101087275933	0.9811842833425567	0.5279429250891795	0.9828444936358606	0.5338729016786571	0.9856115107913669	0.5354993983152828	0.9850581073602657	0.5340909090909091	0.9883785279468733
0.5445424141076315	0.9911455451023796	0.5390672319806178	0.9850581073602657	0.5457345241761626	0.9806308799114555	0.520870076425632	0.9806308799114555	0.528099910793934	0.9828444936358606	0.5340329835082459	0.9856115107913669	0.5356605476978634	0.9850581073602657	0.5342506730481603	0.9883785279468733
0.5447080291970803	0.9911455451023796	0.5392305362011511	0.9850581073602657	0.5455945779420825	0.9800774764803541	0.5207291972949133	0.9800774764803541	0.528256989886972	0.9828444936358606	0.5341931613677264	0.9856115107913669	0.5355207706201084	0.9845047039291643	0.5341113105924596	0.987825124515772
0.5448737450562823	0.9911455451023796	0.5393939393939394	0.9850581073602657	0.5454545454545454	0.9795240730492529	0.5208823529411765	0.9800774764803541	0.5284141624516513	0.9828444936358606	0.5343534353435343	0.9856115107913669	0.5356820234869015	0.9845047039291643	0.5339718647111643	0.9872717210846708
0.5450395617772368	0.9911455451023796	0.5395574416489846	0.9850581073602657	0.5453144266337855	0.9789706696181516	0.5207413945278023	0.9795240730492529	0.5285714285714286	0.9828444936358606	0.5345138055222088	0.9856115107913669	0.5358433734939759	0.9845047039291643	0.5338323353293413	0.9867183176535694
0.5452054794520548	0.9911455451023796	0.539417828987265	0.9845047039291643	0.5454825778600062	0.9789706696181516	0.5206003531489112	0.9789706696181516	0.5284310806787734	0.9822910902047592	0.5343740618432903	0.9850581073602657	0.5360048207291352	0.9845047039291643	0.5339922132374962	0.9867183176535694
0.5453714981729598	0.9911455451023796	0.5392781316348195	0.9839513004980631	0.5456508328192474	0.9789706696181516	0.5207536061230498	0.9789706696181516	0.5282906491959499	0.981737686773658	0.5345345345345346	0.9850581073602657	0.5361663652802894	0.9845047039291643	0.5341521869382864	0.9867183176535694
0.5455376180322875	0.9911455451023796	0.5394417475728155	0.9839513004980631	0.5455106448626967	0.9784172661870504	0.5209069493521791	0.9789706696181516	0.5281501340482574	0.9811842833425567	0.5346951036347252	0.9850581073602657	0.5363280072354537	0.9845047039291643	0.5340125861552293	0.9861649142224682
0.5457038391224863	0.9911455451023796	0.5393019726858878	0.9833978970669618	0.5456790123456791	0.9784172661870504	0.521060382916053	0.9789706696181516	0.5283075089392133	0.9811842833425567	0.5348557692307693	0.9850581073602657	0.5364897466827503	0.9845047039291643	0.5341726618705036	0.9861649142224682
0.545870161536117	0.9911455451023796	0.5394656952034002	0.9833978970669618	0.5458474837912937	0.9784172661870504	0.5209192692987625	0.9784172661870504	0.528166915052161	0.9806308799114555	0.5350165314096784	0.9850581073602657	0.5366515837104072	0.9845047039291643	0.5343328335832084	0.9861649142224682
0.5460365853658536	0.9911455451023796	0.5393258426966292	0.9828444936358606	0.5457072266831378	0.977863862755949	0.5207780725022104	0.977863862755949	0.528324388789505	0.9806308799114555	0.5351773902585688	0.9850581073602657	0.5368135184067592	0.9845047039291643	0.5344931013797241	0.9861649142224682
0.546203110704483	0.9911455451023796	0.5394896719319563	0.9828444936358606	0.5455668829162805	0.9773104593248478	0.5206367924528302	0.9773104593248478	0.5284819564569042	0.9806308799114555	0.5350375939849624	0.9845047039291643	0.5369755508602475	0.9845047039291643	0.5346534653465347	0.9861649142224682
0.546064673581452	0.9905921416712784	0.5396536007292616	0.9828444936358606	0.5457354758961681	0.9773104593248478	0.5207903273370688	0.9773104593248478	0.5283412887828163	0.9800774764803541	0.5351985559566786	0.9845047039291643	0.5371376811594203	0.9845047039291643	0.5345138055222088	0.9856115107913669
0.5459261519682637	0.9900387382401771	0.5398176291793313	0.9828444936358606	0.5459041731066461	0.9773104593248478	0.5209439528023598	0.9773104593248478	0.528498955535661	0.9800774764803541	0.5353596148058983	0.9845047039291643	0.5369978858350951	0.9839513004980631	0.5346742719903933	0.9856115107913669
0.546092796092796	0.9900387382401771	0.5399817573730618	0.9828444936358606	0.5460729746444032	0.9773104593248478	0.5208025966361759	0.9767570558937465	0.5283582089552239	0.9795240730492529	0.5355207706201084	0.9845047039291643	0.5371601208459215	0.9839513004980631	0.5345345345345346	0.9850581073602657
0.5462595419847328	0.9900387382401771	0.5401459854014599	0.9828444936358606	0.5462418806062481	0.9773104593248478	0.5209563164108618	0.9767570558937465	0.5285159749178859	0.9795240730492529	0.5356820234869015	0.9845047039291643	0.537322453913569	0.9839513004980631	0.5346951036347252	0.9850581073602657
0.5464263897373244	0.9900387382401771	0.5403103133556434	0.9828444936358606	0.5464108910891089	0.9773104593248478	0.5211101269560082	0.9767570558937465	0.5286738351254481	0.9795240730492529	0.5358433734939759	0.9845047039291643	0.5374848851269649	0.9839513004980631	0.5348557692307693	0.9850581073602657
0.5465933394439352	0.9900387382401771	0.5404747413268411	0.9828444936358606	0.5462705044877747	0.9767570558937465	0.5214180206794683	0.9767570558937465	0.5285330146399762	0.9789706696181516	0.5360048207291352	0.9845047039291643	0.5376474145751436	0.9839513004980631	0.5347159603246168	0.9845047039291643
0.546760391198044	0.9900387382401771	0.5406392694063927	0.9828444936358606	0.5464396284829721	0.9767570558937465	0.5215721040189125	0.9767570558937465	0.5283921099820681	0.9784172661870504	0.5361663652802894	0.9845047039291643	0.5378100423472474	0.9839513004980631	0.5348767288033675	0.9845047039291643
0.5469275450932437	0.9900387382401771	0.5408038976857491	0.9828444936358606	0.546608857231341	0.9767570558937465	0.5217262784510789	0.9767570558937465	0.5285500747384155	0.9784172661870504	0.5363280072354537	0.9845047039291643	0.5379727685325265	0.9839513004980631	0.5350375939849624	0.9845047039291643
0.5470948012232416	0.9900387382401771	0.5406640268047518	0.9822910902047592	0.5467781908302355	0.9767570558937465	0.5218805440567711	0.9767570558937465	0.5287081339712919	0.9784172661870504	0.5361881785283474	0.9839513004980631	0.538135593220339	0.9839513004980631	0.5351985559566786	0.9845047039291643
0.5472621596818599	0.9900387382401771	0.5408287629494211	0.9822910902047592	0.5469476293771305	0.9767570558937465	0.5220349009168885	0.9767570558937465	0.5288662877654801	0.9784172661870504	0.5363499245852187	0.9839513004980631	0.5382985165001514	0.9839513004980631	0.5350586819139332	0.9839513004980631
0.5471236230110159	0.9894853348090759	0.5409935995123438	0.9822910902047592	0.5471171729696218	0.9767570558937465	0.522189349112426	0.9767570558937465	0.5290245362058648	0.9784172661870504	0.536210018105009	0.9833978970669618	0.5384615384615384	0.9839513004980631	0.535219747140277	0.9839513004980631
0.5472910927456383	0.9894853348090759	0.5411585365853658	0.9822910902047592	0.5472868217054263	0.9767570558937465	0.5223438887244747	0.9767570558937465	0.5291828793774319	0.9784172661870504	0.5363718683972231	0.9833978970669618	0.5386246591941836	0.9839513004980631	0.5350797952423969	0.9833978970669618
0.5474586650336803	0.9894853348090759	0.5413235742604453	0.9822910902047592	0.5474565756823822	0.9767570558937465	0.5224985198342215	0.9767570558937465	0.5293413173652695	0.9784172661870504	0.5365338164251208	0.9833978970669618	0.5387878787878788	0.9839513004980631	0.5349397590361445	0.9828444936358606
0.5476263399693722	0.9894853348090759	0.5414887126296523	0.9822910902047592	0.5473161650636054	0.9762036524626453	0.5226532425229493	0.9767570558937465	0.5294998502545673	0.9784172661870504	0.5366958622772576	0.9833978970669618	0.5389511973325251	0.9839513004980631	0.53510093401627	0.9828444936358606
0.5477941176470589	0.9894853348090759	0.5416539517851694	0.9822910902047592	0.547486033519553	0.9762036524626453	0.5228080568720379	0.9767570558937465	0.5296584781306172	0.9784172661870504	0.536858006042296	0.9833978970669618	0.5391146149181322	0.9839513004980631	0.5352622061482821	0.9828444936358606
0.5476555317192767	0.9889319313779745	0.5418192918192918	0.9822910902047592	0.5476560074511021	0.9762036524626453	0.5226666666666666	0.9762036524626453	0.5298172010788134	0.9784172661870504	0.5370202478090057	0.9833978970669618	0.5392781316348195	0.9839513004980631	0.5354235755200483	0.9828444936358606
0.5478234212139792	0.9889319313779745	0.5419847328244275	0.9822910902047592	0.5478260869565217	0.9762036524626453	0.5228215767634855	0.9762036524626453	0.5299760191846523	0.9784172661870504	0.5371825876662636	0.9833978970669618	0.5394417475728155	0.9839513004980631	0.5355850422195416	0.9828444936358606
0.5476847592762956	0.9883785279468733	0.5418448381185095	0.981737686773658	0.5479962721342032	0.9762036524626453	0.5229765787133116	0.9762036524626453	0.5301349325337331	0.9784172661870504	0.5373450257030541	0.9833978970669618	0.5396054628224582	0.9839513004980631	0.5357466063348416	0.9828444936358606
0.5478527607361963	0.9883785279468733	0.541704857928506	0.9811842833425567	0.54816656308266	0.9762036524626453	0.522835112692764	0.975650249031544	0.5302939412117577	0.9784172661870504	0.5375075620084695	0.9833978970669618	0.5397692774741955	0.9839513004980631	0.5359082679541339	0.9828444936358606
0.548020865296103	0.9883785279468733	0.5415647921760391	0.9806308799114555	0.5480261112838047	0.975650249031544	0.5229902106199941	0.975650249031544	0.5301530153015301	0.977863862755949	0.5376701966717096	0.9833978970669618	0.5399331916185849	0.9839513004980631	0.5360700271657108	0.9828444936358606
0.5481890730509515	0.9883785279468733	0.5417303576887802	0.9806308799114555	0.5478855721393034	0.9750968456004427	0.5228486646884273	0.9750968456004427	0.53031212484994	0.977863862755949	0.5375302663438256	0.9828444936358606	0.540097205346294	0.9839513004980631	0.5362318840579711	0.9828444936358606
0.5483573840957937	0.9883785279468733	0.5418960244648318	0.9806308799114555	0.5480559875583204	0.9750968456004427	0.5230038587117839	0.9750968456004427	0.5301711197838487	0.9773104593248478	0.5376930063578564	0.9828444936358606	0.5402613187481009	0.9839513004980631	0.5360918151615826	0.9822910902047592
0.5485257985257985	0.9883785279468733	0.5420617925971245	0.9806308799114555	0.5482265090230243	0.9750968456004427	0.5228622327790974	0.9745434421693414	0.5303303303303303	0.9773104593248478	0.5378558449424591	0.9828444936358606	0.5404255319148936	0.9839513004980631	0.5362537764350453	0.9822910902047592
0.5486943164362519	0.9883785279468733	0.5422276621787026	0.9806308799114555	0.5483971366324307	0.9750968456004427	0.523017523017523	0.9745434421693414	0.5304896365274857	0.9773104593248478	0.538018782187216	0.9828444936358606	0.5402858011553664	0.9833978970669618	0.5364158355998792	0.9822910902047592
0.5488629379225568	0.9883785279468733	0.5423936333027242	0.9806308799114555	0.5485678704856787	0.9750968456004427	0.5228758169934641	0.9739900387382402	0.5306490384615384	0.9773104593248478	0.5381818181818182	0.9828444936358606	0.5404501216545012	0.9833978970669618	0.536577992744861	0.9822910902047592
0.5487242545342761	0.987825124515772	0.5425597060624617	0.9806308799114555	0.5484272812208035	0.9745434421693414	0.5227340267459138	0.9734366353071389	0.5305079651337541	0.9767570558937465	0.5380418308578357	0.9822910902047592	0.5403103133556434	0.9828444936358606	0.5367402479588751	0.9822910902047592
0.5488929889298892	0.987825124515772	0.5427258805513017	0.9806308799114555	0.5485981308411215	0.9745434421693414	0.5228894173602854	0.9734366353071389	0.5303668069753458	0.9762036524626453	0.537901758641601	0.981737686773658	0.5401704199634815	0.9822910902047592	0.5366001209921355	0.981737686773658
0.548754229467856	0.9872717210846708	0.5425857843137255	0.9800774764803541	0.5487690869429729	0.9745434421693414	0.5230449003865596	0.9734366353071389	0.5305263157894737	0.9762036524626453	0.5377616014558689	0.9811842833425567	0.5403348554033486	0.9822910902047592	0.5364599092284418	0.9811842833425567
0.548923076923077	0.9872717210846708	0.542752068648483	0.9800774764803541	0.5489401496259352	0.9745434421693414	0.5232004759071981	0.9734366353071389	0.5303850782190133	0.975650249031544	0.5379247572815534	0.9811842833425567	0.5404993909866017	0.9822910902047592	0.5366222760290557	0.9811842833425567
0.5487842413050169	0.9867183176535694	0.5429184549356223	0.9800774764803541	0.54911131898971	0.9745434421693414	0.5230586135078845	0.9728832318760376	0.5305446885344568	0.975650249031544	0.5380880121396054	0.9811842833425567	0.5406640268047518	0.9822910902047592	0.5364819860732667	0.9806308799114555
0.5486453201970444	0.9861649142224682	0.5430849432689359	0.9800774764803541	0.5492825951341235	0.9745434421693414	0.5229166666666667	0.9723298284449363	0.5307043949428055	0.975650249031544	0.5379477838494232	0.9806308799114555	0.5408287629494211	0.9822910902047592	0.5366444579043004	0.9806308799114555
0.5488142901139513	0.9861649142224682	0.5432515337423313	0.9800774764803541	0.5491419656786272	0.9739900387382402	0.523072342959214	0.9723298284449363	0.5308641975308642	0.975650249031544	0.53780747039174	0.9800774764803541	0.5409935995123438	0.9822910902047592	0.5368070281732809	0.9806308799114555
0.5489833641404805	0.9861649142224682	0.5434182264498313	0.9800774764803541	0.5490012484394506	0.9734366353071389	0.5232281119714115	0.9723298284449363	0.5310240963855422	0.975650249031544	0.5379708383961118	0.9800774764803541	0.5408536585365854	0.981737686773658	0.536969696969697	0.9806308799114555
0.5491525423728814	0.9861649142224682	0.543585021485574	0.9800774764803541	0.549172650640025	0.9734366353071389	0.5233839737861186	0.9723298284449363	0.5311840915938536	0.975650249031544	0.5381343056821635	0.9800774764803541	0.5410186032326929	0.981737686773658	0.5371324643831464	0.9806308799114555
0.5493218249075216	0.9861649142224682	0.5437519189438134	0.9800774764803541	0.5490318550905684	0.9728832318760376	0.5235399284862932	0.9723298284449363	0.5310427968655816	0.9750968456004427	0.5382978723404256	0.9800774764803541	0.5408785845027456	0.9811842833425567	0.5372953305033353	0.9806308799114555
0.5494912118408881	0.9861649142224682	0.543918918918919	0.9800774764803541	0.549203373945642	0.9728832318760376	0.5236959761549925	0.9723298284449363	0.5312028941814892	0.9750968456004427	0.5381574946792338	0.9795240730492529	0.5410436374732988	0.9811842833425567	0.5374582954200788	0.9806308799114555
0.5496607032695867	0.9861649142224682	0.5440860215053763	0.9800774764803541	0.549375	0.9728832318760376	0.5238521168753727	0.9723298284449363	0.5313630880579011	0.9750968456004427	0.5383211678832117	0.9795240730492529	0.5409035409035409	0.9806308799114555	0.537621359223301	0.9806308799114555
0.5498302992903424	0.9861649142224682	0.5442532267977873	0.9800774764803541	0.5495467333541731	0.9728832318760376	0.5237101103489412	0.9717764250138351	0.5312217194570136	0.9745434421693414	0.5381807118953453	0.9789706696181516	0.5410687022900763	0.9806308799114555	0.537784522003035	0.9806308799114555
0.55	0.9861649142224682	0.54442053489087	0.9800774764803541	0.5494058786741713	0.9723298284449363	0.5238663484486874	0.9717764250138351	0.5313820156910078	0.9745434421693414	0.5383444917833232	0.9789706696181516	0.5409285277947465	0.9800774764803541	0.5379477838494232	0.9806308799114555
0.5501698054955233	0.9861649142224682	0.5445879458794588	0.9800774764803541	0.549577729121051	0.9723298284449363	0.5237242614145031	0.9712230215827338	0.5312405674615153	0.9739900387382402	0.5385083713850837	0.9789706696181516	0.5407882676443629	0.9795240730492529	0.53780747039174	0.9800774764803541
0.5503397158739963	0.9861649142224682	0.544755459858505	0.9800774764803541	0.549749687108886	0.9723298284449363	0.5238805970149254	0.9712230215827338	0.5310990338164251	0.9734366353071389	0.5386723507917174	0.9789706696181516	0.5409535452322738	0.9795240730492529	0.5379708383961118	0.9800774764803541
0.5505097312326228	0.9861649142224682	0.544923076923077	0.9800774764803541	0.5499217527386542	0.9723298284449363	0.5237384293819051	0.9706696181516326	0.5312594382361824	0.9734366353071389	0.5388364300944258	0.9789706696181516	0.5411189238764904	0.9795240730492529	0.5381343056821635	0.9800774764803541
0.5506798516687268	0.9861649142224682	0.5450907971683595	0.9800774764803541	0.550093926111459	0.9723298284449363	0.52389486260454	0.9706696181516326	0.5314199395770393	0.9734366353071389	0.5390006093845217	0.9789706696181516	0.5412844036697247	0.9795240730492529	0.5382978723404256	0.9800774764803541
0.5508500772797527	0.9861649142224682	0.5452586206896551	0.9800774764803541	0.5502662073285312	0.9723298284449363	0.5240513893038542	0.9706696181516326	0.5315805379268661	0.9734366353071389	0.5391648887534288	0.9789706696181516	0.5414499847048027	0.9795240730492529	0.5384615384615384	0.9800774764803541
0.5510204081632653	0.9861649142224682	0.5454265475823837	0.9800774764803541	0.5504385964912281	0.9723298284449363	0.5239091452480574	0.9701162147205312	0.5317412333736397	0.9734366353071389	0.5390243902439025	0.9784172661870504	0.5416156670746634	0.9795240730492529	0.5386253041362531	0.9800774764803541
0.5511908444169502	0.9861649142224682	0.5452865064695009	0.9795240730492529	0.5506110937010341	0.9723298284449363	0.5237668161434977	0.96956281128943	0.531902026005443	0.9734366353071389	0.5388838060384263	0.977863862755949	0.5414753596571779	0.9789706696181516	0.5387891694554305	0.9800774764803541
0.5513613861386139	0.9861649142224682	0.5454545454545454	0.9795240730492529	0.5507836990595611	0.9723298284449363	0.5239234449760766	0.96956281128943	0.5320629159104658	0.9734366353071389	0.5387431360585723	0.9773104593248478	0.541334966319657	0.9784172661870504	0.5389531345100426	0.9800774764803541
0.5515320334261838	0.9861649142224682	0.5456226880394575	0.9795240730492529	0.5509564126685481	0.9723298284449363	0.5240801675142088	0.96956281128943	0.5322239031770045	0.9734366353071389	0.5389075373817516	0.9773104593248478	0.5415007656967841	0.9784172661870504	0.539117199391172	0.9800774764803541
0.551702786377709	0.9861649142224682	0.545790934320074	0.9795240730492529	0.551129234629862	0.9723298284449363	0.5239377618192699	0.9690094078583287	0.5323849878934624	0.9734366353071389	0.539072039072039	0.9773104593248478	0.5416666666666666	0.9784172661870504	0.5392813641900122	0.9800774764803541
0.551563951687829	0.9856115107913669	0.5459592843923504	0.9795240730492529	0.5513021650454973	0.9723298284449363	0.5240945824603412	0.9690094078583287	0.53254617014835	0.9734366353071389	0.539236641221374	0.9773104593248478	0.5415262028807846	0.977863862755949	0.5391410295461468	0.9795240730492529
0.5517348203221809	0.9856115107913669	0.5461277383523604	0.9795240730492529	0.5514752040175769	0.9723298284449363	0.524251497005988	0.9690094078583287	0.5327074500302846	0.9734366353071389	0.5394013439218082	0.9773104593248478	0.5416922133660331	0.977863862755949	0.5393053016453382	0.9795240730492529
0.5519057948559033	0.9856115107913669	0.5462962962962963	0.9795240730492529	0.5516483516483517	0.9723298284449363	0.5241090146750524	0.9684560044272275	0.5328688276279915	0.9734366353071389	0.5395661472655057	0.9773104593248478	0.5418583256669733	0.977863862755949	0.5394696738799146	0.9795240730492529
0.5517668939863608	0.9850581073602657	0.5464649583204693	0.9795240730492529	0.5515075376884422	0.9717764250138351	0.524266027561414	0.9684560044272275	0.5327272727272727	0.9728832318760376	0.5394254278728606	0.9767570558937465	0.5420245398773006	0.977863862755949	0.5396341463414634	0.9795240730492529
0.5519379844961241	0.9850581073602657	0.5463248919085856	0.9789706696181516	0.5516808042726987	0.9717764250138351	0.5241234641893917	0.9679026009961261	0.5328887541679297	0.9728832318760376	0.5392846224396209	0.9762036524626453	0.541884013501074	0.9773104593248478	0.539493748093931	0.9789706696181516
0.5521091811414393	0.9850581073602657	0.5464936669755946	0.9789706696181516	0.5518541797611565	0.9717764250138351	0.5239808153477218	0.9673491975650249	0.533050333535476	0.9728832318760376	0.5391437308868502	0.975650249031544	0.5420503376304481	0.9773104593248478	0.5396583282489322	0.9789706696181516
0.5522804840210983	0.9850581073602657	0.5466625463535228	0.9789706696181516	0.552027664256523	0.9717764250138351	0.5238380809595202	0.9667957941339236	0.5332120109190173	0.9728832318760376	0.5393086570816763	0.975650249031544	0.5419097328830211	0.9767570558937465	0.5398230088495575	0.9789706696181516
0.5524518932340161	0.9850581073602657	0.5468315301391036	0.9789706696181516	0.5522012578616352	0.9717764250138351	0.523995200959808	0.9667957941339236	0.533373786407767	0.9728832318760376	0.5394736842105263	0.975650249031544	0.5420761670761671	0.9767570558937465	0.5396825396825397	0.9784172661870504
0.55262340887923	0.9850581073602657	0.5470006184291899	0.9789706696181516	0.5523749606794589	0.9717764250138351	0.5241524152415241	0.9667957941339236	0.533535660091047	0.9728832318760376	0.5396388123660851	0.975650249031544	0.5422427035330261	0.9767570558937465	0.5398473282442748	0.9784172661870504
0.5524844720496894	0.9845047039291643	0.5471698113207547	0.9789706696181516	0.55254877281309	0.9717764250138351	0.5243097238895558	0.9667957941339236	0.5336976320582878	0.9728832318760376	0.5398040416411513	0.975650249031544	0.5421020282728949	0.9762036524626453	0.5400122174709835	0.9784172661870504
0.5526561043802423	0.9845047039291643	0.5473391089108911	0.9789706696181516	0.5527226943657538	0.9717764250138351	0.5244671269888922	0.9667957941339236	0.5335560279380505	0.9723298284449363	0.5396630934150076	0.9750968456004427	0.5422686750691669	0.9762036524626453	0.5401772074549344	0.9784172661870504
0.552827843380982	0.9845047039291643	0.5475085112968121	0.9789706696181516	0.552896725440806	0.9717764250138351	0.5246246246246247	0.9667957941339236	0.5337181044957473	0.9723298284449363	0.5393809377873123	0.9739900387382402	0.5424354243542435	0.9762036524626453	0.5403422982885085	0.9784172661870504
0.5529996891513833	0.9845047039291643	0.5476780185758514	0.9789706696181516	0.5530708661417323	0.9717764250138351	0.5247822168819465	0.9667957941339236	0.5335764205408691	0.9717764250138351	0.539546290619252	0.9739900387382402	0.5426022762227007	0.9762036524626453	0.5402017731580556	0.977863862755949
0.5531716417910447	0.9845047039291643	0.547847630845463	0.9789706696181516	0.5532451165721487	0.9717764250138351	0.5249399038461539	0.9667957941339236	0.5334346504559271	0.9712230215827338	0.5397117448635388	0.9739900387382402	0.5427692307692308	0.9762036524626453	0.5400611620795107	0.9773104593248478
0.5533437013996889	0.9845047039291643	0.5480173482032218	0.9789706696181516	0.5534194768358021	0.9717764250138351	0.525097685602645	0.9667957941339236	0.5335968379446641	0.9712230215827338	0.5395705521472393	0.9734366353071389	0.5429362880886427	0.9762036524626453	0.5399204649739981	0.9767570558937465
0.5532047293092719	0.9839513004980631	0.5481871707468237	0.9789706696181516	0.5532786885245902	0.9712230215827338	0.5252555622369213	0.9667957941339236	0.5337591240875912	0.9712230215827338	0.5397361153728137	0.9734366353071389	0.5431034482758621	0.9762036524626453	0.5397796817625459	0.9762036524626453
0.5533769063180828	0.9839513004980631	0.5483570985740855	0.9789706696181516	0.5534531693472091	0.9712230215827338	0.5254135338345864	0.9667957941339236	0.5336172801947064	0.9706696181516326	0.539901780233272	0.9734366353071389	0.5432707114259316	0.9762036524626453	0.5396388123660851	0.975650249031544
0.5535491905354919	0.9839513004980631	0.5485271317829458	0.9789706696181516	0.5536277602523659	0.9712230215827338	0.5255716004813478	0.9667957941339236	0.5337796713329276	0.9706696181516326	0.539760515812097	0.9728832318760376	0.5434380776340111	0.9762036524626453	0.5394978567054501	0.9750968456004427
0.553721582061663	0.9839513004980631	0.5483870967741935	0.9784172661870504	0.5538024613442727	0.9712230215827338	0.5257297622630154	0.9667957941339236	0.5336377473363775	0.9701162147205312	0.5399262899262899	0.9728832318760376	0.5436055469953776	0.9762036524626453	0.5393568147013783	0.9745434421693414
0.5538940809968848	0.9839513004980631	0.5485572448029786	0.9784172661870504	0.5539772727272727	0.9712230215827338	0.5258880192655027	0.9667957941339236	0.5338002436053593	0.9701162147205312	0.5400921658986175	0.9728832318760376	0.5434648581997534	0.975650249031544	0.5395220588235294	0.9745434421693414
0.5540666874415706	0.9839513004980631	0.5487274984481688	0.9784172661870504	0.5541521945058415	0.9712230215827338	0.5260463715748268	0.9667957941339236	0.5336582394151691	0.96956281128943	0.5399508297480025	0.9723298284449363	0.5436324390995991	0.975650249031544	0.5396874042292369	0.9745434421693414
0.5542394014962594	0.9839513004980631	0.5485873952188761	0.977863862755949	0.5543272267845862	0.9712230215827338	0.5262048192771084	0.9667957941339236	0.5335161486898233	0.9690094078583287	0.5398094067015063	0.9717764250138351	0.5438001233806292	0.975650249031544	0.5398528510116493	0.9745434421693414
0.5544122232616152	0.9839513004980631	0.5487577639751553	0.977863862755949	0.5541864139020537	0.9706696181516326	0.5260620668876167	0.9662423907028224	0.533678756476684	0.9690094078583287	0.5399753997539976	0.9717764250138351	0.5439679111385375	0.975650249031544	0.5397117448635388	0.9739900387382402
0.5545851528384279	0.9839513004980631	0.548928238583411	0.977863862755949	0.5543615676359039	0.9706696181516326	0.5262206148282098	0.9662423907028224	0.5338414634146341	0.9690094078583287	0.5398338972623808	0.9712230215827338	0.5441358024691358	0.975650249031544	0.5395705521472393	0.9734366353071389
0.5547581903276131	0.9839513004980631	0.5490988191423244	0.977863862755949	0.5545368321214037	0.9706696181516326	0.5263792583659934	0.9662423907028224	0.5336992985666361	0.9684560044272275	0.54	0.9712230215827338	0.5443037974683544	0.975650249031544	0.5397361153728137	0.9734366353071389
0.5549313358302123	0.9839513004980631	0.5492695057506994	0.977863862755949	0.5547122074636306	0.9706696181516326	0.5262364294330518	0.965688987271721	0.533862111043319	0.9684560044272275	0.5401662049861495	0.9712230215827338	0.5441630636195183	0.9750968456004427	0.539901780233272	0.9734366353071389
0.555104589447393	0.9839513004980631	0.5494402985074627	0.977863862755949	0.554887693767795	0.9706696181516326	0.5260935143288085	0.9651355838406198	0.5340250228867867	0.9684560044272275	0.5403325123152709	0.9712230215827338	0.544331170837195	0.9750968456004427	0.540067546822229	0.9734366353071389
0.5552779512804498	0.9839513004980631	0.5496111975116641	0.977863862755949	0.5547468354430379	0.9701162147205312	0.5262522631261316	0.9651355838406198	0.5341880341880342	0.9684560044272275	0.5404989220819217	0.9712230215827338	0.5444993819530284	0.9750968456004427	0.5402334152334153	0.9734366353071389
0.5554514214308028	0.9839513004980631	0.5497822028624767	0.977863862755949	0.5549224438113327	0.9701162147205312	0.5261092665258075	0.9645821804095185	0.5340458015267175	0.9679026009961261	0.5406654343807763	0.9712230215827338	0.5446676970633694	0.9750968456004427	0.5403993855606759	0.9734366353071389
0.555625	0.9839513004980631	0.5499533146591971	0.977863862755949	0.5547815072830906	0.96956281128943	0.5262681159420289	0.9645821804095185	0.5342089187538179	0.9679026009961261	0.5405238828967642	0.9706696181516326	0.5448361162646876	0.9750968456004427	0.5405654578979717	0.9734366353071389
0.5557986870897156	0.9839513004980631	0.5501245330012453	0.977863862755949	0.5546404814697498	0.9690094078583287	0.5264270613107822	0.9645821804095185	0.534372135655362	0.9679026009961261	0.5403822441430333	0.9701162147205312	0.5446953294154037	0.9745434421693414	0.540731632339379	0.9734366353071389
0.5556597873671044	0.9833978970669618	0.5502958579881657	0.977863862755949	0.5548162230671736	0.9690094078583287	0.5265861027190333	0.9645821804095185	0.5342298288508558	0.9673491975650249	0.5402405180388529	0.96956281128943	0.5448638613861386	0.9745434421693414	0.5408979089790897	0.9734366353071389
0.5558335939943697	0.9833978970669618	0.5504672897196262	0.977863862755949	0.5549920760697306	0.9690094078583287	0.5267452402538532	0.9645821804095185	0.5343931519413023	0.9673491975650249	0.5400987045033929	0.9690094078583287	0.5447229959764779	0.9739900387382402	0.5410642879114119	0.9734366353071389
0.5560075093867334	0.9833978970669618	0.5506388282954191	0.977863862755949	0.5551680405833862	0.9690094078583287	0.5269044740024184	0.9645821804095185	0.5345565749235474	0.9673491975650249	0.5402653502005554	0.9690094078583287	0.5445820433436532	0.9734366353071389	0.540923076923077	0.9728832318760376
0.5561815336463224	0.9833978970669618	0.550498753117207	0.9773104593248478	0.5553441167142404	0.9690094078583287	0.5270638040520109	0.9645821804095185	0.5344141939431019	0.9667957941339236	0.5404320987654321	0.9690094078583287	0.544750696810158	0.9734366353071389	0.5407817790089259	0.9723298284449363
0.5563556668753914	0.9833978970669618	0.5506704084814469	0.9773104593248478	0.5552030456852792	0.9684560044272275	0.5269207501512402	0.9640287769784173	0.534577723378213	0.9667957941339236	0.5405989502933004	0.9690094078583287	0.5449194547707559	0.9734366353071389	0.540948275862069	0.9723298284449363
0.5565299091763232	0.9833978970669618	0.5505302557704305	0.9767570558937465	0.5553792446842273	0.9684560044272275	0.5270801815431165	0.9640287769784173	0.5344352617079889	0.9662423907028224	0.5407659048795552	0.9690094078583287	0.5450883173225907	0.9734366353071389	0.5411148752694795	0.9723298284449363
0.556704260651629	0.9833978970669618	0.5507020280811232	0.9767570558937465	0.5555555555555556	0.9684560044272275	0.5272397094430993	0.9640287769784173	0.5345988977342315	0.9662423907028224	0.5406240345999382	0.9684560044272275	0.5452572845629262	0.9734366353071389	0.540973505853358	0.9717764250138351
0.5568787214039486	0.9833978970669618	0.5508739076154806	0.9767570558937465	0.5557319784058431	0.9684560044272275	0.5273993339388435	0.9640287769784173	0.5347626339969372	0.9662423907028224	0.5407911001236094	0.9684560044272275	0.5454263565891473	0.9734366353071389	0.5406905055487053	0.9706696181516326
0.5570532915360502	0.9833978970669618	0.5510458944739307	0.9767570558937465	0.5555908513341804	0.9679026009961261	0.5275590551181102	0.9640287769784173	0.5349264705882353	0.9662423907028224	0.5406491499227203	0.9679026009961261	0.5455955334987593	0.9734366353071389	0.5408572309589886	0.9706696181516326
0.557227971150831	0.9833978970669618	0.5512179887570269	0.9767570558937465	0.555767397521449	0.9679026009961261	0.5277188730687671	0.9640287769784173	0.5350904076003677	0.9662423907028224	0.5405071119356833	0.9673491975650249	0.5454545454545454	0.9728832318760376	0.541024059222702	0.9706696181516326
0.5574027603513174	0.9833978970669618	0.5513901905654482	0.9767570558937465	0.5559440559440559	0.9679026009961261	0.5275757575757576	0.9634753735473159	0.5352544451256898	0.9662423907028224	0.5406742963192082	0.9673491975650249	0.5456238361266295	0.9728832318760376	0.5411909904350509	0.9706696181516326
0.5575776592406652	0.9833978970669618	0.5515625	0.9767570558937465	0.5558028616852146	0.9673491975650249	0.5277356774780236	0.9634753735473159	0.5354185832566697	0.9662423907028224	0.5405321782178217	0.9667957941339236	0.5457932319155542	0.9728832318760376	0.5413580246913581	0.9706696181516326
0.5577526679221595	0.9833978970669618	0.551734917161613	0.9767570558937465	0.5559796437659033	0.9673491975650249	0.5278956943602183	0.9634753735473159	0.5352760736196319	0.965688987271721	0.5406994738471061	0.9667957941339236	0.5456521739130434	0.9723298284449363	0.5412164248224761	0.9701162147205312
0.557927786499215	0.9833978970669618	0.5519074421513446	0.9767570558937465	0.5561565383391665	0.9673491975650249	0.5280558083105854	0.9634753735473159	0.5354403191162933	0.965688987271721	0.5408668730650155	0.9667957941339236	0.5455110282696489	0.9717764250138351	0.5410747374922792	0.96956281128943
0.5581030150753769	0.9833978970669618	0.5520800750703785	0.9767570558937465	0.5563335455124124	0.9673491975650249	0.5279126213592233	0.9629219701162147	0.5356046654389196	0.965688987271721	0.5410343759677919	0.9667957941339236	0.545680546923555	0.9717764250138351	0.5409329626197096	0.9690094078583287
0.5582783537543198	0.9833978970669618	0.5522528160200251	0.9767570558937465	0.5565106653931868	0.9673491975650249	0.5280728376327769	0.9629219701162147	0.5354620816702487	0.9651355838406198	0.5408921933085502	0.9662423907028224	0.5458501709667392	0.9717764250138351	0.5411001236093943	0.9690094078583287
0.5584538026398491	0.9833978970669618	0.5524256651017214	0.9767570558937465	0.5563694267515924	0.9667957941339236	0.5279295689131754	0.9623685666851135	0.5356265356265356	0.9651355838406198	0.5410598078710877	0.9662423907028224	0.5460199004975125	0.9717764250138351	0.5412673879443586	0.9690094078583287
0.5586293618359006	0.9833978970669618	0.552598622417032	0.9767570558937465	0.5565466709143039	0.9667957941339236	0.5280898876404494	0.9623685666851135	0.5357910906298003	0.9651355838406198	0.5409175449473032	0.965688987271721	0.5458786936236392	0.9712230215827338	0.54143475572047	0.9690094078583287
0.5584905660377358	0.9828444936358606	0.552771688067648	0.9767570558937465	0.5567240280433398	0.9667957941339236	0.5282503037667071	0.9623685666851135	0.5359557467732022	0.9651355838406198	0.5410852713178295	0.965688987271721	0.5460485376477909	0.9712230215827338	0.5416022270337149	0.9690094078583287
0.5586662472475621	0.9828444936358606	0.5529448621553885	0.9767570558937465	0.5565827223461907	0.9662423907028224	0.5281069583713157	0.9618151632540122	0.5361205041500153	0.9651355838406198	0.5412531017369727	0.965688987271721	0.5459072517896048	0.9706696181516326	0.5414603960396039	0.9684560044272275
0.5588420390182505	0.9828444936358606	0.5531181447821999	0.9767570558937465	0.5567602040816326	0.9662423907028224	0.5282674772036474	0.9618151632540122	0.5362853628536285	0.9651355838406198	0.541110766366739	0.9651355838406198	0.5460772104607721	0.9706696181516326	0.5413184772516249	0.9679026009961261
0.559017941454202	0.9828444936358606	0.5529780564263322	0.9762036524626453	0.5569377990430622	0.9662423907028224	0.5284280936454849	0.9618151632540122	0.5364503229775454	0.9651355838406198	0.5412787088764742	0.9651355838406198	0.5462472749922143	0.9706696181516326	0.541486068111455	0.9679026009961261
0.5588790931989924	0.9822910902047592	0.5531514581373471	0.9762036524626453	0.5571155073388641	0.9662423907028224	0.5285888077858881	0.9618151632540122	0.5366153846153846	0.9651355838406198	0.5414467556659422	0.9651355838406198	0.5461059190031152	0.9701162147205312	0.5416537627748529	0.9679026009961261
0.5587401574803149	0.981737686773658	0.5533249686323714	0.9762036524626453	0.5572933290775615	0.9662423907028224	0.5287496197140249	0.9618151632540122	0.5367805478608803	0.9651355838406198	0.5413043478260869	0.9645821804095185	0.5462760984730446	0.9701162147205312	0.54182156133829	0.9679026009961261
0.5589161940768747	0.981737686773658	0.5534985880138061	0.9762036524626453	0.5574712643678161	0.9662423907028224	0.5286062081558125	0.961261759822911	0.5369458128078818	0.9651355838406198	0.5414725069897484	0.9645821804095185	0.5461346633416458	0.96956281128943	0.5419894638983576	0.9679026009961261
0.5590923416325244	0.981737686773658	0.5536723163841808	0.9762036524626453	0.5576493133184286	0.9662423907028224	0.5284627092846271	0.9607083563918096	0.5371111795503541	0.9651355838406198	0.5413300186451212	0.9640287769784173	0.5463049579045838	0.96956281128943	0.5421574705517669	0.9679026009961261
0.558953341740227	0.9811842833425567	0.5538461538461539	0.9762036524626453	0.5575079872204473	0.965688987271721	0.5283191230207065	0.9601549529607084	0.5372766481823783	0.9651355838406198	0.541498290332608	0.9640287769784173	0.5464753587024329	0.96956281128943	0.5423255813953488	0.9679026009961261
0.5591296121097445	0.9811842833425567	0.5540201005025126	0.9762036524626453	0.5576861617130073	0.965688987271721	0.5284800487359123	0.9601549529607084	0.5371340523882897	0.9645821804095185	0.5413557213930348	0.9634753735473159	0.5466458658346334	0.96956281128943	0.5424937965260546	0.9679026009961261
0.5589905362776025	0.9806308799114555	0.5541941564561734	0.9762036524626453	0.5575447570332481	0.9651355838406198	0.5286410725167581	0.9601549529607084	0.5372996300863132	0.9645821804095185	0.5415241057542768	0.9634753735473159	0.5465043695380774	0.9690094078583287	0.5423518461061123	0.9673491975650249
0.5591669296307984	0.9806308799114555	0.5543683218101823	0.9762036524626453	0.5577230572433642	0.9651355838406198	0.5288021944529107	0.9601549529607084	0.5374653098982424	0.9645821804095185	0.5416925948973242	0.9634753735473159	0.5466749921948174	0.9690094078583287	0.54252017380509	0.9673491975650249
0.5593434343434344	0.9806308799114555	0.5545425966677145	0.9762036524626453	0.5579014715291107	0.9651355838406198	0.5289634146341463	0.9601549529607084	0.5376310919185688	0.9645821804095185	0.5415499533146592	0.9629219701162147	0.5465334166146159	0.9684560044272275	0.5426886060229742	0.9673491975650249
0.5595200505209977	0.9806308799114555	0.5547169811320755	0.9762036524626453	0.55808	0.9651355838406198	0.5291247331503507	0.9601549529607084	0.5377969762419006	0.9645821804095185	0.5414072229140723	0.9623685666851135	0.5467041549515776	0.9684560044272275	0.5428571428571428	0.9673491975650249
0.5596967782691092	0.9806308799114555	0.5545769109782951	0.975650249031544	0.558258642765685	0.9651355838406198	0.5292861500915192	0.9601549529607084	0.5376543209876543	0.9640287769784173	0.5412644036125818	0.9618151632540122	0.5465625	0.9679026009961261	0.5427151289220254	0.9667957941339236
0.5595576619273301	0.9800774764803541	0.5544367526746381	0.9750968456004427	0.558437399935959	0.9651355838406198	0.5294476655477571	0.9601549529607084	0.5378203149120099	0.9640287769784173	0.5414330218068536	0.9618151632540122	0.546420756486402	0.9673491975650249	0.5425730267246737	0.9662423907028224
0.5597345132743363	0.9800774764803541	0.5546112684922884	0.9750968456004427	0.5582959641255605	0.9645821804095185	0.5296092796092796	0.9601549529607084	0.5379864113650401	0.9640287769784173	0.5416017450919289	0.9618151632540122	0.5462789243277049	0.9667957941339236	0.5427416847995027	0.9662423907028224
0.5599114764464116	0.9800774764803541	0.5547858942065491	0.9750968456004427	0.5581544376802307	0.9640287769784173	0.5297709923664122	0.9601549529607084	0.5381526104417671	0.9640287769784173	0.5417705735660848	0.9618151632540122	0.5461370034407257	0.9662423907028224	0.5425995024875622	0.965688987271721
0.5600885515496521	0.9800774764803541	0.5549606299212598	0.9750968456004427	0.5583333333333333	0.9640287769784173	0.5299328039095907	0.9601549529607084	0.5383189122373301	0.9640287769784173	0.5419395073277206	0.9618151632540122	0.5463078848560701	0.9662423907028224	0.5427682737169518	0.965688987271721
0.5602657386902878	0.9800774764803541	0.5551354757403907	0.9750968456004427	0.5585123436999038	0.9640287769784173	0.5297891842346472	0.9596015495296071	0.5384853168469861	0.9640287769784173	0.541796631316282	0.961261759822911	0.5461658841940532	0.965688987271721	0.5429371499688861	0.965688987271721
0.5604430379746835	0.9800774764803541	0.5553104317680428	0.9750968456004427	0.5586914688903143	0.9640287769784173	0.5296454767726161	0.9590481460985059	0.5383426097711812	0.9634753735473159	0.5419656786271451	0.961261759822911	0.5463368816530996	0.965688987271721	0.5431061313414255	0.965688987271721
0.5606204495093384	0.9800774764803541	0.5554854981084489	0.9750968456004427	0.5588707090150786	0.9640287769784173	0.5298073983491287	0.9590481460985059	0.5381998144138571	0.9629219701162147	0.5421348314606742	0.961261759822911	0.546507986219856	0.965688987271721	0.5432752179327521	0.965688987271721
0.5604813172894236	0.9795240730492529	0.5556606748659729	0.9750968456004427	0.5590500641848524	0.9640287769784173	0.5296636085626911	0.9584947426674045	0.5383663366336634	0.9629219701162147	0.542304089915704	0.961261759822911	0.5466791979949874	0.965688987271721	0.5434444098411709	0.965688987271721
0.5603420969274627	0.9789706696181516	0.5558359621451104	0.9750968456004427	0.5592295345104333	0.9640287769784173	0.5298256347506883	0.9584947426674045	0.5385329619312906	0.9629219701162147	0.542473454091193	0.961261759822911	0.5468505170792854	0.965688987271721	0.5433021806853583	0.9651355838406198
0.5605196451204055	0.9789706696181516	0.5560113600504891	0.9750968456004427	0.5594091201027617	0.9640287769784173	0.5299877600979193	0.9584947426674045	0.5386996904024768	0.9629219701162147	0.542642924086223	0.961261759822911	0.5470219435736677	0.965688987271721	0.5434714864443752	0.9651355838406198
0.5606973058637084	0.9789706696181516	0.5558712121212122	0.9745434421693414	0.5592675875361388	0.9634753735473159	0.5301499846954393	0.9584947426674045	0.5385568287395478	0.9623685666851135	0.5428125	0.961261759822911	0.5468798996550643	0.9651355838406198	0.543640897755611	0.9651355838406198
0.5608750792644261	0.9789706696181516	0.5560467319229555	0.9745434421693414	0.5594473007712082	0.9634753735473159	0.5303123086344151	0.9584947426674045	0.538723667905824	0.9623685666851135	0.5426695842450766	0.9607083563918096	0.5465955443991214	0.9640287769784173	0.5438104147178048	0.9651355838406198
0.5610529654297495	0.9789706696181516	0.5562223626026532	0.9745434421693414	0.5593056894889104	0.9629219701162147	0.5301684532924962	0.9579413392363033	0.5388906104741246	0.9623685666851135	0.5428392745465916	0.9607083563918096	0.54676710608914	0.9640287769784173	0.5436681222707423	0.9645821804095185
0.561230964467005	0.9789706696181516	0.5560821484992101	0.9739900387382402	0.5591639871382637	0.9623685666851135	0.5300245098039216	0.957387935805202	0.5387476751394916	0.9618151632540122	0.5430090710040663	0.9607083563918096	0.5469387755102041	0.9640287769784173	0.5438377535101404	0.9645821804095185
0.561409076483656	0.9789706696181516	0.5559418457648546	0.9734366353071389	0.5593438404631714	0.9623685666851135	0.530186944529574	0.957387935805202	0.5389147286821705	0.9618151632540122	0.5428660826032541	0.9601549529607084	0.5467964824120602	0.9634753735473159	0.5440074906367042	0.9645821804095185
0.5615873015873016	0.9789706696181516	0.5561176098640531	0.9734366353071389	0.5595238095238095	0.9623685666851135	0.530349478847333	0.957387935805202	0.5390818858560794	0.9618151632540122	0.543035993740219	0.9601549529607084	0.5469682689286837	0.9634753735473159	0.5441773337496097	0.9645821804095185
0.561765639885678	0.9789706696181516	0.5562934851359899	0.9734366353071389	0.5597038944319279	0.9623685666851135	0.5305121128488194	0.957387935805202	0.5389388768228359	0.961261759822911	0.5432060112711333	0.9601549529607084	0.5468258956631049	0.9629219701162147	0.5443472829481574	0.9645821804095185
0.5619440914866582	0.9789706696181516	0.5561531161024992	0.9728832318760376	0.5595621377978107	0.9618151632540122	0.5306748466257669	0.957387935805202	0.5391061452513967	0.961261759822911	0.54337613529596	0.9601549529607084	0.5469977994341402	0.9629219701162147	0.5442049359575133	0.9640287769784173
0.5621226564982523	0.9789706696181516	0.5563291139240506	0.9728832318760376	0.5594202898550724	0.961261759822911	0.5308376802700214	0.957387935805202	0.5392735175411363	0.961261759822911	0.543546365914787	0.9601549529607084	0.5471698113207547	0.9629219701162147	0.544375	0.9640287769784173
0.5623013350286078	0.9789706696181516	0.5565052231718899	0.9728832318760376	0.5596005154639175	0.961261759822911	0.531000613873542	0.957387935805202	0.5394409937888198	0.961261759822911	0.5437167032278283	0.9601549529607084	0.5470273670965713	0.9623685666851135	0.5442325726789622	0.9634753735473159
0.5624801271860096	0.9789706696181516	0.5566814439518682	0.9728832318760376	0.559780857234934	0.961261759822911	0.5311636475284004	0.957387935805202	0.5396085740913327	0.961261759822911	0.5438871473354232	0.9601549529607084	0.5468848332284456	0.9618151632540122	0.5444027517198249	0.9634753735473159
0.5626590330788804	0.9789706696181516	0.5568577763699715	0.9728832318760376	0.5599613152804642	0.961261759822911	0.5310196560196561	0.9568345323741008	0.5397762585456806	0.961261759822911	0.544057698338037	0.9601549529607084	0.546742209631728	0.961261759822911	0.544573037222396	0.9634753735473159
0.5625198854597518	0.9784172661870504	0.5570342205323194	0.9728832318760376	0.5601418897129958	0.961261759822911	0.5311827956989247	0.9568345323741008	0.5399440472489897	0.961261759822911	0.544228356336261	0.9601549529607084	0.5469143576826196	0.961261759822911	0.5447434292866082	0.9634753735473159
0.5626989178866963	0.9784172661870504	0.5568938193343899	0.9723298284449363	0.5603225806451613	0.961261759822911	0.5313460356484327	0.9568345323741008	0.5398009950248757	0.9607083563918096	0.5443991214308127	0.9601549529607084	0.546771653543307	0.9607083563918096	0.5449139280125196	0.9634753735473159
0.5628780643107291	0.9784172661870504	0.5567533291058973	0.9717764250138351	0.5605033881897387	0.961261759822911	0.5315093759606517	0.9568345323741008	0.5399688958009331	0.9607083563918096	0.544256120527307	0.9596015495296071	0.5469439193446755	0.9607083563918096	0.545084533500313	0.9634753735473159
0.5630573248407643	0.9784172661870504	0.5566127497621313	0.9712230215827338	0.5606843124596513	0.961261759822911	0.5316728167281672	0.9568345323741008	0.5401369010578718	0.9607083563918096	0.5441130298273156	0.9590481460985059	0.5471162937283328	0.9607083563918096	0.5452552458502975	0.9634753735473159
0.5632366995858553	0.9784172661870504	0.5564720812182741	0.9706696181516326	0.5605424604455925	0.9607083563918096	0.5318363580436789	0.9568345323741008	0.5403050108932462	0.9607083563918096	0.5439698492462312	0.9584947426674045	0.5472887767969735	0.9607083563918096	0.5451127819548872	0.9629219701162147
0.5634161886551944	0.9784172661870504	0.5566486829577911	0.9706696181516326	0.5607235142118863	0.9607083563918096	0.532	0.9568345323741008	0.540161892901619	0.9601549529607084	0.5441407477222746	0.9584947426674045	0.5471460107221696	0.9601549529607084	0.5452836101535569	0.9629219701162147
0.5632770162575709	0.977863862755949	0.5565079365079365	0.9701162147205312	0.5605815831987075	0.9601549529607084	0.5321637426900585	0.9568345323741008	0.5403301152289006	0.9601549529607084	0.5443117536140792	0.9584947426674045	0.5470031545741325	0.9596015495296071	0.5454545454545454	0.9629219701162147
0.5634566326530612	0.977863862755949	0.556684661797396	0.9701162147205312	0.5604395604395604	0.9596015495296071	0.5323275862068966	0.9568345323741008	0.5404984423676013	0.9601549529607084	0.5441685004715499	0.9579413392363033	0.5471757652256233	0.9596015495296071	0.5456255879586077	0.9629219701162147
0.5636363636363636	0.977863862755949	0.556861499364676	0.9701162147205312	0.5606207565470417	0.9596015495296071	0.532491530643671	0.9568345323741008	0.5403552508569648	0.9596015495296071	0.5440251572327044	0.957387935805202	0.5473484848484849	0.9596015495296071	0.545483061480552	0.9623685666851135
0.5638162093171666	0.977863862755949	0.5570384493168097	0.9701162147205312	0.5608020698576973	0.9596015495296071	0.5326555760936538	0.9568345323741008	0.5402119700748129	0.9590481460985059	0.5438817238125196	0.9568345323741008	0.5475213135459426	0.9596015495296071	0.5456542202698462	0.9623685666851135
0.5639961698052984	0.977863862755949	0.5572155117609663	0.9701162147205312	0.5609835004852799	0.9596015495296071	0.5328197226502311	0.9568345323741008	0.5403804178359838	0.9590481460985059	0.5440528634361234	0.9568345323741008	0.5476942514213519	0.9596015495296071	0.5458254865034526	0.9623685666851135
0.5638569604086845	0.9773104593248478	0.5573926868044515	0.9701162147205312	0.5611650485436893	0.9596015495296071	0.532983970406905	0.9568345323741008	0.5405489706799751	0.9590481460985059	0.5439093484419264	0.9562811289429994	0.547867298578199	0.9596015495296071	0.5459968602825745	0.9623685666851135
0.5640370488661769	0.9773104593248478	0.5575699745547074	0.9701162147205312	0.5613467141469731	0.9596015495296071	0.5331483194572927	0.9568345323741008	0.5407176287051482	0.9590481460985059	0.5440806045340051	0.9562811289429994	0.5480404551201011	0.9596015495296071	0.5461683417085427	0.9623685666851135
0.5642172523961662	0.9773104593248478	0.5577473751193127	0.9701162147205312	0.5615284974093264	0.9596015495296071	0.5330043183220234	0.9562811289429994	0.5408863920099876	0.9590481460985059	0.5439370078740158	0.9557277255118982	0.5482137211508062	0.9596015495296071	0.5460257618598806	0.9618151632540122
0.5640779801853627	0.9767570558937465	0.5579248886059834	0.9701162147205312	0.5617103984450923	0.9596015495296071	0.5331687750694231	0.9562811289429994	0.5407430533874492	0.9584947426674045	0.5437933207309389	0.9551743220807969	0.5483870967741935	0.9596015495296071	0.5461973601508485	0.9618151632540122
0.5642583120204604	0.9767570558937465	0.5581025151225725	0.9701162147205312	0.5618924173687622	0.9596015495296071	0.5333333333333333	0.9562811289429994	0.5409119300437226	0.9584947426674045	0.5439647021745981	0.9551743220807969	0.5482442265105979	0.9590481460985059	0.5460546997799434	0.961261759822911
0.5644387591941158	0.9767570558937465	0.5582802547770701	0.9701162147205312	0.5620745542949757	0.9596015495296071	0.5334979932077801	0.9562811289429994	0.5410809122149328	0.9584947426674045	0.5438209331651954	0.9546209186496957	0.5484177215189874	0.9590481460985059	0.5462264150943397	0.961261759822911
0.5646193218170186	0.9767570558937465	0.5584581076776043	0.9701162147205312	0.5622568093385214	0.9596015495296071	0.5336627547869055	0.9562811289429994	0.54125	0.9584947426674045	0.543677073478398	0.9540675152185943	0.5485913263691041	0.9590481460985059	0.5460836741113557	0.9607083563918096
0.5648	0.9767570558937465	0.5586360739324411	0.9701162147205312	0.5624391826143367	0.9596015495296071	0.5338276181649676	0.9562811289429994	0.5414191934979681	0.9584947426674045	0.5438485804416404	0.9540675152185943	0.5487650411652945	0.9590481460985059	0.5459408432976715	0.9601549529607084
0.5649807938540333	0.9767570558937465	0.5588141536499841	0.9701162147205312	0.5626216742375081	0.9596015495296071	0.5339925834363412	0.9562811289429994	0.541588492808005	0.9584947426674045	0.544020195645314	0.9540675152185943	0.5486221095977194	0.9584947426674045	0.5461126849228832	0.9601549529607084
0.5651617034902338	0.9767570558937465	0.5589923469387755	0.9701162147205312	0.5624797143784486	0.9590481460985059	0.5338485316846986	0.9557277255118982	0.5414451047857366	0.9579413392363033	0.5441919191919192	0.9540675152185943	0.5487959442332065	0.9584947426674045	0.5462846347607053	0.9601549529607084
0.5650224215246636	0.9762036524626453	0.559170653907496	0.9701162147205312	0.5623376623376624	0.9584947426674045	0.5340136054421769	0.9557277255118982	0.5416145181476846	0.9579413392363033	0.5443637511840859	0.9540675152185943	0.5486529318541997	0.9579413392363033	0.5464566929133858	0.9601549529607084
0.5652034604293495	0.9762036524626453	0.5593490746649649	0.9701162147205312	0.5625202987983111	0.9584947426674045	0.5338694710794928	0.9551743220807969	0.5414710485133021	0.957387935805202	0.5445356917245736	0.9540675152185943	0.5485098287888396	0.957387935805202	0.5466288594833019	0.9601549529607084
0.5653846153846154	0.9762036524626453	0.5595276093201405	0.9701162147205312	0.5627030539311241	0.9584947426674045	0.5337252475247525	0.9546209186496957	0.5416405760801503	0.957387935805202	0.544391785150079	0.9535141117874931	0.5483666349508405	0.9568345323741008	0.5464859754175859	0.9596015495296071
0.565565886502084	0.9762036524626453	0.55970625798212	0.9701162147205312	0.5628859278518037	0.9584947426674045	0.5335809346951408	0.9540675152185943	0.5418102098340118	0.957387935805202	0.5442477876106194	0.9529607083563918	0.5485406091370558	0.9568345323741008	0.5466582597730139	0.9596015495296071
0.5657472738935215	0.9762036524626453	0.5598850207601406	0.9701162147205312	0.5630689206762028	0.9584947426674045	0.5334365325077399	0.9535141117874931	0.5419799498746867	0.957387935805202	0.5444198545684477	0.9529607083563918	0.5487146937480165	0.9568345323741008	0.5468306527909177	0.9596015495296071
0.5659287776708374	0.9762036524626453	0.5600638977635782	0.9701162147205312	0.5632520325203252	0.9584947426674045	0.5332920408795293	0.9529607083563918	0.5421497963020997	0.957387935805202	0.5442757748260595	0.9524073049252906	0.5488888888888889	0.9568345323741008	0.5470031545741325	0.9596015495296071
0.5661103979460848	0.9762036524626453	0.5602428891019495	0.9701162147205312	0.5634352635003254	0.9584947426674045	0.533457249070632	0.9529607083563918	0.5420062695924764	0.9568345323741008	0.5441316039228092	0.9518539014941892	0.549063194664973	0.9568345323741008	0.5471757652256233	0.9596015495296071
0.5662921348314607	0.9762036524626453	0.5604219948849105	0.9701162147205312	0.563618613732509	0.9584947426674045	0.5336225596529284	0.9529607083563918	0.541862652869238	0.9562811289429994	0.5443037974683544	0.9518539014941892	0.5492376111817027	0.9568345323741008	0.5473484848484849	0.9596015495296071
0.5664739884393064	0.9762036524626453	0.5606012152222578	0.9701162147205312	0.5634765625	0.9579413392363033	0.5337879727216367	0.9529607083563918	0.5420326223337516	0.9562811289429994	0.5444761000316556	0.9518539014941892	0.5490943755958055	0.9562811289429994	0.5475213135459426	0.9596015495296071
0.5666559588821073	0.9762036524626453	0.5607805502239284	0.9701162147205312	0.5636600455877564	0.9579413392363033	0.533953488372093	0.9529607083563918	0.5422026984625039	0.9562811289429994	0.5443318556048131	0.951300498063088	0.548951048951049	0.9557277255118982	0.5476942514213519	0.9596015495296071
0.5668380462724936	0.9762036524626453	0.56064	0.96956281128943	0.5635179153094463	0.957387935805202	0.5341191066997518	0.9529607083563918	0.5420590081607031	0.9557277255118982	0.5445042762115933	0.951300498063088	0.5491255961844197	0.9557277255118982	0.547867298578199	0.9596015495296071
0.5670202507232401	0.9762036524626453	0.5608194622279129	0.96956281128943	0.5637015314434669	0.957387935805202	0.5342848278001862	0.9529607083563918	0.5422291993720565	0.9557277255118982	0.5446768060836502	0.951300498063088	0.5493002544529262	0.9557277255118982	0.5480404551201011	0.9596015495296071
0.5672025723472669	0.9762036524626453	0.5609990393852066	0.96956281128943	0.5635593220338984	0.9568345323741008	0.5341402855369336	0.9524073049252906	0.5423994974874372	0.9557277255118982	0.5448494453248811	0.951300498063088	0.5491568565065225	0.9551743220807969	0.5478975656022763	0.9590481460985059
0.5670633644258604	0.975650249031544	0.561178731582319	0.96956281128943	0.563743071405282	0.9568345323741008	0.5339956535237503	0.9518539014941892	0.5425699026076028	0.9557277255118982	0.5450221940393152	0.951300498063088	0.5493316359007002	0.9551743220807969	0.5480708412397217	0.9590481460985059
0.5672458172458172	0.975650249031544	0.5613585389298302	0.96956281128943	0.5636007827788649	0.9562811289429994	0.5338509316770186	0.951300498063088	0.542740414833438	0.9557277255118982	0.5448778940691406	0.9507470946319867	0.5495065265838904	0.9551743220807969	0.5482442265105979	0.9590481460985059
0.5671065336337303	0.9750968456004427	0.5615384615384615	0.96956281128943	0.5637846655791191	0.9562811289429994	0.5340167753960857	0.951300498063088	0.5425966677145552	0.9551743220807969	0.5447335025380711	0.9501936912008855	0.5496815286624204	0.9551743220807969	0.5481012658227848	0.9584947426674045
0.5672891178364456	0.9750968456004427	0.5613978839371594	0.9690094078583287	0.5639686684073107	0.9562811289429994	0.534348772147964	0.951300498063088	0.5424528301886793	0.9546209186496957	0.5449063789273246	0.9501936912008855	0.5495380694488691	0.9546209186496957	0.5479582146248813	0.9579413392363033
0.5674718196457327	0.9750968456004427	0.5615779345734445	0.9690094078583287	0.563826314071172	0.9557277255118982	0.5342039800995025	0.9507470946319867	0.542623466498899	0.9546209186496957	0.5447619047619048	0.9496402877697842	0.5493945188017846	0.9540675152185943	0.5481317289423686	0.9579413392363033
0.5676546391752577	0.9750968456004427	0.561758100737889	0.9690094078583287	0.5640104506858262	0.9557277255118982	0.534059097978227	0.9501936912008855	0.5424795468848332	0.9540675152185943	0.5449348999682438	0.9496402877697842	0.5495696525342684	0.9540675152185943	0.548305353183402	0.9579413392363033
0.5675153077666774	0.9745434421693414	0.5619383825417201	0.9690094078583287	0.5641947076118915	0.9557277255118982	0.5342252644679527	0.9501936912008855	0.5423355366698143	0.9535141117874931	0.5451080050825922	0.9496402877697842	0.5497448979591837	0.9540675152185943	0.5481622306717364	0.957387935805202
0.5673758865248227	0.9739900387382402	0.5617977528089888	0.9684560044272275	0.5643790849673203	0.9557277255118982	0.5343915343915344	0.9501936912008855	0.5425062972292192	0.9535141117874931	0.5452812202097236	0.9496402877697842	0.5496012759170654	0.9535141117874931	0.5483359746434231	0.957387935805202
0.5672363753627861	0.9734366353071389	0.5619781631342325	0.9684560044272275	0.564563582870219	0.9557277255118982	0.5345579078455791	0.9501936912008855	0.5426771653543307	0.9535141117874931	0.5451366815003179	0.9490868843386829	0.5494575622208041	0.9529607083563918	0.5481927710843374	0.9568345323741008
0.5674193548387096	0.9734366353071389	0.56215868936717	0.9684560044272275	0.564748201438849	0.9557277255118982	0.5344129554655871	0.9496402877697842	0.5428481411468179	0.9535141117874931	0.5453100158982512	0.9490868843386829	0.5496329396744335	0.9529607083563918	0.5480494766888677	0.9562811289429994
0.5676024524040013	0.9734366353071389	0.5620179948586118	0.9679026009961261	0.5649329407916258	0.9557277255118982	0.5345794392523364	0.9496402877697842	0.5430192247084777	0.9535141117874931	0.5454834605597965	0.9490868843386829	0.5498084291187739	0.9529607083563918	0.5479060913705583	0.9557277255118982
0.5677856681730149	0.9734366353071389	0.562198649951784	0.9679026009961261	0.5651178010471204	0.9557277255118982	0.534746026799626	0.9496402877697842	0.542875157629256	0.9529607083563918	0.5456570155902004	0.9490868843386829	0.5499840306611307	0.9529607083563918	0.5480799746112345	0.9557277255118982
0.5676461091378754	0.9728832318760376	0.5623794212218649	0.9679026009961261	0.565302782324059	0.9557277255118982	0.5346009975062345	0.9490868843386829	0.543046357615894	0.9529607083563918	0.5455124124761298	0.9485334809075816	0.5501597444089457	0.9529607083563918	0.5482539682539682	0.9557277255118982
0.5678294573643411	0.9728832318760376	0.5625603087809585	0.9679026009961261	0.5654878847413228	0.9557277255118982	0.5344558777673839	0.9485334809075816	0.543217665615142	0.9529607083563918	0.5456860872333652	0.9485334809075816	0.5500159795461809	0.9524073049252906	0.5481105112734201	0.9551743220807969
0.5676898222940227	0.9723298284449363	0.5627413127413128	0.9679026009961261	0.5656731084179496	0.9557277255118982	0.5346225826575172	0.9485334809075816	0.5433890817292522	0.9529607083563918	0.5455414012738854	0.9479800774764804	0.5498721227621484	0.9518539014941892	0.5479669631512071	0.9546209186496957
0.5678733031674208	0.9723298284449363	0.5629224332153202	0.9679026009961261	0.5655307994757536	0.9551743220807969	0.5347893915756631	0.9485334809075816	0.5432449494949495	0.9524073049252906	0.5457151959222682	0.9479800774764804	0.54972817396866	0.951300498063088	0.5481410867492851	0.9546209186496957
0.5680569026834789	0.9723298284449363	0.5631036703155183	0.9679026009961261	0.5657161586365126	0.9551743220807969	0.5349563046192259	0.9485334809075816	0.5434164824755289	0.9524073049252906	0.5455704270235819	0.9474266740453791	0.5499040307101728	0.951300498063088	0.5483153210425937	0.9546209186496957
0.5682406209573092	0.9723298284449363	0.5632850241545894	0.9679026009961261	0.5659016393442623	0.9551743220807969	0.5348111145800811	0.9479800774764804	0.5435881238155401	0.9524073049252906	0.5457443417277654	0.9474266740453791	0.54976	0.9507470946319867	0.548489666136725	0.9546209186496957
0.5684244581041734	0.9723298284449363	0.5631443298969072	0.9673491975650249	0.5660872417185963	0.9551743220807969	0.5349781386633354	0.9479800774764804	0.5437598736176935	0.9524073049252906	0.5459183673469388	0.9474266740453791	0.5499359795134443	0.9507470946319867	0.5486641221374046	0.9546209186496957
0.5686084142394822	0.9723298284449363	0.5633258137286496	0.9673491975650249	0.5659448818897638	0.9546209186496957	0.534832864729772	0.9474266740453791	0.5439317319848294	0.9524073049252906	0.5457735247208931	0.9468732706142778	0.5501120717259046	0.9507470946319867	0.5488386891504932	0.9546209186496957
0.5687924894787957	0.9723298284449363	0.5635074145712443	0.9673491975650249	0.5661306202822448	0.9546209186496957	0.535	0.9474266740453791	0.5437875434713879	0.9518539014941892	0.5459476707083599	0.9468732706142778	0.5502882767456758	0.9507470946319867	0.5486950986632718	0.9540675152185943
0.5689766839378239	0.9723298284449363	0.563689132537891	0.9673491975650249	0.5663164806303349	0.9546209186496957	0.5351672397624258	0.9474266740453791	0.5436432637571158	0.951300498063088	0.5461219278646664	0.9468732706142778	0.5504645946811919	0.9507470946319867	0.5488697866921363	0.9540675152185943
0.5691609977324263	0.9723298284449363	0.5638709677419355	0.9673491975650249	0.5661740558292282	0.9540675152185943	0.535334584115072	0.9474266740453791	0.5438152483391332	0.951300498063088	0.5459770114942529	0.9463198671831765	0.5506410256410257	0.9507470946319867	0.5490445859872611	0.9540675152185943
0.5693454309786131	0.9723298284449363	0.5640529202968699	0.9673491975650249	0.5660315374507228	0.9535141117874931	0.5351892399124178	0.9468732706142778	0.5436708860759494	0.9507470946319867	0.5461513893324816	0.9463198671831765	0.5508175697338891	0.9507470946319867	0.5492194966549857	0.9540675152185943
0.5695299837925446	0.9723298284449363	0.5642349903163331	0.9673491975650249	0.5658889254025633	0.9529607083563918	0.5353566958698373	0.9468732706142778	0.5438429882874327	0.9507470946319867	0.5463258785942492	0.9463198671831765	0.550673508659397	0.9501936912008855	0.5493945188017846	0.9540675152185943
0.5697146562905318	0.9723298284449363	0.5644171779141104	0.9673491975650249	0.5660749506903353	0.9529607083563918	0.5352112676056338	0.9463198671831765	0.5440151994933502	0.9507470946319867	0.5465004793863855	0.9463198671831765	0.5508501764517164	0.9501936912008855	0.5492508766337265	0.9535141117874931
0.5695750891988323	0.9717764250138351	0.5645994832041343	0.9673491975650249	0.56626109832292	0.9529607083563918	0.5353788353162179	0.9463198671831765	0.5438707633829585	0.9501936912008855	0.5466751918158568	0.9463198671831765	0.5510269576379975	0.9501936912008855	0.5491071428571429	0.9529607083563918
0.5697598961713173	0.9717764250138351	0.5647819063004846	0.9673491975650249	0.5664473684210526	0.9529607083563918	0.5352333228938303	0.9457664637520753	0.54404309252218	0.9501936912008855	0.5468500159897666	0.9463198671831765	0.5512038523274478	0.9501936912008855	0.5492822966507177	0.9529607083563918
0.5699448231093801	0.9717764250138351	0.5649644473173885	0.9673491975650249	0.5663047054952287	0.9524073049252906	0.5354010025062657	0.9457664637520753	0.5438985736925515	0.9496402877697842	0.5467050543825975	0.9457664637520753	0.5513808606294155	0.9501936912008855	0.5494575622208041	0.9529607083563918
0.5698051948051948	0.9712230215827338	0.5651471063692208	0.9673491975650249	0.5664911125740619	0.9524073049252906	0.5355687872140394	0.9457664637520753	0.5440710209258085	0.9496402877697842	0.54656	0.945213060320974	0.5515579826533891	0.9501936912008855	0.5493137567826365	0.9524073049252906
0.5696654758038324	0.9706696181516326	0.565006468305304	0.9667957941339236	0.5663483701020744	0.9518539014941892	0.535423197492163	0.945213060320974	0.5439264192832223	0.9490868843386829	0.5467349551856594	0.945213060320974	0.5514138817480719	0.9496402877697842	0.5491698595146871	0.9518539014941892
0.5698505523066927	0.9706696181516326	0.5651892591394371	0.9667957941339236	0.5665349143610013	0.9518539014941892	0.5355910943869552	0.945213060320974	0.5440989847715736	0.9490868843386829	0.5465898174831892	0.9446596568898727	0.5512696882031501	0.9490868843386829	0.5493452571063558	0.9518539014941892
0.5700357491062723	0.9706696181516326	0.5653721682847896	0.9667957941339236	0.5667215815485996	0.9518539014941892	0.5354454203262233	0.9446596568898727	0.5439543002221517	0.9485334809075816	0.5467648942985266	0.9446596568898727	0.5514469453376206	0.9490868843386829	0.5492012779552715	0.951300498063088
0.570221066319896	0.9706696181516326	0.565231466494011	0.9662423907028224	0.5669083717864206	0.9518539014941892	0.5356134295575776	0.9446596568898727	0.5438095238095239	0.9479800774764804	0.5466196731816726	0.9441062534587714	0.5513026696687038	0.9485334809075816	0.5493767976989453	0.951300498063088
0.5704065040650407	0.9706696181516326	0.5654145077720207	0.9662423907028224	0.5667655786350149	0.951300498063088	0.5354676710608914	0.9441062534587714	0.543982216576691	0.9479800774764804	0.5464743589743589	0.9435528500276702	0.5514800514800515	0.9485334809075816	0.5495524296675192	0.951300498063088
0.5705920624593364	0.9706696181516326	0.565597667638484	0.9662423907028224	0.566952506596306	0.951300498063088	0.5356357927786499	0.9441062534587714	0.5438373570520966	0.9474266740453791	0.5466495671689644	0.9435528500276702	0.5516575474734471	0.9485334809075816	0.5494083786376719	0.9507470946319867
0.5707777416205663	0.9706696181516326	0.5657809462086844	0.9662423907028224	0.5671395579016826	0.951300498063088	0.5354899497487438	0.9435528500276702	0.5440101684143629	0.9474266740453791	0.5468248877485568	0.9435528500276702	0.551513200257566	0.9479800774764804	0.5495841330774153	0.9507470946319867
0.5709635416666666	0.9706696181516326	0.5656401944894651	0.965688987271721	0.566996699669967	0.9507470946319867	0.5356581841030474	0.9435528500276702	0.5441830896376351	0.9474266740453791	0.5470003208213026	0.9435528500276702	0.5513687600644123	0.9474266740453791	0.54976	0.9507470946319867
0.5711494627157278	0.9706696181516326	0.5654993514915694	0.9651355838406198	0.5671838890723011	0.9507470946319867	0.535512256442489	0.9429994465965689	0.5440381558028616	0.9468732706142778	0.5471758664955071	0.9435528500276702	0.5515463917525774	0.9474266740453791	0.5496158770806658	0.9501936912008855
0.5713355048859935	0.9706696181516326	0.5653584171261758	0.9645821804095185	0.5673712021136064	0.9507470946319867	0.5356806035837787	0.9429994465965689	0.5438931297709924	0.9463198671831765	0.5473515248796148	0.9435528500276702	0.5517241379310345	0.9474266740453791	0.5497918667947487	0.9501936912008855
0.5715216682958618	0.9706696181516326	0.5652173913043478	0.9640287769784173	0.567228278823918	0.9501936912008855	0.5358490566037736	0.9429994465965689	0.544066178810054	0.9463198671831765	0.5472061657032755	0.9429994465965689	0.5515796260477112	0.9468732706142778	0.5499679692504804	0.9501936912008855
0.5717079530638852	0.9706696181516326	0.5654008438818565	0.9640287769784173	0.5674157303370787	0.9501936912008855	0.5360176156023907	0.9429994465965689	0.5439210693825589	0.9457664637520753	0.5473819466752329	0.9429994465965689	0.5517574975814253	0.9468732706142778	0.5498237744312721	0.9496402877697842
0.5715683077926312	0.9701162147205312	0.5655844155844156	0.9640287769784173	0.567603305785124	0.9501936912008855	0.5361862806796728	0.9429994465965689	0.5437758675581025	0.945213060320974	0.5472365038560412	0.9424460431654677	0.5519354838709677	0.9468732706142778	0.5496794871794872	0.9490868843386829
0.5717547292889759	0.9701162147205312	0.5657681065280935	0.9640287769784173	0.5677910052910053	0.9501936912008855	0.5363550519357885	0.9429994465965689	0.5439490445859873	0.945213060320974	0.5474124075859852	0.9424460431654677	0.5517909002904162	0.9463198671831765	0.5495351074062199	0.9485334809075816
0.5719412724306688	0.9701162147205312	0.5659519168291098	0.9640287769784173	0.5679788289778366	0.9501936912008855	0.5365239294710328	0.9429994465965689	0.5441223319528512	0.945213060320974	0.547266881028939	0.9418926397343663	0.5516462233699161	0.9457664637520753	0.549711353431687	0.9485334809075816
0.5718015665796344	0.96956281128943	0.5661358466038349	0.9640287769784173	0.5681667769688947	0.9501936912008855	0.5366929133858268	0.9429994465965689	0.5439770554493308	0.9446596568898727	0.5474429076873593	0.9418926397343663	0.5518243461414272	0.9457664637520753	0.5495668912415784	0.9479800774764804
0.5716617695070193	0.9690094078583287	0.5659947984395318	0.9634753735473159	0.56835484938762	0.9501936912008855	0.5368620037807184	0.9429994465965689	0.5438316863245138	0.9441062534587714	0.5472972972972973	0.9413392363032651	0.5516795865633075	0.945213060320974	0.5497432605905006	0.9479800774764804
0.5718484650555192	0.9690094078583287	0.5661788617886179	0.9634753735473159	0.5685430463576159	0.9501936912008855	0.5367160416010085	0.9424460431654677	0.5436862244897959	0.9435528500276702	0.5471515931766978	0.9407858328721638	0.5518578352180937	0.945213060320974	0.5499197431781702	0.9479800774764804
0.5720352825873898	0.9690094078583287	0.5660377358490566	0.9629219701162147	0.5684001324942034	0.9496402877697842	0.5368852459016393	0.9424460431654677	0.5435406698564593	0.9429994465965689	0.547005795235029	0.9402324294410626	0.5520361990950227	0.945213060320974	0.5500963391136802	0.9479800774764804
0.5722222222222222	0.9690094078583287	0.5662219329645298	0.9629219701162147	0.5685884691848907	0.9496402877697842	0.5370545569221066	0.9424460431654677	0.5433950223356733	0.9424460431654677	0.547181964573269	0.9402324294410626	0.5518913676042677	0.9446596568898727	0.550273048506264	0.9479800774764804
0.5724092840797647	0.9690094078583287	0.56640625	0.9629219701162147	0.5687769307258866	0.9496402877697842	0.5372239747634069	0.9424460431654677	0.5435684647302904	0.9424460431654677	0.5473582474226805	0.9402324294410626	0.5517464424320828	0.9441062534587714	0.5504498714652957	0.9479800774764804
0.5725964682799215	0.9690094078583287	0.5665906870726147	0.9629219701162147	0.5686339522546419	0.9490868843386829	0.5373934995266646	0.9424460431654677	0.5434227330779055	0.9418926397343663	0.5475346438930068	0.9402324294410626	0.5519249433840181	0.9441062534587714	0.5506268081002893	0.9479800774764804
0.5727837749427543	0.9690094078583287	0.5667752442996743	0.9629219701162147	0.5688225538971807	0.9490868843386829	0.5372474747474747	0.9418926397343663	0.5435962951133823	0.9418926397343663	0.5473887814313346	0.9396790260099612	0.5521035598705502	0.9441062534587714	0.5508038585209003	0.9479800774764804
0.5729712041884817	0.9690094078583287	0.5669599217986315	0.9629219701162147	0.5690112806901128	0.9490868843386829	0.5374171139880013	0.9418926397343663	0.5437699680511182	0.9418926397343663	0.547242824895195	0.93912562257886	0.5519585626416316	0.9435528500276702	0.5506593760051464	0.9474266740453791
0.5731587561374796	0.9690094078583287	0.5671447196870926	0.9629219701162147	0.5688682376369067	0.9485334809075816	0.5372710044219836	0.9413392363032651	0.5436241610738255	0.9413392363032651	0.5474193548387096	0.93912562257886	0.5521373056994818	0.9435528500276702	0.5508365508365508	0.9474266740453791
0.5733464309102816	0.9690094078583287	0.5673296380828171	0.9629219701162147	0.5687250996015937	0.9479800774764804	0.5374407582938389	0.9413392363032651	0.5437979539641944	0.9413392363032651	0.547595998709261	0.93912562257886	0.5523161645610625	0.9435528500276702	0.5510138397167685	0.9474266740453791
0.5732066819521782	0.9684560044272275	0.5675146771037182	0.9629219701162147	0.5689139820657589	0.9479800774764804	0.5376106194690266	0.9413392363032651	0.543971858010873	0.9413392363032651	0.5474499677211104	0.9385722191477587	0.5524951393389501	0.9435528500276702	0.5511912427559562	0.9474266740453791
0.5730668414154653	0.9679026009961261	0.567699836867863	0.9629219701162147	0.5691029900332226	0.9479800774764804	0.5374644325007903	0.9407858328721638	0.5441458733205374	0.9413392363032651	0.5476267355505328	0.9385722191477587	0.5523500810372771	0.9429994465965689	0.5513687600644123	0.9474266740453791
0.5732546705998034	0.9679026009961261	0.5678851174934726	0.9629219701162147	0.5692921236291126	0.9479800774764804	0.5376344086021505	0.9407858328721638	0.54432	0.9413392363032651	0.5478036175710594	0.9385722191477587	0.5525291828793775	0.9429994465965689	0.5512242268041238	0.9468732706142778
0.5734426229508197	0.9679026009961261	0.5680705190989226	0.9629219701162147	0.5691489361702128	0.9474266740453791	0.5378044922492882	0.9407858328721638	0.54449423815621	0.9413392363032651	0.5476575121163166	0.9380188157166575	0.5527084009082063	0.9429994465965689	0.5514018691588785	0.9468732706142778
0.5733027222040014	0.9673491975650249	0.5682560418027433	0.9629219701162147	0.5693382108413702	0.9474266740453791	0.5379746835443038	0.9407858328721638	0.5446685878962536	0.9413392363032651	0.5478345184227538	0.9380188157166575	0.5528877352368592	0.9429994465965689	0.5515796260477112	0.9468732706142778
0.573490813648294	0.9673491975650249	0.5684416857236197	0.9629219701162147	0.5695276114437791	0.9474266740453791	0.5378284267173156	0.9402324294410626	0.5448430493273543	0.9413392363032651	0.5476883284836728	0.9374654122855561	0.5527426160337553	0.9424460431654677	0.5517574975814253	0.9468732706142778
0.5736790285526747	0.9673491975650249	0.5686274509803921	0.9629219701162147	0.5697171381031614	0.9474266740453791	0.5376820772640912	0.9396790260099612	0.5446972124319128	0.9407858328721638	0.5478654592496766	0.9374654122855561	0.5525974025974026	0.9418926397343663	0.5519354838709677	0.9468732706142778
0.5738673670387393	0.9673491975650249	0.5688133376920562	0.9629219701162147	0.5699067909454061	0.9474266740453791	0.5375356350966107	0.93912562257886	0.5448717948717948	0.9407858328721638	0.5480427046263345	0.9374654122855561	0.5527768756089639	0.9418926397343663	0.5521135850274282	0.9468732706142778
0.5737274220032841	0.9667957941339236	0.5689993459777632	0.9629219701162147	0.5700965700965701	0.9474266740453791	0.5373891001267427	0.9385722191477587	0.5447258736774607	0.9402324294410626	0.5482200647249191	0.9374654122855561	0.552956465237167	0.9418926397343663	0.55229180116204	0.9468732706142778
0.573915900131406	0.9667957941339236	0.5691854759568205	0.9629219701162147	0.570286475682878	0.9474266740453791	0.5375594294770206	0.9385722191477587	0.5445798588838999	0.9396790260099612	0.5480738102945937	0.9369120088544549	0.5531361715957102	0.9418926397343663	0.5524701323861801	0.9468732706142778
0.5741045021360499	0.9667957941339236	0.569371727748691	0.9629219701162147	0.5704765078307231	0.9474266740453791	0.5374128091312619	0.9380188157166575	0.5447545717035611	0.9396790260099612	0.5482512953367875	0.9369120088544549	0.5533159947984395	0.9418926397343663	0.5523255813953488	0.9463198671831765
0.574293228139382	0.9667957941339236	0.5695581014729951	0.9629219701162147	0.5706666666666667	0.9474266740453791	0.5375832540437678	0.9380188157166575	0.5449293966623877	0.9396790260099612	0.5481049562682215	0.9363586054233536	0.5534959349593496	0.9418926397343663	0.5525040387722132	0.9463198671831765
0.574482078263729	0.9667957941339236	0.5694171578258023	0.9623685666851135	0.5705235078359453	0.9468732706142778	0.537753807106599	0.9380188157166575	0.5447833065810594	0.93912562257886	0.5482825664290344	0.9363586054233536	0.5536759921925829	0.9418926397343663	0.552682611506141	0.9463198671831765
0.5746710526315789	0.9667957941339236	0.5692761218473632	0.9618151632540122	0.5707138092061375	0.9468732706142778	0.5379244684227229	0.9380188157166575	0.5449582530507386	0.93912562257886	0.5484602917341977	0.9363586054233536	0.5538561666124309	0.9418926397343663	0.5528612997090203	0.9463198671831765
0.5745310957551826	0.9662423907028224	0.5694626474442989	0.9618151632540122	0.5709042375709042	0.9468732706142778	0.5377777777777778	0.9374654122855561	0.5451333119177643	0.93912562257886	0.5486381322957199	0.9363586054233536	0.5540364583333334	0.9418926397343663	0.5530401034928849	0.9463198671831765
0.5747202106649111	0.9662423907028224	0.5696492953130121	0.9618151632540122	0.5710947930574098	0.9468732706142778	0.5376309939663385	0.9369120088544549	0.5453084832904884	0.93912562257886	0.5488160882257541	0.9363586054233536	0.5542168674698795	0.9418926397343663	0.5532190229699127	0.9463198671831765
0.5749094501152453	0.9662423907028224	0.5698360655737705	0.9618151632540122	0.5712854757929883	0.9468732706142778	0.5378017789072427	0.9369120088544549	0.5454837672774028	0.93912562257886	0.5489941596365996	0.9363586054233536	0.5540716612377851	0.9413392363032651	0.5533980582524272	0.9463198671831765
0.575098814229249	0.9662423907028224	0.5696949819612988	0.961261759822911	0.5711422845691383	0.9463198671831765	0.5379726723863998	0.9369120088544549	0.5456591639871383	0.93912562257886	0.5488477766958779	0.9358052019922524	0.5542521994134897	0.9413392363032651	0.5535772094528973	0.9463198671831765
0.5752883031301482	0.9662423907028224	0.5698818897637795	0.961261759822911	0.5713331105913799	0.9463198671831765	0.5381436745073108	0.9369120088544549	0.545513026696687	0.9385722191477587	0.5487012987012987	0.935251798561151	0.5541069100391134	0.9407858328721638	0.5537564766839378	0.9463198671831765
0.5754779169413315	0.9662423907028224	0.5700689202494257	0.961261759822911	0.571524064171123	0.9463198671831765	0.5383147853736089	0.9369120088544549	0.5456885456885456	0.9385722191477587	0.548879506333225	0.935251798561151	0.5539615259210955	0.9402324294410626	0.5536119209588597	0.9457664637520753
0.5756676557863502	0.9662423907028224	0.5702560735390676	0.961261759822911	0.571715145436309	0.9463198671831765	0.5384860050890585	0.9369120088544549	0.5458641776633408	0.9385722191477587	0.5487329434697856	0.9346983951300498	0.5538160469667319	0.9396790260099612	0.5537913156189241	0.9457664637520753
0.5758575197889182	0.9662423907028224	0.5704433497536946	0.961261759822911	0.5719063545150501	0.9463198671831765	0.5383391664015272	0.9363586054233536	0.5460399227301996	0.9385722191477587	0.5489112772180695	0.9346983951300498	0.5536704730831974	0.93912562257886	0.5539708265802269	0.9457664637520753
0.5760475090729132	0.9662423907028224	0.5703022339027596	0.9607083563918096	0.5720976915356306	0.9463198671831765	0.5381922342457034	0.9358052019922524	0.5462157809983897	0.9385722191477587	0.5490897269180754	0.9346983951300498	0.5538511749347258	0.93912562257886	0.5541504539559015	0.9457664637520753
0.5762376237623762	0.9662423907028224	0.5704896483733158	0.9607083563918096	0.572289156626506	0.9463198671831765	0.5380452085323145	0.935251798561151	0.5460695876288659	0.9380188157166575	0.5492682926829269	0.9346983951300498	0.554031994776363	0.93912562257886	0.554330197859228	0.9457664637520753
0.576427863981512	0.9662423907028224	0.5706771860618014	0.9607083563918096	0.5724807499163039	0.9463198671831765	0.5382165605095541	0.935251798561151	0.5459233000322269	0.9374654122855561	0.5491216655823032	0.9341449916989485	0.55421293272371	0.93912562257886	0.5541855937702791	0.945213060320974
0.5766182298546896	0.9662423907028224	0.5708648470897731	0.9607083563918096	0.5726724715338245	0.9463198671831765	0.53838802166295	0.935251798561151	0.5460992907801419	0.9374654122855561	0.5493003579563944	0.9341449916989485	0.5540672982685397	0.9385722191477587	0.5543654657578708	0.945213060320974
0.5764783614139412	0.965688987271721	0.5710526315789474	0.9607083563918096	0.5728643216080402	0.9463198671831765	0.5382409177820268	0.9346983951300498	0.54627539503386	0.9374654122855561	0.5491536458333334	0.9335915882678473	0.553921568627451	0.9380188157166575	0.5542207792207792	0.9446596568898727
0.5763384005287508	0.9651355838406198	0.5709114840408029	0.9601549529607084	0.5730563002680965	0.9463198671831765	0.5384124960153013	0.9346983951300498	0.5464516129032259	0.9374654122855561	0.5493324649951156	0.9335915882678473	0.5541026479241582	0.9380188157166575	0.5540759987008769	0.9441062534587714
0.5765289256198347	0.9651355838406198	0.5710994075049375	0.9601549529607084	0.5732484076433121	0.9463198671831765	0.5385841836734694	0.9346983951300498	0.5463052597612132	0.9369120088544549	0.549185667752443	0.9330381848367459	0.5542838456507522	0.9380188157166575	0.5542560103963613	0.9441062534587714
0.5763888888888888	0.9645821804095185	0.5712874547250576	0.9601549529607084	0.5734406438631791	0.9463198671831765	0.538755980861244	0.9346983951300498	0.5464816010329244	0.9369120088544549	0.5490387748452265	0.9324847814056447	0.554138043833824	0.9374654122855561	0.5544361390965226	0.9441062534587714
0.5765795567317235	0.9645821804095185	0.5714756258234519	0.9601549529607084	0.5732975511573297	0.9457664637520753	0.5389278876834716	0.9346983951300498	0.5466580561834032	0.9369120088544549	0.5488917861799217	0.9319313779745434	0.5543193717277487	0.9374654122855561	0.5546163849154746	0.9441062534587714
0.5767703507610854	0.9645821804095185	0.57166392092257	0.9601549529607084	0.5731543624161074	0.945213060320974	0.5390999042451324	0.9346983951300498	0.5465116279069767	0.9363586054233536	0.5490707531790023	0.9319313779745434	0.5541734860883797	0.9369120088544549	0.5544715447154471	0.9435528500276702
0.576961271102284	0.9645821804095185	0.5718523401450231	0.9601549529607084	0.5730110775427996	0.9446596568898727	0.539272030651341	0.9346983951300498	0.5466882067851373	0.9363586054233536	0.5489236790606654	0.9313779745434422	0.5540275049115914	0.9363586054233536	0.5546519193233572	0.9435528500276702
0.5771523178807947	0.9645821804095185	0.572040883613584	0.9601549529607084	0.5732034922766958	0.9446596568898727	0.5394442670073459	0.9346983951300498	0.5468648998060762	0.9363586054233536	0.5487765089722675	0.9308245711123408	0.5538814281035047	0.9358052019922524	0.5545069964204361	0.9429994465965689
0.577343491222259	0.9645821804095185	0.5722295514511874	0.9601549529607084	0.5733960362781323	0.9446596568898727	0.5392971246006389	0.9341449916989485	0.5467183963789202	0.9358052019922524	0.5486292428198434	0.9302711676812396	0.5537352555701179	0.935251798561151	0.5543619791666666	0.9424460431654677
0.5775347912524851	0.9645821804095185	0.5724183437809304	0.9601549529607084	0.5735887096774194	0.9446596568898727	0.5391498881431768	0.9335915882678473	0.546895213454075	0.9358052019922524	0.5484818805093046	0.9297177642501383	0.5539167486070141	0.935251798561151	0.5545424943015305	0.9424460431654677
0.5777262180974478	0.9645821804095185	0.5726072607260726	0.9601549529607084	0.5737815126050421	0.9446596568898727	0.539002557544757	0.9330381848367459	0.54674862504044	0.935251798561151	0.5486610058785107	0.9297177642501383	0.5540983606557377	0.935251798561151	0.5547231270358306	0.9424460431654677
0.5779177718832891	0.9645821804095185	0.5727963024100363	0.9601549529607084	0.5739744451916611	0.9446596568898727	0.5391749280460505	0.9330381848367459	0.5469255663430421	0.935251798561151	0.5488402482848742	0.9297177642501383	0.5539521154476877	0.9346983951300498	0.5549038774845226	0.9424460431654677
0.5781094527363184	0.9645821804095185	0.5729854689564069	0.9601549529607084	0.5738311469895728	0.9441062534587714	0.5393474088291746	0.9330381848367459	0.5471026222078342	0.935251798561151	0.5490196078431373	0.9297177642501383	0.5538057742782152	0.9341449916989485	0.5547588005215124	0.9418926397343663
0.5783012607830126	0.9645821804095185	0.5731747604889329	0.9601549529607084	0.5740242261103634	0.9441062534587714	0.53952	0.9330381848367459	0.5472797927461139	0.935251798561151	0.5488721804511278	0.9291643608190371	0.5536593370528389	0.9335915882678473	0.5549396804695141	0.9418926397343663
0.5781613010288749	0.9640287769784173	0.5733641771315268	0.9601549529607084	0.574217435207001	0.9441062534587714	0.5396927016645326	0.9330381848367459	0.547457078069323	0.935251798561151	0.5490516677567038	0.9291643608190371	0.5538411030860144	0.9335915882678473	0.5547945205479452	0.9413392363032651
0.5780212483399735	0.9634753735473159	0.5735537190082645	0.9601549529607084	0.5744107744107744	0.9441062534587714	0.5398655139289145	0.9330381848367459	0.5476344782890473	0.935251798561151	0.5492312724893686	0.9291643608190371	0.5540229885057472	0.9335915882678473	0.5546492659053833	0.9407858328721638
0.5782132181999335	0.9634753735473159	0.5737433862433863	0.9601549529607084	0.5742674301111486	0.9435528500276702	0.539718129404228	0.9324847814056447	0.5474878444084279	0.9346983951300498	0.5494109947643979	0.9291643608190371	0.5542049934296978	0.9335915882678473	0.5548302872062664	0.9407858328721638
0.5784053156146179	0.9634753735473159	0.5739331789612967	0.9601549529607084	0.5744609164420486	0.9435528500276702	0.5395706504325537	0.9319313779745434	0.5473411154345007	0.9341449916989485	0.5495908346972177	0.9291643608190371	0.5540584949063424	0.9330381848367459	0.5550114267058439	0.9407858328721638
0.5782652043868395	0.9629219701162147	0.5741230972865652	0.9601549529607084	0.574654533198517	0.9435528500276702	0.5394230769230769	0.9313779745434422	0.5475186506649368	0.9341449916989485	0.5494433529796987	0.9286109573879358	0.5542406311637081	0.9330381848367459	0.5551926845199217	0.9407858328721638
0.5784574468085106	0.9629219701162147	0.5743131413439259	0.9601549529607084	0.5748482805124747	0.9435528500276702	0.5392754087848669	0.9308245711123408	0.5473718364698248	0.9335915882678473	0.5496233213232886	0.9286109573879358	0.5540940480105229	0.9324847814056447	0.555047370140477	0.9402324294410626
0.578317259727303	0.9623685666851135	0.5745033112582781	0.9601549529607084	0.5750421585160203	0.9435528500276702	0.5394483643361129	0.9308245711123408	0.5475494969165855	0.9335915882678473	0.5498034076015728	0.9286109573879358	0.5542763157894737	0.9324847814056447	0.5552287581699347	0.9402324294410626
0.5785096473719228	0.9623685666851135	0.574693607154687	0.9601549529607084	0.5752361673414305	0.9435528500276702	0.5396214308630093	0.9308245711123408	0.5477272727272727	0.9335915882678473	0.5499836119305146	0.9286109573879358	0.5541296479104969	0.9319313779745434	0.5554102647924158	0.9402324294410626
0.5787021630615641	0.9623685666851135	0.574884029158383	0.9601549529607084	0.5754303071211609	0.9435528500276702	0.5394736842105263	0.9302711676812396	0.5479051640142903	0.9335915882678473	0.5501639344262295	0.9286109573879358	0.554312047399605	0.9319313779745434	0.5555918901242642	0.9402324294410626
0.5788948069241012	0.9623685666851135	0.5747431223069274	0.9596015495296071	0.575624577987846	0.9435528500276702	0.5396468699839486	0.9302711676812396	0.5480831708901884	0.9335915882678473	0.5503443752049852	0.9286109573879358	0.5544945670069147	0.9319313779745434	0.5554465161923454	0.9396790260099612
0.5787545787545788	0.9618151632540122	0.5749336870026526	0.9596015495296071	0.5754812563323202	0.9429994465965689	0.539820166987797	0.9302711676812396	0.5479363015924602	0.9330381848367459	0.550524934383202	0.9286109573879358	0.5543478260869565	0.9313779745434422	0.555628272251309	0.9396790260099612
0.5786142571618921	0.961261759822911	0.5747927031509121	0.9590481460985059	0.5756756756756757	0.9429994465965689	0.5396723417924831	0.9297177642501383	0.548114434330299	0.9330381848367459	0.5503774204135214	0.9280575539568345	0.5545304777594728	0.9313779745434422	0.5554828150572831	0.93912562257886
0.578807064311896	0.961261759822911	0.5749834107498341	0.9590481460985059	0.5758702264278472	0.9429994465965689	0.5398457583547558	0.9297177642501383	0.5482926829268293	0.9330381848367459	0.5502298095863427	0.9275041505257332	0.5547132498352011	0.9313779745434422	0.5553372626064178	0.9385722191477587
0.579	0.961261759822911	0.5748423498174576	0.9584947426674045	0.5760649087221096	0.9429994465965689	0.5396978463516554	0.9291643608190371	0.5484710474951203	0.9330381848367459	0.5504105090311987	0.9275041505257332	0.5545664358720739	0.9308245711123408	0.555519161480511	0.9385722191477587
0.5791930643547849	0.961261759822911	0.5750332005312085	0.9584947426674045	0.5762597226919175	0.9429994465965689	0.5395498392282958	0.9286109573879358	0.5486495281483892	0.9330381848367459	0.5505913272010512	0.9275041505257332	0.5547493403693932	0.9308245711123408	0.5553735255570118	0.9380188157166575
0.5793862575050034	0.961261759822911	0.5752241780139489	0.9584947426674045	0.5764546684709067	0.9429994465965689	0.5397233837246703	0.9286109573879358	0.548828125	0.9330381848367459	0.5507722642129478	0.9275041505257332	0.5549323655559222	0.9308245711123408	0.5555555555555556	0.9380188157166575
0.5795795795795796	0.961261759822911	0.5754152823920266	0.9584947426674045	0.5766497461928934	0.9429994465965689	0.5395752895752896	0.9280575539568345	0.5486812113318137	0.9324847814056447	0.5509533201840894	0.9275041505257332	0.5551155115511551	0.9308245711123408	0.5557377049180328	0.9380188157166575
0.5797730307076101	0.961261759822911	0.5756065137919575	0.9584947426674045	0.5768449559918755	0.9429994465965689	0.5397489539748954	0.9280575539568345	0.5485342019543974	0.9319313779745434	0.5511344952318317	0.9275041505257332	0.5552987784747442	0.9308245711123408	0.5559199737618892	0.9380188157166575
0.5799666110183639	0.961261759822911	0.5754654255319149	0.9579413392363033	0.5770402980020318	0.9429994465965689	0.5396007726980039	0.9275041505257332	0.54871293580971	0.9319313779745434	0.5509868421052632	0.926950747094632	0.5554821664464994	0.9308245711123408	0.5561023622047244	0.9380188157166575
0.5798263193052772	0.9607083563918096	0.5756568007981376	0.9579413392363033	0.5772357723577236	0.9429994465965689	0.5397745571658615	0.9275041505257332	0.5488917861799217	0.9319313779745434	0.5511681474169134	0.926950747094632	0.5556656755863891	0.9308245711123408	0.5562848703642927	0.9380188157166575
0.5800200467758102	0.9607083563918096	0.5758483033932136	0.9579413392363033	0.5770925110132159	0.9424460431654677	0.5396262886597938	0.926950747094632	0.5490707531790023	0.9319313779745434	0.5513495720868993	0.926950747094632	0.5558493060145406	0.9308245711123408	0.556467498358503	0.9380188157166575
0.579879679144385	0.9601549529607084	0.5760399334442595	0.9579413392363033	0.5772881355932203	0.9424460431654677	0.5398001933612633	0.926950747094632	0.5489236790606654	0.9313779745434422	0.5515311162331248	0.926950747094632	0.555702479338843	0.9302711676812396	0.5566502463054187	0.9380188157166575
0.5800735539953193	0.9601549529607084	0.5758988015978695	0.957387935805202	0.5774838928450322	0.9424460431654677	0.5399742101869761	0.926950747094632	0.5487765089722675	0.9308245711123408	0.5517127799736495	0.926950747094632	0.5555555555555556	0.9297177642501383	0.5565045992115637	0.9374654122855561
0.580267558528428	0.9601549529607084	0.5760905760905761	0.957387935805202	0.5776797829036635	0.9424460431654677	0.5398258626249597	0.9263973436635307	0.5489556135770235	0.9308245711123408	0.5515650741350906	0.9263973436635307	0.5554085345683096	0.9291643608190371	0.5563588563917187	0.9369120088544549
0.5804616928738708	0.9601549529607084	0.5762824783477681	0.957387935805202	0.5778758059043094	0.9424460431654677	0.54	0.9263973436635307	0.5491348351289586	0.9308245711123408	0.551417270929466	0.9258439402324294	0.5552614162806089	0.9286109573879358	0.5562130177514792	0.9363586054233536
0.5806559571619813	0.9601549529607084	0.5761412862379207	0.9568345323741008	0.578071961982349	0.9424460431654677	0.5401742497579864	0.9263973436635307	0.5489875898105813	0.9302711676812396	0.5515990768216288	0.9258439402324294	0.5551142005958292	0.9280575539568345	0.556067083196317	0.9358052019922524
0.5808503515232675	0.9601549529607084	0.5763333333333334	0.9568345323741008	0.5782682512733447	0.9424460431654677	0.540348612007747	0.9263973436635307	0.5491669389088533	0.9302711676812396	0.5517810026385225	0.9258439402324294	0.5552980132450331	0.9280575539568345	0.55625	0.9358052019922524
0.5810448760884126	0.9601549529607084	0.5765255085028342	0.9568345323741008	0.578125	0.9418926397343663	0.5402001937358735	0.9258439402324294	0.5493464052287582	0.9302711676812396	0.5516331243813922	0.9252905368013282	0.5551507121563432	0.9275041505257332	0.5561039815728858	0.935251798561151
0.5809045226130654	0.9596015495296071	0.576717811874583	0.9568345323741008	0.5783214407067618	0.9418926397343663	0.540374677002584	0.9258439402324294	0.5491990846681922	0.9297177642501383	0.5514851485148515	0.9247371333702269	0.5550033134526177	0.926950747094632	0.5559578670177748	0.9346983951300498
0.5810991957104558	0.9596015495296071	0.5769102435769102	0.9568345323741008	0.5785180149558123	0.9418926397343663	0.5405492730210016	0.9258439402324294	0.5493786788750817	0.9297177642501383	0.5513370749422252	0.9241837299391257	0.5551872721246272	0.926950747094632	0.5561409285479091	0.9346983951300498
0.5812939993295341	0.9596015495296071	0.5771028037383178	0.9568345323741008	0.578714722883373	0.9418926397343663	0.5404007756948933	0.9252905368013282	0.5492312724893686	0.9291643608190371	0.5511889035667107	0.9236303265080243	0.5553713527851459	0.926950747094632	0.5559947299077734	0.9341449916989485
0.5814889336016097	0.9596015495296071	0.5772954924874791	0.9568345323741008	0.5785714285714286	0.9413392363032651	0.5405754930488199	0.9252905368013282	0.5494109947643979	0.9291643608190371	0.5513709943838784	0.9236303265080243	0.5552238805970149	0.9263973436635307	0.5561779242174629	0.9341449916989485
0.5816839986581684	0.9596015495296071	0.5774883099532399	0.9568345323741008	0.5787682885335148	0.9413392363032651	0.5407503234152652	0.9252905368013282	0.5495908346972177	0.9291643608190371	0.5512227362855254	0.9230769230769231	0.555408095554081	0.9263973436635307	0.5563612392880686	0.9341449916989485
0.5818791946308725	0.9596015495296071	0.5776812562646174	0.9568345323741008	0.5789652825051055	0.9413392363032651	0.5406017470074409	0.9247371333702269	0.5497707924034053	0.9291643608190371	0.5514049586776859	0.9230769230769231	0.5555924327912379	0.9263973436635307	0.5562149686778767	0.9335915882678473
0.5820745216515609	0.9596015495296071	0.5778743315508021	0.9568345323741008	0.5791624106230848	0.9413392363032651	0.540453074433657	0.9241837299391257	0.5499508679986899	0.9291643608190371	0.5515873015873016	0.9230769230769231	0.5554448871181938	0.9258439402324294	0.5563984168865436	0.9335915882678473
0.5822699798522498	0.9596015495296071	0.5780675359411568	0.9568345323741008	0.5790190735694822	0.9407858328721638	0.5406280349627711	0.9241837299391257	0.5501310615989515	0.9291643608190371	0.5517697651339729	0.9230769230769231	0.5556293590169379	0.9258439402324294	0.5562520620257341	0.9330381848367459
0.5821296607322808	0.9590481460985059	0.5782608695652174	0.9568345323741008	0.5792163543441227	0.9407858328721638	0.5408031088082902	0.9241837299391257	0.5503113733202228	0.9291643608190371	0.5519523494374586	0.9230769230769231	0.5558139534883721	0.9258439402324294	0.5561056105610561	0.9324847814056447
0.5823252688172043	0.9590481460985059	0.5784543325526932	0.9568345323741008	0.5790729379686435	0.9402324294410626	0.5409782960803369	0.9241837299391257	0.5501639344262295	0.9286109573879358	0.5521350546176763	0.9230769230769231	0.5559986706547025	0.9258439402324294	0.5559590623968307	0.9319313779745434
0.5825210084033613	0.9590481460985059	0.5786479250334672	0.9568345323741008	0.5792703716331401	0.9402324294410626	0.541153596889177	0.9241837299391257	0.550016398819285	0.9280575539568345	0.5519867549668874	0.9225235196458218	0.5561835106382979	0.9258439402324294	0.5561426684280053	0.9319313779745434
0.5823806321452589	0.9584947426674045	0.5785068630733177	0.9562811289429994	0.5794679399727148	0.9402324294410626	0.5413290113452188	0.9241837299391257	0.5498687664041995	0.9275041505257332	0.5518383570718781	0.9219701162147206	0.5563684735616894	0.9258439402324294	0.55599603567889	0.9313779745434422
0.5825765220316179	0.9584947426674045	0.578700602813128	0.9562811289429994	0.5796656431252133	0.9402324294410626	0.5411802853437094	0.9236303265080243	0.549721037085658	0.926950747094632	0.5520212060967529	0.9219701162147206	0.5565535595475716	0.9258439402324294	0.5561797752808989	0.9313779745434422
0.5827725437415882	0.9584947426674045	0.578894472361809	0.9562811289429994	0.5798634812286689	0.9402324294410626	0.5413558222510542	0.9236303265080243	0.5499015101772817	0.926950747094632	0.5522041763341067	0.9219701162147206	0.556738768718802	0.9258439402324294	0.5560330578512397	0.9308245711123408
0.5829686974082801	0.9584947426674045	0.579088471849866	0.9562811289429994	0.5800614544213042	0.9402324294410626	0.5415314730694354	0.9236303265080243	0.5497536945812808	0.9263973436635307	0.5523872679045093	0.9219701162147206	0.5565912117177098	0.9252905368013282	0.5562169312169312	0.9308245711123408
0.5831649831649832	0.9584947426674045	0.5789473684210527	0.9557277255118982	0.58025956284153	0.9402324294410626	0.5413826679649465	0.9230769230769231	0.5496057818659659	0.9258439402324294	0.5525704809286899	0.9219701162147206	0.5567765567765568	0.9252905368013282	0.5564009262322196	0.9308245711123408
0.5833614011451668	0.9584947426674045	0.5791415157612341	0.9557277255118982	0.5804578066279467	0.9402324294410626	0.5412337662337663	0.9225235196458218	0.5497863950049293	0.9258439402324294	0.5527538155275381	0.9219701162147206	0.5569620253164557	0.9252905368013282	0.5565850430178689	0.9308245711123408
0.5835579514824798	0.9584947426674045	0.5790003354579001	0.9551743220807969	0.5806561859193438	0.9402324294410626	0.5414095485547256	0.9225235196458218	0.5496383957922419	0.9252905368013282	0.5529372718221042	0.9219701162147206	0.5568143952015995	0.9247371333702269	0.5564382654750083	0.9302711676812396
0.5837546343107516	0.9584947426674045	0.5791946308724832	0.9551743220807969	0.5805128205128205	0.9396790260099612	0.5412605588044185	0.9219701162147206	0.5494902992436699	0.9247371333702269	0.5531208499335989	0.9219701162147206	0.557	0.9247371333702269	0.5562913907284768	0.9297177642501383
0.5839514497639919	0.9584947426674045	0.5793890567304465	0.9551743220807969	0.5807113543091655	0.9396790260099612	0.5411114722131947	0.9214167127836193	0.5496710526315789	0.9247371333702269	0.5533045499833942	0.9219701162147206	0.5571857285761921	0.9247371333702269	0.5561444186816826	0.9291643608190371
0.5841483979763912	0.9584947426674045	0.5795836131631967	0.9551743220807969	0.5805679096818337	0.93912562257886	0.5412873862158648	0.9214167127836193	0.5495228693649227	0.9241837299391257	0.5534883720930233	0.9219701162147206	0.5570380253502335	0.9241837299391257	0.5563286944996687	0.9291643608190371
0.5843454790823212	0.9584947426674045	0.5797783003023178	0.9551743220807969	0.580766598220397	0.93912562257886	0.5411382113821138	0.920863309352518	0.5497037524687294	0.9241837299391257	0.5536723163841808	0.9219701162147206	0.5568902235568902	0.9236303265080243	0.5565130924759695	0.9291643608190371
0.5845426932163348	0.9584947426674045	0.5799731182795699	0.9551743220807969	0.5809654228004109	0.93912562257886	0.5409889394925179	0.9203099059214167	0.5498847546921304	0.9241837299391257	0.5538563829787234	0.9219701162147206	0.5570761014686249	0.9236303265080243	0.5566976127320955	0.9291643608190371
0.5844024307900068	0.9579413392363033	0.5801680672268907	0.9551743220807969	0.5811643835616438	0.93912562257886	0.5408395704523267	0.9197565024903155	0.5497364953886693	0.9236303265080243	0.5537080146325241	0.9214167127836193	0.5569282136894824	0.9230769230769231	0.556882255389718	0.9291643608190371
0.5845997973657548	0.9579413392363033	0.5800268997982515	0.9546209186496957	0.5813634806440562	0.93912562257886	0.541015625	0.9197565024903155	0.5499176276771005	0.9236303265080243	0.5535595475715236	0.920863309352518	0.5567802271209085	0.9225235196458218	0.5570670205706703	0.9291643608190371
0.5847972972972973	0.9579413392363033	0.5798856374032964	0.9540675152185943	0.5815627141877998	0.93912562257886	0.5411917942038424	0.9197565024903155	0.5497692814765985	0.9230769230769231	0.5537437603993345	0.920863309352518	0.5569662545940528	0.9225235196458218	0.5572519083969466	0.9291643608190371
0.5849949307198378	0.9579413392363033	0.5800807537012113	0.9540675152185943	0.5817620843332191	0.93912562257886	0.5413680781758957	0.9197565024903155	0.5499505440158259	0.9230769230769231	0.5539280958721704	0.920863309352518	0.5571524064171123	0.9225235196458218	0.5574369189907038	0.9291643608190371
0.5848546315077755	0.957387935805202	0.580276001346348	0.9540675152185943	0.5819615912208504	0.93912562257886	0.541544477028348	0.9197565024903155	0.549802110817942	0.9225235196458218	0.5537795537795538	0.9203099059214167	0.5570043463724507	0.9219701162147206	0.5572899368980405	0.9286109573879358
0.5847142374027731	0.9568345323741008	0.5804713804713805	0.9540675152185943	0.5818181818181818	0.9385722191477587	0.5413950456323338	0.9192030990592142	0.5499835037941273	0.9225235196458218	0.5539640239840107	0.9203099059214167	0.5568561872909699	0.9214167127836193	0.5571428571428572	0.9280575539568345
0.5849120433017592	0.9568345323741008	0.5806668912091614	0.9540675152185943	0.5820178448867536	0.9385722191477587	0.5415715683077926	0.9192030990592142	0.5501650165016502	0.9225235196458218	0.5541486171276241	0.9203099059214167	0.5570424891267982	0.9214167127836193	0.5573280159521435	0.9280575539568345
0.5851099830795262	0.9568345323741008	0.5808625336927223	0.9540675152185943	0.5822176450394781	0.9385722191477587	0.5414220482713633	0.9186496956281129	0.5503466490590954	0.9225235196458218	0.5543333333333333	0.9203099059214167	0.5572289156626506	0.9214167127836193	0.5575132978723404	0.9280575539568345
0.5853080568720379	0.9568345323741008	0.5810583080552747	0.9540675152185943	0.5824175824175825	0.9385722191477587	0.5415986949429038	0.9186496956281129	0.5505284015852048	0.9225235196458218	0.5541847282427476	0.9197565024903155	0.5574154670237697	0.9214167127836193	0.557698703026272	0.9280575539568345
0.5855062648154419	0.9568345323741008	0.5812542144302091	0.9540675152185943	0.5826176571624871	0.9385722191477587	0.5414490861618799	0.9180962921970116	0.5507102741988767	0.9225235196458218	0.5540360240160107	0.9192030990592142	0.5572672471533825	0.920863309352518	0.5575515635395875	0.9275041505257332
0.5853658536585366	0.9562811289429994	0.5814502529510961	0.9540675152185943	0.5824742268041238	0.9380188157166575	0.5416258570029383	0.9180962921970116	0.550561797752809	0.9219701162147206	0.5542208875542209	0.9192030990592142	0.5574539363484087	0.920863309352518	0.5577371048252912	0.9275041505257332
0.5855642155201627	0.9562811289429994	0.581646423751687	0.9540675152185943	0.5826744585768305	0.9380188157166575	0.5418027433050294	0.9180962921970116	0.5507438016528926	0.9219701162147206	0.5544058744993324	0.9192030990592142	0.5573056300268097	0.9203099059214167	0.5579227696404794	0.9275041505257332
0.5854237288135593	0.9557277255118982	0.5818427269659129	0.9540675152185943	0.5825309491059147	0.9374654122855561	0.5416530545573343	0.9175428887659104	0.5505952380952381	0.9214167127836193	0.5545909849749583	0.9192030990592142	0.5574924572577942	0.9203099059214167	0.5577755577755578	0.926950747094632
0.5856222448287555	0.9557277255118982	0.5820391627278866	0.9540675152185943	0.5823873409012728	0.9369120088544549	0.5418300653594771	0.9175428887659104	0.5507773734700628	0.9214167127836193	0.554442217768871	0.9186496956281129	0.5573440643863179	0.9197565024903155	0.5576282478347768	0.9263973436635307
0.585820895522388	0.9557277255118982	0.5822357311719014	0.9540675152185943	0.5825877494838265	0.9369120088544549	0.541680287675711	0.9169894853348091	0.5509596293845136	0.9214167127836193	0.55462746408286	0.9186496956281129	0.5571955719557196	0.9192030990592142	0.5574808397200933	0.9258439402324294
0.5860196810315575	0.9557277255118982	0.5824324324324325	0.9540675152185943	0.5827882960413081	0.9369120088544549	0.5418574231523872	0.9169894853348091	0.5508109897384972	0.920863309352518	0.5544786096256684	0.9180962921970116	0.5573825503355705	0.9192030990592142	0.5576666666666666	0.9258439402324294
0.5862186014935505	0.9557277255118982	0.5826292666441365	0.9540675152185943	0.5829889807162535	0.9369120088544549	0.5417075564278705	0.9164360819037078	0.5506622516556291	0.9203099059214167	0.5546639919759278	0.9180962921970116	0.5575696542463914	0.9192030990592142	0.557519173057686	0.9252905368013282
0.5864176570458404	0.9557277255118982	0.5828262339418526	0.9540675152185943	0.5831898036513951	0.9369120088544549	0.5415575916230366	0.9158826784726065	0.5508446505465386	0.9203099059214167	0.5548494983277592	0.9180962921970116	0.5574210879785091	0.9186496956281129	0.5577051367578385	0.9252905368013282
0.5866168478260869	0.9557277255118982	0.583023334460602	0.9540675152185943	0.5833907649896622	0.9369120088544549	0.5417348608837971	0.9158826784726065	0.5506958250497018	0.9197565024903155	0.554700568752091	0.9175428887659104	0.5572724219012428	0.9180962921970116	0.5578912245578912	0.9252905368013282
0.5868161739721373	0.9557277255118982	0.5832205683355887	0.9540675152185943	0.5832471561530507	0.9363586054233536	0.5415848068107401	0.9153292750415053	0.5508783559827644	0.9197565024903155	0.5548862115127176	0.9175428887659104	0.5574596774193549	0.9180962921970116	0.557743658210948	0.9247371333702269
0.5870156356220259	0.9557277255118982	0.5834179357021997	0.9540675152185943	0.5834482758620689	0.9363586054233536	0.5417622011136587	0.9153292750415053	0.5510610079575596	0.9197565024903155	0.5550719785738198	0.9175428887659104	0.5576470588235294	0.9180962921970116	0.5575959933222037	0.9241837299391257
0.5872152329139748	0.9557277255118982	0.5836154366960055	0.9540675152185943	0.58364953432218	0.9363586054233536	0.5419397116644823	0.9153292750415053	0.5512437810945273	0.9197565024903155	0.5552578700602813	0.9175428887659104	0.5578345662407532	0.9180962921970116	0.5577822311289246	0.9241837299391257
0.5870748299319728	0.9551743220807969	0.58381307145276	0.9540675152185943	0.5838509316770186	0.9363586054233536	0.5417895771878073	0.914775871610404	0.551094890510949	0.9192030990592142	0.5551088777219431	0.9169894853348091	0.5580221997981837	0.9180962921970116	0.557968593384564	0.9241837299391257
0.5869343314052399	0.9546209186496957	0.5840108401084011	0.9540675152185943	0.5837072833966171	0.9358052019922524	0.5416393442622951	0.9142224681793027	0.5512777962163956	0.9192030990592142	0.5549597855227882	0.9164360819037078	0.5582099596231493	0.9180962921970116	0.5581550802139037	0.9241837299391257
0.5871341048332199	0.9546209186496957	0.5842087427990512	0.9540675152185943	0.5839088397790055	0.9358052019922524	0.5414890127910791	0.9136690647482014	0.5514608233731739	0.9192030990592142	0.5551458263493128	0.9164360819037078	0.5583978458431504	0.9180962921970116	0.5583416917418923	0.9241837299391257
0.5873340143003064	0.9546209186496957	0.584406779661017	0.9540675152185943	0.5841105354058722	0.9358052019922524	0.5416666666666666	0.9136690647482014	0.5513118565260711	0.9186496956281129	0.5549966465459423	0.9158826784726065	0.5585858585858586	0.9180962921970116	0.5581939799331104	0.9236303265080243
0.5875340599455041	0.9546209186496957	0.5846049508307901	0.9540675152185943	0.5839668279198341	0.935251798561151	0.5418444371512964	0.9136690647482014	0.5511627906976744	0.9180962921970116	0.5551828245555183	0.9158826784726065	0.5587739979791175	0.9180962921970116	0.5583807293409166	0.9236303265080243
0.5877342419080068	0.9546209186496957	0.5848032564450475	0.9540675152185943	0.5838230210853785	0.9346983951300498	0.5416940249507551	0.9131156613171002	0.5510136257892988	0.9175428887659104	0.5553691275167785	0.9158826784726065	0.5586253369272237	0.9175428887659104	0.5582329317269076	0.9230769230769231
0.5879345603271984	0.9546209186496957	0.5850016966406515	0.9540675152185943	0.5840248962655602	0.9346983951300498	0.541871921182266	0.9131156613171002	0.5508643617021277	0.9169894853348091	0.5552198724404163	0.9153292750415053	0.5584765756656556	0.9169894853348091	0.5584198192166053	0.9230769230769231
0.5877940675076714	0.9540675152185943	0.5852002715546504	0.9540675152185943	0.5842269111034244	0.9346983951300498	0.5420499342969777	0.9131156613171002	0.5510475557033588	0.9169894853348091	0.5554063129617193	0.9153292750415053	0.5586648685097775	0.9169894853348091	0.558271935699933	0.9225235196458218
0.5876534788540245	0.9535141117874931	0.5850594227504244	0.9535141117874931	0.5844290657439446	0.9346983951300498	0.5422280644101216	0.9131156613171002	0.551230871590153	0.9169894853348091	0.5555928787369835	0.9153292750415053	0.5588532883642495	0.9169894853348091	0.5584589614740368	0.9225235196458218
0.5875127942681678	0.9529607083563918	0.5852581521739131	0.9535141117874931	0.5846313603322949	0.9346983951300498	0.5424063116370809	0.9131156613171002	0.551414309484193	0.9169894853348091	0.5554435483870968	0.914775871610404	0.5587044534412956	0.9164360819037078	0.5586461126005362	0.9225235196458218
0.5877133105802048	0.9529607083563918	0.5854570166496772	0.9535141117874931	0.5848337950138505	0.9346983951300498	0.542255836895758	0.9125622578859989	0.5515978695073236	0.9169894853348091	0.5556302521008404	0.914775871610404	0.558893013837327	0.9164360819037078	0.5588333892054979	0.9225235196458218
0.5879139638101741	0.9529607083563918	0.5856560163154316	0.9535141117874931	0.5850363699341877	0.9346983951300498	0.5424342105263158	0.9125622578859989	0.5517815517815517	0.9169894853348091	0.5554808338937458	0.9142224681793027	0.5590817015530047	0.9164360819037078	0.5586854460093896	0.9219701162147206
0.5881147540983607	0.9529607083563918	0.5855151309078545	0.9529607083563918	0.5852390852390852	0.9346983951300498	0.5422836459361632	0.9120088544548977	0.5519653564290473	0.9169894853348091	0.5556676757484023	0.9142224681793027	0.5589327929753461	0.9158826784726065	0.5585374035558538	0.9214167127836193
0.5883156815852408	0.9529607083563918	0.5857142857142857	0.9529607083563918	0.5854419410745234	0.9346983951300498	0.5424621461487821	0.9120088544548977	0.5518160613128957	0.9164360819037078	0.5555181695827726	0.9136690647482014	0.5591216216216216	0.9158826784726065	0.5583892617449664	0.920863309352518
0.5885167464114832	0.9529607083563918	0.5855733242599523	0.9524073049252906	0.5852981969486823	0.9341449916989485	0.542640763911755	0.9120088544548977	0.552	0.9164360819037078	0.5557051497812184	0.9136690647482014	0.5593105778979385	0.9158826784726065	0.55824102047667	0.9203099059214167
0.5883760683760684	0.9524073049252906	0.5857726344452008	0.9524073049252906	0.5851543531044051	0.9335915882678473	0.5424901185770751	0.9114554510237963	0.5518506168722908	0.9158826784726065	0.5558922558922559	0.9136690647482014	0.559499661933739	0.9158826784726065	0.558428475486904	0.9203099059214167
0.5885772913816689	0.9524073049252906	0.5859720803541029	0.9524073049252906	0.5850104094378904	0.9330381848367459	0.542668863261944	0.9114554510237963	0.5520346897931955	0.9158826784726065	0.5557426743011115	0.9131156613171002	0.5596888738586405	0.9158826784726065	0.5586160564326503	0.9203099059214167
0.5884365378036264	0.9518539014941892	0.5861716621253406	0.9524073049252906	0.585213467545991	0.9330381848367459	0.5428477257745551	0.9114554510237963	0.5522188855522189	0.9158826784726065	0.5555929919137467	0.9125622578859989	0.5595399188092016	0.9153292750415053	0.5584677419354839	0.9197565024903155
0.5886379192334018	0.9518539014941892	0.5863713798977853	0.9524073049252906	0.5854166666666667	0.9330381848367459	0.543026706231454	0.9114554510237963	0.5524032042723631	0.9158826784726065	0.5557802494101787	0.9125622578859989	0.5597292724196278	0.9153292750415053	0.5586554621848739	0.9197565024903155
0.5888394385484423	0.9518539014941892	0.5865712338104976	0.9524073049252906	0.5856200069468566	0.9330381848367459	0.5432058047493403	0.9114554510237963	0.5525876460767947	0.9158826784726065	0.5556304787592717	0.9120088544548977	0.559580230196344	0.914775871610404	0.5585070611970411	0.9192030990592142
0.5886986301369863	0.951300498063088	0.5867712240027276	0.9524073049252906	0.5858234885337039	0.9330381848367459	0.5430550973276147	0.9109020475926951	0.552438209752839	0.9153292750415053	0.5558178752107926	0.9120088544548977	0.5597697257026752	0.914775871610404	0.5583585603767238	0.9186496956281129
0.5889003083247688	0.951300498063088	0.5869713506139154	0.9524073049252906	0.5856795272853667	0.9324847814056447	0.5432343234323432	0.9109020475926951	0.5526227865018376	0.9153292750415053	0.5560053981106613	0.9120088544548977	0.5599593495934959	0.914775871610404	0.5582099596231493	0.9180962921970116
0.5891021247429746	0.951300498063088	0.5871716137836915	0.9524073049252906	0.5858831710709318	0.9324847814056447	0.543083525916144	0.9103486441615938	0.5528074866310161	0.9153292750415053	0.5558555518056024	0.9114554510237963	0.5598102338190444	0.9142224681793027	0.5583978458431504	0.9180962921970116
0.5893040795337676	0.951300498063088	0.5873720136518771	0.9524073049252906	0.5860869565217391	0.9324847814056447	0.5429326287978864	0.9097952407304926	0.5526579739217653	0.914775871610404	0.5557056043214045	0.9109020475926951	0.56	0.9142224681793027	0.5585858585858586	0.9180962921970116
0.5895061728395061	0.951300498063088	0.5875725503584841	0.9524073049252906	0.5862908837856646	0.9324847814056447	0.5431119920713577	0.9097952407304926	0.5528428093645485	0.914775871610404	0.5558932792975346	0.9109020475926951	0.5601898948796202	0.9142224681793027	0.5587739979791175	0.9180962921970116
0.5897084048027444	0.951300498063088	0.5877732240437158	0.9524073049252906	0.5861468847894187	0.9319313779745434	0.5429610046265697	0.9092418372993912	0.5526932084309133	0.9142224681793027	0.5557432432432432	0.9103486441615938	0.5603799185888738	0.9142224681793027	0.5589622641509434	0.9180962921970116
0.5895676046671242	0.9507470946319867	0.5876323881106935	0.9518539014941892	0.5863509749303621	0.9319313779745434	0.5431404958677686	0.9092418372993912	0.5525435073627845	0.9136690647482014	0.5555931057789794	0.9097952407304926	0.5605700712589073	0.9142224681793027	0.5588136164475902	0.9175428887659104
0.5897699965671129	0.9507470946319867	0.5878332194121668	0.9518539014941892	0.5865552072448624	0.9319313779745434	0.5433201058201058	0.9092418372993912	0.5527284901238702	0.9136690647482014	0.5554428668018931	0.9092418372993912	0.5604209097080788	0.9136690647482014	0.5590020229265004	0.9175428887659104
0.5896291208791209	0.9501936912008855	0.588034188034188	0.9518539014941892	0.586411149825784	0.9313779745434422	0.5434998346013894	0.9092418372993912	0.5529135967849966	0.9136690647482014	0.5556307067974299	0.9092418372993912	0.5606112054329372	0.9136690647482014	0.5591905564924115	0.9175428887659104
0.5894881484026108	0.9496402877697842	0.5882352941176471	0.9518539014941892	0.5866155454862322	0.9313779745434422	0.5433487756452681	0.90868843386829	0.5527638190954773	0.9131156613171002	0.5554803788903924	0.90868843386829	0.5608016304347826	0.9136690647482014	0.5590418353576249	0.9169894853348091
0.5896907216494846	0.9496402877697842	0.5884365378036264	0.9518539014941892	0.5864714086471409	0.9308245711123408	0.5431976166832175	0.9081350304371887	0.5529490616621984	0.9131156613171002	0.555668358714044	0.90868843386829	0.5609921848453958	0.9136690647482014	0.5592305096186297	0.9169894853348091
0.5898934341698178	0.9496402877697842	0.5886379192334018	0.9518539014941892	0.5866759679107081	0.9308245711123408	0.543046357615894	0.9075816270060875	0.5527991954408313	0.9125622578859989	0.5555179417738659	0.9081350304371887	0.5608429639700884	0.9131156613171002	0.5594193112761647	0.9169894853348091
0.5900962861072903	0.9496402877697842	0.5888394385484423	0.9518539014941892	0.586880669923238	0.9308245711123408	0.543226233852269	0.9075816270060875	0.5526492287055668	0.9120088544548977	0.555367422959702	0.9075816270060875	0.5606936416184971	0.9125622578859989	0.5592705167173252	0.9164360819037078
0.5902992776057792	0.9496402877697842	0.5886986301369863	0.951300498063088	0.5870855148342059	0.9308245711123408	0.5434062292909212	0.9075816270060875	0.5528346192552834	0.9120088544548977	0.5555555555555556	0.9075816270060875	0.5605442176870749	0.9120088544548977	0.5594594594594594	0.9164360819037078
0.5905024088093599	0.9496402877697842	0.5885577252483727	0.9507470946319867	0.5872905027932961	0.9308245711123408	0.5435863440503812	0.9075816270060875	0.5526845637583893	0.9114554510237963	0.555404947475432	0.9070282235749861	0.5603946920721333	0.9114554510237963	0.5596485299087529	0.9164360819037078
0.5907056798623064	0.9496402877697842	0.5887594242631939	0.9507470946319867	0.5874956339504017	0.9308245711123408	0.5434350132625995	0.9070282235749861	0.552870090634441	0.9114554510237963	0.5555932203389831	0.9070282235749861	0.5602450646698435	0.9109020475926951	0.559499661933739	0.9158826784726065
0.5909090909090909	0.9496402877697842	0.5889612615701063	0.9507470946319867	0.5877009084556254	0.9308245711123408	0.5432835820895522	0.9064748201438849	0.5527199462726662	0.9109020475926951	0.555442522889115	0.9064748201438849	0.5600953353762342	0.9103486441615938	0.5596888738586405	0.9158826784726065
0.5911126420943851	0.9496402877697842	0.5888203017832647	0.9501936912008855	0.58790632645928	0.9308245711123408	0.5434638354346384	0.9064748201438849	0.5525697010413168	0.9103486441615938	0.5556309362279511	0.9064748201438849	0.5599455040871935	0.9097952407304926	0.5598782138024357	0.9158826784726065
0.5909717436250862	0.9490868843386829	0.5890222984562608	0.9501936912008855	0.5881118881118881	0.9308245711123408	0.5433123133089943	0.9059214167127836	0.5524193548387096	0.9097952407304926	0.5558194774346793	0.9064748201438849	0.5597955706984667	0.9092418372993912	0.560067681895093	0.9158826784726065
0.5908307480179249	0.9485334809075816	0.5892244337680165	0.9501936912008855	0.5883175935641832	0.9308245711123408	0.5434926958831341	0.9059214167127836	0.5526050420168067	0.9097952407304926	0.5556687033265445	0.9059214167127836	0.559986366734833	0.9092418372993912	0.560257278266757	0.9158826784726065
0.5906896551724138	0.9479800774764804	0.5894267078613113	0.9501936912008855	0.5881735479356193	0.9302711676812396	0.543673198272999	0.9059214167127836	0.5524546065904505	0.9092418372993912	0.5555178268251273	0.9053680132816824	0.559836345039209	0.90868843386829	0.5601083643752116	0.9153292750415053
0.5905484649879269	0.9474266740453791	0.5896291208791209	0.9501936912008855	0.5883794189709486	0.9302711676812396	0.5435215946843854	0.9053680132816824	0.5526404305415406	0.9092418372993912	0.5553668478260869	0.904814609850581	0.5600272851296043	0.90868843386829	0.5599593495934959	0.914775871610404
0.590752242926156	0.9474266740453791	0.5894881484026108	0.9496402877697842	0.5882352941176471	0.9297177642501383	0.5437022266533732	0.9053680132816824	0.5528263795423957	0.9092418372993912	0.5552157662249405	0.9042612064194798	0.5598771750255885	0.9081350304371887	0.5598102338190444	0.9142224681793027
0.5909561615464274	0.9474266740453791	0.5896907216494846	0.9496402877697842	0.5880910683012259	0.9291643608190371	0.5435505319148937	0.904814609850581	0.5530124537192864	0.9092418372993912	0.5550645819170632	0.9037078029883785	0.5600682593856655	0.9081350304371887	0.56	0.9142224681793027
0.5911602209944752	0.9474266740453791	0.5898934341698178	0.9496402877697842	0.5879467414155571	0.9286109573879358	0.5433987362820086	0.9042612064194798	0.5528619528619528	0.90868843386829	0.5549132947976878	0.9031543995572773	0.5602594742232844	0.9081350304371887	0.5598507968802984	0.9136690647482014
0.5913644214162349	0.9474266740453791	0.5900962861072903	0.9496402877697842	0.5881528215913074	0.9286109573879358	0.543579507651364	0.9042612064194798	0.5530481643651061	0.90868843386829	0.5551020408163265	0.9031543995572773	0.5604508196721312	0.9081350304371887	0.5600407055630936	0.9136690647482014
0.5915687629578438	0.9474266740453791	0.5902992776057792	0.9496402877697842	0.5883590462833099	0.9286109573879358	0.5434276206322796	0.9037078029883785	0.5532345013477089	0.90868843386829	0.5552909152773052	0.9031543995572773	0.5603006491288008	0.9075816270060875	0.5602307431286053	0.9136690647482014
0.5917732457656412	0.9474266740453791	0.5905024088093599	0.9496402877697842	0.5882146615222729	0.9280575539568345	0.5432756324900133	0.9031543995572773	0.5534209639366363	0.90868843386829	0.5554799183117767	0.9031543995572773	0.5604921394395078	0.9075816270060875	0.5604209097080788	0.9136690647482014
0.5919778699861687	0.9474266740453791	0.5907056798623064	0.9496402877697842	0.5880701754385965	0.9275041505257332	0.5431235431235432	0.902600996126176	0.5536075522589345	0.90868843386829	0.5553285665645217	0.902600996126176	0.5606837606837607	0.9075816270060875	0.5606112054329372	0.9136690647482014
0.5921826357661709	0.9474266740453791	0.5905647382920111	0.9490868843386829	0.5879255879255879	0.926950747094632	0.5433044636908727	0.902600996126176	0.5534569983136594	0.9081350304371887	0.5551771117166212	0.9020475926950747	0.560875512995896	0.9075816270060875	0.5604619565217391	0.9131156613171002
0.5923875432525951	0.9474266740453791	0.5907681708577334	0.9490868843386829	0.5881320224719101	0.926950747094632	0.5434855048317228	0.902600996126176	0.5536437246963563	0.9081350304371887	0.5550255536626917	0.9014941892639734	0.5610673965104345	0.9075816270060875	0.5603126061841658	0.9125622578859989
0.5922464520595362	0.9468732706142778	0.5909717436250862	0.9490868843386829	0.5883386020372322	0.926950747094632	0.5433333333333333	0.9020475926950747	0.553830577117786	0.9081350304371887	0.5548738922972052	0.9009407858328722	0.5612594113620808	0.9075816270060875	0.5605030591434398	0.9125622578859989
0.5924515235457064	0.9468732706142778	0.5911754567390555	0.9490868843386829	0.5885453267744203	0.926950747094632	0.543514504834945	0.9020475926950747	0.5540175557056043	0.9081350304371887	0.5550630753494715	0.9009407858328722	0.5611092091749401	0.9070282235749861	0.5603536212172731	0.9120088544548977
0.5926567370973329	0.9468732706142778	0.5913793103448276	0.9490868843386829	0.5884007029876978	0.9263973436635307	0.5433622414943295	0.9014941892639734	0.5542046605876393	0.9081350304371887	0.5549113233287858	0.9003873824017709	0.560958904109589	0.9064748201438849	0.5605442176870749	0.9120088544548977
0.5925155925155925	0.9463198671831765	0.5915833045877888	0.9490868843386829	0.5886075949367089	0.9263973436635307	0.5432098765432098	0.9009407858328722	0.5543918918918919	0.9081350304371887	0.5547594677584442	0.8998339789706696	0.5611510791366906	0.9064748201438849	0.5607349438584552	0.9120088544548977
0.5927209705372617	0.9463198671831765	0.5914423740510697	0.9485334809075816	0.5888146324305311	0.9263973436635307	0.5433911882510013	0.9009407858328722	0.5545792497465359	0.9081350304371887	0.5549488054607509	0.8998339789706696	0.5610006854009596	0.9059214167127836	0.5605854322668482	0.9114554510237963
0.5929264909847434	0.9463198671831765	0.5916465308940283	0.9485334809075816	0.5890218156228009	0.9263973436635307	0.5432387312186978	0.9003873824017709	0.5547667342799188	0.9081350304371887	0.5551382724479345	0.8998339789706696	0.56085018854988	0.9053680132816824	0.5607763023493361	0.9114554510237963
0.5931321540062435	0.9463198671831765	0.5918508287292817	0.9485334809075816	0.5892291446673706	0.9263973436635307	0.5434201736806947	0.9003873824017709	0.5549543456205613	0.9081350304371887	0.555327868852459	0.8998339789706696	0.5606995884773662	0.904814609850581	0.5609673024523161	0.9114554510237963
0.5929909784871616	0.9457664637520753	0.5917098445595855	0.9479800774764804	0.5894366197183099	0.9263973436635307	0.5436017373872369	0.9003873824017709	0.5548037889039242	0.9075816270060875	0.555175948069696	0.8992805755395683	0.5605488850771869	0.9042612064194798	0.5611584327086883	0.9114554510237963
0.5931968066643527	0.9457664637520753	0.5919143054595716	0.9479800774764804	0.5896442409299049	0.9263973436635307	0.5437834224598931	0.9003873824017709	0.5546531302876481	0.9070282235749861	0.5553656869446343	0.8992805755395683	0.5607412491420728	0.9042612064194798	0.5613496932515337	0.9114554510237963
0.5934027777777777	0.9457664637520753	0.5917732457656412	0.9474266740453791	0.5894996476391825	0.9258439402324294	0.5439652290203946	0.9003873824017709	0.5548408937034529	0.9070282235749861	0.5552136752136753	0.8987271721084671	0.5609337452797803	0.9042612064194798	0.5615410842141152	0.9114554510237963
0.5936088919763807	0.9457664637520753	0.5919778699861687	0.9474266740453791	0.5897074374339091	0.9258439402324294	0.5438127090301004	0.8998339789706696	0.5550287842871656	0.9070282235749861	0.5550615595075239	0.8981737686773658	0.560782967032967	0.9037078029883785	0.5617326057298773	0.9114554510237963
0.593815149409312	0.9457664637520753	0.5921826357661709	0.9474266740453791	0.5895627644569816	0.9252905368013282	0.543660086985614	0.8992805755395683	0.5552168021680217	0.9070282235749861	0.5552514539856312	0.8981737686773658	0.5609756097560976	0.9037078029883785	0.5619242579324463	0.9114554510237963
0.5940215502259298	0.9457664637520753	0.5923875432525951	0.9474266740453791	0.5897707231040564	0.9252905368013282	0.5438420348058902	0.8992805755395683	0.555404947475432	0.9070282235749861	0.555441478439425	0.8981737686773658	0.5611683848797251	0.9037078029883785	0.5621160409556314	0.9114554510237963
0.5942280945757997	0.9457664637520753	0.5925925925925926	0.9474266740453791	0.5899788285109386	0.9252905368013282	0.544024104452628	0.8992805755395683	0.5552542372881356	0.9064748201438849	0.5556316330023965	0.8981737686773658	0.5613612925403919	0.9037078029883785	0.5623079549334243	0.9114554510237963
0.5944347826086956	0.9457664637520753	0.5924515235457064	0.9468732706142778	0.5901870808330392	0.9252905368013282	0.5438713998660415	0.8987271721084671	0.555442522889115	0.9064748201438849	0.5554794520547945	0.8976203652462645	0.561554332874828	0.9037078029883785	0.5625	0.9114554510237963
0.5946416144745998	0.9457664637520753	0.5926567370973329	0.9468732706142778	0.5903954802259888	0.9252905368013282	0.5437185929648242	0.8981737686773658	0.5556309362279511	0.9064748201438849	0.5553271668379582	0.8970669618151632	0.5617475060199518	0.9037078029883785	0.5626921762897165	0.9114554510237963
0.5948485903237034	0.9457664637520753	0.5928620928620929	0.9468732706142778	0.5906040268456376	0.9252905368013282	0.5439008042895442	0.8981737686773658	0.5554801493043773	0.9059214167127836	0.5551747772446881	0.896513558384062	0.56194081211287	0.9037078029883785	0.5628844839371155	0.9114554510237963
0.5947075208913649	0.945213060320974	0.5930675909878683	0.9468732706142778	0.5908127208480566	0.9252905368013282	0.5437479047938317	0.8976203652462645	0.5553292600135777	0.9053680132816824	0.555022283167638	0.8959601549529607	0.561790017211704	0.9031543995572773	0.5627350427350427	0.9109020475926951
0.5949146638801811	0.945213060320974	0.5932732316227461	0.9468732706142778	0.591021562389537	0.9252905368013282	0.5439302481556003	0.8976203652462645	0.5555178268251273	0.9053680132816824	0.5552126200274349	0.8959601549529607	0.5619834710743802	0.9031543995572773	0.5629274965800274	0.9109020475926951
0.5951219512195122	0.945213060320974	0.5931321540062435	0.9463198671831765	0.5912305516265912	0.9252905368013282	0.5441127138544113	0.8976203652462645	0.5553668478260869	0.904814609850581	0.5554030874785592	0.8959601549529607	0.562177058215639	0.9031543995572773	0.562777967841259	0.9103486441615938
0.5953293830602998	0.945213060320974	0.5929909784871616	0.9457664637520753	0.5914396887159533	0.9252905368013282	0.5439597315436242	0.8970669618151632	0.5555555555555556	0.904814609850581	0.5552505147563487	0.8954067515218594	0.5623707787732598	0.9031543995572773	0.5629705681040383	0.9103486441615938
0.595536959553696	0.945213060320974	0.5931968066643527	0.9457664637520753	0.5912951167728238	0.9247371333702269	0.5441423296408191	0.8970669618151632	0.5557443915703603	0.904814609850581	0.555441125986955	0.8954067515218594	0.5622199241640814	0.902600996126176	0.563163300239644	0.9103486441615938
0.5957446808510638	0.945213060320974	0.5934027777777777	0.9457664637520753	0.5915044247787611	0.9247371333702269	0.5443250503693754	0.8970669618151632	0.555593335600136	0.9042612064194798	0.5552884615384616	0.8948533480907581	0.5620689655172414	0.9020475926950747	0.563013698630137	0.9097952407304926
0.5959525471039777	0.945213060320974	0.5936088919763807	0.9457664637520753	0.59171388101983	0.9247371333702269	0.5441719852200202	0.896513558384062	0.5557823129251701	0.9042612064194798	0.5554792167639986	0.8948533480907581	0.562262849258365	0.9020475926950747	0.5628639945186708	0.9092418372993912
0.5961605584642233	0.945213060320974	0.593815149409312	0.9457664637520753	0.59192348565356	0.9247371333702269	0.5440188172043011	0.8959601549529607	0.5559714188499489	0.9042612064194798	0.5553264604810997	0.8942999446596569	0.5624568668046929	0.9020475926950747	0.5627141877998629	0.90868843386829
0.5963687150837989	0.945213060320974	0.5940215502259298	0.9457664637520753	0.5921332388377037	0.9247371333702269	0.5442016806722689	0.8959601549529607	0.5558202859087815	0.9037078029883785	0.5551735991749742	0.8937465412285556	0.5626510182947877	0.9020475926950747	0.5629070963318478	0.90868843386829
0.5962277331470486	0.9446596568898727	0.5942280945757997	0.9457664637520753	0.5923431407302375	0.9247371333702269	0.5440484196368527	0.8954067515218594	0.5556690500510725	0.9031543995572773	0.5553645116918845	0.8937465412285556	0.5625	0.9014941892639734	0.5631001371742113	0.90868843386829
0.5964360587002097	0.9446596568898727	0.5944347826086956	0.9457664637520753	0.5925531914893617	0.9247371333702269	0.5442314160780356	0.8954067515218594	0.555858310626703	0.9031543995572773	0.5555555555555556	0.8937465412285556	0.5623488773747841	0.9009407858328722	0.5632933104631218	0.90868843386829
0.5962950017476407	0.9441062534587714	0.5946416144745998	0.9457664637520753	0.592408655551614	0.9241837299391257	0.5440780619111709	0.8948533480907581	0.5557069846678024	0.902600996126176	0.5557467309015829	0.8937465412285556	0.5621976503109882	0.9003873824017709	0.5631434454358271	0.9081350304371887
0.5965034965034965	0.9441062534587714	0.5948485903237034	0.9457664637520753	0.5926188786373314	0.9241837299391257	0.5442611915180074	0.8948533480907581	0.5558963871847308	0.902600996126176	0.5555938037865749	0.8931931377974544	0.5623919806429312	0.9003873824017709	0.5629934775145897	0.9075816270060875
0.5967121371108779	0.9441062534587714	0.5950557103064067	0.9457664637520753	0.5928292509762159	0.9241837299391257	0.5444444444444444	0.8948533480907581	0.555744971019434	0.9020475926950747	0.5554407713498623	0.892639734366353	0.5625864453665284	0.9003873824017709	0.5631868131868132	0.9075816270060875
0.5969209237228832	0.9441062534587714	0.5952629745733194	0.9457664637520753	0.5926846590909091	0.9236303265080243	0.5446278208150892	0.8948533480907581	0.5559345156889495	0.9020475926950747	0.5552876334826042	0.8920863309352518	0.5627810446212383	0.9003873824017709	0.5630367571281346	0.9070282235749861
0.5971298564928247	0.9441062534587714	0.5951219512195122	0.945213060320974	0.5928952042628775	0.9236303265080243	0.5444743935309974	0.8942999446596569	0.5557830092118731	0.9014941892639734	0.5551343900758098	0.8915329275041505	0.5629757785467128	0.9003873824017709	0.5632302405498282	0.9070282235749861
0.5973389355742297	0.9441062534587714	0.5953293830602998	0.945213060320974	0.5931058990760484	0.9236303265080243	0.5446579036063364	0.8942999446596569	0.5559726962457338	0.9014941892639734	0.5553257497414684	0.8915329275041505	0.5631706472827969	0.9003873824017709	0.5634238569955311	0.9070282235749861
0.5975481611208406	0.9441062534587714	0.595536959553696	0.945213060320974	0.5929612513330963	0.9230769230769231	0.5448415374241402	0.8942999446596569	0.5558210993513144	0.9009407858328722	0.5555172413793104	0.8915329275041505	0.5633656509695291	0.9003873824017709	0.563273727647868	0.9064748201438849
0.5974071478626489	0.9435528500276702	0.5957446808510638	0.945213060320974	0.5931721194879089	0.9230769230769231	0.5446880269814502	0.8937465412285556	0.5556693989071039	0.9003873824017709	0.5553639185926181	0.8909795240730493	0.5632144094215449	0.8998339789706696	0.56312349501204	0.9059214167127836
0.5976165439887837	0.9435528500276702	0.5959525471039777	0.945213060320974	0.5930273923870508	0.9225235196458218	0.5445344129554656	0.8931931377974544	0.5555175948069696	0.8998339789706696	0.5552104899930987	0.8904261206419479	0.5634095634095634	0.8998339789706696	0.5633172746042671	0.9059214167127836
0.5978260869565217	0.9435528500276702	0.5961605584642233	0.945213060320974	0.593238434163701	0.9225235196458218	0.5447181910226122	0.8931931377974544	0.5557074504442926	0.8998339789706696	0.5554021401449776	0.8904261206419479	0.5632582322357019	0.8992805755395683	0.5631669535283993	0.9053680132816824
0.5980357769203788	0.9435528500276702	0.5963687150837989	0.945213060320974	0.5930936276254895	0.9219701162147206	0.5445644834571236	0.892639734366353	0.5558974358974359	0.8998339789706696	0.5552486187845304	0.8898727172108467	0.5634535367545076	0.8992805755395683	0.5630165289256198	0.904814609850581
0.5978947368421053	0.9429994465965689	0.5965770171149144	0.945213060320974	0.5933048433048433	0.9219701162147206	0.5447483958122256	0.892639734366353	0.5557455540355677	0.8992805755395683	0.5550949913644214	0.8893193137797454	0.5633021158515436	0.8987271721084671	0.5628660006889424	0.9042612064194798
0.5981045981045982	0.9429994465965689	0.5964360587002097	0.9446596568898727	0.5935162094763092	0.9219701162147206	0.5449324324324324	0.892639734366353	0.555935682517961	0.8992805755395683	0.5549412577747063	0.8887659103486442	0.5631505898681471	0.8981737686773658	0.5630599586492074	0.9042612064194798
0.598314606741573	0.9429994465965689	0.5966445298846557	0.9446596568898727	0.5933713471133286	0.9214167127836193	0.5447786414329165	0.8920863309352518	0.5561259411362081	0.8992805755395683	0.5551330798479087	0.8887659103486442	0.5629989586948976	0.8976203652462645	0.5629093416063427	0.9037078029883785
0.5981735159817352	0.9424460431654677	0.5968531468531468	0.9446596568898727	0.5935828877005348	0.9214167127836193	0.5449628127112914	0.8920863309352518	0.5563163300239644	0.8992805755395683	0.5553250345781466	0.8887659103486442	0.5628472222222223	0.8970669618151632	0.5627586206896552	0.9031543995572773
0.5983836964160225	0.9424460431654677	0.5970619097586569	0.9446596568898727	0.5937945791726106	0.9214167127836193	0.5451471085559689	0.8920863309352518	0.5565068493150684	0.8992805755395683	0.5551712210307852	0.8882125069175429	0.562695380340396	0.896513558384062	0.5629527423249396	0.9031543995572773
0.5985940246045695	0.9424460431654677	0.5972708187543737	0.9446596568898727	0.5940064216910453	0.9214167127836193	0.5449932341001353	0.8915329275041505	0.5563549160671463	0.8987271721084671	0.5550173010380622	0.8876591034864416	0.5628908964558721	0.896513558384062	0.5628019323671497	0.902600996126176
0.5988045007032349	0.9424460431654677	0.5971298564928247	0.9441062534587714	0.5938615274803711	0.920863309352518	0.544839255499154	0.8909795240730493	0.5565455791638109	0.8987271721084671	0.5552094150224991	0.8876591034864416	0.5627389641988182	0.8959601549529607	0.5626510182947877	0.9020475926950747
0.599015124868097	0.9424460431654677	0.5969887955182073	0.9435528500276702	0.594073545162442	0.920863309352518	0.5450236966824644	0.8909795240730493	0.5563935550222832	0.8981737686773658	0.5554016620498615	0.8876591034864416	0.5629346314325452	0.8959601549529607	0.5625	0.9014941892639734
0.5988740323715693	0.9418926397343663	0.5968476357267951	0.9429994465965689	0.5942857142857143	0.920863309352518	0.5448696241110735	0.8904261206419479	0.5565843621399177	0.8981737686773658	0.5555940422583997	0.8876591034864416	0.5631304347826087	0.8959601549529607	0.5626943005181347	0.9014941892639734
0.5990848292854629	0.9418926397343663	0.5970567624386826	0.9429994465965689	0.5944980350125044	0.920863309352518	0.5450542005420054	0.8904261206419479	0.5564322469982848	0.8976203652462645	0.5557865557865558	0.8876591034864416	0.5629784272790536	0.8954067515218594	0.5625431928127159	0.9009407858328722
0.5992957746478873	0.9418926397343663	0.5972660357518401	0.9429994465965689	0.5947105075053609	0.920863309352518	0.5452389020670959	0.8904261206419479	0.5562800274536719	0.8970669618151632	0.5559792027729636	0.8876591034864416	0.563174382178907	0.8954067515218594	0.5627376425855514	0.9009407858328722
0.5991546319126453	0.9413392363032651	0.5974754558204769	0.9429994465965689	0.5949231319270647	0.920863309352518	0.5454237288135593	0.8904261206419479	0.5564709921043598	0.8970669618151632	0.5561719833564494	0.8876591034864416	0.5633704735376045	0.8954067515218594	0.5625864453665284	0.9003873824017709
0.5993657505285412	0.9413392363032651	0.5976850227990179	0.9429994465965689	0.5947782546494993	0.9203099059214167	0.5456086809087827	0.8904261206419479	0.5563186813186813	0.896513558384062	0.5563648976760319	0.8876591034864416	0.5632183908045977	0.8948533480907581	0.5627810446212383	0.9003873824017709
0.5992245329573493	0.9407858328721638	0.5975438596491228	0.9424460431654677	0.5949910554561717	0.9203099059214167	0.5457937584803256	0.8904261206419479	0.5565097904500171	0.896513558384062	0.556557945870923	0.8876591034864416	0.5634146341463414	0.8948533480907581	0.5626297577854671	0.8998339789706696
0.599083215796897	0.9402324294410626	0.5977535977535977	0.9424460431654677	0.5948460987831067	0.9197565024903155	0.5456396335256193	0.8898727172108467	0.5567010309278351	0.896513558384062	0.5564040263797293	0.8871057000553404	0.5636110142906936	0.8948533480907581	0.5628245067497404	0.8998339789706696
0.5989417989417989	0.9396790260099612	0.5979634831460674	0.9424460431654677	0.5947010383100608	0.9192030990592142	0.5458248472505092	0.8898727172108467	0.5568924028875902	0.896513558384062	0.55625	0.8865522966242391	0.5638075313807531	0.8948533480907581	0.5626731301939059	0.8992805755395683
0.5991531404375441	0.9396790260099612	0.5981735159817352	0.9424460431654677	0.5945558739255015	0.9186496956281129	0.5456706281833617	0.8893193137797454	0.5570839064649243	0.896513558384062	0.5564432094477249	0.8865522966242391	0.5636553889082665	0.8942999446596569	0.5628680290959474	0.8992805755395683
0.5990116484292269	0.93912562257886	0.5983836964160225	0.9424460431654677	0.5947689000358295	0.9186496956281129	0.5458559782608695	0.8893193137797454	0.5572755417956656	0.896513558384062	0.556636553161918	0.8865522966242391	0.5635031402651779	0.8937465412285556	0.5630630630630631	0.8992805755395683
0.599223163841808	0.93912562257886	0.5985940246045695	0.9424460431654677	0.5949820788530465	0.9186496956281129	0.54570166496772	0.8887659103486442	0.55712319339298	0.8959601549529607	0.5564824469933959	0.8859988931931378	0.5636998254799301	0.8937465412285556	0.5632582322357019	0.8992805755395683
0.5994348286824444	0.93912562257886	0.5988045007032349	0.9424460431654677	0.5951954105414127	0.9186496956281129	0.5458871515975526	0.8887659103486442	0.5569707401032702	0.8954067515218594	0.5566759388038943	0.8859988931931378	0.5638966480446927	0.8937465412285556	0.5634535367545076	0.8992805755395683
0.5992932862190813	0.9385722191477587	0.5986633837495603	0.9418926397343663	0.5954088952654233	0.9186496956281129	0.5457327439646379	0.8882125069175429	0.5568181818181818	0.8948533480907581	0.5565217391304348	0.8854454897620365	0.564093608103388	0.8937465412285556	0.5633021158515436	0.8987271721084671
0.5995051254860375	0.9385722191477587	0.5988740323715693	0.9418926397343663	0.5952637244348762	0.9180962921970116	0.5459183673469388	0.8882125069175429	0.5570099896658629	0.8948533480907581	0.5563674321503131	0.8848920863309353	0.5639412997903563	0.8931931377974544	0.5631505898681471	0.8981737686773658
0.5997171145685997	0.9385722191477587	0.5987328405491025	0.9413392363032651	0.5954773869346733	0.9180962921970116	0.5461041170466145	0.8882125069175429	0.5572019297036527	0.8948533480907581	0.5562130177514792	0.884338682899834	0.5637888850052429	0.892639734366353	0.5629989586948976	0.8976203652462645
0.5995755217545101	0.9380188157166575	0.5985915492957746	0.9407858328721638	0.5956912028725314	0.9180962921970116	0.5459496255956433	0.8876591034864416	0.5570492933471217	0.8942999446596569	0.5560584958217271	0.8837852794687328	0.563986013986014	0.892639734366353	0.5631944444444444	0.8976203652462645
0.5997876857749469	0.9380188157166575	0.5988023952095808	0.9407858328721638	0.5955459770114943	0.9175428887659104	0.5457950289410963	0.8871057000553404	0.5572413793103448	0.8942999446596569	0.5559038662486938	0.8832318760376314	0.5638335082196573	0.8920863309352518	0.5633900659951372	0.8976203652462645
0.6	0.9380188157166575	0.5990133897110641	0.9407858328721638	0.5957599712540425	0.9175428887659104	0.5456403269754768	0.8865522966242391	0.5570886512590548	0.8937465412285556	0.5560975609756098	0.8832318760376314	0.5640307907627712	0.8920863309352518	0.563238359972203	0.8970669618151632
0.6002124645892352	0.9380188157166575	0.5992245329573493	0.9407858328721638	0.5956146657081236	0.9169894853348091	0.5454855195911414	0.8859988931931378	0.5572808833678399	0.8937465412285556	0.5562913907284768	0.8832318760376314	0.5642282114105706	0.8920863309352518	0.5634341327771984	0.8970669618151632
0.600070846617074	0.9374654122855561	0.599083215796897	0.9402324294410626	0.5958288385472852	0.9169894853348091	0.5456714383094751	0.8859988931931378	0.5574732481877804	0.8937465412285556	0.5564853556485355	0.8832318760376314	0.5644257703081232	0.8920863309352518	0.5636300417246175	0.8970669618151632
0.6002834868887313	0.9374654122855561	0.5992945326278659	0.9402324294410626	0.5960431654676259	0.9169894853348091	0.5455165359699966	0.8854454897620365	0.5576657458563536	0.8937465412285556	0.5563306592256715	0.8826784726065302	0.5646234676007005	0.8920863309352518	0.5634782608695652	0.896513558384062
0.6001417936901808	0.9369120088544549	0.5995059985885673	0.9402324294410626	0.5962576466354804	0.9169894853348091	0.5453615279672579	0.8848920863309353	0.5575129533678757	0.8931931377974544	0.5565247732030705	0.8826784726065302	0.5648213034337771	0.8920863309352518	0.5633263743910926	0.8959601549529607
0.600354609929078	0.9369120088544549	0.599717613836922	0.9402324294410626	0.5964722822174227	0.9169894853348091	0.5455475946775844	0.8848920863309353	0.557705597788528	0.8931931377974544	0.556369982547993	0.8821250691754289	0.5646687697160884	0.8915329275041505	0.5635224504002785	0.8959601549529607
0.6005675771550195	0.9369120088544549	0.5999293785310734	0.9402324294410626	0.5963269715520346	0.9164360819037078	0.5457337883959045	0.8848920863309353	0.5578983753888697	0.8931931377974544	0.5562150837988827	0.8815716657443277	0.564866760168303	0.8915329275041505	0.5637186629526463	0.8959601549529607
0.6004258339247693	0.9363586054233536	0.6001412928293889	0.9402324294410626	0.5965417867435159	0.9164360819037078	0.5459201092523045	0.8848920863309353	0.558091286307054	0.8931931377974544	0.5564093608103388	0.8815716657443277	0.5650648895124518	0.8915329275041505	0.563566701497736	0.8954067515218594
0.6002839900603479	0.9358052019922524	0.6003533568904593	0.9402324294410626	0.5963963963963964	0.9158826784726065	0.5457650273224044	0.884338682899834	0.5579384296091318	0.892639734366353	0.5566037735849056	0.8815716657443277	0.5649122807017544	0.8909795240730493	0.5634146341463414	0.8948533480907581
0.6001420454545454	0.935251798561151	0.6005655708731	0.9402324294410626	0.5962509012256669	0.9153292750415053	0.5459514861633071	0.884338682899834	0.5577854671280277	0.8920863309352518	0.5564487941279272	0.8810182623132263	0.5647595647595648	0.8904261206419479	0.5632624607877309	0.8942999446596569
0.6003552397868561	0.935251798561151	0.6007779349363508	0.9402324294410626	0.5964659213847818	0.9153292750415053	0.5461380724538619	0.884338682899834	0.557632398753894	0.8915329275041505	0.5566433566433566	0.8810182623132263	0.5649578651685393	0.8904261206419479	0.5634588563458857	0.8942999446596569
0.6002132196162047	0.9346983951300498	0.6009904492394765	0.9402324294410626	0.5963203463203464	0.914775871610404	0.5463247863247863	0.884338682899834	0.557825484764543	0.8915329275041505	0.5564882826162995	0.8804648588821251	0.5648050579557429	0.8898727172108467	0.5633065922567143	0.8937465412285556
0.6004265908282972	0.9346983951300498	0.6012031139419675	0.9402324294410626	0.5965355467340311	0.914775871610404	0.5461696306429549	0.8837852794687328	0.5580187045375823	0.8915329275041505	0.5566829951014696	0.8804648588821251	0.5650035137034435	0.8898727172108467	0.5631542219120725	0.8931931377974544
0.6006401137980085	0.9346983951300498	0.6014159292035398	0.9402324294410626	0.5967509025270759	0.914775871610404	0.546014368799179	0.8832318760376314	0.5582120582120582	0.8915329275041505	0.5568778438921946	0.8804648588821251	0.5652021089630932	0.8898727172108467	0.5630017452006981	0.892639734366353
0.6004980434009249	0.9341449916989485	0.6012747875354107	0.9396790260099612	0.5969664138678223	0.914775871610404	0.5462012320328542	0.8832318760376314	0.5584055459272097	0.8915329275041505	0.5567226890756303	0.8799114554510238	0.5654008438818565	0.8898727172108467	0.5631983240223464	0.892639734366353
0.600355871886121	0.9335915882678473	0.6014877789585548	0.9396790260099612	0.5971820809248555	0.914775871610404	0.546388223211229	0.8832318760376314	0.558252427184466	0.8909795240730493	0.5569176882661997	0.8799114554510238	0.5652479774885684	0.8893193137797454	0.5630457561997905	0.8920863309352518
0.6005695977216091	0.9335915882678473	0.6017009213323884	0.9396790260099612	0.597397903867004	0.914775871610404	0.5465753424657535	0.8832318760376314	0.5584460631286854	0.8909795240730493	0.5567624386825508	0.8793580520199226	0.5654468684025334	0.8893193137797454	0.5628930817610063	0.8915329275041505
0.6007834757834758	0.9335915882678473	0.6015597305919886	0.93912562257886	0.5976138828633406	0.914775871610404	0.5467625899280576	0.8832318760376314	0.5582928521859819	0.8904261206419479	0.5566070802663863	0.8788046485888212	0.5656458993312214	0.8893193137797454	0.5630898287312128	0.8915329275041505
0.600997506234414	0.9335915882678473	0.60177304964539	0.93912562257886	0.5978300180831826	0.914775871610404	0.546949965729952	0.8832318760376314	0.5581395348837209	0.8898727172108467	0.5568022440392707	0.8788046485888212	0.5658450704225352	0.8893193137797454	0.5629370629370629	0.8909795240730493
0.6012116892373486	0.9335915882678473	0.6016317843206811	0.9385722191477587	0.597684515195369	0.9142224681793027	0.5467946520397668	0.8826784726065302	0.5579861111111111	0.8893193137797454	0.5566467905997895	0.87825124515772	0.5660443818245862	0.8893193137797454	0.5631339629240993	0.8909795240730493
0.6010695187165775	0.9330381848367459	0.6018452803406671	0.9385722191477587	0.5975389069851611	0.9136690647482014	0.5469821673525377	0.8826784726065302	0.5578325807572073	0.8887659103486442	0.5568421052631579	0.87825124515772	0.5658914728682171	0.8887659103486442	0.5629811056682995	0.8904261206419479
0.6009272467902995	0.9324847814056447	0.6020589279375221	0.9385722191477587	0.5977552498189718	0.9136690647482014	0.5468267581475129	0.8821250691754289	0.5580264072272412	0.8887659103486442	0.5570375570375571	0.87825124515772	0.5657384561156151	0.8882125069175429	0.5628281414070704	0.8898727172108467
0.6011416339636104	0.9324847814056447	0.6022727272727273	0.9385722191477587	0.5979717493661717	0.9136690647482014	0.5470144131777626	0.8821250691754289	0.5578727841501564	0.8882125069175429	0.5572331460674157	0.87825124515772	0.5659379407616361	0.8882125069175429	0.5630252100840336	0.8898727172108467
0.6013561741613134	0.9324847814056447	0.6021314387211367	0.9380188157166575	0.5981884057971014	0.9136690647482014	0.5472021970477171	0.8821250691754289	0.5577190542420027	0.8876591034864416	0.5570776255707762	0.8776978417266187	0.5657848324514991	0.8876591034864416	0.5628721541155867	0.8893193137797454
0.6012138521956444	0.9319313779745434	0.6023454157782516	0.9380188157166575	0.5984052192823487	0.9136690647482014	0.5470467032967034	0.8815716657443277	0.5579130434782609	0.8876591034864416	0.5572733661278988	0.8776978417266187	0.5656316160903316	0.8871057000553404	0.562718990889979	0.8887659103486442
0.6010714285714286	0.9313779745434422	0.6022040526128688	0.9374654122855561	0.5982596084118926	0.9131156613171002	0.5472346272758503	0.8815716657443277	0.5581071677105081	0.8876591034864416	0.5571177504393673	0.8771444382955175	0.5654782915637134	0.8865522966242391	0.562565720294427	0.8882125069175429
0.6012861736334405	0.9313779745434422	0.6024182076813656	0.9374654122855561	0.5984766050054406	0.9131156613171002	0.5474226804123712	0.8815716657443277	0.5583014270797076	0.8876591034864416	0.5573136427566807	0.8771444382955175	0.5653248587570622	0.8859988931931378	0.5627629733520336	0.8882125069175429
0.6015010721944246	0.9313779745434422	0.6022767698327998	0.9369120088544549	0.5986937590711175	0.9131156613171002	0.5476108628394637	0.8815716657443277	0.5584958217270195	0.8876591034864416	0.5575096728807598	0.8771444382955175	0.5655245496291064	0.8859988931931378	0.5629603647842862	0.8882125069175429
0.6017161244190203	0.9313779745434422	0.602135231316726	0.9363586054233536	0.5989110707803993	0.9131156613171002	0.547799174690509	0.8815716657443277	0.5583420411006618	0.8871057000553404	0.5577058409570724	0.8771444382955175	0.5657243816254417	0.8859988931931378	0.5628070175438596	0.8876591034864416
0.6015736766809728	0.9308245711123408	0.6023495906016376	0.9363586054233536	0.5987654320987654	0.9125622578859989	0.5479876160990712	0.8815716657443277	0.5581881533101045	0.8865522966242391	0.5579021471312918	0.8771444382955175	0.5659243548957229	0.8859988931931378	0.5626535626535627	0.8871057000553404
0.6017889087656529	0.9308245711123408	0.6025641025641025	0.9363586054233536	0.5986196876135126	0.9120088544548977	0.5478320715760495	0.8810182623132263	0.5583827117462531	0.8865522966242391	0.5577464788732395	0.8765910348644161	0.5661244695898161	0.8859988931931378	0.5625	0.8865522966242391
0.6020042949176807	0.9308245711123408	0.6027787673672961	0.9363586054233536	0.5988372093023255	0.9120088544548977	0.5480206540447504	0.8810182623132263	0.558228730822873	0.8859988931931378	0.5575907009510391	0.8760376314333149	0.5663247258577998	0.8859988931931378	0.5626975763962065	0.8865522966242391
0.6022198353025421	0.9308245711123408	0.6029935851746258	0.9363586054233536	0.5986913849509269	0.9114554510237963	0.5482093663911846	0.8810182623132263	0.5584234391349843	0.8859988931931378	0.5577871740662438	0.8760376314333149	0.5661712668082095	0.8854454897620365	0.5625439212930429	0.8859988931931378
0.6024355300859598	0.9308245711123408	0.6028520499108735	0.9358052019922524	0.598909090909091	0.9114554510237963	0.5480537375129176	0.8804648588821251	0.5586182833217027	0.8859988931931378	0.5576313006697216	0.8754842280022136	0.5663716814159292	0.8854454897620365	0.5627416520210896	0.8859988931931378
0.6022930849158008	0.9302711676812396	0.6030670470756063	0.9358052019922524	0.5991269552564569	0.9114554510237963	0.5482425913163336	0.8804648588821251	0.5584642233856894	0.8854454897620365	0.5578279266572638	0.8754842280022136	0.56657223796034	0.8854454897620365	0.5629395218002813	0.8859988931931378
0.6025089605734767	0.9302711676812396	0.6032821976453799	0.9358052019922524	0.5993449781659389	0.9114554510237963	0.5484315753188556	0.8804648588821251	0.5583100558659218	0.8848920863309353	0.5576719576719577	0.8749308245711124	0.5664187035069076	0.8848920863309353	0.5631375307773479	0.8859988931931378
0.6027249910362137	0.9302711676812396	0.6034975017844397	0.9358052019922524	0.5995631598107026	0.9114554510237963	0.5482758620689655	0.8799114554510238	0.558505064617534	0.8848920863309353	0.5575158786167961	0.874377421140011	0.566619418851878	0.8848920863309353	0.5633356790992259	0.8859988931931378
0.6029411764705882	0.9302711676812396	0.6037129596572652	0.9358052019922524	0.5997815003641661	0.9114554510237963	0.5484649879268714	0.8799114554510238	0.5583508036338225	0.884338682899834	0.5573596893752206	0.8738240177089098	0.5664657922722439	0.884338682899834	0.5631819781766984	0.8854454897620365
0.6031575170434159	0.9302711676812396	0.6039285714285715	0.9358052019922524	0.6	0.9114554510237963	0.5483091787439613	0.8793580520199226	0.5581964348130024	0.8837852794687328	0.5575564971751412	0.8738240177089098	0.5666666666666667	0.884338682899834	0.5630281690140845	0.8848920863309353
0.6033740129217516	0.9302711676812396	0.6041443372633083	0.9358052019922524	0.6002186588921283	0.9114554510237963	0.5481532619951675	0.8788046485888212	0.5583916083916084	0.8837852794687328	0.5577534440127163	0.8738240177089098	0.566867683575736	0.884338682899834	0.5632264882000705	0.8848920863309353
0.6035906642728904	0.9302711676812396	0.6043602573266619	0.9358052019922524	0.6000729128691215	0.9109020475926951	0.5479972375690608	0.87825124515772	0.558586918502973	0.8837852794687328	0.5575971731448763	0.8732706142778085	0.567068843151171	0.884338682899834	0.5634249471458774	0.8848920863309353
0.6038074712643678	0.9302711676812396	0.6045763317840543	0.9358052019922524	0.599927060539752	0.9103486441615938	0.5481865284974093	0.87825124515772	0.5587823652904129	0.8837852794687328	0.5577942735949099	0.8732706142778085	0.567270145544906	0.884338682899834	0.563623545999295	0.8848920863309353
0.6040244340639598	0.9302711676812396	0.6047925608011445	0.9358052019922524	0.5997811017876687	0.9097952407304926	0.5483759502418798	0.87825124515772	0.5586279313965699	0.8832318760376314	0.5576379066478077	0.8727172108467073	0.5674715909090909	0.884338682899834	0.5638222849083215	0.8848920863309353
0.6042415528396837	0.9302711676812396	0.6050089445438283	0.9358052019922524	0.5996350364963504	0.9092418372993912	0.5485655029381266	0.87825124515772	0.5584733893557423	0.8826784726065302	0.5578351609480015	0.8727172108467073	0.5676731793960924	0.884338682899834	0.564021164021164	0.8848920863309353
0.6044588277597986	0.9302711676812396	0.6048675733715104	0.935251798561151	0.5994888645491055	0.90868843386829	0.5487551867219918	0.87825124515772	0.5583187390542907	0.8821250691754289	0.5580325548478414	0.8727172108467073	0.5675195451314854	0.8837852794687328	0.5638673253352152	0.884338682899834
0.6046762589928057	0.9302711676812396	0.6050841389187254	0.935251798561151	0.5997078159240321	0.90868843386829	0.5485991006572121	0.8776978417266187	0.5585143658023827	0.8821250691754289	0.5578761061946903	0.872163807415606	0.5677212939921792	0.8837852794687328	0.5640663607483233	0.884338682899834
0.6048938467074487	0.9302711676812396	0.6053008595988538	0.935251798561151	0.5995615637559372	0.9081350304371887	0.5487889273356401	0.8776978417266187	0.5587101296880477	0.8821250691754289	0.5580736543909348	0.872163807415606	0.567923186344239	0.8837852794687328	0.563912429378531	0.8837852794687328
0.6051115910727142	0.9302711676812396	0.6055177355786456	0.935251798561151	0.5997807017543859	0.9081350304371887	0.5489788854274835	0.8776978417266187	0.5585553997194951	0.8815716657443277	0.5582713425433935	0.872163807415606	0.568125222340804	0.8837852794687328	0.5641116213352172	0.8837852794687328
0.6049693914296003	0.9297177642501383	0.6057347670250897	0.935251798561151	0.5996343692870201	0.9075816270060875	0.5491689750692521	0.8776978417266187	0.5587513153279551	0.8815716657443277	0.5581148121899362	0.8716104039845047	0.5679715302491103	0.8832318760376314	0.5643109540636042	0.8837852794687328
0.6051873198847262	0.9297177642501383	0.6059519541054141	0.935251798561151	0.5998536942209217	0.9075816270060875	0.5490128160720471	0.8771444382955175	0.5589473684210526	0.8815716657443277	0.5579581708613967	0.8710570005534034	0.5681737273050907	0.8832318760376314	0.5645104277129728	0.8837852794687328
0.6054054054054054	0.9297177642501383	0.6061692969870875	0.935251798561151	0.6000731796560557	0.9075816270060875	0.5492030492030492	0.8771444382955175	0.5587925587925588	0.8810182623132263	0.5581560283687943	0.8710570005534034	0.5683760683760684	0.8832318760376314	0.5647100424328148	0.8837852794687328
0.6052631578947368	0.9291643608190371	0.6060279870828849	0.9346983951300498	0.5999267935578331	0.9070282235749861	0.5493934142114385	0.8771444382955175	0.5589887640449438	0.8810182623132263	0.5583540262504434	0.8710570005534034	0.5685785536159601	0.8832318760376314	0.5649097983728334	0.8837852794687328
0.6054814280562567	0.9291643608190371	0.6062455132806892	0.9346983951300498	0.6001464664957891	0.9070282235749861	0.5495839112343966	0.8771444382955175	0.5591851071303127	0.8810182623132263	0.5581973030518098	0.8705035971223022	0.5684248039914469	0.8826784726065302	0.564755838641189	0.8832318760376314
0.6056998556998557	0.9291643608190371	0.6061041292639138	0.9341449916989485	0.6	0.9064748201438849	0.5497745404092959	0.8771444382955175	0.5590302178496135	0.8804648588821251	0.5580404685835996	0.8699501936912009	0.568270944741533	0.8821250691754289	0.5649557522123894	0.8832318760376314
0.6059184409960303	0.9291643608190371	0.6063218390804598	0.9341449916989485	0.6002198607548552	0.9064748201438849	0.5499653018736989	0.8771444382955175	0.5592267135325132	0.8804648588821251	0.5582386363636364	0.8699501936912009	0.5684736091298146	0.8821250691754289	0.5648016997167139	0.8826784726065302
0.6061371841155234	0.9291643608190371	0.6061803808839382	0.9335915882678473	0.6004398826979472	0.9064748201438849	0.5501561957653592	0.8771444382955175	0.5590717299578059	0.8799114554510238	0.558436944937833	0.8699501936912009	0.5686764181234392	0.8821250691754289	0.5646475380800566	0.8821250691754289
0.6063560852293247	0.9291643608190371	0.606038820992092	0.9330381848367459	0.6006600660066007	0.9064748201438849	0.5503472222222222	0.8771444382955175	0.5589166373549068	0.8793580520199226	0.55863539445629	0.8699501936912009	0.5685224839400428	0.8815716657443277	0.5648476257973069	0.8821250691754289
0.6065751445086706	0.9291643608190371	0.6058971592952176	0.9324847814056447	0.6008804108584006	0.9064748201438849	0.5501910385550538	0.8765910348644161	0.5587614356087263	0.8788046485888212	0.558833985069321	0.8699501936912009	0.5683684398429133	0.8810182623132263	0.5646933711449841	0.8815716657443277
0.6067943621250452	0.9291643608190371	0.6061151079136691	0.9324847814056447	0.6011009174311926	0.9064748201438849	0.5503822098679638	0.8765910348644161	0.5586061246040127	0.87825124515772	0.5590327169274538	0.8699501936912009	0.5685714285714286	0.8810182623132263	0.5648936170212766	0.8815716657443277
0.6066522053506869	0.9286109573879358	0.6063332133861101	0.9324847814056447	0.6013215859030837	0.9064748201438849	0.5502259297879736	0.8760376314333149	0.5588028169014084	0.87825124515772	0.5588758448950552	0.8693967902600996	0.5684172918899607	0.8804648588821251	0.5650940049663001	0.8815716657443277
0.606871609403255	0.9286109573879358	0.6065514758819295	0.9324847814056447	0.6015424164524421	0.9064748201438849	0.5504172461752433	0.8760376314333149	0.5589996477632969	0.87825124515772	0.5587188612099644	0.8688433868289983	0.5686204431736955	0.8804648588821251	0.5652945351312988	0.8815716657443277
0.6070911722141823	0.9286109573879358	0.6067698955707598	0.9324847814056447	0.6017634092578986	0.9064748201438849	0.550608695652174	0.8760376314333149	0.5588442565186751	0.8776978417266187	0.5589177643289427	0.8688433868289983	0.5688237397211298	0.8804648588821251	0.5651402200922968	0.8810182623132263
0.6073108939558451	0.9286109573879358	0.6066282420749279	0.9319313779745434	0.6019845644983461	0.9064748201438849	0.5504523312456506	0.8754842280022136	0.5586887557278816	0.8771444382955175	0.5591168091168092	0.8688433868289983	0.5690271816881259	0.8804648588821251	0.5653409090909091	0.8810182623132263
0.6071687183200579	0.9280575539568345	0.6064864864864865	0.9313779745434422	0.6022058823529411	0.9064748201438849	0.5502958579881657	0.8749308245711124	0.558885754583921	0.8771444382955175	0.5589597434983968	0.8682899833978971	0.5688729874776386	0.8799114554510238	0.5655417406749556	0.8810182623132263
0.607388627308946	0.9280575539568345	0.606705118961788	0.9313779745434422	0.6020595807282089	0.9059214167127836	0.5501392757660167	0.874377421140011	0.5590828924162258	0.8771444382955175	0.5588025659301497	0.8677365799667958	0.56907659269864	0.8799114554510238	0.5653873489694385	0.8804648588821251
0.6072463768115942	0.9275041505257332	0.6069239091236928	0.9313779745434422	0.6022810890360559	0.9059214167127836	0.5499825844653431	0.8738240177089098	0.5589273112208892	0.8765910348644161	0.5586452762923351	0.8671831765356945	0.568922305764411	0.8793580520199226	0.5655883398506932	0.8804648588821251
0.6071040231968104	0.926950747094632	0.6071428571428571	0.9313779745434422	0.6021347073978653	0.9053680132816824	0.5498257839721254	0.8732706142778085	0.5587716201906107	0.8760376314333149	0.5588445078459344	0.8671831765356945	0.5691260744985673	0.8793580520199226	0.5657894736842105	0.8804648588821251
0.6069615663524293	0.9263973436635307	0.6070010826416457	0.9308245711123408	0.6023564064801178	0.9053680132816824	0.5496688741721855	0.8727172108467073	0.5586158192090396	0.8754842280022136	0.5590438815554762	0.8671831765356945	0.5693299892511644	0.8793580520199226	0.5659907506225542	0.8804648588821251
0.6071817192600653	0.9263973436635307	0.6072202166064982	0.9308245711123408	0.6025782688766114	0.9053680132816824	0.549860529986053	0.8727172108467073	0.5588131402331332	0.8754842280022136	0.559243397573162	0.8671831765356945	0.5695340501792114	0.8793580520199226	0.5661921708185054	0.8804648588821251
0.6074020319303338	0.9263973436635307	0.6074395088479595	0.9308245711123408	0.6024318349299926	0.904814609850581	0.5500523194977328	0.8727172108467073	0.5586572438162544	0.8749308245711124	0.5590860406997501	0.8666297731045932	0.5693797059878093	0.8788046485888212	0.5663937344250622	0.8804648588821251
0.6076225045372051	0.9263973436635307	0.6072976878612717	0.9302711676812396	0.6026538886841135	0.904814609850581	0.5502442428471738	0.8727172108467073	0.5585012371862849	0.874377421140011	0.5589285714285714	0.866076369673492	0.5692252510760402	0.87825124515772	0.5662393162393162	0.8799114554510238
0.6078431372549019	0.9263973436635307	0.607155764365739	0.9297177642501383	0.6028761061946902	0.904814609850581	0.55043630017452	0.8727172108467073	0.5583451202263083	0.8738240177089098	0.5591282600928903	0.866076369673492	0.5694294940796556	0.87825124515772	0.5664410402565015	0.8799114554510238
0.6080639302579005	0.9263973436635307	0.6073752711496746	0.9297177642501383	0.6030984876429362	0.904814609850581	0.5506284916201117	0.8727172108467073	0.5585426246904847	0.8738240177089098	0.5593280914939243	0.866076369673492	0.5696338837042355	0.87825124515772	0.5662865288667142	0.8793580520199226
0.607921511627907	0.9258439402324294	0.6072332730560579	0.9291643608190371	0.6029520295202953	0.9042612064194798	0.5504715333566189	0.872163807415606	0.5587402689313518	0.8738240177089098	0.5591705398641401	0.8655229662423907	0.5698384201077199	0.87825124515772	0.5664884135472371	0.8793580520199226
0.6081424936386769	0.9258439402324294	0.6074529667149059	0.9291643608190371	0.6031746031746031	0.9042612064194798	0.5506638714185884	0.872163807415606	0.5589380530973451	0.8738240177089098	0.5593705293276109	0.8655229662423907	0.569683908045977	0.8776978417266187	0.5663338088445078	0.8788046485888212
0.608	0.9252905368013282	0.6076728193992038	0.9291643608190371	0.603397341211226	0.9042612064194798	0.5505068157986718	0.8716104039845047	0.5591359773371105	0.8738240177089098	0.5592128801431127	0.8649695628112894	0.5698886094143011	0.8776978417266187	0.5665358544416697	0.8788046485888212
0.608221171335031	0.9252905368013282	0.6078928312816799	0.9291643608190371	0.6032508311784263	0.9037078029883785	0.5503496503496503	0.8710570005534034	0.5589798087141339	0.8732706142778085	0.5594130279169649	0.8649695628112894	0.5697340043134436	0.8771444382955175	0.5667380442541042	0.8788046485888212
0.6080786026200873	0.9247371333702269	0.6081130025353133	0.9291643608190371	0.6034737620103474	0.9037078029883785	0.5501923749562784	0.8705035971223022	0.559177888022679	0.8732706142778085	0.5596133190118152	0.8649695628112894	0.56957928802589	0.8765910348644161	0.5669403784362728	0.8788046485888212
0.6082999635966508	0.9247371333702269	0.6083333333333333	0.9291643608190371	0.6036968576709797	0.9037078029883785	0.5503848845346396	0.8705035971223022	0.5593761077632046	0.8732706142778085	0.5594555873925502	0.8644161593801881	0.5697841726618705	0.8765910348644161	0.5671428571428572	0.8788046485888212
0.6085214857975236	0.9247371333702269	0.6085538238492207	0.9291643608190371	0.6039201183431953	0.9037078029883785	0.5505775288764438	0.8705035971223022	0.5595744680851064	0.8732706142778085	0.5596560372626299	0.8644161593801881	0.5696293630802447	0.8760376314333149	0.5673454805287603	0.8788046485888212
0.6083788706739527	0.9241837299391257	0.6087744742567077	0.9291643608190371	0.6037735849056604	0.9031543995572773	0.5507703081232493	0.8705035971223022	0.5597729691379922	0.8732706142778085	0.5598566308243728	0.8644161593801881	0.5694744420446364	0.8754842280022136	0.5675482487491065	0.8788046485888212
0.608600583090379	0.9241837299391257	0.6086325716358361	0.9286109573879358	0.6039970392301999	0.9031543995572773	0.5506129597197899	0.8699501936912009	0.559971611071682	0.8732706142778085	0.5596988167802079	0.8638627559490869	0.5693194094346417	0.8749308245711124	0.567751161959242	0.8788046485888212
0.6088224571636894	0.9241837299391257	0.6084905660377359	0.9280575539568345	0.6042206590151795	0.9031543995572773	0.5504555010511563	0.8693967902600996	0.5598154064607739	0.8727172108467073	0.5598995695839312	0.8638627559490869	0.5695244956772334	0.8749308245711124	0.5675965665236051	0.87825124515772
0.6090444930707513	0.9241837299391257	0.6087114337568058	0.9280575539568345	0.6044444444444445	0.9031543995572773	0.550297932001402	0.8688433868289983	0.5596590909090909	0.872163807415606	0.5597416576964478	0.8633093525179856	0.5697297297297297	0.8749308245711124	0.5674418604651162	0.8776978417266187
0.6092666909886902	0.9241837299391257	0.6089324618736384	0.9280575539568345	0.6042978881067061	0.902600996126176	0.5504908835904628	0.8688433868289983	0.5598579040852576	0.872163807415606	0.5595836324479541	0.8627559490868844	0.5695746214852199	0.874377421140011	0.5676449534717252	0.8776978417266187
0.6094890510948905	0.9241837299391257	0.6091536505630222	0.9280575539568345	0.6041512231282431	0.9020475926950747	0.5503332164152929	0.8682899833978971	0.5600568585643213	0.872163807415606	0.5597845601436265	0.8627559490868844	0.569780021637216	0.874377421140011	0.5678481919083422	0.8776978417266187
0.6097115735669952	0.9241837299391257	0.609375	0.9280575539568345	0.6043752317389692	0.9020475926950747	0.5505263157894736	0.8682899833978971	0.5602559544969783	0.872163807415606	0.5596264367816092	0.862202545655783	0.5696248196248196	0.8738240177089098	0.5680515759312321	0.8776978417266187
0.6099342585829073	0.9241837299391257	0.6095965103598692	0.9280575539568345	0.6042284866468842	0.9014941892639734	0.5503685503685504	0.8677365799667958	0.5604551920341394	0.872163807415606	0.5594681997844053	0.8616491422246818	0.569830386142187	0.8738240177089098	0.567896811178789	0.8771444382955175
0.6101571063207892	0.9241837299391257	0.6098181818181818	0.9280575539568345	0.6044526901669759	0.9014941892639734	0.5502106741573034	0.8671831765356945	0.5602988260405549	0.8716104039845047	0.5593098490294752	0.8610957387935805	0.5696750902527076	0.8732706142778085	0.568100358422939	0.8771444382955175
0.6103801169590644	0.9241837299391257	0.6100400145507457	0.9280575539568345	0.6043058648849294	0.9009407858328722	0.5504039339655779	0.8671831765356945	0.5601423487544483	0.8710570005534034	0.5595109672779576	0.8610957387935805	0.5695196821957386	0.8727172108467073	0.5679455001792757	0.8765910348644161
0.6102376599634369	0.9236303265080243	0.6102620087336245	0.9280575539568345	0.604158930560713	0.9003873824017709	0.550597329585383	0.8671831765356945	0.5603417586329654	0.8710570005534034	0.5593525179856115	0.8605423353624793	0.5697254335260116	0.8727172108467073	0.5681492109038737	0.8765910348644161
0.6104608632040965	0.9236303265080243	0.6104841645431379	0.9280575539568345	0.6043833580980683	0.9003873824017709	0.5507908611599297	0.8671831765356945	0.5605413105413105	0.8710570005534034	0.559553796329615	0.8605423353624793	0.5699313335742682	0.8727172108467073	0.5683530678148547	0.8765910348644161
0.6106842297841201	0.9236303265080243	0.6107064821558631	0.9280575539568345	0.6042363433667781	0.8998339789706696	0.5506329113924051	0.8666297731045932	0.560741004631279	0.8710570005534034	0.5597552195824333	0.8605423353624793	0.5697758496023138	0.872163807415606	0.5681981335247667	0.8760376314333149
0.6109077598828697	0.9236303265080243	0.6109289617486339	0.9280575539568345	0.6044609665427509	0.8998339789706696	0.5504748505100246	0.866076369673492	0.5609408410548824	0.8710570005534034	0.5595966870723803	0.8599889319313779	0.5699819168173599	0.872163807415606	0.5680430879712747	0.8754842280022136
0.6111314536799707	0.9236303265080243	0.6111516034985423	0.9280575539568345	0.6046857567869096	0.8998339789706696	0.5503166783954961	0.8655229662423907	0.5611408199643494	0.8710570005534034	0.5594380403458213	0.8594355285002767	0.5701881331403763	0.872163807415606	0.5682471264367817	0.8754842280022136
0.610989010989011	0.9230769230769231	0.6113744075829384	0.9280575539568345	0.6049107142857143	0.8998339789706696	0.5501583949313622	0.8649695628112894	0.5609843081312411	0.8705035971223022	0.5596396396396396	0.8594355285002767	0.5700325732899023	0.8716104039845047	0.5684513115343155	0.8754842280022136
0.6112128984976182	0.9230769230769231	0.611597374179431	0.9280575539568345	0.6047636769631559	0.8992805755395683	0.55	0.8644161593801881	0.5608276846236175	0.8699501936912009	0.5594808940158615	0.8588821250691754	0.5698769007965243	0.8710570005534034	0.5686556434219986	0.8754842280022136
0.6110703812316716	0.9225235196458218	0.6114556731120029	0.9275041505257332	0.6046165301563663	0.8987271721084671	0.5501937301866855	0.8644161593801881	0.560670949321913	0.8693967902600996	0.559322033898305	0.8583287216380742	0.5700833031510323	0.8710570005534034	0.5688601222581805	0.8754842280022136
0.6109277594426109	0.9219701162147206	0.6116788321167883	0.9275041505257332	0.6048417132216015	0.8987271721084671	0.5503875968992248	0.8644161593801881	0.5605141021063905	0.8688433868289983	0.5591630591630592	0.8577753182069728	0.5702898550724638	0.8710570005534034	0.5690647482014388	0.8754842280022136
0.6111518708730741	0.9219701162147206	0.6119021540708288	0.9275041505257332	0.6046944858420268	0.8981737686773658	0.550581600281988	0.8644161593801881	0.5607142857142857	0.8688433868289983	0.5590039696860339	0.8572219147758716	0.5704965567234506	0.8710570005534034	0.5692695214105793	0.8754842280022136
0.6113761467889908	0.9219701162147206	0.6121256391526662	0.9275041505257332	0.604547148714126	0.8976203652462645	0.5507757404795487	0.8644161593801881	0.5609146123615577	0.8688433868289983	0.5592057761732852	0.8572219147758716	0.5707034082668601	0.8710570005534034	0.5691144708423326	0.8749308245711124
0.6116005873715125	0.9219701162147206	0.6123492875411034	0.9275041505257332	0.6043997017151379	0.8970669618151632	0.5509700176366843	0.8644161593801881	0.5607576840600429	0.8682899833978971	0.559407728421813	0.8572219147758716	0.5705476967718535	0.8705035971223022	0.5689593086064098	0.874377421140011
0.6118251928020566	0.9219701162147206	0.6125730994152047	0.9275041505257332	0.6046251398731817	0.8970669618151632	0.5511644318983768	0.8644161593801881	0.5609581694672864	0.8682899833978971	0.5596098265895953	0.8572219147758716	0.5703918722786647	0.8699501936912009	0.569164265129683	0.874377421140011
0.6120499632623071	0.9219701162147206	0.6124314442413162	0.926950747094632	0.6048507462686568	0.8970669618151632	0.5510060007059654	0.8638627559490869	0.5611587982832618	0.8682899833978971	0.5598120708348392	0.8572219147758716	0.5702359346642468	0.8693967902600996	0.569009009009009	0.8738240177089098
0.6122748989342154	0.9219701162147206	0.6126554498902707	0.926950747094632	0.6050765210899589	0.8970669618151632	0.5512005649717514	0.8638627559490869	0.5613595706618962	0.8682899833978971	0.5600144613159798	0.8572219147758716	0.5704429920116194	0.8693967902600996	0.5692141312184571	0.8738240177089098
0.6125	0.9219701162147206	0.6125137211855104	0.9263973436635307	0.6049290515309933	0.896513558384062	0.5510420346167432	0.8633093525179856	0.5612025769506085	0.8677365799667958	0.5602169981916817	0.8572219147758716	0.5702869596803487	0.8688433868289983	0.5690587811034981	0.8732706142778085
0.6127252666421479	0.9219701162147206	0.6127379209370425	0.9263973436635307	0.6051550242809115	0.896513558384062	0.5508833922261485	0.8627559490868844	0.5614035087719298	0.8677365799667958	0.5604196816208393	0.8572219147758716	0.5704941860465116	0.8688433868289983	0.5692640692640693	0.8732706142778085
0.6129506990434143	0.9219701162147206	0.6125961186378616	0.9258439402324294	0.6050074738415545	0.8959601549529607	0.5507246376811594	0.862202545655783	0.5616045845272206	0.8677365799667958	0.5602605863192183	0.8566685113447703	0.5707015630679753	0.8688433868289983	0.5694695055936485	0.8732706142778085
0.6131762973868237	0.9219701162147206	0.6124542124542125	0.9252905368013282	0.6052336448598131	0.8959601549529607	0.5505657708628006	0.8616491422246818	0.5614475098530992	0.8671831765356945	0.560463432295438	0.8566685113447703	0.5709090909090909	0.8688433868289983	0.5696750902527076	0.8732706142778085
0.6134020618556701	0.9219701162147206	0.6126786368633199	0.9252905368013282	0.6054599850411369	0.8959601549529607	0.5507605235231694	0.8616491422246818	0.5612903225806452	0.8666297731045932	0.5606664252082578	0.8566685113447703	0.5711167697344489	0.8688433868289983	0.5698808234019501	0.8732706142778085
0.6132596685082873	0.9214167127836193	0.6129032258064516	0.9252905368013282	0.6053123830901609	0.8954067515218594	0.5506015569709837	0.8610957387935805	0.5614915740408749	0.8666297731045932	0.5605072463768116	0.8561151079136691	0.5713245997088792	0.8688433868289983	0.5697254335260116	0.8727172108467073
0.6134856300663227	0.9214167127836193	0.6131279794646132	0.9252905368013282	0.6055389221556886	0.8954067515218594	0.5507964601769911	0.8610957387935805	0.5613342898134863	0.866076369673492	0.5607104023196811	0.8561151079136691	0.5711685475063706	0.8682899833978971	0.5699313335742682	0.8727172108467073
0.6137117582012532	0.9214167127836193	0.6133528980190756	0.9252905368013282	0.605765630849869	0.8954067515218594	0.5509915014164306	0.8610957387935805	0.5615357014711159	0.866076369673492	0.5609137055837563	0.8561151079136691	0.5710123816460306	0.8677365799667958	0.5701373825018077	0.8727172108467073
0.6139380530973452	0.9214167127836193	0.6132110091743119	0.9247371333702269	0.6059925093632959	0.8954067515218594	0.5511866808359901	0.8610957387935805	0.5617372577171572	0.866076369673492	0.5607544432354008	0.8555617044825677	0.5712204007285975	0.8677365799667958	0.5703435804701628	0.8727172108467073
0.6141645149391368	0.9214167127836193	0.6134361233480177	0.9247371333702269	0.606219557886849	0.8954067515218594	0.5513819985825655	0.8610957387935805	0.5619389587073609	0.866076369673492	0.5609579100145138	0.8555617044825677	0.5714285714285714	0.8677365799667958	0.5705499276410999	0.8727172108467073
0.6140221402214022	0.920863309352518	0.6136614028644877	0.9247371333702269	0.6064467766116941	0.8954067515218594	0.5512229705778093	0.8605423353624793	0.5621408045977011	0.866076369673492	0.5611615245009074	0.8555617044825677	0.5712723295661685	0.8671831765356945	0.570394498733261	0.872163807415606
0.6142488002953119	0.920863309352518	0.6135194709772226	0.9241837299391257	0.6066741657292838	0.8954067515218594	0.551063829787234	0.8599889319313779	0.5623427955443766	0.866076369673492	0.5613652868554829	0.8555617044825677	0.5711159737417943	0.8666297731045932	0.5702389572773353	0.8716104039845047
0.6141063515509602	0.9203099059214167	0.6137449467107681	0.9241837299391257	0.6069017254313578	0.8954067515218594	0.5512593118126995	0.8599889319313779	0.5621854780733285	0.8655229662423907	0.561205957137668	0.8550083010514665	0.5709595038307187	0.866076369673492	0.5700833031510323	0.8710570005534034
0.6143332101957887	0.9203099059214167	0.6139705882352942	0.9241837299391257	0.6067542213883678	0.8948533480907581	0.5514549325762953	0.8599889319313779	0.5623876303487954	0.8655229662423907	0.5614098837209303	0.8550083010514665	0.5711678832116789	0.866076369673492	0.5702898550724638	0.8710570005534034
0.614190687361419	0.9197565024903155	0.6141963957337256	0.9241837299391257	0.6066066066066066	0.8942999446596569	0.5516506922257721	0.8599889319313779	0.5625899280575539	0.8655229662423907	0.5616139585605234	0.8550083010514665	0.5713764147499087	0.866076369673492	0.5701341065603479	0.8705035971223022
0.6144177449168207	0.9197565024903155	0.6140544518027962	0.9236303265080243	0.6068343972962824	0.8942999446596569	0.5514914772727273	0.8594355285002767	0.5624325296869378	0.8649695628112894	0.5614545454545454	0.8544548976203652	0.5715850986121256	0.866076369673492	0.5703408266860044	0.8705035971223022
0.6146449704142012	0.9197565024903155	0.6142804563857196	0.9236303265080243	0.6066867017280241	0.8937465412285556	0.5513321492007105	0.8588821250691754	0.5622750179985602	0.8644161593801881	0.5616587850127319	0.8544548976203652	0.5714285714285714	0.8655229662423907	0.5701849836779108	0.8699501936912009
0.6145024047354791	0.9192030990592142	0.6145066273932254	0.9236303265080243	0.6069146937241638	0.8937465412285556	0.5515280739161336	0.8588821250691754	0.5621173928700036	0.8638627559490869	0.5618631732168851	0.8544548976203652	0.5716374269005848	0.8655229662423907	0.5700290275761973	0.8693967902600996
0.6143597335307179	0.9186496956281129	0.6143646408839779	0.9230769230769231	0.6071428571428571	0.8937465412285556	0.5513686455741201	0.8583287216380742	0.5623198847262247	0.8638627559490869	0.5617036767382599	0.853901494189264	0.5714808043875685	0.8649695628112894	0.5698729582577132	0.8688433868289983
0.6145871899296557	0.9186496956281129	0.6145910095799558	0.9230769230769231	0.6069951109439639	0.8931931377974544	0.5512091038406828	0.8577753182069728	0.5625225225225226	0.8638627559490869	0.5619082301529498	0.853901494189264	0.5713240673006583	0.8644161593801881	0.5697167755991286	0.8682899833978971
0.6144444444444445	0.9180962921970116	0.6144489495023959	0.9225235196458218	0.6072234762979684	0.8931931377974544	0.551405193881181	0.8577753182069728	0.5627253064167268	0.8638627559490869	0.5617486338797815	0.8533480907581626	0.5711672155140871	0.8638627559490869	0.5695604794769342	0.8677365799667958
0.614672100778066	0.9180962921970116	0.6143067846607669	0.9219701162147206	0.6074520135491156	0.8931931377974544	0.5516014234875445	0.8577753182069728	0.562567616300036	0.8633093525179856	0.5619533527696793	0.8533480907581626	0.5710102489019033	0.8633093525179856	0.5697674418604651	0.8677365799667958
0.614529280948851	0.9175428887659104	0.6141645149391368	0.9214167127836193	0.6076807228915663	0.8931931377974544	0.5517977928088288	0.8577753182069728	0.5627705627705628	0.8633093525179856	0.5621582209259934	0.8533480907581626	0.5712193335774441	0.8633093525179856	0.5699745547073791	0.8677365799667958
0.6147571375602522	0.9175428887659104	0.6143911439114391	0.9214167127836193	0.607532956685499	0.892639734366353	0.551994301994302	0.8577753182069728	0.5626127751714183	0.8627559490868844	0.5619985412107951	0.8527946873270614	0.571062271062271	0.8627559490868844	0.5701818181818182	0.8677365799667958
0.6149851632047477	0.9175428887659104	0.6146179401993356	0.9214167127836193	0.6073850791258478	0.8920863309352518	0.552190951193445	0.8577753182069728	0.5624548736462094	0.862202545655783	0.5618387449835827	0.8522412838959601	0.5712715280322462	0.8627559490868844	0.570389232448163	0.8677365799667958
0.6152133580705009	0.9175428887659104	0.6148449039881831	0.9214167127836193	0.6072370900866944	0.8915329275041505	0.5523877405559515	0.8577753182069728	0.5626579992777175	0.862202545655783	0.5616788321167884	0.8516878804648589	0.5711143695014663	0.862202545655783	0.5705967976710334	0.8677365799667958
0.615441722345954	0.9175428887659104	0.6147026228297008	0.920863309352518	0.6074660633484162	0.8915329275041505	0.5522281639928699	0.8572219147758716	0.5625	0.8616491422246818	0.561518802482658	0.8511344770337577	0.570957095709571	0.8616491422246818	0.5704404805242083	0.8671831765356945
0.6156702562198292	0.9175428887659104	0.614560236511456	0.9203099059214167	0.6076952093549604	0.8915329275041505	0.5524251069900142	0.8572219147758716	0.5623418865196964	0.8610957387935805	0.5613586559532505	0.8505810736026563	0.5707997065297139	0.8610957387935805	0.5702840495265841	0.8666297731045932
0.6158989598811293	0.9175428887659104	0.6144177449168207	0.9197565024903155	0.6079245283018868	0.8915329275041505	0.5522654298965394	0.8566685113447703	0.5625451916124368	0.8610957387935805	0.5615637559371575	0.8505810736026563	0.5706422018348624	0.8605423353624793	0.5701275045537341	0.866076369673492
0.6157562244518766	0.9169894853348091	0.6142751479289941	0.9192030990592142	0.608154020385051	0.8915329275041505	0.5524625267665952	0.8566685113447703	0.562748643761302	0.8610957387935805	0.5617690058479532	0.8505810736026563	0.5704845814977973	0.8599889319313779	0.5703352769679301	0.866076369673492
0.6159851301115241	0.9169894853348091	0.6145024047354791	0.9192030990592142	0.6083836858006042	0.8915329275041505	0.5523027490182078	0.8561151079136691	0.5625904486251809	0.8605423353624793	0.5619744058500914	0.8505810736026563	0.5703268453911128	0.8594355285002767	0.5701786365293474	0.8655229662423907
0.6158423205652659	0.9164360819037078	0.6143597335307179	0.9186496956281129	0.6086135247449943	0.8915329275041505	0.5521428571428572	0.8555617044825677	0.562794064422729	0.8605423353624793	0.5618141916605706	0.8500276701715551	0.5701689933872153	0.8588821250691754	0.5700218818380745	0.8649695628112894
0.6160714285714286	0.9164360819037078	0.6145871899296557	0.9186496956281129	0.6084656084656085	0.8909795240730493	0.5519828510182208	0.8550083010514665	0.5629978276611152	0.8605423353624793	0.562019758507135	0.8500276701715551	0.5703785373024624	0.8588821250691754	0.5702298431229478	0.8649695628112894
0.6163007071082992	0.9164360819037078	0.6148148148148148	0.9186496956281129	0.6086956521739131	0.8909795240730493	0.5518227305218013	0.8544548976203652	0.5628395508873597	0.8599889319313779	0.5622254758418741	0.8500276701715551	0.5705882352941176	0.8588821250691754	0.57007299270073	0.8644161593801881
0.616530156366344	0.9164360819037078	0.6150426083734717	0.9186496956281129	0.6089258698940998	0.8909795240730493	0.5520200214515553	0.8544548976203652	0.5626811594202898	0.8594355285002767	0.5620651775906261	0.8494742667404538	0.5704303052592865	0.8583287216380742	0.5699160277473531	0.8638627559490869
0.6163873370577281	0.9158826784726065	0.6148999258710156	0.9180962921970116	0.6091562618236852	0.8909795240730493	0.5522174535050072	0.8544548976203652	0.5628851032982964	0.8594355285002767	0.5619047619047619	0.8489208633093526	0.5706401766004415	0.8583287216380742	0.5697589481373265	0.8633093525179856
0.6166169895678092	0.9158826784726065	0.6147571375602522	0.9175428887659104	0.6093868281604845	0.8909795240730493	0.5524150268336315	0.8544548976203652	0.5630891950688905	0.8594355285002767	0.561744228655185	0.8483674598782512	0.5708502024291497	0.8583287216380742	0.5696017537449762	0.8627559490868844
0.616846813268729	0.9158826784726065	0.6149851632047477	0.9175428887659104	0.6092389246497539	0.8904261206419479	0.5526127415891195	0.8544548976203652	0.5632934348929997	0.8594355285002767	0.5615835777126099	0.84781405644715	0.5706921944035346	0.8577753182069728	0.5698099415204678	0.8627559490868844
0.6170768083519761	0.9158826784726065	0.6152133580705009	0.9175428887659104	0.609469696969697	0.8904261206419479	0.5528105979233798	0.8544548976203652	0.5634978229317852	0.8594355285002767	0.5617895122845618	0.84781405644715	0.5705340699815838	0.8572219147758716	0.570018281535649	0.8627559490868844
0.6173069750093249	0.9158826784726065	0.615441722345954	0.9175428887659104	0.6097006441834028	0.8904261206419479	0.5530085959885387	0.8544548976203652	0.5637023593466425	0.8594355285002767	0.5616287600880411	0.8472606530160487	0.5703758290346352	0.8566685113447703	0.5702267739575714	0.8627559490868844
0.6171641791044776	0.9153292750415053	0.6156702562198292	0.9175428887659104	0.6095526914329037	0.8898727172108467	0.5528484414188463	0.853901494189264	0.5639070442992011	0.8594355285002767	0.5618348623853211	0.8472606530160487	0.5705860670844084	0.8566685113447703	0.5704354189535309	0.8627559490868844
0.6173945502053005	0.9153292750415053	0.6155274888558693	0.9169894853348091	0.6094046264694729	0.8893193137797454	0.5530465949820789	0.853901494189264	0.5637486378496186	0.8588821250691754	0.5620411160058737	0.8472606530160487	0.5707964601769911	0.8566685113447703	0.5702781844802343	0.862202545655783
0.6172516803584764	0.914775871610404	0.6157562244518766	0.9169894853348091	0.6096358118361154	0.8893193137797454	0.5532448906418072	0.853901494189264	0.563953488372093	0.8588821250691754	0.5618802791039295	0.8467072495849475	0.5710070084839542	0.8566685113447703	0.5704870010984987	0.862202545655783
0.6174822562570041	0.914775871610404	0.6159851301115241	0.9169894853348091	0.6098671726755218	0.8893193137797454	0.5534433285509326	0.853901494189264	0.5637949836423118	0.8583287216380742	0.56208670095518	0.8467072495849475	0.5708487084870849	0.8561151079136691	0.5703296703296703	0.8616491422246818
0.6177130044843049	0.914775871610404	0.6162142060245445	0.9169894853348091	0.6100987091875475	0.8893193137797454	0.5536419088625762	0.853901494189264	0.564	0.8583287216380742	0.5619257625872841	0.8461538461538461	0.5710594315245479	0.8561151079136691	0.57017222425797	0.8610957387935805
0.6179439252336448	0.914775871610404	0.6160714285714286	0.9164360819037078	0.610330421572351	0.8893193137797454	0.5538406317300789	0.853901494189264	0.5642051655147327	0.8583287216380742	0.5621323529411765	0.8461538461538461	0.5712703101920237	0.8561151079136691	0.5703812316715543	0.8610957387935805
0.6181750186985789	0.914775871610404	0.6163007071082992	0.9164360819037078	0.6105623100303952	0.8893193137797454	0.5540394973070017	0.853901494189264	0.5640465793304221	0.8577753182069728	0.5623390952556087	0.8461538461538461	0.5711119320280753	0.8555617044825677	0.5702236890355702	0.8605423353624793
0.6184062850729517	0.914775871610404	0.616530156366344	0.9164360819037078	0.6104142911440517	0.8887659103486442	0.5538793103448276	0.8533480907581626	0.5642519111758282	0.8577753182069728	0.5621780721118469	0.8456004427227449	0.5709534368070953	0.8550083010514665	0.5704328686720469	0.8605423353624793
0.6182634730538922	0.9142224681793027	0.6163873370577281	0.9158826784726065	0.6106463878326996	0.8887659103486442	0.5540783327344592	0.8533480907581626	0.5644573925710124	0.8577753182069728	0.562384983437615	0.8456004427227449	0.5711645101663586	0.8550083010514665	0.5702752293577982	0.8599889319313779
0.6184949457132161	0.9142224681793027	0.6166169895678092	0.9158826784726065	0.6108786610878661	0.8887659103486442	0.5542774982027319	0.8533480907581626	0.5642987249544626	0.8572219147758716	0.5622238586156112	0.8450470392916436	0.5710059171597633	0.8544548976203652	0.5701174743024964	0.8594355285002767
0.6187265917602996	0.9142224681793027	0.6164740961610138	0.9153292750415053	0.6111111111111112	0.8887659103486442	0.5541172240201366	0.8527946873270614	0.5641399416909622	0.8566685113447703	0.5624309392265193	0.8450470392916436	0.5712171661117277	0.8544548976203652	0.5703268453911128	0.8594355285002767
0.6189584113900337	0.9142224681793027	0.6167039522744221	0.9153292750415053	0.6113437381043015	0.8887659103486442	0.5539568345323741	0.8522412838959601	0.5643456069996354	0.8566685113447703	0.5626381724392041	0.8450470392916436	0.5710584752035529	0.853901494189264	0.5705363703159442	0.8594355285002767
0.6191904047976012	0.9142224681793027	0.6169339798582618	0.9153292750415053	0.6115765422696116	0.8887659103486442	0.5541561712846348	0.8522412838959601	0.5641867250182349	0.8561151079136691	0.5624769627718393	0.8444936358605424	0.5708996667900778	0.8533480907581626	0.5707460492466006	0.8594355285002767
0.6194225721784777	0.9142224681793027	0.6171641791044776	0.9153292750415053	0.6118095238095238	0.8887659103486442	0.5539956803455723	0.8516878804648589	0.5643925574607808	0.8561151079136691	0.5623156342182891	0.843940232429441	0.5711111111111111	0.8533480907581626	0.5705882352941176	0.8588821250691754
0.6196549137284321	0.9142224681793027	0.6170212765957447	0.914775871610404	0.6120426829268293	0.8887659103486442	0.5538350738206698	0.8511344770337577	0.5645985401459854	0.8561151079136691	0.5621541866469937	0.8433868289983398	0.5709522045201927	0.8527946873270614	0.570798087532181	0.8588821250691754
0.6198874296435272	0.9142224681793027	0.6168782673637042	0.9142224681793027	0.6122760198246283	0.8887659103486442	0.5540345821325648	0.8511344770337577	0.5644395764877692	0.8555617044825677	0.5623616236162362	0.8433868289983398	0.5707931801334322	0.8522412838959601	0.5710080941869021	0.8588821250691754
0.6201201201201201	0.9142224681793027	0.6171087037728801	0.9142224681793027	0.6125095347063311	0.8887659103486442	0.5538738738738739	0.8505810736026563	0.5646457268078889	0.8555617044825677	0.5622000738279808	0.8428334255672385	0.5710048201705599	0.8522412838959601	0.5712182554287818	0.8588821250691754
0.6203529853548629	0.9142224681793027	0.616965620328849	0.9136690647482014	0.6127432277756582	0.8887659103486442	0.5540735400144197	0.8505810736026563	0.5648520277676288	0.8555617044825677	0.5620384047267356	0.8422800221361373	0.5708456973293768	0.8516878804648589	0.5714285714285714	0.8588821250691754
0.6205860255447032	0.9142224681793027	0.617196261682243	0.9136690647482014	0.6125954198473282	0.8882125069175429	0.5539127298954202	0.8500276701715551	0.5650584795321637	0.8555617044825677	0.5622460288141854	0.8422800221361373	0.5710575139146568	0.8516878804648589	0.5712707182320442	0.8583287216380742
0.6208192408868847	0.9142224681793027	0.6174270755422588	0.9136690647482014	0.6128293241695304	0.8882125069175429	0.5537518037518038	0.8494742667404538	0.5652650822669104	0.8555617044825677	0.5620842572062085	0.841726618705036	0.570898292501856	0.8511344770337577	0.5714812085482682	0.8583287216380742
0.6206766917293233	0.9136690647482014	0.6176580621025065	0.9136690647482014	0.6130634071810542	0.8882125069175429	0.5539516420064958	0.8494742667404538	0.5654718361375274	0.8555617044825677	0.5622920517560074	0.841726618705036	0.5711102859264761	0.8511344770337577	0.5716918540361223	0.8583287216380742
0.6209101165851824	0.9136690647482014	0.6178892215568862	0.9136690647482014	0.6132976690867405	0.8882125069175429	0.5537906137184115	0.8489208633093526	0.5653128430296378	0.8550083010514665	0.5621301775147929	0.8411732152739347	0.5709509658246656	0.8505810736026563	0.5715339233038348	0.8577753182069728
0.6211437170805116	0.9136690647482014	0.6177461624859603	0.9131156613171002	0.6135321100917431	0.8882125069175429	0.5539906103286385	0.8489208633093526	0.5655197657393851	0.8550083010514665	0.5623381428042915	0.8411732152739347	0.5711631363805277	0.8505810736026563	0.5717447436370343	0.8577753182069728
0.621001129092962	0.9131156613171002	0.6179775280898876	0.9131156613171002	0.6137667304015296	0.8882125069175429	0.5538294797687862	0.8483674598782512	0.5657268399853533	0.8550083010514665	0.5621761658031088	0.8406198118428334	0.5713754646840149	0.8505810736026563	0.5719557195571956	0.8577753182069728
0.6212349397590361	0.9131156613171002	0.618209067066317	0.9131156613171002	0.6140015302218822	0.8882125069175429	0.5540296349837369	0.8483674598782512	0.5655677655677656	0.8544548976203652	0.5623843021103295	0.8406198118428334	0.5715879509111194	0.8505810736026563	0.571797711332595	0.8572219147758716
0.6210922787193973	0.9125622578859989	0.618440779610195	0.9131156613171002	0.6142365097588978	0.8882125069175429	0.5542299349240781	0.8483674598782512	0.5654085745694394	0.853901494189264	0.5625925925925926	0.8406198118428334	0.5714285714285714	0.8500276701715551	0.5716395864106352	0.8566685113447703
0.6213262999246421	0.9125622578859989	0.6182977127859017	0.9125622578859989	0.6144716692189893	0.8882125069175429	0.5540687160940325	0.84781405644715	0.5656158357771262	0.853901494189264	0.5624305298258614	0.8400664084117322	0.5716412355787123	0.8500276701715551	0.5714813446619874	0.8561151079136691
0.6215604975499435	0.9125622578859989	0.618529632408102	0.9125622578859989	0.6143240137878208	0.8876591034864416	0.5542691751085383	0.84781405644715	0.5658232489915658	0.853901494189264	0.5622683469236471	0.8395130049806309	0.5718540580789278	0.8500276701715551	0.5713229859571323	0.8555617044825677
0.6217948717948718	0.9125622578859989	0.6183864915572233	0.9120088544548977	0.61455938697318	0.8876591034864416	0.5544697792254796	0.84781405644715	0.5656639765223771	0.8533480907581626	0.5624768261030775	0.8395130049806309	0.5716945996275605	0.8494742667404538	0.5711645101663586	0.8550083010514665
0.6220294228592984	0.9125622578859989	0.6182432432432432	0.9114554510237963	0.6147949405902645	0.8876591034864416	0.554308472121651	0.8472606530160487	0.5655045871559633	0.8527946873270614	0.5623145400593472	0.8389596015495296	0.5719076005961252	0.8494742667404538	0.5710059171597633	0.8544548976203652
0.6222641509433963	0.9125622578859989	0.61847540368006	0.9114554510237963	0.6150306748466258	0.8876591034864416	0.5545092357841361	0.8472606530160487	0.5653450807635829	0.8522412838959601	0.5625231910946197	0.8389596015495296	0.5717480432351845	0.8489208633093526	0.5712171661117277	0.8544548976203652
0.6224990562476406	0.9125622578859989	0.6183320811419984	0.9109020475926951	0.6152665899501343	0.8876591034864416	0.5547101449275362	0.8472606530160487	0.5651854572163055	0.8516878804648589	0.562731997030438	0.8389596015495296	0.5715883668903803	0.8483674598782512	0.5710584752035529	0.853901494189264
0.6227341389728097	0.9125622578859989	0.618564449455092	0.9109020475926951	0.6155026861089793	0.8876591034864416	0.5545487495469373	0.8467072495849475	0.565025716385011	0.8511344770337577	0.5629409580393613	0.8389596015495296	0.5714285714285714	0.84781405644715	0.5708996667900778	0.8533480907581626
0.6225916131469588	0.9120088544548977	0.618796992481203	0.9109020475926951	0.6157389635316699	0.8876591034864416	0.5547498187092096	0.8467072495849475	0.5652333700845278	0.8511344770337577	0.563150074294205	0.8389596015495296	0.5716417910447761	0.84781405644715	0.5707407407407408	0.8527946873270614
0.6228269085411943	0.9120088544548977	0.6186536291839038	0.9103486441615938	0.6159754224270353	0.8876591034864416	0.5549510337323177	0.8467072495849475	0.5654411764705882	0.8511344770337577	0.5629877369007804	0.8384061981184283	0.5714818962299365	0.8472606530160487	0.5709522045201927	0.8527946873270614
0.623062381852552	0.9120088544548977	0.6188863807373965	0.9103486441615938	0.6162120630042259	0.8876591034864416	0.5547895500725689	0.8461538461538461	0.5656491357116586	0.8511344770337577	0.5628252788104089	0.8378527946873271	0.5716952949962659	0.8472606530160487	0.5707931801334322	0.8522412838959601
0.6232980332829047	0.9120088544548977	0.6191193074896499	0.9103486441615938	0.616064565718678	0.8871057000553404	0.5549909255898366	0.8461538461538461	0.5658572479764533	0.8511344770337577	0.5626626998884343	0.8372993912562258	0.5719088531938737	0.8472606530160487	0.5710048201705599	0.8522412838959601
0.6235338630344306	0.9120088544548977	0.6193524096385542	0.9103486441615938	0.6163014225297963	0.8871057000553404	0.5551924473493101	0.8461538461538461	0.5660655134339345	0.8511344770337577	0.5625	0.8367459878251245	0.5717488789237668	0.8467072495849475	0.5708456973293768	0.8516878804648589
0.6237698713096139	0.9120088544548977	0.6195856873822976	0.9103486441615938	0.6161538461538462	0.8865522966242391	0.5553941155103523	0.8461538461538461	0.5659057437407953	0.8505810736026563	0.5623371790100484	0.8361925843940232	0.5715887850467289	0.8461538461538461	0.5710575139146568	0.8516878804648589
0.6240060583112458	0.9120088544548977	0.619819140919367	0.9103486441615938	0.6163909195844556	0.8865522966242391	0.5552325581395349	0.8456004427227449	0.5661141804788213	0.8505810736026563	0.5621742367833209	0.835639180962922	0.5714285714285714	0.8456004427227449	0.570898292501856	0.8511344770337577
0.6242424242424243	0.9120088544548977	0.6196758386732002	0.9097952407304926	0.6166281755196305	0.8865522966242391	0.5554343874954561	0.8456004427227449	0.5659543109801032	0.8500276701715551	0.5623836126629422	0.835639180962922	0.5716423494201271	0.8456004427227449	0.5711102859264761	0.8511344770337577
0.6244789693065556	0.9120088544548977	0.6199095022624435	0.9097952407304926	0.6164805544859453	0.8859988931931378	0.5556363636363636	0.8456004427227449	0.5661629192775526	0.8500276701715551	0.5625931445603577	0.835639180962922	0.5718562874251497	0.8456004427227449	0.5713224368499257	0.8511344770337577
0.624715693707354	0.9120088544548977	0.6201433421350434	0.9097952407304926	0.6167180277349769	0.8859988931931378	0.5558384867224445	0.8456004427227449	0.5663716814159292	0.8500276701715551	0.5624301155423034	0.8350857775318207	0.5716959940097341	0.8450470392916436	0.5715347454477889	0.8511344770337577
0.6245733788395904	0.9114554510237963	0.6203773584905661	0.9097952407304926	0.6169556840077072	0.8859988931931378	0.5560407569141194	0.8456004427227449	0.566580597565474	0.8500276701715551	0.5622669649515287	0.8345323741007195	0.5715355805243446	0.8444936358605424	0.5713754646840149	0.8505810736026563
0.6248103186646434	0.9114554510237963	0.6202340505851265	0.9092418372993912	0.6171935235158057	0.8859988931931378	0.555879140880961	0.8450470392916436	0.566789667896679	0.8500276701715551	0.5621036926519956	0.8339789706696181	0.5717497189958786	0.8444936358605424	0.5715879509111194	0.8505810736026563
0.6246679316888045	0.9109020475926951	0.6204682779456193	0.9092418372993912	0.6174315464712689	0.8859988931931378	0.556081573197378	0.8450470392916436	0.5669988925802879	0.8500276701715551	0.5619402985074626	0.8334255672385169	0.5719640179910045	0.8444936358605424	0.5718005952380952	0.8505810736026563
0.6249050873196659	0.9109020475926951	0.6207026822818285	0.9092418372993912	0.6176697530864198	0.8859988931931378	0.55591985428051	0.8444936358605424	0.5668389955686853	0.8494742667404538	0.5617767823814857	0.8328721638074156	0.5721784776902887	0.8444936358605424	0.5720133978414589	0.8505810736026563
0.6247626281807824	0.9103486441615938	0.6209372637944066	0.9092418372993912	0.6175221922037823	0.8854454897620365	0.5557580174927114	0.843940232429441	0.5666789804211304	0.8489208633093526	0.5619865571321881	0.8328721638074156	0.5723930982745686	0.8444936358605424	0.5718540580789278	0.8500276701715551
0.625	0.9103486441615938	0.62117202268431	0.9092418372993912	0.6177606177606177	0.8854454897620365	0.5559606270506744	0.843940232429441	0.5665188470066519	0.8483674598782512	0.5618229361225252	0.8323187603763144	0.5722326454033771	0.843940232429441	0.5716945996275605	0.8494742667404538
0.6252375522614976	0.9103486441615938	0.6214069591527988	0.9092418372993912	0.6176129779837776	0.8848920863309353	0.5561633843909555	0.843940232429441	0.566358595194085	0.84781405644715	0.5616591928251121	0.831765356945213	0.5724474474474475	0.843940232429441	0.5719076005961252	0.8494742667404538
0.6254752851711026	0.9103486441615938	0.6216420734014377	0.9092418372993912	0.6174652241112828	0.884338682899834	0.556366289675301	0.843940232429441	0.5665680473372781	0.84781405644715	0.5618691588785046	0.831765356945213	0.5722868944799099	0.8433868289983398	0.5721207603428997	0.8494742667404538
0.6257131989349562	0.9103486441615938	0.6214988644965935	0.90868843386829	0.6173173560108234	0.8837852794687328	0.5562043795620438	0.8433868289983398	0.5664076951535331	0.8472606530160487	0.5620792819745699	0.831765356945213	0.5721262208865515	0.8428334255672385	0.5723340790454884	0.8494742667404538
0.625951293759513	0.9103486441615938	0.6217341915940932	0.90868843386829	0.617169373549884	0.8832318760376314	0.556407447973713	0.8433868289983398	0.5666173205033309	0.8472606530160487	0.5622895622895623	0.831765356945213	0.5719654265313792	0.8422800221361373	0.5725475568817605	0.8494742667404538
0.6261895698515417	0.9103486441615938	0.621969696969697	0.90868843386829	0.6174081237911025	0.8832318760376314	0.5566106647187729	0.8433868289983398	0.5668271010736764	0.8472606530160487	0.562125748502994	0.8312119535141118	0.5721804511278196	0.8422800221361373	0.5723880597014925	0.8489208633093526
0.6264280274181264	0.9103486441615938	0.6218264494126563	0.9081350304371887	0.6176470588235294	0.8832318760376314	0.556448666423091	0.8428334255672385	0.5666666666666667	0.8467072495849475	0.5623362036690378	0.8312119535141118	0.5720195562241445	0.841726618705036	0.5722284434490481	0.8483674598782512
0.6266666666666667	0.9103486441615938	0.621683093252464	0.9075816270060875	0.6178861788617886	0.8832318760376314	0.5566520467836257	0.8428334255672385	0.5668766209707299	0.8467072495849475	0.5621722846441948	0.8306585500830105	0.5718585402558315	0.8411732152739347	0.572068707991038	0.84781405644715
0.6269054878048781	0.9103486441615938	0.6219188471748198	0.9075816270060875	0.6177381874515879	0.8826784726065302	0.556855575868373	0.8428334255672385	0.566716085989622	0.8461538461538461	0.5623829149494193	0.8306585500830105	0.5720737674068498	0.8411732152739347	0.5722824056779977	0.84781405644715
0.627144491040793	0.9103486441615938	0.622154779969651	0.9075816270060875	0.6179775280898876	0.8826784726065302	0.5570592538405267	0.8428334255672385	0.5669262143121987	0.8461538461538461	0.5622188905547226	0.8301051466519093	0.5719126506024096	0.8406198118428334	0.5724962630792227	0.84781405644715
0.6270022883295194	0.9097952407304926	0.6223908918406073	0.9075816270060875	0.6182170542635659	0.8826784726065302	0.5572630808635199	0.8428334255672385	0.5667655786350149	0.8456004427227449	0.5620547431571054	0.8295517432208079	0.5721280602636535	0.8406198118428334	0.5727102803738318	0.84781405644715
0.626859977107974	0.9092418372993912	0.6226271829916477	0.9075816270060875	0.6184567661884451	0.8826784726065302	0.5574670571010248	0.8428334255672385	0.5669758812615956	0.8456004427227449	0.5622655663915979	0.8295517432208079	0.5723436322532027	0.8406198118428334	0.5725504861630516	0.8472606530160487
0.6270992366412214	0.9092418372993912	0.6224838587162932	0.9070282235749861	0.6186966640806827	0.8826784726065302	0.5576711827169535	0.8428334255672385	0.5671863400148478	0.8456004427227449	0.5624765478424015	0.8295517432208079	0.5721824349792688	0.8400664084117322	0.5727646838757949	0.8472606530160487
0.6273386788850707	0.9092418372993912	0.6227203647416414	0.9070282235749861	0.6185487000388048	0.8821250691754289	0.5575091575091575	0.8422800221361373	0.5670256219829187	0.8450470392916436	0.5623123123123123	0.8289983397897067	0.5723981900452488	0.8400664084117322	0.5726047904191617	0.8467072495849475
0.6275783040488923	0.9092418372993912	0.6229570505511213	0.9070282235749861	0.6184006211180124	0.8815716657443277	0.5573470135580799	0.841726618705036	0.5668647845468053	0.8444936358605424	0.562523469770935	0.8289983397897067	0.5726141078838174	0.8400664084117322	0.5728191688506178	0.8467072495849475
0.6278181123423767	0.9092418372993912	0.6228136882129277	0.9064748201438849	0.618252427184466	0.8810182623132263	0.5571847507331378	0.8411732152739347	0.5670754366406541	0.8444936358605424	0.5627347858752817	0.8289983397897067	0.5724528301886792	0.8395130049806309	0.5730337078651685	0.8467072495849475
0.6280581039755352	0.9092418372993912	0.6230505895777863	0.9064748201438849	0.6181041181041181	0.8804648588821251	0.5573890722405573	0.8411732152739347	0.5672862453531599	0.8444936358605424	0.5625704622322435	0.8284449363586054	0.5726689316723291	0.8395130049806309	0.5732484076433121	0.8467072495849475
0.6279158699808796	0.90868843386829	0.6232876712328768	0.9064748201438849	0.6179556937427128	0.8799114554510238	0.5572267057960382	0.8406198118428334	0.5674972108590554	0.8444936358605424	0.562781954887218	0.8284449363586054	0.5728851963746223	0.8395130049806309	0.573088455772114	0.8461538461538461
0.6281560826319816	0.90868843386829	0.623144271031595	0.9059214167127836	0.6181959564541213	0.8799114554510238	0.5570642201834862	0.8400664084117322	0.5673363095238095	0.843940232429441	0.5626175253854833	0.8278915329275042	0.573101624480544	0.8395130049806309	0.5733033370828646	0.8461538461538461
0.6283964791427478	0.90868843386829	0.6233815689261234	0.9059214167127836	0.6184364060676779	0.8799114554510238	0.5572687224669604	0.8400664084117322	0.5675474506885002	0.843940232429441	0.5628291948833709	0.8278915329275042	0.5729402872260015	0.8389596015495296	0.5731432858214554	0.8456004427227449
0.6286370597243491	0.90868843386829	0.6236190476190476	0.9059214167127836	0.6182879377431907	0.8793580520199226	0.5574733749540948	0.8400664084117322	0.5673864482501861	0.8433868289983398	0.5630410237109522	0.8278915329275042	0.5731568998109641	0.8389596015495296	0.5733583489681051	0.8456004427227449
0.6288778245882803	0.90868843386829	0.6234756097560976	0.9053680132816824	0.6181393538341767	0.8788046485888212	0.5576781778104335	0.8400664084117322	0.5675977653631284	0.8433868289983398	0.5632530120481928	0.8278915329275042	0.573373676248109	0.8389596015495296	0.5731981981981982	0.8450470392916436
0.6291187739463602	0.90868843386829	0.6233320625238277	0.904814609850581	0.6179906542056075	0.87825124515772	0.557883131201764	0.8400664084117322	0.5678092399403875	0.8433868289983398	0.5630885122410546	0.8273381294964028	0.5735906167234204	0.8389596015495296	0.5734134434847916	0.8450470392916436
0.628976619394404	0.9081350304371887	0.6231884057971014	0.9042612064194798	0.6178418387222439	0.8776978417266187	0.5577205882352941	0.8395130049806309	0.5680208721580321	0.8433868289983398	0.5629238884702336	0.8267847260653016	0.5738077214231643	0.8389596015495296	0.5732531930879038	0.8444936358605424
0.629217791411043	0.9081350304371887	0.6234261732163296	0.9042612064194798	0.617692907248636	0.8771444382955175	0.5579257079808754	0.8395130049806309	0.5678598061148397	0.8428334255672385	0.5631360723709009	0.8267847260653016	0.5740249905338887	0.8389596015495296	0.5730928222472754	0.843940232429441
0.6294591484464902	0.9081350304371887	0.6236641221374046	0.9042612064194798	0.6175438596491228	0.8765910348644161	0.55813097866078	0.8395130049806309	0.568071615069004	0.8428334255672385	0.5629713423831071	0.8262313226342003	0.5742424242424242	0.8389596015495296	0.5733082706766918	0.843940232429441
0.6293169608595549	0.9075816270060875	0.6239022527682322	0.9042612064194798	0.6177847113884556	0.8765910348644161	0.5579683474420316	0.8389596015495296	0.5682835820895522	0.8428334255672385	0.5628064881176914	0.8256779192030991	0.5740810913224706	0.8384061981184283	0.5731477999247837	0.8433868289983398
0.6291746641074856	0.9070282235749861	0.6241405653170359	0.9042612064194798	0.6180257510729614	0.8765910348644161	0.5581737849779087	0.8389596015495296	0.5681224337439343	0.8422800221361373	0.5630188679245283	0.8256779192030991	0.5742987111448067	0.8384061981184283	0.5733634311512416	0.8433868289983398
0.629416282642089	0.9070282235749861	0.6243790599923577	0.9042612064194798	0.6178766588602654	0.8760376314333149	0.5583793738489871	0.8389596015495296	0.5683345780433159	0.8422800221361373	0.5628539071347678	0.8251245157719977	0.5741372772089496	0.8378527946873271	0.5735792246894994	0.8433868289983398
0.6296580868228967	0.9070282235749861	0.6246177370030581	0.9042612064194798	0.6181179226864506	0.8760376314333149	0.5585851142225498	0.8389596015495296	0.5681733283526336	0.841726618705036	0.5626888217522659	0.8245711123408965	0.5743550834597876	0.8378527946873271	0.5734186746987951	0.8428334255672385
0.6299000768639508	0.9070282235749861	0.6244741873804971	0.9037078029883785	0.618359375	0.8760376314333149	0.5584224106155548	0.8384061981184283	0.5680119581464873	0.8411732152739347	0.5629013978088402	0.8245711123408965	0.574573055028463	0.8378527946873271	0.5732580037664784	0.8422800221361373
0.629757785467128	0.9064748201438849	0.6247130833970925	0.9037078029883785	0.618210238374365	0.8754842280022136	0.5586283185840708	0.8384061981184283	0.5682242990654206	0.8411732152739347	0.5627362055933485	0.8240177089097952	0.5744115413819286	0.8372993912562258	0.5730972117558403	0.841726618705036
0.63	0.9064748201438849	0.6249521622655951	0.9037078029883785	0.6180609851446442	0.8749308245711124	0.5584655108815935	0.8378527946873271	0.5684367988032909	0.8411732152739347	0.5625708884688091	0.823464305478694	0.5742499050512723	0.8367459878251245	0.5733132303053148	0.841726618705036
0.6302424009234321	0.9064748201438849	0.6248085758039816	0.9031543995572773	0.6183026984747751	0.8749308245711124	0.5586715867158671	0.8378527946873271	0.5682753460531238	0.8406198118428334	0.5624054462934948	0.8229109020475927	0.5740881458966566	0.8361925843940232	0.5735294117647058	0.841726618705036
0.6304849884526559	0.9064748201438849	0.6246648793565683	0.902600996126176	0.6185446009389671	0.8749308245711124	0.5588778146917682	0.8378527946873271	0.5684880239520959	0.8406198118428334	0.5622398789254635	0.8223574986164914	0.5739262637780311	0.835639180962922	0.5733685401735195	0.8411732152739347
0.6307277628032345	0.9064748201438849	0.6249042145593869	0.902600996126176	0.6187866927592955	0.8749308245711124	0.5590841949778435	0.8378527946873271	0.5683264694870835	0.8400664084117322	0.5624526873580621	0.8223574986164914	0.5741444866920152	0.835639180962922	0.5732075471698114	0.8406198118428334
0.6309707241910631	0.9064748201438849	0.624760444614795	0.9020475926950747	0.6190289741581833	0.8749308245711124	0.5589213151089767	0.8372993912562258	0.5685393258426966	0.8400664084117322	0.5626656569481258	0.8223574986164914	0.5739825028527957	0.8350857775318207	0.5734239335598339	0.8406198118428334
0.63121387283237	0.9064748201438849	0.625	0.9020475926950747	0.6192714453584018	0.8749308245711124	0.5587583148558758	0.8367459878251245	0.5683776695391533	0.8395130049806309	0.5628787878787879	0.8223574986164914	0.5742009132420092	0.8350857775318207	0.573262839879154	0.8400664084117322
0.6310717039321512	0.9059214167127836	0.6252397391637898	0.9020475926950747	0.6195141065830722	0.8749308245711124	0.5589648798521257	0.8367459878251245	0.568215892053973	0.8389596015495296	0.5627131489200454	0.8218040951853901	0.5740388275599543	0.8345323741007195	0.573101624480544	0.8395130049806309
0.631315079059005	0.9059214167127836	0.6250959324635457	0.9014941892639734	0.6197569580556644	0.8749308245711124	0.5591715976331361	0.8367459878251245	0.5680539932508436	0.8384061981184283	0.5625473843821076	0.8212506917542889	0.5742574257425742	0.8345323741007195	0.573318216175359	0.8395130049806309
0.6315586419753086	0.9059214167127836	0.6253358925143954	0.9014941892639734	0.62	0.8749308245711124	0.559008509064003	0.8361925843940232	0.5682670667666917	0.8384061981184283	0.5623814941221085	0.8206972883231876	0.5740952380952381	0.8339789706696181	0.5735349716446124	0.8395130049806309
0.6318023928984948	0.9059214167127836	0.6255760368663594	0.9014941892639734	0.620243232640251	0.8749308245711124	0.5588452997779423	0.835639180962922	0.5684803001876173	0.8384061981184283	0.5622154779969651	0.8201438848920863	0.5739329268292683	0.8334255672385169	0.573373676248109	0.8389596015495296
0.6320463320463321	0.9059214167127836	0.6258163657318478	0.9014941892639734	0.6204866562009419	0.8749308245711124	0.5590522028878193	0.835639180962922	0.5686936936936937	0.8384061981184283	0.5624288425047438	0.8201438848920863	0.5741517346549753	0.8334255672385169	0.5735906167234204	0.8389596015495296
0.6322904596369254	0.9059214167127836	0.6256725595695619	0.9009407858328722	0.6203376521397723	0.874377421140011	0.5588888888888889	0.8350857775318207	0.5689072474652648	0.8384061981184283	0.5622627182991647	0.819590481460985	0.5743707093821511	0.8334255672385169	0.5738077214231643	0.8389596015495296
0.6325347758887172	0.9059214167127836	0.6259131103421761	0.9009407858328722	0.6201885310290652	0.8738240177089098	0.5587254538718044	0.8345323741007195	0.5687453042824944	0.8378527946873271	0.5624762628180783	0.819590481460985	0.5745898512018314	0.8334255672385169	0.5740249905338887	0.8389596015495296
0.6327792810204871	0.9059214167127836	0.6261538461538462	0.9009407858328722	0.6200392927308448	0.8732706142778085	0.5585618977020015	0.8339789706696181	0.5685832393836904	0.8372993912562258	0.5626899696048632	0.819590481460985	0.5744274809160306	0.8328721638074156	0.5738636363636364	0.8384061981184283
0.6330239752513535	0.9059214167127836	0.6263947672181608	0.9009407858328722	0.6202830188679245	0.8732706142778085	0.5587690025954765	0.8339789706696181	0.5684210526315789	0.8367459878251245	0.5625237552261497	0.8190370780298838	0.5746468117602138	0.8328721638074156	0.5737021599090565	0.8378527946873271
0.6328820116054159	0.9053680132816824	0.6262509622786759	0.9003873824017709	0.6205269366889501	0.8732706142778085	0.5586053412462908	0.8334255672385169	0.5682587438886799	0.8361925843940232	0.5623574144486692	0.8184836745987825	0.5748663101604278	0.8328721638074156	0.5739196360879454	0.8378527946873271
0.6331269349845201	0.9053680132816824	0.6264921062764729	0.9003873824017709	0.6207710464201416	0.8732706142778085	0.5584415584415584	0.8328721638074156	0.5680963130173062	0.835639180962922	0.5625713198934956	0.8184836745987825	0.5747038593809706	0.8323187603763144	0.5737580583996966	0.8372993912562258
0.6329849012775842	0.904814609850581	0.6267334360554699	0.9003873824017709	0.6210153482880756	0.8732706142778085	0.5582776540460282	0.8323187603763144	0.5683101242002259	0.835639180962922	0.5624048706240488	0.8179302711676812	0.5745412844036697	0.831765356945213	0.5735963581183612	0.8367459878251245
0.6332300542215337	0.904814609850581	0.6269749518304432	0.9003873824017709	0.621259842519685	0.8732706142778085	0.558484961010026	0.8323187603763144	0.5685240963855421	0.835639180962922	0.5622382946326608	0.8173768677365799	0.5743785850860421	0.8312119535141118	0.5738140417457306	0.8367459878251245
0.6330879504068191	0.9042612064194798	0.6272166538164996	0.9003873824017709	0.6215045293422607	0.8732706142778085	0.5583209509658247	0.831765356945213	0.568738229755179	0.835639180962922	0.5620715917745621	0.8168234643054787	0.5745983167559297	0.8312119535141118	0.5740318906605922	0.8367459878251245
0.6333333333333333	0.9042612064194798	0.6270728885460856	0.8998339789706696	0.6217494089834515	0.8732706142778085	0.5581568190263843	0.8312119535141118	0.5689525244913338	0.835639180962922	0.5622857142857143	0.8168234643054787	0.5748182166092614	0.8312119535141118	0.5738701101405241	0.8361925843940232
0.6335789065529275	0.9042612064194798	0.6273148148148148	0.8998339789706696	0.6219944816712653	0.8732706142778085	0.5579925650557621	0.8306585500830105	0.5691669807764794	0.835639180962922	0.5625	0.8168234643054787	0.5750382848392037	0.8312119535141118	0.5737082066869301	0.835639180962922
0.6334367726920093	0.9037078029883785	0.6271709764569664	0.8992805755395683	0.6218454258675079	0.8727172108467073	0.5582000743770918	0.8306585500830105	0.5693815987933635	0.835639180962922	0.5627144491040793	0.8168234643054787	0.5752585216392186	0.8312119535141118	0.5735461801596351	0.8350857775318207
0.6332945285215367	0.9031543995572773	0.6270270270270271	0.8987271721084671	0.6220907297830375	0.8727172108467073	0.5580357142857143	0.8301051466519093	0.5692191625801585	0.8350857775318207	0.562929061784897	0.8168234643054787	0.575095785440613	0.8306585500830105	0.5737642585551331	0.8350857775318207
0.6335403726708074	0.9031543995572773	0.626882966396292	0.8981737686773658	0.6219415943172849	0.872163807415606	0.5578712318570896	0.8295517432208079	0.5690566037735849	0.8345323741007195	0.562762304463945	0.8162700608743774	0.5753162131084707	0.8306585500830105	0.5736021300874857	0.8345323741007195
0.6337864077669902	0.9031543995572773	0.6271251931993818	0.8981737686773658	0.6221871298855113	0.872163807415606	0.5580789277736411	0.8295517432208079	0.5688939222348056	0.8339789706696181	0.5625954198473282	0.8157166574432761	0.5751533742331288	0.8301051466519093	0.573820395738204	0.8345323741007195
0.634032634032634	0.9031543995572773	0.6273676072671047	0.8981737686773658	0.6224328593996841	0.872163807415606	0.5582867783985103	0.8295517432208079	0.5691087613293051	0.8339789706696181	0.5628102329133257	0.8157166574432761	0.5749904104334485	0.8295517432208079	0.5740388275599543	0.8345323741007195
0.6342790516906335	0.9031543995572773	0.6272235112142305	0.8976203652462645	0.6222836823389964	0.8716104039845047	0.5584947839046199	0.8295517432208079	0.5689459765772573	0.8334255672385169	0.5626432391138273	0.8151632540121748	0.5748273215656178	0.8289983397897067	0.5738766184310738	0.8339789706696181
0.6345256609642301	0.9031543995572773	0.6274661508704061	0.8976203652462645	0.6225296442687747	0.8716104039845047	0.5583302273574358	0.8289983397897067	0.5691609977324263	0.8334255672385169	0.5628582346197937	0.8151632540121748	0.5746641074856046	0.8284449363586054	0.5737142857142857	0.8334255672385169
0.6347724620770129	0.9031543995572773	0.6277089783281734	0.8976203652462645	0.6223803875049426	0.8710570005534034	0.558165548098434	0.8284449363586054	0.5689981096408318	0.8328721638074156	0.5630733944954128	0.8151632540121748	0.5748847926267281	0.8284449363586054	0.5739329268292683	0.8334255672385169
0.6350194552529183	0.9031543995572773	0.6279519938056524	0.8976203652462645	0.622626582278481	0.8710570005534034	0.5580007459903021	0.8278915329275042	0.569213313161876	0.8328721638074156	0.5632887189292543	0.8151632540121748	0.5751056473300038	0.8284449363586054	0.5737704918032787	0.8328721638074156
0.635266640716232	0.9031543995572773	0.6281951975213013	0.8976203652462645	0.6224772457459438	0.8705035971223022	0.5582089552238806	0.8278915329275042	0.5690503216042376	0.8323187603763144	0.5631216526396328	0.8146098505810736	0.57532667179093	0.8284449363586054	0.5736079328756675	0.8323187603763144
0.6351246105919003	0.902600996126176	0.6280511429678419	0.8970669618151632	0.6223277909738717	0.8699501936912009	0.5580440462859276	0.8273381294964028	0.56888720666162	0.831765356945213	0.5629544584768466	0.8140564471499724	0.5755478662053056	0.8284449363586054	0.5738267836703548	0.8323187603763144
0.6353720296065446	0.902600996126176	0.6282945736434109	0.8970669618151632	0.6225742574257426	0.8699501936912009	0.558252427184466	0.8273381294964028	0.568723968193866	0.8312119535141118	0.5631699846860643	0.8140564471499724	0.5753846153846154	0.8278915329275042	0.5736641221374046	0.831765356945213
0.6356196414653157	0.902600996126176	0.6285381930981	0.8970669618151632	0.6228209191759112	0.8699501936912009	0.558460963765409	0.8273381294964028	0.5685606060606061	0.8306585500830105	0.5633856759862121	0.8140564471499724	0.5752212389380531	0.8273381294964028	0.5735013363879343	0.8312119535141118
0.6358674463937621	0.902600996126176	0.6287820015515904	0.8970669618151632	0.6230677764565993	0.8699501936912009	0.5586696562032885	0.8273381294964028	0.5687760515346723	0.8306585500830105	0.5632183908045977	0.813503043718871	0.5754426481909161	0.8273381294964028	0.573720397249809	0.8312119535141118
0.6361154446177847	0.902600996126176	0.6286379511059371	0.896513558384062	0.6229183187946075	0.8693967902600996	0.5588785046728972	0.8273381294964028	0.5686125852918877	0.8301051466519093	0.5630509773859717	0.8129496402877698	0.5756642279553331	0.8273381294964028	0.5735575085976309	0.8306585500830105
0.6363636363636364	0.902600996126176	0.6288819875776398	0.896513558384062	0.6231654105513685	0.8693967902600996	0.5590875093492894	0.8273381294964028	0.5688282138794084	0.8301051466519093	0.5628834355828221	0.8123962368566685	0.5758859784283513	0.8273381294964028	0.5737767584097859	0.8306585500830105
0.6362217017954723	0.9020475926950747	0.629126213592233	0.896513558384062	0.6234126984126984	0.8693967902600996	0.5589225589225589	0.8267847260653016	0.5690440060698028	0.8301051466519093	0.5630993479094745	0.8123962368566685	0.5761078998073218	0.8273381294964028	0.5736137667304015	0.8301051466519093
0.6364701288559157	0.9020475926950747	0.6293706293706294	0.896513558384062	0.6236601826121477	0.8693967902600996	0.5587574850299402	0.8262313226342003	0.5688804554079696	0.8295517432208079	0.5629316960859555	0.8118428334255673	0.5759444872783346	0.8267847260653016	0.5738332058148432	0.8301051466519093
0.63671875	0.9020475926950747	0.6296152351340847	0.896513558384062	0.6239078633836378	0.8693967902600996	0.5585922875327592	0.8256779192030991	0.5690964312832194	0.8295517432208079	0.562763915547025	0.811289429994466	0.5757809487080602	0.8262313226342003	0.5736701109835438	0.8295517432208079
0.636967565455256	0.9020475926950747	0.6298600311041991	0.896513558384062	0.6237584425903854	0.8688433868289983	0.5584269662921348	0.8251245157719977	0.5693125712115458	0.8295517432208079	0.5625960061443932	0.8107360265633647	0.5760030864197531	0.8262313226342003	0.5738897396630934	0.8295517432208079
0.63721657544957	0.9020475926950747	0.6301050175029171	0.896513558384062	0.6236089030206677	0.8682899833978971	0.5586361933308355	0.8251245157719977	0.5691489361702128	0.8289983397897067	0.5628121398386478	0.8107360265633647	0.5762253956001544	0.8262313226342003	0.5741095365760245	0.8295517432208079
0.6374657802111849	0.9020475926950747	0.6303501945525292	0.896513558384062	0.6238568588469184	0.8682899833978971	0.5588455772113943	0.8251245157719977	0.5693652603572786	0.8289983397897067	0.5626441199077633	0.8101826231322634	0.5764478764478764	0.8262313226342003	0.5743295019157089	0.8295517432208079
0.6377151799687011	0.9020475926950747	0.6305955624756715	0.896513558384062	0.6237072394590294	0.8677365799667958	0.5590551181102362	0.8251245157719977	0.5695817490494297	0.8289983397897067	0.5624759707804691	0.8096292197011622	0.5766705291618386	0.8262313226342003	0.5741663472594863	0.8289983397897067
0.6379647749510763	0.9020475926950747	0.6308411214953271	0.896513558384062	0.6235575009948269	0.8671831765356945	0.559264816204051	0.8251245157719977	0.5694180296690757	0.8284449363586054	0.5626923076923077	0.8096292197011622	0.5768933539412674	0.8262313226342003	0.5743865030674846	0.8289983397897067
0.6382145653876272	0.9020475926950747	0.6306973120373978	0.8959601549529607	0.6234076433121019	0.8666297731045932	0.5594746716697936	0.8251245157719977	0.5692541856925418	0.8278915329275042	0.5625240477106579	0.8090758162700609	0.5771163509856977	0.8262313226342003	0.5746068277713847	0.8289983397897067
0.6380728554641598	0.9014941892639734	0.6309431021044427	0.8959601549529607	0.6232576662684189	0.866076369673492	0.5596846846846847	0.8251245157719977	0.5690902169775409	0.8273381294964028	0.5623556581986143	0.8085224128389596	0.577339520494973	0.8262313226342003	0.5744435917114351	0.8284449363586054
0.6383228840125392	0.9014941892639734	0.6307992202729045	0.8954067515218594	0.6235059760956175	0.866076369673492	0.5598948554262111	0.8251245157719977	0.5689261233815689	0.8267847260653016	0.562187139006546	0.8079690094078583	0.5775628626692456	0.8262313226342003	0.5746641074856046	0.8284449363586054
0.6385731085848687	0.9014941892639734	0.6306552262090483	0.8948533480907581	0.6233559186927062	0.8655229662423907	0.5601051840721262	0.8251245157719977	0.5691428571428572	0.8267847260653016	0.5620184899845917	0.8074156059767571	0.5777863777089783	0.8262313226342003	0.5745007680491552	0.8278915329275042
0.6388235294117647	0.9014941892639734	0.630901287553648	0.8948533480907581	0.6236044657097288	0.8655229662423907	0.5599398722284855	0.8245711123408965	0.569359756097561	0.8267847260653016	0.561849710982659	0.8068622025456558	0.5780100658149439	0.8262313226342003	0.5743373031117941	0.8273381294964028
0.6390741467242056	0.9014941892639734	0.6307572209211554	0.8942999446596569	0.6234543278819306	0.8649695628112894	0.5601503759398496	0.8245711123408965	0.5695768204346169	0.8267847260653016	0.5620663068619892	0.8068622025456558	0.5782339271882262	0.8262313226342003	0.5745580322828593	0.8273381294964028
0.6389324960753532	0.9009407858328722	0.6306130417805544	0.8937465412285556	0.6237031125299282	0.8649695628112894	0.5603610379842046	0.8245711123408965	0.5697940503432495	0.8267847260653016	0.561897416120324	0.8063087991145546	0.5784579620302208	0.8262313226342003	0.5747789311803153	0.8273381294964028
0.6391833529642716	0.9009407858328722	0.630859375	0.8937465412285556	0.6235528942115769	0.8644161593801881	0.5601956358164033	0.8240177089097952	0.5700114460129722	0.8267847260653016	0.5621141975308642	0.8063087991145546	0.5786821705426357	0.8262313226342003	0.575	0.8273381294964028
0.6394344069128044	0.9009407858328722	0.6311059007424775	0.8937465412285556	0.6238019169329073	0.8644161593801881	0.5604064734663154	0.8240177089097952	0.5698473282442749	0.8262313226342003	0.5623311462755692	0.8063087991145546	0.5789065529274913	0.8262313226342003	0.5752212389380531	0.8273381294964028
0.6396856581532416	0.9009407858328722	0.6313526192337764	0.8937465412285556	0.62365161805833	0.8638627559490869	0.5602409638554217	0.823464305478694	0.5700649102710958	0.8262313226342003	0.5625482625482625	0.8063087991145546	0.5791311093871218	0.8262313226342003	0.5750577367205543	0.8267847260653016
0.639937106918239	0.9009407858328722	0.6315995307000392	0.8937465412285556	0.6235011990407674	0.8633093525179856	0.56045197740113	0.823464305478694	0.5702826585179527	0.8262313226342003	0.5623792970258787	0.8057553956834532	0.5789677920062087	0.8256779192030991	0.575279168271082	0.8267847260653016
0.6401887534408179	0.9009407858328722	0.6318466353677621	0.8937465412285556	0.62375049980008	0.8633093525179856	0.5602863602110023	0.8229109020475927	0.5701184562476118	0.8256779192030991	0.5625965996908809	0.8057553956834532	0.5791925465838509	0.8256779192030991	0.5755007704160247	0.8267847260653016
0.6404405979543666	0.9009407858328722	0.6320939334637965	0.8937465412285556	0.6236	0.8627559490868844	0.5604975499434602	0.8229109020475927	0.5703363914373089	0.8256779192030991	0.5624275222265172	0.805201992252352	0.5790291262135923	0.8251245157719977	0.5753371868978805	0.8262313226342003
0.6406926406926406	0.9009407858328722	0.6319498825371965	0.8931931377974544	0.6238495398159264	0.8627559490868844	0.5607088989441931	0.8229109020475927	0.5701720841300191	0.8251245157719977	0.5622583139984532	0.8046485888212507	0.5792540792540792	0.8251245157719977	0.5755589822667695	0.8262313226342003
0.6409448818897637	0.9009407858328722	0.6318057187622405	0.892639734366353	0.6236989591673339	0.862202545655783	0.5609204073934364	0.8229109020475927	0.5700076511094109	0.8245711123408965	0.5624758220502901	0.8046485888212507	0.5794792071511854	0.8251245157719977	0.5757809487080602	0.8262313226342003
0.6408034659314691	0.9003873824017709	0.6320532915360502	0.892639734366353	0.6235482579094914	0.8616491422246818	0.5611320754716981	0.8229109020475927	0.5702257941063911	0.8245711123408965	0.5623065015479877	0.8040951853901495	0.5797045101088647	0.8251245157719977	0.5756172839506173	0.8256779192030991
0.6410559495665878	0.9003873824017709	0.6323010584084673	0.892639734366353	0.6237980769230769	0.8616491422246818	0.5613439033597584	0.8229109020475927	0.5704441041347627	0.8245711123408965	0.562137049941928	0.8035417819590481	0.5799299883313885	0.8251245157719977	0.5754534928598997	0.8251245157719977
0.6413086322428064	0.9003873824017709	0.6325490196078432	0.892639734366353	0.6240480961923848	0.8616491422246818	0.5611782477341389	0.8223574986164914	0.570662581386442	0.8245711123408965	0.5619674670797831	0.8029883785279469	0.5797665369649806	0.8245711123408965	0.5752895752895753	0.8245711123408965
0.6411671924290221	0.8998339789706696	0.6327971753628874	0.892639734366353	0.6242983159582999	0.8616491422246818	0.5610124669437099	0.8218040951853901	0.5708812260536399	0.8245711123408965	0.5617977528089888	0.8024349750968456	0.5796029583495523	0.8240177089097952	0.5755117806102742	0.8245711123408965
0.6414201183431952	0.8998339789706696	0.6330455259026687	0.892639734366353	0.6245487364620939	0.8616491422246818	0.5608465608465608	0.8212506917542889	0.5707167497125335	0.8240177089097952	0.5616279069767441	0.8018815716657444	0.5794392523364486	0.823464305478694	0.5757341576506955	0.8245711123408965
0.6416732438831886	0.8998339789706696	0.6332940714566156	0.892639734366353	0.6247993579454254	0.8616491422246818	0.5610586011342155	0.8212506917542889	0.5709355828220859	0.8240177089097952	0.5614579294300116	0.801328168234643	0.5796649785742112	0.823464305478694	0.5755701584847314	0.8240177089097952
0.6415317804974339	0.8992805755395683	0.6335428122545169	0.892639734366353	0.6246487354476113	0.8610957387935805	0.5612708018154312	0.8212506917542889	0.5711545838128117	0.8240177089097952	0.5612878200155159	0.8007747648035418	0.5795011691348402	0.8229109020475927	0.5754060324825986	0.823464305478694
0.641785150078989	0.8992805755395683	0.6337917485265226	0.892639734366353	0.6244979919678715	0.8605423353624793	0.5614831630722663	0.8212506917542889	0.5713737528779739	0.8240177089097952	0.5615056266977105	0.8007747648035418	0.5797270955165692	0.8229109020475927	0.5752417794970986	0.8229109020475927
0.6416436191228764	0.8987271721084671	0.6340408805031447	0.892639734366353	0.6247488951386099	0.8605423353624793	0.5616956850870553	0.8212506917542889	0.5712092130518234	0.823464305478694	0.5617236024844721	0.8007747648035418	0.5799531981279251	0.8229109020475927	0.5750773993808049	0.8223574986164914
0.641897233201581	0.8987271721084671	0.6342902084152575	0.892639734366353	0.625	0.8605423353624793	0.5615297235895494	0.8206972883231876	0.5710445468509985	0.8229109020475927	0.5615533980582524	0.8002213613724405	0.5801794771751854	0.8229109020475927	0.5753000387146728	0.8223574986164914
0.642151047844998	0.8987271721084671	0.6345397324940991	0.892639734366353	0.6252513067953357	0.8605423353624793	0.5613636363636364	0.8201438848920863	0.571263926238955	0.8229109020475927	0.5617715617715617	0.8002213613724405	0.580015612802498	0.8223574986164914	0.5755228505034856	0.8223574986164914
0.6420094936708861	0.8981737686773658	0.6347894529712712	0.892639734366353	0.6255028157683025	0.8605423353624793	0.5615763546798029	0.8201438848920863	0.5710991544965411	0.8223574986164914	0.5616012436844151	0.7996679579413393	0.5798516204607576	0.8218040951853901	0.5753583882216196	0.8218040951853901
0.6422635536208944	0.8981737686773658	0.6350393700787401	0.892639734366353	0.6253521126760564	0.8599889319313779	0.5617892342683851	0.8201438848920863	0.5713187235678585	0.8223574986164914	0.5618195956454122	0.7996679579413393	0.580078125	0.8218040951853901	0.5751937984496124	0.8212506917542889
0.6425178147268409	0.8981737686773658	0.6352894840488381	0.892639734366353	0.6256038647342995	0.8599889319313779	0.5620022753128555	0.8201438848920863	0.5711538461538461	0.8218040951853901	0.5620381174640218	0.7996679579413393	0.5803048065650644	0.8218040951853901	0.5754168282279953	0.8212506917542889
0.6427722772277228	0.8981737686773658	0.6355397951142632	0.892639734366353	0.6254530809504631	0.8594355285002767	0.5622154779969651	0.8201438848920863	0.5713736052327818	0.8218040951853901	0.5618677042801556	0.7991145545102379	0.5805316653635653	0.8218040951853901	0.5752521334367727	0.8206972883231876
0.643026941362916	0.8981737686773658	0.6357903035080804	0.892639734366353	0.6253021756647864	0.8588821250691754	0.5620493358633776	0.819590481460985	0.5715935334872979	0.8218040951853901	0.5620864149474504	0.7991145545102379	0.5807587016034416	0.8218040951853901	0.5750873108265425	0.8201438848920863
0.6428854538248118	0.8976203652462645	0.6360410094637224	0.892639734366353	0.6251511487303507	0.8583287216380742	0.5618830675778284	0.8190370780298838	0.5718136311128225	0.8218040951853901	0.5623052959501558	0.7991145545102379	0.5805946791862285	0.8212506917542889	0.5749223602484472	0.819590481460985
0.6431403647898494	0.8976203652462645	0.6362919132149901	0.892639734366353	0.6254032258064516	0.8583287216380742	0.56209646790733	0.8190370780298838	0.5720338983050848	0.8218040951853901	0.5625243474873393	0.7991145545102379	0.5804305283757338	0.8206972883231876	0.574757281553398	0.8190370780298838
0.6433954779849266	0.8976203652462645	0.6365430149960537	0.892639734366353	0.6256555062525212	0.8583287216380742	0.5619300911854104	0.8184836745987825	0.571868978805395	0.8212506917542889	0.5627435697583788	0.7991145545102379	0.5802662490211433	0.8201438848920863	0.574980574980575	0.8190370780298838
0.6432539682539683	0.8970669618151632	0.6363995262534544	0.8920863309352518	0.62590799031477	0.8583287216380742	0.5621436716077537	0.8184836745987825	0.5717039321511179	0.8206972883231876	0.5625730994152047	0.7985611510791367	0.5804935370152762	0.8201438848920863	0.5748153905946366	0.8184836745987825
0.6435093290988487	0.8970669618151632	0.636650868878357	0.8920863309352518	0.6261606782398063	0.8583287216380742	0.5619771863117871	0.8179302711676812	0.5719244118781335	0.8206972883231876	0.5627925117004681	0.7985611510791367	0.5803291536050157	0.819590481460985	0.5750388802488335	0.8184836745987825
0.6433677521842732	0.896513558384062	0.6365073093638878	0.8915329275041505	0.6260096930533118	0.8577753182069728	0.5618105743628756	0.8173768677365799	0.5721450617283951	0.8206972883231876	0.5626219274287944	0.7980077476480354	0.5801646413171305	0.8190370780298838	0.5748735900427849	0.8179302711676812
0.6436233611442194	0.896513558384062	0.6367588932806324	0.8915329275041505	0.6262626262626263	0.8577753182069728	0.5620243531202436	0.8173768677365799	0.5719799305287534	0.8201438848920863	0.5624512099921936	0.7974543442169342	0.58	0.8184836745987825	0.5747081712062256	0.8173768677365799
0.643879173290938	0.896513558384062	0.6370106761565836	0.8915329275041505	0.6265157639450283	0.8577753182069728	0.5622382946326608	0.8173768677365799	0.5722007722007721	0.8201438848920863	0.562280359234674	0.7969009407858328	0.5798352295017654	0.8179302711676812	0.5749318801089919	0.8173768677365799
0.6441351888667992	0.896513558384062	0.6372626582278481	0.8915329275041505	0.6267691063485645	0.8577753182069728	0.5624523990860625	0.8173768677365799	0.5720355349555813	0.819590481460985	0.5625	0.7969009407858328	0.5800627943485086	0.8179302711676812	0.5747663551401869	0.8168234643054787
0.6443914081145584	0.896513558384062	0.6375148397309062	0.8915329275041505	0.6266181229773463	0.8572219147758716	0.5626666666666666	0.8173768677365799	0.5718701700154559	0.8190370780298838	0.5623290347792106	0.7963475373547316	0.579897919120534	0.8173768677365799	0.5746007012076354	0.8162700608743774
0.64424990051731	0.8959601549529607	0.6373713380839272	0.8909795240730493	0.6268717118575475	0.8572219147758716	0.5628810975609756	0.8173768677365799	0.572091225357557	0.8190370780298838	0.5625488663017982	0.7963475373547316	0.579732914375491	0.8168234643054787	0.5744349181605611	0.8157166574432761
0.6445063694267515	0.8959601549529607	0.6372277227722772	0.8904261206419479	0.6271255060728745	0.8572219147758716	0.5627144491040793	0.8168234643054787	0.5719257540603249	0.8184836745987825	0.5627688697692609	0.7963475373547316	0.5799607072691552	0.8168234643054787	0.5746588693957115	0.8157166574432761
0.6443647949024293	0.8954067515218594	0.6370839936608558	0.8898727172108467	0.6269744835965978	0.8566685113447703	0.5625476735316552	0.8162700608743774	0.572147001934236	0.8184836745987825	0.5629890453834115	0.7963475373547316	0.5797955974842768	0.8162700608743774	0.5744929797191888	0.8151632540121748
0.6446215139442231	0.8954067515218594	0.6373365041617123	0.8898727172108467	0.6268233387358185	0.8561151079136691	0.5623807706982068	0.8157166574432761	0.5723684210526315	0.8184836745987825	0.5632093933463796	0.7963475373547316	0.5800235941801022	0.8162700608743774	0.5747171283651971	0.8151632540121748
0.6448784376245517	0.8954067515218594	0.6375892149088025	0.8898727172108467	0.6266720713417105	0.8555617044825677	0.5622137404580153	0.8151632540121748	0.5722028648857918	0.8179302711676812	0.5630383711824589	0.7957941339236303	0.580251770259638	0.8162700608743774	0.5749414519906323	0.8151632540121748
0.6447368421052632	0.8948533480907581	0.6378421261404205	0.8898727172108467	0.6269261962692619	0.8555617044825677	0.5620465826651394	0.8146098505810736	0.5720371804802479	0.8173768677365799	0.563258911084998	0.7957941339236303	0.5800865800865801	0.8157166574432761	0.5751659508004686	0.8151632540121748
0.6449940167530913	0.8948533480907581	0.638095238095238	0.8898727172108467	0.6267748478701826	0.8550083010514665	0.5618792971734148	0.8140564471499724	0.5722588144130182	0.8173768677365799	0.5634796238244514	0.7957941339236303	0.5799212598425196	0.8151632540121748	0.575	0.8146098505810736
0.6452513966480447	0.8948533480907581	0.6383485510123065	0.8898727172108467	0.6266233766233766	0.8544548976203652	0.561711883836454	0.813503043718871	0.5724806201550388	0.8173768677365799	0.5637005096040768	0.7957941339236303	0.5797558093737692	0.8146098505810736	0.5748339194998046	0.8140564471499724
0.6455089820359281	0.8948533480907581	0.6386020651310564	0.8898727172108467	0.6268777913114089	0.8544548976203652	0.5615443425076453	0.8129496402877698	0.5727025979061652	0.8173768677365799	0.563921568627451	0.7957941339236303	0.5799842395587076	0.8146098505810736	0.5746677091477717	0.813503043718871
0.6457667731629393	0.8948533480907581	0.6388557806912991	0.8898727172108467	0.6271324126726239	0.8544548976203652	0.5613766730401529	0.8123962368566685	0.5729247478665632	0.8173768677365799	0.56414280109847	0.7957941339236303	0.5798186834844304	0.8140564471499724	0.5745013687915526	0.8129496402877698
0.6456252497003596	0.8942999446596569	0.6391096979332274	0.8898727172108467	0.6269809020723284	0.853901494189264	0.5615914307574599	0.8123962368566685	0.5731470702367093	0.8173768677365799	0.5639717425431711	0.7952407304925291	0.5796529968454258	0.813503043718871	0.5747261345852895	0.8129496402877698
0.6458832933653078	0.8942999446596569	0.6393638170974155	0.8898727172108467	0.6268292682926829	0.8533480907581626	0.561806352851129	0.8123962368566685	0.5733695652173914	0.8173768677365799	0.5641931684334511	0.7952407304925291	0.5794871794871795	0.8129496402877698	0.574559686888454	0.8123962368566685
0.6457417033186725	0.8937465412285556	0.6392203659506762	0.8893193137797454	0.6270841805612037	0.8533480907581626	0.5616385911179173	0.8118428334255673	0.5735922330097087	0.8173768677365799	0.5640219952867243	0.7946873270614278	0.579715864246251	0.8129496402877698	0.5747846515270164	0.8123962368566685
0.646	0.8937465412285556	0.6390768006366893	0.8887659103486442	0.6269324654190399	0.8527946873270614	0.5618536959019532	0.8118428334255673	0.5738150738150738	0.8173768677365799	0.5638506876227898	0.7941339236303265	0.5799447295696802	0.8129496402877698	0.5750097924010967	0.8123962368566685
0.6462585034013606	0.8937465412285556	0.6393312101910829	0.8887659103486442	0.6267806267806267	0.8522412838959601	0.5620689655172414	0.8118428334255673	0.5736494364554994	0.8168234643054787	0.5640723270440252	0.7941339236303265	0.5797788309636651	0.8123962368566685	0.5748432601880877	0.8118428334255673
0.6465172137710168	0.8937465412285556	0.6391875746714456	0.8882125069175429	0.6270358306188925	0.8522412838959601	0.5619011115369873	0.811289429994466	0.5734836702954899	0.8162700608743774	0.564294140778608	0.7941339236303265	0.5796128012643224	0.8118428334255673	0.5750686005488044	0.8118428334255673
0.6463756507809372	0.8931931377974544	0.6394422310756972	0.8882125069175429	0.6268839103869653	0.8516878804648589	0.5621165644171779	0.811289429994466	0.573706728899261	0.8162700608743774	0.5645161290322581	0.7941339236303265	0.5794466403162055	0.811289429994466	0.5752941176470588	0.8118428334255673
0.6466346153846154	0.8931931377974544	0.6396970904742926	0.8882125069175429	0.6271393643031785	0.8516878804648589	0.5623321825853471	0.811289429994466	0.5739299610894941	0.8162700608743774	0.564344746162928	0.7935805201992252	0.5792803479636219	0.8107360265633647	0.5751275009807768	0.811289429994466
0.6464929859719439	0.892639734366353	0.6399521531100478	0.8882125069175429	0.6273950264981655	0.8516878804648589	0.5625479662317728	0.811289429994466	0.5741533670688984	0.8162700608743774	0.5641732283464567	0.793027116768124	0.5795094936708861	0.8107360265633647	0.5749607535321821	0.8107360265633647
0.6463512429831596	0.8920863309352518	0.639808536098923	0.8876591034864416	0.6276508972267537	0.8516878804648589	0.562763915547025	0.811289429994466	0.57398753894081	0.8157166574432761	0.564001575423395	0.7924737133370227	0.5793430945785516	0.8101826231322634	0.5751864939144091	0.8107360265633647
0.6466105094263939	0.8920863309352518	0.6396648044692738	0.8871057000553404	0.627906976744186	0.8516878804648589	0.5629800307219662	0.811289429994466	0.5742111414102065	0.8157166574432761	0.5638297872340425	0.7919203099059214	0.5791765637371338	0.8096292197011622	0.575019638648861	0.8101826231322634
0.6468699839486356	0.8920863309352518	0.6399201596806388	0.8871057000553404	0.6281632653061224	0.8516878804648589	0.5631963119477525	0.811289429994466	0.5744349181605611	0.8157166574432761	0.5636578636184469	0.7913669064748201	0.579009900990099	0.8090758162700609	0.57524557956778	0.8101826231322634
0.6471296668004818	0.8920863309352518	0.6401757188498403	0.8871057000553404	0.6284197631686402	0.8516878804648589	0.563412759415834	0.811289429994466	0.5746588693957115	0.8157166574432761	0.5634858044164038	0.7908135030437189	0.5792393026941363	0.8090758162700609	0.5754716981132075	0.8101826231322634
0.6473895582329318	0.8920863309352518	0.6400319616460247	0.8865522966242391	0.6282679738562091	0.8511344770337577	0.5632449058054594	0.8107360265633647	0.5748829953198128	0.8157166574432761	0.5633136094674556	0.7902600996126176	0.5794688862465319	0.8090758162700609	0.575304758159654	0.8096292197011622
0.6476496584973885	0.8920863309352518	0.6398880895283773	0.8859988931931378	0.6281160604822231	0.8505810736026563	0.563076923076923	0.8101826231322634	0.575107296137339	0.8157166574432761	0.5631412786108919	0.7897066961815163	0.5793021411578113	0.8085224128389596	0.5751376868607396	0.8090758162700609
0.647508038585209	0.8915329275041505	0.6401439424230307	0.8859988931931378	0.6283728536385936	0.8505810736026563	0.5632935744517122	0.8101826231322634	0.5753317720530835	0.8157166574432761	0.5633636004737466	0.7897066961815163	0.5795319317731059	0.8085224128389596	0.5753640299094844	0.8090758162700609
0.6477683956574186	0.8915329275041505	0.64	0.8854454897620365	0.6282208588957056	0.8500276701715551	0.5631254811393379	0.8096292197011622	0.5755564232721593	0.8157166574432761	0.5631911532385466	0.789153292750415	0.5793650793650794	0.8079690094078583	0.5751968503937008	0.8085224128389596
0.6480289621882542	0.8915329275041505	0.6402561024409764	0.8854454897620365	0.6284779050736498	0.8500276701715551	0.5633423180592992	0.8096292197011622	0.575390625	0.8151632540121748	0.5630185697352825	0.7885998893193138	0.5795950774116713	0.8079690094078583	0.575029539188657	0.8079690094078583
0.6482897384305835	0.8915329275041505	0.6405124099279423	0.8854454897620365	0.628735161686451	0.8500276701715551	0.5635593220338984	0.8096292197011622	0.5756154747948418	0.8151632540121748	0.5632411067193676	0.7885998893193138	0.5798252581413821	0.8079690094078583	0.5752561071710008	0.8079690094078583
0.6485507246376812	0.8915329275041505	0.6407689227072487	0.8854454897620365	0.6285831285831286	0.8494742667404538	0.563776493256262	0.8096292197011622	0.5754495699765442	0.8146098505810736	0.5630684064847766	0.7880464858882125	0.5796583234008741	0.8074156059767571	0.5750886874260938	0.8074156059767571
0.6488119210632299	0.8915329275041505	0.640625	0.8848920863309353	0.62843097091356	0.8489208633093526	0.5636083269082498	0.8090758162700609	0.5756746186937818	0.8146098505810736	0.5628955696202531	0.7874930824571112	0.5798887122416534	0.8074156059767571	0.5753154574132492	0.8074156059767571
0.6486704270749396	0.8909795240730493	0.6408817635270541	0.8848920863309353	0.6286885245901639	0.8489208633093526	0.5634400308522947	0.8085224128389596	0.5758998435054773	0.8146098505810736	0.5631183221210923	0.7874930824571112	0.5801192842942345	0.8074156059767571	0.5751479289940828	0.8068622025456558
0.6485288190245868	0.8904261206419479	0.6411387329591018	0.8848920863309353	0.6289462894628947	0.8489208633093526	0.5636574074074074	0.8085224128389596	0.57573385518591	0.8140564471499724	0.5629453681710214	0.7869396790260099	0.5803500397772474	0.8074156059767571	0.5753749013417522	0.8068622025456558
0.6487903225806452	0.8904261206419479	0.641395908543923	0.8848920863309353	0.6287940935192781	0.8483674598782512	0.5634890003859514	0.8079690094078583	0.5759592795614722	0.8140564471499724	0.5627722772277227	0.7863862755949087	0.580183048149622	0.8068622025456558	0.5756020529016976	0.8068622025456558
0.6486486486486487	0.8898727172108467	0.6412520064205457	0.884338682899834	0.6290521132540008	0.8483674598782512	0.5633204633204634	0.8074156059767571	0.5761848805327067	0.8140564471499724	0.5625990491283677	0.7858328721638074	0.580015923566879	0.8063087991145546	0.5758293838862559	0.8068622025456558
0.648910411622276	0.8898727172108467	0.6415094339622641	0.884338682899834	0.6293103448275862	0.8483674598782512	0.563538045577443	0.8074156059767571	0.5760188087774295	0.813503043718871	0.5624256837098692	0.7852794687327062	0.5802469135802469	0.8063087991145546	0.5756617937574081	0.8063087991145546
0.6491723859507469	0.8898727172108467	0.6413654618473895	0.8837852794687328	0.6291581108829569	0.84781405644715	0.5633693972179289	0.8068622025456558	0.5758526068208546	0.8129496402877698	0.5626486915146709	0.7852794687327062	0.5800796812749004	0.8057553956834532	0.5754940711462451	0.8057553956834532
0.6494345718901454	0.8898727172108467	0.6416231418240257	0.8837852794687328	0.6294165981922761	0.84781405644715	0.563587166602242	0.8068622025456558	0.576078431372549	0.8129496402877698	0.5628718762395875	0.7852794687327062	0.579912315663611	0.805201992252352	0.575326215895611	0.805201992252352
0.6496969696969697	0.8898727172108467	0.6418810289389068	0.8837852794687328	0.6292642827784628	0.8472606530160487	0.5638051044083526	0.8068622025456558	0.576304433111024	0.8129496402877698	0.5626984126984127	0.7847260653016048	0.5801435406698564	0.805201992252352	0.5755537974683544	0.805201992252352
0.6499595796281326	0.8898727172108467	0.6421391234418978	0.8837852794687328	0.6291118421052632	0.8467072495849475	0.5636363636363636	0.8063087991145546	0.576530612244898	0.8129496402877698	0.5625248114331084	0.7841726618705036	0.5799760670123654	0.8046485888212507	0.5753858330035615	0.8046485888212507
0.6502224019409624	0.8898727172108467	0.6423974255832663	0.8837852794687328	0.6293706293706294	0.8467072495849475	0.5638544891640866	0.8063087991145546	0.5763643502159403	0.8123962368566685	0.562351072279587	0.7836192584394023	0.5802075019952115	0.8046485888212507	0.5756136183689627	0.8046485888212507
0.6504854368932039	0.8898727172108467	0.6426559356136821	0.8837852794687328	0.6296296296296297	0.8467072495849475	0.5640727835849787	0.8063087991145546	0.5765907305577376	0.8123962368566685	0.5625744934445769	0.7836192584394023	0.5800399201596806	0.8040951853901495	0.5754455445544554	0.8040951853901495
0.650343990287333	0.8893193137797454	0.642914653784219	0.8837852794687328	0.6298888431453273	0.8467072495849475	0.564291247095275	0.8063087991145546	0.5768172888015717	0.8123962368566685	0.5624006359300477	0.7830658550083011	0.5802715654952076	0.8040951853901495	0.5756735340729001	0.8040951853901495
0.6506072874493927	0.8893193137797454	0.6427708417237213	0.8832318760376314	0.6301482701812191	0.8467072495849475	0.5645098798915149	0.8063087991145546	0.5770440251572327	0.8123962368566685	0.5622266401590458	0.7825124515771997	0.5805033959248901	0.8040951853901495	0.5755053507728894	0.8035417819590481
0.6508707978938841	0.8893193137797454	0.6426269137792103	0.8826784726065302	0.6299958796868562	0.8461538461538461	0.5647286821705426	0.8063087991145546	0.5772709398348408	0.8123962368566685	0.5624502784407319	0.7825124515771997	0.5807354116706634	0.8040951853901495	0.5757335448057097	0.8035417819590481
0.6507293354943274	0.8887659103486442	0.6428859330914953	0.8826784726065302	0.6302555647155812	0.8461538461538461	0.5649476541295075	0.8063087991145546	0.5774980330448466	0.8123962368566685	0.5622761639474732	0.7819590481460985	0.580967612954818	0.8040951853901495	0.575565251884173	0.8029883785279469
0.6509931090393191	0.8887659103486442	0.6431451612903226	0.8826784726065302	0.6305154639175258	0.8461538461538461	0.565166795965865	0.8063087991145546	0.5777253049980323	0.8123962368566685	0.5621019108280255	0.7814056447149972	0.5812	0.8040951853901495	0.5757936507936507	0.8029883785279469
0.6512570965125709	0.8887659103486442	0.6434045986284792	0.8826784726065302	0.6307755775577558	0.8461538461538461	0.5653861078773768	0.8063087991145546	0.5779527559055118	0.8123962368566685	0.5619275189167662	0.780852241283896	0.581032412965186	0.8035417819590481	0.5760222310440651	0.8029883785279469
0.6511156186612576	0.8882125069175429	0.6432606941081518	0.8821250691754289	0.6306231943871234	0.8456004427227449	0.5656055900621118	0.8063087991145546	0.5781803859787318	0.8123962368566685	0.5617529880478087	0.7802988378527946	0.5812650120096077	0.8035417819590481	0.5762509928514694	0.8029883785279469
0.6513798701298701	0.8882125069175429	0.6435203875656036	0.8821250691754289	0.6308835672997523	0.8456004427227449	0.5658252427184466	0.8063087991145546	0.578408195429472	0.8123962368566685	0.5619768832204065	0.7802988378527946	0.5810973167801362	0.8029883785279469	0.5764799364322606	0.8029883785279469
0.6516443361753959	0.8882125069175429	0.6437802907915994	0.8821250691754289	0.630731102850062	0.8450470392916436	0.566045066045066	0.8063087991145546	0.5786361844698463	0.8123962368566685	0.5618022328548644	0.7797454344216934	0.5809294871794872	0.8024349750968456	0.5763116057233705	0.8024349750968456
0.6515028432168968	0.8876591034864416	0.6436363636363637	0.8815716657443277	0.6309917355371901	0.8450470392916436	0.5658764088612515	0.8057553956834532	0.5784700315457413	0.8118428334255673	0.5616274431591544	0.7791920309905921	0.5811623246492986	0.8024349750968456	0.5765407554671969	0.8024349750968456
0.6517675741568468	0.8876591034864416	0.6434923201293452	0.8810182623132263	0.6312525837122778	0.8450470392916436	0.5660964230171073	0.8057553956834532	0.578698224852071	0.8118428334255673	0.5614525139664804	0.7786386275594909	0.5809943865276664	0.8018815716657444	0.5767700875099443	0.8024349750968456
0.6520325203252032	0.8876591034864416	0.6437525272947837	0.8810182623132263	0.6315136476426799	0.8450470392916436	0.5663166083236095	0.8057553956834532	0.5789265982636148	0.8118428334255673	0.5612774451097804	0.7780852241283895	0.5812274368231047	0.8018815716657444	0.5766016713091922	0.8018815716657444
0.6522976819845465	0.8876591034864416	0.6440129449838188	0.8810182623132263	0.6317749275961936	0.8450470392916436	0.5665369649805447	0.8057553956834532	0.5787603632056849	0.811289429994466	0.5611022364217252	0.7775318206972883	0.5814606741573034	0.8018815716657444	0.5764331210191083	0.801328168234643
0.6525630593978845	0.8876591034864416	0.6438688789963577	0.8804648588821251	0.6316225165562914	0.8444936358605424	0.5667574931880109	0.8057553956834532	0.5789889415481833	0.811289429994466	0.5609268877347183	0.7769784172661871	0.5816940987555199	0.8018815716657444	0.5766626841895659	0.801328168234643
0.6528286528286529	0.8876591034864416	0.6437246963562753	0.8799114554510238	0.6318840579710145	0.8444936358605424	0.5669781931464174	0.8057553956834532	0.579217700513631	0.811289429994466	0.5611510791366906	0.7769784172661871	0.5815261044176707	0.801328168234643	0.5764940239043824	0.8007747648035418
0.6530944625407166	0.8876591034864416	0.6439854191980559	0.8799114554510238	0.6317315658657829	0.843940232429441	0.5671990650564862	0.8057553956834532	0.5794466403162055	0.811289429994466	0.5609756097560976	0.7764250138350858	0.581759742868622	0.801328168234643	0.5763252291749701	0.8002213613724405
0.6529531568228106	0.8871057000553404	0.6442463533225283	0.8799114554510238	0.6319933692498964	0.843940232429441	0.5674201091192518	0.8057553956834532	0.5796757611704231	0.811289429994466	0.5608	0.7758716104039846	0.5815916398713826	0.8007747648035418	0.5765550239234449	0.8002213613724405
0.6532192339038305	0.8871057000553404	0.6441021483583299	0.8793580520199226	0.6318407960199005	0.8433868289983398	0.5676413255360624	0.8057553956834532	0.5795094936708861	0.8107360265633647	0.56062424969988	0.7753182069728832	0.5818254925613189	0.8007747648035418	0.5767850019944156	0.8002213613724405
0.6534855279249898	0.8871057000553404	0.6443633414436334	0.8793580520199226	0.6316880962256325	0.8428334255672385	0.5678627145085804	0.8057553956834532	0.5793430945785516	0.8101826231322634	0.5608486789431545	0.7753182069728832	0.582059533386967	0.8007747648035418	0.5766161213088588	0.7996679579413393
0.6537520391517129	0.8871057000553404	0.6446247464503042	0.8793580520199226	0.6315352697095435	0.8422800221361373	0.5680842762387827	0.8057553956834532	0.5791765637371338	0.8096292197011622	0.5610732879455347	0.7753182069728832	0.5822937625754527	0.8007747648035418	0.5764471057884232	0.7991145545102379
0.6540187678498572	0.8871057000553404	0.6448863636363636	0.8793580520199226	0.6317974263179743	0.8422800221361373	0.5683060109289617	0.8057553956834532	0.5794059405940594	0.8096292197011622	0.5612980769230769	0.7753182069728832	0.5825281803542673	0.8007747648035418	0.5766773162939297	0.7991145545102379
0.6538775510204081	0.8865522966242391	0.6451481932602517	0.8793580520199226	0.6320598006644518	0.8422800221361373	0.5681374463100352	0.805201992252352	0.5796354992076069	0.8096292197011622	0.5615230460921844	0.7753182069728832	0.5827627869512686	0.8007747648035418	0.5765081901717939	0.7985611510791367
0.6541445487954267	0.8865522966242391	0.6450040617384241	0.8788046485888212	0.6323223930203573	0.8422800221361373	0.568359375	0.805201992252352	0.5794688862465319	0.8090758162700609	0.5613472333600642	0.774764803541782	0.5829975825946817	0.8007747648035418	0.5763389288569145	0.7980077476480354
0.6540032679738562	0.8859988931931378	0.6448598130841121	0.87825124515772	0.6325852036575229	0.8422800221361373	0.5681906994919891	0.8046485888212507	0.5796986518636004	0.8090758162700609	0.561171279582832	0.7742114001106807	0.5828295042321644	0.8002213613724405	0.5761695321871252	0.7974543442169342
0.6538618716796076	0.8854454897620365	0.6451219512195122	0.87825124515772	0.6324324324324324	0.841726618705036	0.5684128225175918	0.8046485888212507	0.5799285997619992	0.8090758162700609	0.5609951845906902	0.7736579966795795	0.5830645161290322	0.8002213613724405	0.576	0.7969009407858328
0.6537203597710548	0.8848920863309353	0.6453843025620171	0.87825124515772	0.6326955074875208	0.841726618705036	0.5686351192804068	0.8046485888212507	0.5797619047619048	0.8085224128389596	0.5612203934162987	0.7736579966795795	0.5832997176280759	0.8002213613724405	0.5758303321328532	0.7963475373547316
0.6535787321063394	0.884338682899834	0.645240032546786	0.8776978417266187	0.6325426550145651	0.8411732152739347	0.5688575899843505	0.8046485888212507	0.5799920603414053	0.8085224128389596	0.5610441767068273	0.7731045932484781	0.5835351089588378	0.8002213613724405	0.5756605284227382	0.7957941339236303
0.6538461538461539	0.884338682899834	0.6450956450956451	0.8771444382955175	0.6323896752706079	0.8406198118428334	0.5690802348336594	0.8046485888212507	0.5802223987291502	0.8085224128389596	0.5612695861791884	0.7731045932484781	0.583366976180864	0.7996679579413393	0.5758910692831398	0.7957941339236303
0.6541137945149407	0.884338682899834	0.6453583061889251	0.8771444382955175	0.6322365680966264	0.8400664084117322	0.5689115113547377	0.8040951853901495	0.5804529201430274	0.8085224128389596	0.5614951768488746	0.7731045932484781	0.5831987075928917	0.7991145545102379	0.5761217948717948	0.7957941339236303
0.6543816543816544	0.884338682899834	0.6452138492871691	0.8765910348644161	0.6320833333333333	0.8395130049806309	0.5691343517430474	0.8040951853901495	0.5802861685214626	0.8079690094078583	0.5617209489344592	0.7731045932484781	0.5834343434343434	0.7991145545102379	0.5759519038076152	0.7952407304925291
0.6546497337156902	0.884338682899834	0.6454767726161369	0.8765910348644161	0.6319299708211755	0.8389596015495296	0.5689655172413793	0.8035417819590481	0.5805168986083499	0.8079690094078583	0.5619469026548672	0.7731045932484781	0.5832659660468876	0.7985611510791367	0.5757818765036087	0.7946873270614278
0.6545081967213114	0.8837852794687328	0.6457399103139013	0.8765910348644161	0.6317764804003336	0.8384061981184283	0.568796550372403	0.8029883785279469	0.5807478122513922	0.8079690094078583	0.5621730382293763	0.7731045932484781	0.5835018196522442	0.7985611510791367	0.5760128359406338	0.7946873270614278
0.6543665436654367	0.8832318760376314	0.6460032626427407	0.8765910348644161	0.6316228619107217	0.8378527946873271	0.5690196078431372	0.8029883785279469	0.5809789096697174	0.8079690094078583	0.5619967793880838	0.7725511898173769	0.5837378640776699	0.7985611510791367	0.5762439807383628	0.7946873270614278
0.6542247744052502	0.8826784726065302	0.6462668298653611	0.8765910348644161	0.6318864774624374	0.8378527946873271	0.5688505296194586	0.8024349750968456	0.580812101910828	0.8074156059767571	0.5622231171969392	0.7725511898173769	0.5839740995548361	0.7985611510791367	0.5760738659173023	0.7941339236303265
0.654082888797702	0.8821250691754289	0.6465306122448979	0.8765910348644161	0.6321503131524009	0.8378527946873271	0.5686813186813187	0.8018815716657444	0.5810434090003983	0.8074156059767571	0.5620467365028203	0.7719977863862756	0.5838056680161944	0.7980077476480354	0.5763052208835341	0.7941339236303265
0.6539408866995073	0.8815716657443277	0.6467946100449163	0.8765910348644161	0.6324143692564745	0.8378527946873271	0.568904593639576	0.8018815716657444	0.5812749003984063	0.8074156059767571	0.562273276904474	0.7719977863862756	0.5840421223167275	0.7980077476480354	0.5761349939734833	0.7935805201992252
0.6542094455852157	0.8815716657443277	0.6470588235294118	0.8765910348644161	0.632678646050982	0.8378527946873271	0.5691280439905735	0.8018815716657444	0.5811080111598246	0.8068622025456558	0.5625	0.7719977863862756	0.5838735818476499	0.7974543442169342	0.5763665594855305	0.7935805201992252
0.6540673788003287	0.8810182623132263	0.6473232529628116	0.8765910348644161	0.632943143812709	0.8378527946873271	0.5693516699410609	0.8018815716657444	0.5813397129186603	0.8068622025456558	0.5623235175473982	0.7714443829551744	0.5841102553708958	0.7974543442169342	0.5765983112183354	0.7935805201992252
0.6543362104397863	0.8810182623132263	0.6475878986099755	0.8765910348644161	0.6332078628189042	0.8378527946873271	0.5691823899371069	0.801328168234643	0.5815715995213403	0.8068622025456558	0.5625504439063761	0.7714443829551744	0.5843471208434712	0.7974543442169342	0.5764279967819791	0.793027116768124
0.6546052631578947	0.8810182623132263	0.6478527607361964	0.8765910348644161	0.6334728033472803	0.8378527946873271	0.5694062131340936	0.801328168234643	0.5814046288906624	0.8063087991145546	0.5623738393217602	0.770890979524073	0.5841784989858012	0.7969009407858328	0.5762575452716298	0.7924737133370227
0.6548745372274785	0.8810182623132263	0.6481178396072013	0.8765910348644161	0.633737965676015	0.8378527946873271	0.5696302124311565	0.801328168234643	0.5812375249500998	0.8057553956834532	0.5626009693053312	0.770890979524073	0.5840097402597403	0.7963475373547316	0.5764895330112721	0.7924737133370227
0.6551440329218107	0.8810182623132263	0.6479738027015964	0.8760376314333149	0.6335845896147404	0.8372993912562258	0.5694608421881149	0.8007747648035418	0.5810702875399361	0.805201992252352	0.5628282828282828	0.770890979524073	0.5842468534307754	0.7963475373547316	0.57672170761176	0.7924737133370227
0.655413750514615	0.8810182623132263	0.6482391482391482	0.8760376314333149	0.6338500209467951	0.8372993912562258	0.5692913385826772	0.8002213613724405	0.5813024370755094	0.805201992252352	0.563055780113177	0.770890979524073	0.5840779853777417	0.7957941339236303	0.5769540692989524	0.7924737133370227
0.6556836902800659	0.8810182623132263	0.648504711183941	0.8760376314333149	0.6341156747694887	0.8372993912562258	0.569515557306026	0.8002213613724405	0.5815347721822542	0.805201992252352	0.5628790942175496	0.7703375760929718	0.584315318976026	0.7957941339236303	0.5771866182990729	0.7924737133370227
0.6559538524927895	0.8810182623132263	0.6487704918032787	0.8760376314333149	0.6339622641509434	0.8367459878251245	0.5697399527186762	0.8002213613724405	0.5817672930827669	0.805201992252352	0.5627022653721683	0.7697841726618705	0.5841463414634146	0.7952407304925291	0.5770161290322581	0.7919203099059214
0.6562242374278648	0.8810182623132263	0.6490364903649036	0.8760376314333149	0.6342281879194631	0.8367459878251245	0.5695703586913677	0.7996679579413393	0.582	0.805201992252352	0.5629299878591664	0.7697841726618705	0.5839772265148434	0.7946873270614278	0.5772488906817265	0.7919203099059214
0.6560824742268041	0.8804648588821251	0.6493027071369976	0.8760376314333149	0.6344943348720101	0.8367459878251245	0.5694006309148265	0.7991145545102379	0.5822328931572629	0.805201992252352	0.562753036437247	0.7692307692307693	0.5842148087876322	0.7946873270614278	0.5774818401937046	0.7919203099059214
0.6563531353135313	0.8804648588821251	0.6495691423881822	0.8760376314333149	0.6343408900083963	0.8361925843940232	0.5696252465483235	0.7991145545102379	0.5820656525220176	0.8046485888212507	0.5625759416767923	0.7686773657996679	0.584045584045584	0.7941339236303265	0.5773112636253532	0.7913669064748201
0.6566240198101527	0.8804648588821251	0.6498357963875205	0.8760376314333149	0.6346073078538429	0.8361925843940232	0.569455406471981	0.7985611510791367	0.5822987585102123	0.8046485888212507	0.5628038897893031	0.7686773657996679	0.5842833876221498	0.7941339236303265	0.577140549273021	0.7908135030437189
0.6564822460776218	0.8799114554510238	0.6496919917864477	0.8754842280022136	0.6348739495798319	0.8361925843940232	0.5696802210817212	0.7985611510791367	0.5821314102564102	0.8040951853901495	0.5626266720713418	0.7681239623685667	0.5845213849287169	0.7941339236303265	0.5773737373737374	0.7908135030437189
0.6567534076827757	0.8799114554510238	0.6499589153656532	0.8754842280022136	0.6347204707860445	0.835639180962922	0.5695102685624013	0.7980077476480354	0.5823647294589178	0.8040951853901495	0.5624493106244931	0.7675705589374654	0.5847595762021189	0.7941339236303265	0.5772029102667745	0.7902600996126176
0.6570247933884298	0.8799114554510238	0.6502260583641595	0.8754842280022136	0.6349873843566022	0.835639180962922	0.5697352824970368	0.7980077476480354	0.582598235765838	0.8040951853901495	0.5626774847870183	0.7675705589374654	0.5849979616795761	0.7941339236303265	0.5774363121714516	0.7902600996126176
0.6572964034725093	0.8799114554510238	0.6504934210526315	0.8754842280022136	0.6348338241480859	0.8350857775318207	0.5699604743083004	0.7980077476480354	0.5828319294023265	0.8040951853901495	0.5629058441558441	0.7675705589374654	0.585236541598695	0.7941339236303265	0.5776699029126213	0.7902600996126176
0.6571546732837056	0.8793580520199226	0.6503496503496503	0.8749308245711124	0.63510101010101	0.8350857775318207	0.5701858442071965	0.7980077476480354	0.5830658105939005	0.8040951853901495	0.5627283800243605	0.7670171555063642	0.5854753161974704	0.7941339236303265	0.5779036827195467	0.7902600996126176
0.6574265618535374	0.8793580520199226	0.6506172839506172	0.8749308245711124	0.6349473684210526	0.8345323741007195	0.5700158227848101	0.7974543442169342	0.5832998795664391	0.8040951853901495	0.5625507717303005	0.7664637520752628	0.5857142857142857	0.7941339236303265	0.5781376518218624	0.7902600996126176
0.6572847682119205	0.8788046485888212	0.6504734458624949	0.874377421140011	0.6352148272957034	0.8345323741007195	0.5702413929560743	0.7974543442169342	0.5835341365461847	0.8040951853901495	0.5623730190979277	0.7659103486441616	0.5859534503879135	0.7941339236303265	0.5779667881733496	0.7897066961815163
0.6575569358178054	0.8788046485888212	0.6503294892915981	0.8738240177089098	0.6354825115887063	0.8345323741007195	0.5704671417260491	0.7974543442169342	0.5833668139815187	0.8035417819590481	0.5626016260162602	0.7659103486441616	0.5857843137254902	0.7935805201992252	0.5777957860615883	0.789153292750415
0.6578293289146645	0.8788046485888212	0.6501854140914709	0.8732706142778085	0.6357504215851602	0.8345323741007195	0.5702970297029702	0.7969009407858328	0.5836012861736335	0.8035417819590481	0.5624237494916633	0.7653569452130603	0.5856150388230487	0.793027116768124	0.5776246453182002	0.7885998893193138
0.6581019477828429	0.8788046485888212	0.6504534212695795	0.8732706142778085	0.6360185575706453	0.8345323741007195	0.5705229793977813	0.7969009407858328	0.5834338560514676	0.8029883785279469	0.5622457282343368	0.7648035417819591	0.5854456255110384	0.7924737133370227	0.5778588807785888	0.7885998893193138
0.6583747927031509	0.8788046485888212	0.650721649484536	0.8732706142778085	0.6358649789029536	0.8339789706696181	0.5703527546571542	0.7963475373547316	0.583668543845535	0.8029883785279469	0.562067562067562	0.7642501383508578	0.5856850715746421	0.7924737133370227	0.5776876267748479	0.7880464858882125
0.6586478639568644	0.8788046485888212	0.650990099009901	0.8732706142778085	0.6357112705783031	0.8334255672385169	0.570578905630452	0.7963475373547316	0.5835010060362174	0.8024349750968456	0.5622964169381107	0.7642501383508578	0.5855155482815058	0.7919203099059214	0.5775162337662337	0.7874930824571112
0.6589211618257261	0.8788046485888212	0.6512587701196864	0.8732706142778085	0.6355574324324325	0.8328721638074156	0.5708052360174534	0.7963475373547316	0.5833333333333334	0.8018815716657444	0.5621181262729125	0.7636967349197565	0.5853458862054851	0.7913669064748201	0.5777507105156313	0.7874930824571112
0.6591946865919469	0.8788046485888212	0.6515276630883567	0.8732706142778085	0.6354034643008027	0.8323187603763144	0.571031746031746	0.7963475373547316	0.5831655255739026	0.801328168234643	0.5619396903015484	0.7631433314886552	0.5855855855855856	0.7913669064748201	0.5779853777416735	0.7874930824571112
0.659468438538206	0.8788046485888212	0.6513837257331682	0.8727172108467073	0.6352493660185968	0.831765356945213	0.5712584358872569	0.7963475373547316	0.5834004834810637	0.801328168234643	0.5621687729311048	0.7631433314886552	0.5854158131913151	0.7908135030437189	0.5782202356765542	0.7874930824571112
0.6597424179476526	0.8788046485888212	0.6516528925619834	0.8727172108467073	0.6355179704016913	0.831765356945213	0.5714853057982526	0.7963475373547316	0.5832325675130996	0.8007747648035418	0.5619902120717781	0.762589928057554	0.5852459016393443	0.7902600996126176	0.5784552845528456	0.7874930824571112
0.6600166251039069	0.8788046485888212	0.6515088879702357	0.872163807415606	0.6353637901861252	0.8312119535141118	0.5717123559793404	0.7963475373547316	0.5834677419354839	0.8007747648035418	0.5622195022439821	0.762589928057554	0.5854858548585485	0.7902600996126176	0.5786905246034973	0.7874930824571112
0.6598752598752599	0.87825124515772	0.6517783291976841	0.872163807415606	0.6356326703343208	0.8312119535141118	0.5715421303656598	0.7957941339236303	0.5832997176280759	0.8002213613724405	0.5624489795918367	0.762589928057554	0.5857260049220673	0.7902600996126176	0.5785191212367778	0.7869396790260099
0.6601497504159733	0.87825124515772	0.6516342573438146	0.8716104039845047	0.6359017781541066	0.8312119535141118	0.5713717693836978	0.7952407304925291	0.5835351089588378	0.8002213613724405	0.5626786443446304	0.762589928057554	0.5855560114895363	0.7897066961815163	0.5783475783475783	0.7863862755949087
0.6600083229296713	0.8776978417266187	0.6519039735099338	0.8716104039845047	0.6357475645912749	0.8306585500830105	0.5712012728719172	0.7946873270614278	0.5837706903512313	0.8002213613724405	0.5629084967320261	0.762589928057554	0.5853858784893268	0.789153292750415	0.5781758957654723	0.7858328721638074
0.6602830974188176	0.8776978417266187	0.6521739130434783	0.8716104039845047	0.635593220338983	0.8301051466519093	0.5710306406685237	0.7941339236303265	0.5836025848142165	0.7996679579413393	0.5627298733142624	0.7620365246264527	0.5856262833675565	0.789153292750415	0.5784114052953157	0.7858328721638074
0.6605581007913369	0.8776978417266187	0.6524440762220381	0.8716104039845047	0.6358626536668079	0.8301051466519093	0.5712579617834395	0.7941339236303265	0.5834343434343434	0.7991145545102379	0.562551103843009	0.7614831211953514	0.585456039441249	0.7885998893193138	0.5786471067644662	0.7858328721638074
0.6604166666666667	0.8771444382955175	0.6527144633236635	0.8716104039845047	0.6357082273112807	0.8295517432208079	0.5710872162485066	0.7935805201992252	0.5836701697655619	0.7991145545102379	0.5623721881390593	0.7609297177642501	0.5856966707768188	0.7885998893193138	0.57847533632287	0.7852794687327062
0.6606919549812422	0.8771444382955175	0.6529850746268657	0.8716104039845047	0.6359779380568519	0.8295517432208079	0.5713147410358566	0.7935805201992252	0.5839061868176304	0.7991145545102379	0.5621931260229133	0.7603763143331489	0.5855263157894737	0.7880464858882125	0.5783034257748777	0.7847260653016048
0.6605504587155964	0.8765910348644161	0.653255910410618	0.8716104039845047	0.6358234295415959	0.8289983397897067	0.5715424471901156	0.7935805201992252	0.5841423948220065	0.7991145545102379	0.5620139173147769	0.7598229109020476	0.5853558206499383	0.7874930824571112	0.5781313749490004	0.7841726618705036
0.6608260325406758	0.8765910348644161	0.6531120331950208	0.8710570005534034	0.6360934182590233	0.8289983397897067	0.5713716108452951	0.793027116768124	0.5843787940105221	0.7991145545102379	0.5618345618345618	0.7592695074709463	0.58559670781893	0.7874930824571112	0.5779591836734694	0.7836192584394023
0.6606844741235393	0.8760376314333149	0.6533831465338314	0.8710570005534034	0.6363636363636364	0.8289983397897067	0.5712006382130036	0.7924737133370227	0.5842105263157895	0.7985611510791367	0.5620647275706677	0.7592695074709463	0.5854261012762454	0.7869396790260099	0.5777868517762352	0.7830658550083011
0.6609603340292276	0.8760376314333149	0.6536544850498339	0.8710570005534034	0.6362090947726307	0.8284449363586054	0.5714285714285714	0.7924737133370227	0.5844471445929527	0.7985611510791367	0.5618852459016394	0.758716104039845	0.585667215815486	0.7869396790260099	0.5776143790849673	0.7825124515771997
0.6608187134502924	0.8754842280022136	0.6535105941005401	0.8705035971223022	0.6364795918367347	0.8284449363586054	0.5716566866267465	0.7924737133370227	0.5846839546191248	0.7985611510791367	0.5617056170561706	0.7581627006087438	0.5859085290482077	0.7869396790260099	0.5778504290968532	0.7825124515771997
0.6610948600083577	0.8754842280022136	0.6533665835411472	0.8699501936912009	0.6367503190131859	0.8284449363586054	0.5714856230031949	0.7919203099059214	0.5849209566274828	0.7985611510791367	0.5619360131255127	0.7581627006087438	0.5861500412201154	0.7869396790260099	0.5780866721177432	0.7825124515771997
0.6613712374581939	0.8754842280022136	0.6536382536382537	0.8699501936912009	0.6365957446808511	0.8278915329275042	0.5717139432680783	0.7919203099059214	0.5847526358475263	0.7980077476480354	0.5617562576938859	0.7576092971776425	0.585979381443299	0.7863862755949087	0.5783231083844581	0.7825124515771997
0.6616478460895023	0.8754842280022136	0.653910149750416	0.8699501936912009	0.6364410387398893	0.8273381294964028	0.5715427657873701	0.7913669064748201	0.5849898580121704	0.7980077476480354	0.5615763546798029	0.7570558937465413	0.5862211221122112	0.7863862755949087	0.5785597381342062	0.7825124515771997
0.6619246861924686	0.8754842280022136	0.6541822721598003	0.8699501936912009	0.6367120954003407	0.8273381294964028	0.5713714514194322	0.7908135030437189	0.5848214285714286	0.7974543442169342	0.5618069815195071	0.7570558937465413	0.5864630623194387	0.7863862755949087	0.5787965616045845	0.7825124515771997
0.6622017580577647	0.8754842280022136	0.6540383014154871	0.8693967902600996	0.6369833830421815	0.8273381294964028	0.5716	0.7908135030437189	0.584652862362972	0.7969009407858328	0.562037797863599	0.7570558937465413	0.5867052023121387	0.7863862755949087	0.5786240786240786	0.7819590481460985
0.6620603015075377	0.8749308245711124	0.6538942107455227	0.8688433868289983	0.6372549019607843	0.8273381294964028	0.5714285714285714	0.7902600996126176	0.5848903330625508	0.7969009407858328	0.5618577887381833	0.7565024903154399	0.5869475423378769	0.7863862755949087	0.5788611224907825	0.7819590481460985
0.6619187264348555	0.874377421140011	0.6541666666666667	0.8688433868289983	0.6371002132196162	0.8267847260653016	0.5716573258606885	0.7902600996126176	0.5847216578626575	0.7963475373547316	0.5616776315789473	0.7559490868843387	0.5871900826446281	0.7863862755949087	0.578688524590164	0.7814056447149972
0.6617770326906958	0.8738240177089098	0.6544393497290538	0.8688433868289983	0.6373720136518771	0.8267847260653016	0.5714857829395275	0.7897066961815163	0.5849593495934959	0.7963475373547316	0.5614973262032086	0.7553956834532374	0.5874328234807772	0.7863862755949087	0.5785157851578516	0.780852241283896
0.6620545073375262	0.8738240177089098	0.6542952460383653	0.8682899833978971	0.6376440460947503	0.8267847260653016	0.5713141025641025	0.789153292750415	0.5847905652704352	0.7957941339236303	0.5613168724279836	0.7548422800221362	0.587262200165426	0.7858328721638074	0.5783429040196882	0.7802988378527946
0.6619127516778524	0.8732706142778085	0.6545682102628285	0.8682899833978971	0.6379163108454312	0.8267847260653016	0.5711422845691383	0.7885998893193138	0.5850284784377543	0.7957941339236303	0.5611362700699877	0.7542888765910348	0.5875051717004551	0.7858328721638074	0.5785802215839146	0.7802988378527946
0.6617708770457407	0.8727172108467073	0.654424040066778	0.8677365799667958	0.6381888082016233	0.8267847260653016	0.5709703287890938	0.7880464858882125	0.5848595848595849	0.7952407304925291	0.5613673805601318	0.7542888765910348	0.5877483443708609	0.7858328721638074	0.5784072249589491	0.7797454344216934
0.662048698572628	0.8727172108467073	0.6546972860125261	0.8677365799667958	0.6384615384615384	0.8267847260653016	0.5711993582029683	0.7880464858882125	0.5846905537459284	0.7946873270614278	0.561598681499794	0.7542888765910348	0.587991718426501	0.7858328721638074	0.5782340862422998	0.7791920309905921
0.6623267534649308	0.8727172108467073	0.6549707602339181	0.8677365799667958	0.6387345019238991	0.8267847260653016	0.5710272873194222	0.7874930824571112	0.584928716904277	0.7946873270614278	0.5614179719703215	0.7537354731599336	0.5878210439105219	0.7852794687327062	0.5784716516023007	0.7791920309905921
0.6626050420168067	0.8727172108467073	0.6552444630171333	0.8677365799667958	0.6390076988879384	0.8267847260653016	0.5712565234845444	0.7874930824571112	0.5847595762021189	0.7941339236303265	0.5616494845360824	0.7537354731599336	0.5876502279320348	0.7847260653016048	0.5782983970406905	0.7786386275594909
0.662463219840269	0.872163807415606	0.6551003344481605	0.8671831765356945	0.6392811296534018	0.8267847260653016	0.5710843373493976	0.7869396790260099	0.5845902975947819	0.7935805201992252	0.5614686468646864	0.7531820697288323	0.5874792703150912	0.7841726618705036	0.5785361842105263	0.7786386275594909
0.6623212783851976	0.8716104039845047	0.6553743203680469	0.8671831765356945	0.639554794520548	0.8267847260653016	0.5709120128565689	0.7863862755949087	0.5844208809135399	0.793027116768124	0.5617003714403632	0.7531820697288323	0.5873081708834509	0.7836192584394023	0.5783628136569313	0.7780852241283895
0.6621792175010518	0.8710570005534034	0.6556485355648536	0.8671831765356945	0.6398286937901498	0.8267847260653016	0.5707395498392283	0.7858328721638074	0.5842513259893921	0.7924737133370227	0.5615194054500413	0.7526286662977311	0.5871369294605809	0.7830658550083011	0.5786008230452675	0.7780852241283895
0.6624579124579124	0.8710570005534034	0.6555043951444118	0.8666297731045932	0.6401028277634961	0.8267847260653016	0.5709690390028146	0.7858328721638074	0.5844897959183674	0.7924737133370227	0.5613382899628253	0.7520752628666297	0.5869655458696554	0.7825124515771997	0.5784273363524084	0.7775318206972883
0.6627368421052632	0.8710570005534034	0.6557788944723618	0.8666297731045932	0.639948564080583	0.8262313226342003	0.5707964601769911	0.7852794687327062	0.5847284605961617	0.7924737133370227	0.5615702479338843	0.7520752628666297	0.5867940199335548	0.7819590481460985	0.578665568369028	0.7775318206972883
0.6625947767481045	0.8705035971223022	0.6556346878927524	0.866076369673492	0.6397941680960549	0.8256779192030991	0.5710261569416499	0.7852794687327062	0.5845588235294118	0.7919203099059214	0.5618023976849938	0.7520752628666297	0.5870378063980058	0.7819590481460985	0.5784919653893696	0.7769784172661871
0.662873999157185	0.8705035971223022	0.6559094719195306	0.866076369673492	0.6396396396396397	0.8251245157719977	0.571256038647343	0.7852794687327062	0.5843890478136494	0.7913669064748201	0.5620347394540943	0.7520752628666297	0.587281795511222	0.7819590481460985	0.578318219291014	0.7764250138350858
0.6631534569983136	0.8705035971223022	0.6561844863731656	0.866076369673492	0.6399141630901287	0.8251245157719977	0.5714861055175191	0.7852794687327062	0.5844580777096114	0.7908135030437189	0.5618535374431113	0.7515218594355285	0.5871101871101871	0.7814056447149972	0.5781443298969072	0.7758716104039846
0.66343315056938	0.8705035971223022	0.6564597315436241	0.866076369673492	0.6401889222842422	0.8251245157719977	0.5717163577759871	0.7852794687327062	0.5842880523731587	0.7902600996126176	0.5620860927152318	0.7515218594355285	0.5873544093178037	0.7814056447149972	0.5779702970297029	0.7753182069728832
0.6637130801687764	0.8705035971223022	0.6563155686109945	0.8655229662423907	0.6400343642611683	0.8245711123408965	0.5719467956469165	0.7852794687327062	0.5845272206303725	0.7902600996126176	0.5619047619047619	0.7509684560044272	0.5871826883062838	0.780852241283896	0.5777961205117623	0.774764803541782
0.6635711270578303	0.8699501936912009	0.6561712846347607	0.8649695628112894	0.6403094112591319	0.8245711123408965	0.5721774193548387	0.7852794687327062	0.5843570843570843	0.7897066961815163	0.5621375310687655	0.7509684560044272	0.5870108243130724	0.7802988378527946	0.5780346820809249	0.774764803541782
0.6638513513513513	0.8699501936912009	0.6564468710625787	0.8649695628112894	0.6405846947549441	0.8245711123408965	0.5724082291246471	0.7852794687327062	0.5845964768537485	0.7897066961815163	0.5623704931620389	0.7509684560044272	0.5872553102873802	0.7802988378527946	0.5778603882693102	0.7742114001106807
0.6641318124207858	0.8699501936912009	0.6567226890756303	0.8649695628112894	0.6408602150537634	0.8245711123408965	0.5722356739305892	0.7847260653016048	0.5848360655737705	0.7897066961815163	0.5621890547263682	0.750415052573326	0.5870833333333333	0.7797454344216934	0.578099173553719	0.7742114001106807
0.6639898562975486	0.8693967902600996	0.6569987389659521	0.8649695628112894	0.6407056798623064	0.8240177089097952	0.5720629794105773	0.7841726618705036	0.5850758507585075	0.7897066961815163	0.5624222314392369	0.750415052573326	0.5869112130054189	0.7791920309905921	0.5783381562629185	0.7742114001106807
0.6638477801268499	0.8688433868289983	0.6568544995794785	0.8644161593801881	0.6409814894532931	0.8240177089097952	0.5722940226171244	0.7841726618705036	0.5849056603773585	0.789153292750415	0.5622406639004149	0.7498616491422246	0.5867389491242703	0.7786386275594909	0.5785773366418527	0.7742114001106807
0.6641285956006768	0.8688433868289983	0.657130837189735	0.8644161593801881	0.6408268733850129	0.823464305478694	0.5725252525252525	0.7841726618705036	0.5851456709068527	0.789153292750415	0.5624740556247405	0.7498616491422246	0.5865665415102211	0.7780852241283895	0.578816714935871	0.7742114001106807
0.6644096487515869	0.8688433868289983	0.6574074074074074	0.8644161593801881	0.6411029728565274	0.823464305478694	0.5727566693613582	0.7841726618705036	0.5853858784893268	0.789153292750415	0.5627076411960132	0.7498616491422246	0.5868113522537562	0.7780852241283895	0.5786423841059603	0.7736579966795795
0.6646909398814564	0.8688433868289983	0.6572631578947369	0.8638627559490869	0.6409482758620689	0.8229109020475927	0.5725839061868176	0.7836192584394023	0.5856262833675565	0.789153292750415	0.5629414208558371	0.7498616491422246	0.5866388308977035	0.7775318206972883	0.5784679089026915	0.7731045932484781
0.6649724692926726	0.8688433868289983	0.6571187868576243	0.8633093525179856	0.641224665804226	0.8229109020475927	0.5728155339805825	0.7836192584394023	0.5858668857847165	0.789153292750415	0.5627597672485453	0.7493082457111234	0.5868838763575606	0.7775318206972883	0.5782932891466446	0.7725511898173769
0.6652542372881356	0.8688433868289983	0.6573957016434893	0.8633093525179856	0.6410698878343399	0.8223574986164914	0.5730473492513153	0.7836192584394023	0.5856966707768188	0.7885998893193138	0.5625779625779626	0.7487548422800221	0.5871291266193063	0.7775318206972883	0.578118524658102	0.7719977863862756
0.6651123357354811	0.8682899833978971	0.6572512647554806	0.8627559490868844	0.641346568839016	0.8223574986164914	0.5732793522267207	0.7836192584394023	0.5859375	0.7885998893193138	0.562396006655574	0.7482014388489209	0.5873745819397993	0.7775318206972883	0.5779436152570481	0.7714443829551744
0.6653944020356234	0.8682899833978971	0.6575284690004217	0.8627559490868844	0.6411917098445595	0.8218040951853901	0.5735115431348724	0.7836192584394023	0.5857671740024681	0.7880464858882125	0.562213899292551	0.7476480354178195	0.587620242576328	0.7775318206972883	0.5781833264205724	0.7714443829551744
0.6656767076792532	0.8682899833978971	0.6573839662447257	0.862202545655783	0.641036717062635	0.8212506917542889	0.5737439222042139	0.7836192584394023	0.5860082304526749	0.7880464858882125	0.5624479600333055	0.7476480354178195	0.5874476987447699	0.7769784172661871	0.5784232365145229	0.7714443829551744
0.6659592529711376	0.8682899833978971	0.65766146053187	0.862202545655783	0.641313742437338	0.8212506917542889	0.573976489663559	0.7836192584394023	0.5858377933305887	0.7874930824571112	0.5622657226155768	0.7470946319867183	0.5872750104646296	0.7764250138350858	0.5782482357824824	0.770890979524073
0.6658174097664543	0.8677365799667958	0.6575168918918919	0.8616491422246818	0.6411586683960225	0.8206972883231876	0.5742092457420924	0.7836192584394023	0.5860790774299836	0.7874930824571112	0.5620833333333334	0.746541228555617	0.5871021775544388	0.7758716104039846	0.5780730897009967	0.7703375760929718
0.6656754460492779	0.8671831765356945	0.6573722010984369	0.8610957387935805	0.6414359861591695	0.8206972883231876	0.5740365111561866	0.7830658550083011	0.5859085290482077	0.7869396790260099	0.5623176323468112	0.746541228555617	0.5873481357352325	0.7758716104039846	0.5783132530120482	0.7703375760929718
0.6655333616659583	0.8666297731045932	0.6572273879966187	0.8605423353624793	0.6417135439203808	0.8206972883231876	0.5742694805194806	0.7830658550083011	0.5857378400659522	0.7863862755949087	0.5625521267723103	0.746541228555617	0.5875943000838223	0.7758716104039846	0.5785536159600998	0.7703375760929718
0.6658163265306123	0.8666297731045932	0.6575052854122622	0.8605423353624793	0.6415584415584416	0.8201438848920863	0.5740966301258628	0.7825124515771997	0.585979381443299	0.7863862755949087	0.5623696287025448	0.7459878251245158	0.5874213836477987	0.7753182069728832	0.5783783783783784	0.7697841726618705
0.6660995321139941	0.8666297731045932	0.6577834179357022	0.8605423353624793	0.6418362927674318	0.8201438848920863	0.5743298131600325	0.7825124515771997	0.5862211221122112	0.7863862755949087	0.5626043405676127	0.7459878251245158	0.5876677852348994	0.7753182069728832	0.5782029950083195	0.7692307692307693
0.6663829787234042	0.8666297731045932	0.6580617858654253	0.8605423353624793	0.641681109185442	0.819590481460985	0.5741568468102397	0.7819590481460985	0.5860503508047874	0.7858328721638074	0.562839248434238	0.7459878251245158	0.5874947545111204	0.774764803541782	0.5780274656679151	0.7686773657996679
0.6666666666666666	0.8666297731045932	0.6583403895004234	0.8605423353624793	0.6419592544429996	0.819590481460985	0.5739837398373984	0.7814056447149972	0.5858794384805945	0.7852794687327062	0.5626566416040101	0.7454344216934145	0.5873215785054576	0.7742114001106807	0.5778517901748543	0.7681239623685667
0.6665247018739353	0.866076369673492	0.6581956797966964	0.8599889319313779	0.6418039895923677	0.8190370780298838	0.5742171614477429	0.7814056447149972	0.5861214374225526	0.7852794687327062	0.5624738821562891	0.7448810182623132	0.5871482570348593	0.7736579966795795	0.5776759683465222	0.7675705589374654
0.6663826161056668	0.8655229662423907	0.6584745762711864	0.8599889319313779	0.6420824295010846	0.8190370780298838	0.5740439381611065	0.780852241283896	0.5863636363636363	0.7852794687327062	0.5627090301003345	0.7448810182623132	0.5873949579831933	0.7736579966795795	0.5775	0.7670171555063642
0.6662404092071611	0.8649695628112894	0.6583298007630352	0.8594355285002767	0.6419270833333334	0.8184836745987825	0.5742775742775743	0.780852241283896	0.5861926415874328	0.7847260653016048	0.562526139690506	0.7443276148312119	0.5872215216477512	0.7731045932484781	0.5773238849520633	0.7664637520752628
0.6665245202558635	0.8649695628112894	0.6586089906700594	0.8594355285002767	0.6417716022579244	0.8179302711676812	0.5745114006514658	0.780852241283896	0.5860215053763441	0.7841726618705036	0.5623430962343097	0.7437742114001107	0.5870479394449117	0.7725511898173769	0.5775646371976647	0.7664637520752628
0.6663822525597269	0.8644161593801881	0.6588884174798473	0.8594355285002767	0.6416159860990444	0.8173768677365799	0.574745417515275	0.780852241283896	0.5858502275548201	0.7836192584394023	0.5625784847216408	0.7437742114001107	0.5872949095498528	0.7725511898173769	0.5773884021693784	0.7659103486441616
0.666239863422962	0.8638627559490869	0.6591680814940577	0.8594355285002767	0.6414602346805737	0.8168234643054787	0.5745721271393643	0.7802988378527946	0.5856788079470199	0.7830658550083011	0.5623953098827471	0.7432208079690094	0.5871212121212122	0.7719977863862756	0.5776293823038398	0.7659103486441616
0.6665243381725021	0.8638627559490869	0.659447983014862	0.8594355285002767	0.6417391304347826	0.8168234643054787	0.5743986954749286	0.7797454344216934	0.5855072463768116	0.7825124515771997	0.5622119815668203	0.7426674045379081	0.5873684210526315	0.7719977863862756	0.5778705636743215	0.7659103486441616
0.6668090559589919	0.8638627559490869	0.6597281223449448	0.8594355285002767	0.6415832970856894	0.8162700608743774	0.5742251223491027	0.7791920309905921	0.5857497928748965	0.7825124515771997	0.5620284995808885	0.7421140011068068	0.5876158382476833	0.7719977863862756	0.5776942355889725	0.7653569452130603
0.667094017094017	0.8638627559490869	0.6600084997875053	0.8594355285002767	0.6418624891209748	0.8162700608743774	0.5744594043247654	0.7791920309905921	0.5855781185246581	0.7819590481460985	0.5622641509433962	0.7421140011068068	0.5874420564686051	0.7714443829551744	0.5779356456330965	0.7653569452130603
0.6673792218896965	0.8638627559490869	0.6602891156462585	0.8594355285002767	0.6421419242490205	0.8162700608743774	0.5746938775510204	0.7791920309905921	0.5854063018242123	0.7814056447149972	0.5620805369127517	0.7415605976757056	0.5876897133220911	0.7714443829551744	0.5777591973244147	0.7648035417819591
0.6676646706586826	0.8638627559490869	0.6601446193109315	0.8588821250691754	0.64198606271777	0.8157166574432761	0.5749285422621478	0.7791920309905921	0.585234342596433	0.780852241283896	0.5623164078892152	0.7415605976757056	0.5875158161113454	0.770890979524073	0.5775826014219991	0.7642501383508578
0.6675224646983312	0.8633093525179856	0.66	0.8583287216380742	0.6422657952069717	0.8157166574432761	0.5751633986928104	0.7791920309905921	0.5850622406639004	0.7802988378527946	0.5621326616288833	0.7410071942446043	0.5873417721518988	0.7703375760929718	0.5778242677824268	0.7642501383508578
0.6678082191780822	0.8633093525179856	0.6602809706257982	0.8583287216380742	0.6425457715780296	0.8157166574432761	0.574989783408255	0.7786386275594909	0.5853051058530511	0.7802988378527946	0.5619487610247795	0.740453790813503	0.5871675812579147	0.7697841726618705	0.5776475512766848	0.7636967349197565
0.6680942184154176	0.8633093525179856	0.6605621805792163	0.8583287216380742	0.6428259921500218	0.8157166574432761	0.5748160261651676	0.7780852241283895	0.5851328903654485	0.7797454344216934	0.5617647058823529	0.7399003873824018	0.5874155405405406	0.7697841726618705	0.5774706867671692	0.7631433314886552
0.6683804627249358	0.8633093525179856	0.6608436301661695	0.8583287216380742	0.6431064572425829	0.8157166574432761	0.5750511247443763	0.7780852241283895	0.5853759867054424	0.7797454344216934	0.5620008406893653	0.7399003873824018	0.5872412336290663	0.7692307692307693	0.5772936740678676	0.762589928057554
0.6686669524217745	0.8633093525179856	0.6611253196930946	0.8583287216380742	0.6429506765604539	0.8151632540121748	0.5748772504091653	0.7775318206972883	0.585619285120532	0.7797454344216934	0.5622371740958789	0.7399003873824018	0.5870667793744717	0.7686773657996679	0.5775356244761106	0.762589928057554
0.6689536878216124	0.8633093525179856	0.6609808102345416	0.8577753182069728	0.643231441048035	0.8151632540121748	0.5751125665165779	0.7775318206972883	0.5854469854469855	0.7791920309905921	0.5620530079932688	0.7393469839513005	0.586892177589852	0.7681239623685667	0.5777777777777777	0.762589928057554
0.6692406692406693	0.8633093525179856	0.6612627986348123	0.8577753182069728	0.6435124508519003	0.8151632540121748	0.5753480753480753	0.7775318206972883	0.5856905158069884	0.7791920309905921	0.5618686868686869	0.7387935805201993	0.5867174280879864	0.7675705589374654	0.5776006711409396	0.7620365246264527
0.6695278969957081	0.8633093525179856	0.6615450277422108	0.8577753182069728	0.6433566433566433	0.8146098505810736	0.5751741089717329	0.7769784172661871	0.5859342488555972	0.7791920309905921	0.5621052631578948	0.7387935805201993	0.5865425306813373	0.7670171555063642	0.5778430549727235	0.7620365246264527
0.669815371404036	0.8633093525179856	0.6618274978650726	0.8577753182069728	0.6436379536510712	0.8146098505810736	0.5754098360655737	0.7769784172661871	0.5861781848459617	0.7791920309905921	0.5619208087615838	0.738240177089098	0.5867908552074513	0.7670171555063642	0.5780856423173804	0.7620365246264527
0.6701030927835051	0.8633093525179856	0.6616830414352841	0.8572219147758716	0.6439195100612424	0.8146098505810736	0.5756457564575646	0.7769784172661871	0.5864223240316535	0.7791920309905921	0.562157606405394	0.738240177089098	0.5870393900889453	0.7670171555063642	0.5783284334313313	0.7620365246264527
0.6703910614525139	0.8633093525179856	0.661965811965812	0.8572219147758716	0.6442013129102845	0.8146098505810736	0.5754716981132075	0.7764250138350858	0.58625	0.7786386275594909	0.5623946037099494	0.738240177089098	0.5872881355932204	0.7670171555063642	0.5785714285714286	0.7620365246264527
0.6706792777300086	0.8633093525179856	0.662248824283882	0.8572219147758716	0.6440455341506129	0.8140564471499724	0.5752974969224456	0.7758716104039846	0.5860775323051272	0.7780852241283895	0.5622100379586672	0.7376867736579967	0.5871131835523526	0.7664637520752628	0.5788146279949559	0.7620365246264527
0.6709677419354839	0.8633093525179856	0.6625320786997434	0.8572219147758716	0.6443276390713972	0.8140564471499724	0.5751231527093597	0.7753182069728832	0.585904920767306	0.7775318206972883	0.5624472573839663	0.7376867736579967	0.5873621713316369	0.7664637520752628	0.5786375105130361	0.7614831211953514
0.6712564543889845	0.8633093525179856	0.6628155755241762	0.8572219147758716	0.6446099912357581	0.8140564471499724	0.575359342915811	0.7753182069728832	0.5861493533583646	0.7775318206972883	0.5622625580413677	0.7371333702268954	0.587611370386084	0.7664637520752628	0.5788809423643247	0.7614831211953514
0.6715454154111064	0.8633093525179856	0.6626712328767124	0.8566685113447703	0.644454186760193	0.813503043718871	0.5751848808545604	0.774764803541782	0.5859766277128547	0.7769784172661871	0.5625	0.7371333702268954	0.5874363327674024	0.7659103486441616	0.5787037037037037	0.7609297177642501
0.6718346253229974	0.8633093525179856	0.6629550321199144	0.8566685113447703	0.644298245614035	0.8129496402877698	0.5754212905877517	0.774764803541782	0.58580375782881	0.7764250138350858	0.5623151668779045	0.7365799667957942	0.5872611464968153	0.7653569452130603	0.5785263157894737	0.7603763143331489
0.6721240844463593	0.8633093525179856	0.6628106255355612	0.8561151079136691	0.6445809565598947	0.8129496402877698	0.5752467105263158	0.7742114001106807	0.5860484544695072	0.7764250138350858	0.562552831783601	0.7365799667957942	0.5870858113848768	0.7648035417819591	0.5787700084245998	0.7603763143331489
0.6719827586206897	0.8627559490868844	0.6630947278182597	0.8561151079136691	0.6448639157155399	0.8129496402877698	0.5754833401892225	0.7742114001106807	0.5858754701211868	0.7758716104039846	0.5627906976744186	0.7365799667957942	0.5873353166170846	0.7648035417819591	0.5785924989464812	0.7598229109020476
0.671841310909875	0.862202545655783	0.6633790737564322	0.8561151079136691	0.6447079490557751	0.8123962368566685	0.5753086419753086	0.7736579966795795	0.5861204013377926	0.7758716104039846	0.562605752961083	0.7360265633646929	0.5875850340136054	0.7648035417819591	0.5784148397976391	0.7592695074709463
0.6721311475409836	0.862202545655783	0.6636636636636637	0.8561151079136691	0.6449912126537786	0.8123962368566685	0.5751337999176616	0.7731045932484781	0.5859473023839398	0.7753182069728832	0.5628438425730005	0.7360265633646929	0.5874096129306678	0.7642501383508578	0.5786587937579081	0.7592695074709463
0.6724212343547691	0.862202545655783	0.6639484978540773	0.8561151079136691	0.6452747252747253	0.8123962368566685	0.5749588138385503	0.7725511898173769	0.5857740585774058	0.774764803541782	0.5626587637595258	0.7354731599335916	0.5872340425531914	0.7636967349197565	0.5784810126582278	0.758716104039845
0.6727115716753023	0.862202545655783	0.6642335766423357	0.8561151079136691	0.6455584872471416	0.8123962368566685	0.5747836835599506	0.7719977863862756	0.5856006697362913	0.7742114001106807	0.5628970775095299	0.7354731599335916	0.5870583226905066	0.7631433314886552	0.5783030814689742	0.7581627006087438
0.6730021598272138	0.862202545655783	0.6645189003436426	0.8561151079136691	0.6454025516937968	0.8118428334255673	0.5746084089035449	0.7714443829551744	0.5858458961474037	0.7742114001106807	0.5627118644067797	0.7349197565024903	0.5868824531516184	0.762589928057554	0.5785472972972973	0.7581627006087438
0.6728608470181504	0.8616491422246818	0.664804469273743	0.8561151079136691	0.6452464788732394	0.811289429994466	0.5744329896907217	0.770890979524073	0.585672392124005	0.7736579966795795	0.562950402713014	0.7349197565024903	0.5871325095867065	0.762589928057554	0.5787917194761302	0.7581627006087438
0.6731517509727627	0.8616491422246818	0.6650902837489252	0.8561151079136691	0.6455306032584764	0.811289429994466	0.5746699669966997	0.770890979524073	0.5859178541492037	0.7736579966795795	0.5631891433418151	0.7349197565024903	0.587382779198636	0.762589928057554	0.5786136939983094	0.7576092971776425
0.6734429065743944	0.8616491422246818	0.6649462365591398	0.8555617044825677	0.6458149779735682	0.811289429994466	0.5749071399092035	0.770890979524073	0.5857442348008386	0.7731045932484781	0.5630038184132372	0.7343663530713891	0.5876332622601279	0.762589928057554	0.5788583509513742	0.7576092971776425
0.6737343141497187	0.8616491422246818	0.6652323580034424	0.8555617044825677	0.6456588805641251	0.8107360265633647	0.5751445086705202	0.770890979524073	0.5855704697986577	0.7725511898173769	0.5632427843803056	0.7343663530713891	0.5878839590443686	0.762589928057554	0.5786802030456852	0.7570558937465413
0.674025974025974	0.8616491422246818	0.665518725785622	0.8555617044825677	0.6459435626102292	0.8107360265633647	0.5753820735233375	0.770890979524073	0.585396558959295	0.7719977863862756	0.5634819532908705	0.7343663530713891	0.5881348698250106	0.762589928057554	0.5789250952179433	0.7570558937465413
0.6738847986141187	0.8610957387935805	0.6658053402239449	0.8555617044825677	0.6462284958094398	0.8107360265633647	0.5756198347107438	0.770890979524073	0.5856423173803527	0.7719977863862756	0.5632965165675446	0.7338129496402878	0.5883859948761742	0.762589928057554	0.5787468247248095	0.7565024903154399
0.6737435008665511	0.8605423353624793	0.6660922016372254	0.8555617044825677	0.646513680494263	0.8107360265633647	0.5754443985117818	0.7703375760929718	0.5854682906341874	0.7714443829551744	0.56353591160221	0.7338129496402878	0.5886373344724477	0.762589928057554	0.5789919525624735	0.7565024903154399
0.6740355439965323	0.8605423353624793	0.665948275862069	0.8550083010514665	0.6467991169977925	0.8107360265633647	0.575682382133995	0.7703375760929718	0.5852941176470589	0.770890979524073	0.5633503401360545	0.7332595462091865	0.5888888888888889	0.762589928057554	0.5792372881355933	0.7565024903154399
0.6738941890719862	0.8599889319313779	0.666235446313066	0.8550083010514665	0.6470848056537103	0.8107360265633647	0.5755068266446007	0.7697841726618705	0.5851197982345523	0.7703375760929718	0.5635899617184177	0.7332595462091865	0.5887131252672082	0.7620365246264527	0.5790589232725731	0.7559490868843387
0.6741865509761388	0.8599889319313779	0.6665228645383952	0.8550083010514665	0.6473707467962881	0.8107360265633647	0.5753311258278145	0.7692307692307693	0.5853658536585366	0.7703375760929718	0.563404255319149	0.7327061427780852	0.5885372112917023	0.7614831211953514	0.5788804071246819	0.7553956834532374
0.6744791666666666	0.8599889319313779	0.6668105308588692	0.8550083010514665	0.6472148541114059	0.8101826231322634	0.5751552795031056	0.7686773657996679	0.5856121161127471	0.7703375760929718	0.5632183908045977	0.732152739346984	0.5883611467693625	0.7609297177642501	0.5791260076368264	0.7553956834532374
0.6747720364741642	0.8599889319313779	0.667098445595855	0.8550083010514665	0.6475011057054401	0.8101826231322634	0.5749792874896438	0.7681239623685667	0.5858585858585859	0.7703375760929718	0.5630323679727428	0.7315993359158827	0.5881849315068494	0.7603763143331489	0.5793718166383701	0.7553956834532374
0.6750651607298002	0.8599889319313779	0.6669546436285098	0.8544548976203652	0.6473451327433628	0.8096292197011622	0.5748031496062992	0.7675705589374654	0.5856842105263158	0.7697841726618705	0.5628461866212185	0.7310459324847814	0.5880085653104925	0.7598229109020476	0.5791932059447983	0.7548422800221362
0.6753585397653195	0.8599889319313779	0.6668107173725151	0.853901494189264	0.6476316954404604	0.8096292197011622	0.5746268656716418	0.7670171555063642	0.5859309182813817	0.7697841726618705	0.5630861040068201	0.7310459324847814	0.5882604970008569	0.7598229109020476	0.5794392523364486	0.7548422800221362
0.6756521739130434	0.8599889319313779	0.6670990056204064	0.853901494189264	0.6474756421612046	0.8090758162700609	0.5748652011613439	0.7670171555063642	0.5861778339654445	0.7697841726618705	0.5628997867803838	0.7304925290536801	0.5885126446635234	0.7598229109020476	0.5792605184870379	0.7542888765910348
0.6759460635058722	0.8599889319313779	0.6673875432525952	0.853901494189264	0.6473194505981391	0.8085224128389596	0.5746887966804979	0.7664637520752628	0.586424957841484	0.7697841726618705	0.5631399317406144	0.7304925290536801	0.5887650085763293	0.7598229109020476	0.5795068027210885	0.7542888765910348
0.6762402088772846	0.8599889319313779	0.667676330592817	0.853901494189264	0.6471631205673759	0.8079690094078583	0.5745122457451225	0.7659103486441616	0.5866722901729228	0.7697841726618705	0.5629534784464362	0.7299391256225789	0.589017589017589	0.7598229109020476	0.5793279455550829	0.7537354731599336
0.6760992599042229	0.8594355285002767	0.667965367965368	0.853901494189264	0.647450110864745	0.8079690094078583	0.5743355481727574	0.7653569452130603	0.5864978902953587	0.7692307692307693	0.5631938514090521	0.7299391256225789	0.5892703862660944	0.7598229109020476	0.5791489361702128	0.7531820697288323
0.6763937282229965	0.8594355285002767	0.667821567778259	0.8533480907581626	0.64773735581189	0.8079690094078583	0.5741587037806398	0.7648035417819591	0.5863233431827776	0.7686773657996679	0.5630072618539086	0.7293857221914776	0.5890940317732932	0.7592695074709463	0.5793954874414644	0.7531820697288323
0.6766884531590414	0.8594355285002767	0.6681109185441941	0.8533480907581626	0.6480248557478917	0.8079690094078583	0.5739817123857024	0.7642501383508578	0.5861486486486487	0.7681239623685667	0.5632478632478632	0.7293857221914776	0.5889175257731959	0.758716104039845	0.5796422487223168	0.7531820697288323
0.6769834350479512	0.8594355285002767	0.6684005201560468	0.8533480907581626	0.6483126110124334	0.8079690094078583	0.5742203742203742	0.7642501383508578	0.5863962822137727	0.7681239623685667	0.5634886703719538	0.7293857221914776	0.588740868070477	0.7581627006087438	0.5794631444397103	0.7526286662977311
0.6772786742259049	0.8594355285002767	0.6686903729401561	0.8533480907581626	0.6486006219458018	0.8079690094078583	0.5740432612312812	0.7636967349197565	0.5862214708368555	0.7675705589374654	0.5633019674935843	0.7288323187603764	0.5885640584694755	0.7576092971776425	0.5797101449275363	0.7526286662977311
0.6775741710296684	0.8594355285002767	0.6689804772234273	0.8533480907581626	0.6484444444444445	0.8074156059767571	0.5742821473158551	0.7636967349197565	0.5864693446088795	0.7675705589374654	0.5635430038510911	0.7288323187603764	0.5888172043010753	0.7576092971776425	0.579957356076759	0.7526286662977311
0.6778699257965953	0.8594355285002767	0.6688368055555556	0.8527946873270614	0.6487327701200534	0.8074156059767571	0.5745212323064113	0.7636967349197565	0.5867174280879864	0.7675705589374654	0.5637842465753424	0.7288323187603764	0.5890705679862306	0.7576092971776425	0.5802047781569966	0.7526286662977311
0.6781659388646288	0.8594355285002767	0.6691272253582284	0.8527946873270614	0.6485765124555161	0.8068622025456558	0.5747605164514785	0.7636967349197565	0.5865425306813373	0.7670171555063642	0.5635974304068523	0.728278915329275	0.5888936719758933	0.7570558937465413	0.5800256081946222	0.7520752628666297
0.6784622105723023	0.8594355285002767	0.6694178974804518	0.8527946873270614	0.6488651535380507	0.8068622025456558	0.575	0.7636967349197565	0.5863674851820491	0.7664637520752628	0.5634104541559555	0.7277255118981738	0.5891472868217055	0.7570558937465413	0.5798462852263023	0.7515218594355285
0.6787587412587412	0.8594355285002767	0.6697088222511951	0.8527946873270614	0.649154051647373	0.8068622025456558	0.574822842851188	0.7631433314886552	0.5861922914019483	0.7659103486441616	0.5636519502786113	0.7277255118981738	0.5889702714347264	0.7565024903154399	0.5800939769329346	0.7515218594355285
0.6790555312636641	0.8594355285002767	0.6695652173913044	0.8522412838959601	0.6489977728285078	0.8063087991145546	0.5750625521267723	0.7631433314886552	0.5864406779661017	0.7659103486441616	0.5638936535162951	0.7277255118981738	0.5892241379310345	0.7565024903154399	0.5803418803418804	0.7515218594355285
0.678915135608049	0.8588821250691754	0.6694214876033058	0.8516878804648589	0.6492869875222816	0.8063087991145546	0.575302461410096	0.7631433314886552	0.5866892751165749	0.7659103486441616	0.5641355641355641	0.7277255118981738	0.5894782233721432	0.7565024903154399	0.5801624625908508	0.7509684560044272
0.6792122538293217	0.8588821250691754	0.6692776327241079	0.8511344770337577	0.6495764600980829	0.8063087991145546	0.575542570951586	0.7631433314886552	0.5865139949109415	0.7653569452130603	0.5639484978540773	0.7271721084670725	0.5893011216566005	0.7559490868843387	0.5799828913601369	0.750415052573326
0.6790718038528897	0.8583287216380742	0.6695690030474531	0.8511344770337577	0.6498661909009813	0.8063087991145546	0.5753653444676409	0.762589928057554	0.5863385659736954	0.7648035417819591	0.5641906397595534	0.7271721084670725	0.5895554596460941	0.7559490868843387	0.5798031664527171	0.7498616491422246
0.6793692509855453	0.8583287216380742	0.669425087108014	0.8505810736026563	0.6497099509147702	0.8057553956834532	0.575187969924812	0.7620365246264527	0.5865874363327674	0.7648035417819591	0.5640034364261168	0.7266187050359713	0.5898100172711571	0.7559490868843387	0.5796232876712328	0.7493082457111234
0.6792287467134093	0.8577753182069728	0.6697167755991286	0.8505810736026563	0.65	0.8057553956834532	0.5754283326368576	0.7620365246264527	0.586411889596603	0.7642501383508578	0.5638160721959604	0.7260653016048699	0.5900647948164147	0.7559490868843387	0.5794432548179872	0.7487548422800221
0.6795265234546252	0.8577753182069728	0.6695727986050567	0.8500276701715551	0.6502903081732917	0.8057553956834532	0.5752508361204013	0.7614831211953514	0.586661002548853	0.7642501383508578	0.5638709677419355	0.7255118981737687	0.5898876404494382	0.7553956834532374	0.5792630676949443	0.7482014388489209
0.6798245614035088	0.8577753182069728	0.6698648059310947	0.8500276701715551	0.6505808757819481	0.8057553956834532	0.575491426181514	0.7614831211953514	0.5869103272418189	0.7642501383508578	0.5641135972461274	0.7255118981737687	0.5897103329009944	0.7548422800221362	0.5795113587655379	0.7482014388489209
0.6796840719613866	0.8572219147758716	0.6701570680628273	0.8500276701715551	0.6504246759052302	0.805201992252352	0.5753138075313807	0.7609297177642501	0.5867346938775511	0.7636967349197565	0.5639259578131727	0.7249584947426674	0.5899653979238755	0.7548422800221362	0.5797598627787307	0.7482014388489209
0.6795434591747147	0.8566685113447703	0.6700130947184636	0.8494742667404538	0.6502683363148479	0.8046485888212507	0.575554625366262	0.7609297177642501	0.5869842620161634	0.7636967349197565	0.5641688199827735	0.7249584947426674	0.5902206836867157	0.7548422800221362	0.5795795795795796	0.7476480354178195
0.6798418972332015	0.8566685113447703	0.6698689956331878	0.8489208633093526	0.6505592841163311	0.8046485888212507	0.5753768844221105	0.7603763143331489	0.5868085106382979	0.7631433314886552	0.5639810426540285	0.7244050913115662	0.59004329004329	0.7542888765910348	0.5798283261802575	0.7476480354178195
0.679701230228471	0.8561151079136691	0.6701616426387068	0.8489208633093526	0.6504028648164727	0.8040951853901495	0.5756179304566401	0.7603763143331489	0.5870583226905066	0.7631433314886552	0.5642241379310344	0.7244050913115662	0.5902988306626246	0.7542888765910348	0.579647917561185	0.7470946319867183
0.68	0.8561151079136691	0.6700174825174825	0.8483674598782512	0.6502463054187192	0.8035417819590481	0.575859178541492	0.7603763143331489	0.5868824531516184	0.762589928057554	0.5644674428633032	0.7244050913115662	0.5905545927209706	0.7542888765910348	0.5798969072164949	0.7470946319867183
0.6798592788038699	0.8555617044825677	0.6703104503716659	0.8483674598782512	0.6505376344086021	0.8035417819590481	0.5761006289308176	0.7603763143331489	0.5867064337452067	0.7620365246264527	0.5642795513373597	0.7238516878804648	0.5908105765062852	0.7542888765910348	0.5797163730124624	0.746541228555617
0.6797184337879455	0.8550083010514665	0.6706036745406824	0.8483674598782512	0.6503809950694756	0.8029883785279469	0.5763422818791947	0.7603763143331489	0.5865302642796248	0.7614831211953514	0.5640914976262408	0.7232982844493636	0.5910667823070251	0.7542888765910348	0.5799656061908857	0.746541228555617
0.6800176056338029	0.8550083010514665	0.6708971553610503	0.8483674598782512	0.6506726457399103	0.8029883785279469	0.5761644985312631	0.7598229109020476	0.5863539445628998	0.7609297177642501	0.5643350604490501	0.7232982844493636	0.5913232104121475	0.7542888765910348	0.5797849462365592	0.7459878251245158
0.6803170409511229	0.8550083010514665	0.6711908931698775	0.8483674598782512	0.6505159264244056	0.8024349750968456	0.5759865659109992	0.7592695074709463	0.5861774744027304	0.7603763143331489	0.56414686825054	0.7227448810182623	0.5911458333333334	0.7537354731599336	0.5796041308089501	0.7454344216934145
0.6801762114537445	0.8544548976203652	0.671484888304862	0.8483674598782512	0.650359066427289	0.8018815716657444	0.5762284754304914	0.7592695074709463	0.586427656850192	0.7603763143331489	0.5639585133967157	0.7221914775871611	0.5909683022145028	0.7531820697288323	0.5794231597072751	0.7448810182623132
0.6800352578228295	0.853901494189264	0.6713409290096407	0.84781405644715	0.6506511001347104	0.8018815716657444	0.5764705882352941	0.7592695074709463	0.5862510674637063	0.7598229109020476	0.5637699956766105	0.7216380741560597	0.5912250217202433	0.7531820697288323	0.5796726959517657	0.7448810182623132
0.6803350970017636	0.853901494189264	0.6716352476983779	0.84781405644715	0.6509433962264151	0.8018815716657444	0.5762925598991173	0.758716104039845	0.5865014950875694	0.7598229109020476	0.5640138408304498	0.7216380741560597	0.5914819643633203	0.7531820697288323	0.5794915984489444	0.7443276148312119
0.6806352007057785	0.853901494189264	0.6719298245614035	0.84781405644715	0.6512359550561798	0.8018815716657444	0.5761143818334735	0.7581627006087438	0.5863247863247864	0.7592695074709463	0.5638251839030722	0.7210846707249585	0.591304347826087	0.7526286662977311	0.5793103448275863	0.7437742114001107
0.6809355692850838	0.853901494189264	0.6717858709960509	0.8472606530160487	0.6515287769784173	0.8018815716657444	0.5763567522086663	0.7581627006087438	0.5865754595981189	0.7592695074709463	0.5636363636363636	0.7205312672938572	0.5911265767725098	0.7520752628666297	0.5795601552393272	0.7437742114001107
0.680794701986755	0.8533480907581626	0.6720807726075505	0.8472606530160487	0.6518218623481782	0.8018815716657444	0.5765993265993266	0.7581627006087438	0.586398631308811	0.758716104039845	0.5638804677349502	0.7205312672938572	0.5909486510008704	0.7515218594355285	0.5793787748058671	0.7432208079690094
0.681095406360424	0.8533480907581626	0.6723759332454985	0.8472606530160487	0.6516651665166516	0.801328168234643	0.576421052631579	0.7576092971776425	0.5862216516902011	0.7581627006087438	0.5636915077989602	0.719977863862756	0.5907705703090989	0.7509684560044272	0.5796288303841174	0.7432208079690094
0.6813963764913831	0.8533480907581626	0.6726713532513181	0.8472606530160487	0.6519585772174696	0.801328168234643	0.5766638584667229	0.7576092971776425	0.5860445205479452	0.7576092971776425	0.563935847420893	0.719977863862756	0.5910278745644599	0.7509684560044272	0.5798791018998273	0.7432208079690094
0.6816976127320955	0.8533480907581626	0.672967032967033	0.8472606530160487	0.6518018018018018	0.8007747648035418	0.5764854614412137	0.7570558937465413	0.5858672376873661	0.7570558937465413	0.5641803989592368	0.719977863862756	0.5912854030501089	0.7509684560044272	0.5796976241900648	0.7426674045379081
0.681999115435648	0.8533480907581626	0.6732629727352683	0.8472606530160487	0.6520955385308698	0.8007747648035418	0.5767284991568297	0.7570558937465413	0.5861182519280206	0.7570558937465413	0.5644251626898048	0.719977863862756	0.5911072362685266	0.750415052573326	0.5795159896283492	0.7421140011068068
0.6818584070796461	0.8527946873270614	0.673559172899252	0.8472606530160487	0.6523895401262398	0.8007747648035418	0.5765499789118516	0.7565024903154399	0.5859408486926704	0.7565024903154399	0.5642361111111112	0.7194244604316546	0.5913650239860445	0.750415052573326	0.5797665369649806	0.7421140011068068
0.6821602478972997	0.8527946873270614	0.6738556338028169	0.8472606530160487	0.6526838069463239	0.8007747648035418	0.5763713080168776	0.7559490868843387	0.5857632933104632	0.7559490868843387	0.5640468953538862	0.7188710570005534	0.5916230366492147	0.750415052573326	0.5795847750865052	0.7415605976757056
0.6824623560673162	0.8527946873270614	0.6741523557904007	0.8472606530160487	0.6525270758122743	0.8002213613724405	0.5766146053186999	0.7559490868843387	0.5855855855855856	0.7553956834532374	0.5642919200695048	0.7188710570005534	0.5918812745525971	0.750415052573326	0.579402855906534	0.7410071942446043
0.6827647319450598	0.8527946873270614	0.6740088105726872	0.8467072495849475	0.6528216704288939	0.8002213613724405	0.5764358108108109	0.7553956834532374	0.5858369098712446	0.7553956834532374	0.5645371577574967	0.7188710570005534	0.5921397379912664	0.750415052573326	0.5792207792207792	0.740453790813503
0.6826241134751773	0.8522412838959601	0.6738651388276774	0.8461538461538461	0.6526648599819331	0.7996679579413393	0.5762568652302492	0.7548422800221362	0.5860884499785316	0.7553956834532374	0.5643478260869565	0.7183176535694521	0.5923984272608126	0.750415052573326	0.5794716327414465	0.740453790813503
0.6829268292682927	0.8522412838959601	0.6741622574955908	0.8461538461538461	0.6529597830998645	0.7996679579413393	0.5760777683854607	0.7542888765910348	0.5859106529209622	0.7548422800221362	0.5645933014354066	0.7183176535694521	0.5922202797202797	0.7498616491422246	0.5797227036395147	0.740453790813503
0.6832298136645962	0.8522412838959601	0.674459638288487	0.8461538461538461	0.6528028933092225	0.7991145545102379	0.5758985200845665	0.7537354731599336	0.5861624409110443	0.7548422800221362	0.5648389904264578	0.7183176535694521	0.5920419763882816	0.7493082457111234	0.5795405288253143	0.7399003873824018
0.6835330670217488	0.8522412838959601	0.6747572815533981	0.8461538461538461	0.6530981456354591	0.7991145545102379	0.5761421319796954	0.7537354731599336	0.5859845227858985	0.7542888765910348	0.5646495428820201	0.7177642501383509	0.5918635170603674	0.7487548422800221	0.5793581960104076	0.7393469839513005
0.6838365896980462	0.8522412838959601	0.6750551876379691	0.8461538461538461	0.6529411764705882	0.7985611510791367	0.5763859500634786	0.7537354731599336	0.5858064516129032	0.7537354731599336	0.5648954703832753	0.7177642501383509	0.5921225382932166	0.7487548422800221	0.5796095444685466	0.7393469839513005
0.6836961350510884	0.8516878804648589	0.6753533568904594	0.8461538461538461	0.6532367587143504	0.7985611510791367	0.5766299745977985	0.7537354731599336	0.5860585197934596	0.7537354731599336	0.5647058823529412	0.7172108467072495	0.5923817863397548	0.7487548422800221	0.5798611111111112	0.7393469839513005
0.684	0.8516878804648589	0.6752098983650022	0.8456004427227449	0.6530797101449275	0.7980077476480354	0.5764506565014824	0.7531820697288323	0.5858803271631511	0.7531820697288323	0.5645161290322581	0.7166574432761483	0.5922032413491021	0.7482014388489209	0.5801128962223188	0.7393469839513005
0.6843041351711872	0.8516878804648589	0.6750663129973474	0.8450470392916436	0.6529225192569098	0.7974543442169342	0.576271186440678	0.7526286662977311	0.5857019810508183	0.7526286662977311	0.5647623201046664	0.7166574432761483	0.5920245398773006	0.7476480354178195	0.5799304952215465	0.7387935805201993
0.6846085409252669	0.8516878804648589	0.6749226006191951	0.8444936358605424	0.6532184950135993	0.7974543442169342	0.5765154726579059	0.7526286662977311	0.5859543300301594	0.7526286662977311	0.5645724258289704	0.716104039845047	0.5918456817185445	0.7470946319867183	0.579747935680139	0.738240177089098
0.6844681797952826	0.8511344770337577	0.6752212389380531	0.8444936358605424	0.6535147392290249	0.7974543442169342	0.5767599660729432	0.7526286662977311	0.5857758620689655	0.7520752628666297	0.5643823657791357	0.7155506364139458	0.5921052631578947	0.7470946319867183	0.5795652173913044	0.7376867736579967
0.6843276936776491	0.8505810736026563	0.6755201416555998	0.8444936358605424	0.6533575317604355	0.7969009407858328	0.5770046669495121	0.7526286662977311	0.5855972401897369	0.7515218594355285	0.5641921397379913	0.7149972329828445	0.5923650724001756	0.7470946319867183	0.5793823401478904	0.7371333702268954
0.6846325167037862	0.8505810736026563	0.6753764393268379	0.843940232429441	0.6536541080344984	0.7969009407858328	0.5768251273344652	0.7520752628666297	0.58541846419327	0.7509684560044272	0.564438619484491	0.7149972329828445	0.5921861281826163	0.746541228555617	0.5796344647519582	0.7371333702268954
0.6849376114081996	0.8505810736026563	0.6756756756756757	0.843940232429441	0.6539509536784741	0.7969009407858328	0.5770700636942675	0.7520752628666297	0.5856711264566249	0.7509684560044272	0.5642482517482518	0.7144438295517432	0.5924462011418533	0.746541228555617	0.5798868088811493	0.7371333702268954
0.6852429781542577	0.8505810736026563	0.6759751773049646	0.843940232429441	0.6542480690595184	0.7969009407858328	0.5768903993203058	0.7515218594355285	0.5854922279792746	0.750415052573326	0.5640577175338872	0.7138904261206419	0.5922671353251318	0.7459878251245158	0.5797038327526133	0.7365799667957942
0.6851025869759143	0.8500276701715551	0.6762749445676275	0.843940232429441	0.6540909090909091	0.7963475373547316	0.5771355716107097	0.7515218594355285	0.5853131749460043	0.7498616491422246	0.5638670166229222	0.7133370226895407	0.5925274725274725	0.7459878251245158	0.579520697167756	0.7360265633646929
0.6849620705042392	0.8494742667404538	0.6765749778172139	0.843940232429441	0.6539336061846294	0.7957941339236303	0.5773809523809523	0.7515218594355285	0.5851339671564391	0.7493082457111234	0.5641137855579869	0.7133370226895407	0.592788038698329	0.7459878251245158	0.5793374019180471	0.7354731599335916
0.6848214285714286	0.8489208633093526	0.6768752774079005	0.843940232429441	0.6537761601455869	0.7952407304925291	0.5772011909825606	0.7509684560044272	0.5853869433635971	0.7493082457111234	0.563922942206655	0.7127836192584394	0.592608886933568	0.7454344216934145	0.579590056694287	0.7354731599335916
0.6851272889682894	0.8489208633093526	0.6767317939609236	0.8433868289983398	0.6536185707783341	0.7946873270614278	0.5770212765957446	0.750415052573326	0.5856401384083045	0.7493082457111234	0.5641699518177836	0.7127836192584394	0.5924295774647887	0.7448810182623132	0.5794066317626527	0.7349197565024903
0.6854334226988382	0.8489208633093526	0.6770324300310973	0.8433868289983398	0.6534608378870674	0.7941339236303265	0.5772669220945083	0.750415052573326	0.585893552574643	0.7493082457111234	0.5644171779141104	0.7127836192584394	0.5926904447380009	0.7448810182623132	0.5796595373199476	0.7349197565024903
0.6857398301296379	0.8489208633093526	0.6773333333333333	0.8433868289983398	0.6533029612756264	0.7935805201992252	0.5775127768313458	0.750415052573326	0.5857142857142857	0.7487548422800221	0.564226216571679	0.7122302158273381	0.5929515418502203	0.7448810182623132	0.5794759825327511	0.7343663530713891
0.686046511627907	0.8489208633093526	0.6776345042240997	0.8433868289983398	0.6536007292616226	0.7935805201992252	0.5777588410737111	0.750415052573326	0.5859679514941533	0.7487548422800221	0.5640350877192982	0.7116768123962368	0.5927721463199648	0.7443276148312119	0.5792922673656619	0.7338129496402878
0.6863534675615213	0.8489208633093526	0.677491103202847	0.8428334255672385	0.6534427724578203	0.793027116768124	0.578005115089514	0.750415052573326	0.58578856152513	0.7482014388489209	0.564282580078982	0.7116768123962368	0.5925925925925926	0.7437742114001107	0.5791083916083916	0.7332595462091865
0.6866606982990152	0.8489208633093526	0.6777926123720516	0.8428334255672385	0.6537408759124088	0.793027116768124	0.5782515991471215	0.750415052573326	0.5856090160381447	0.7476480354178195	0.564091308165057	0.7111234089651356	0.5928539920599912	0.7437742114001107	0.5789243550502842	0.7327061427780852
0.6869682042095835	0.8489208633093526	0.6780943900267141	0.8428334255672385	0.6535828388863533	0.7924737133370227	0.5780716723549488	0.7498616491422246	0.5858629661751952	0.7476480354178195	0.5643390425999122	0.7111234089651356	0.5931156222418358	0.7437742114001107	0.5787401574803149	0.732152739346984
0.6872759856630825	0.8489208633093526	0.6783964365256124	0.8428334255672385	0.6538812785388128	0.7924737133370227	0.5778915919760991	0.7493082457111234	0.586117136659436	0.7476480354178195	0.5645869947275922	0.7111234089651356	0.5933774834437087	0.7437742114001107	0.5785557986870897	0.7315993359158827
0.6875840430300314	0.8489208633093526	0.67825311942959	0.8422800221361373	0.6537231612608497	0.7919203099059214	0.5777113578138343	0.7487548422800221	0.5859375	0.7470946319867183	0.5648351648351648	0.7111234089651356	0.5931978798586572	0.7432208079690094	0.5783712784588442	0.7310459324847814
0.6874439461883408	0.8483674598782512	0.6781096745430227	0.841726618705036	0.6535648994515539	0.7913669064748201	0.5779581375480564	0.7487548422800221	0.5857577073382545	0.746541228555617	0.5646437994722955	0.7105700055340343	0.5934600088378259	0.7432208079690094	0.5781865965834428	0.7304925290536801
0.6873037236428892	0.84781405644715	0.6784121320249777	0.841726618705036	0.6538637402834934	0.7913669064748201	0.5777777777777777	0.7482014388489209	0.5855777584708949	0.7459878251245158	0.5648922129344479	0.7105700055340343	0.5937223695844386	0.7432208079690094	0.5784399649430324	0.7304925290536801
0.6876122082585279	0.84781405644715	0.678714859437751	0.841726618705036	0.6541628545288197	0.7913669064748201	0.5780247969217615	0.7482014388489209	0.5853976531942634	0.7454344216934145	0.5647007042253521	0.710016602102933	0.5939849624060151	0.7432208079690094	0.5786935554581324	0.7304925290536801
0.6874719353390211	0.8472606530160487	0.6785714285714286	0.8411732152739347	0.6544622425629291	0.7913669064748201	0.5782720273738238	0.7482014388489209	0.5856521739130435	0.7454344216934145	0.5649493615147512	0.710016602102933	0.5938053097345133	0.7426674045379081	0.5789473684210527	0.7304925290536801
0.6877807726864331	0.8472606530160487	0.6788744975435462	0.8411732152739347	0.6547619047619048	0.7913669064748201	0.5785194694052204	0.7482014388489209	0.5859069160504567	0.7454344216934145	0.5651982378854625	0.710016602102933	0.5936254980079682	0.7421140011068068	0.5792014041246161	0.7304925290536801
0.6880898876404494	0.8472606530160487	0.6787310098302055	0.8406198118428334	0.6550618415025194	0.7913669064748201	0.5787671232876712	0.7482014388489209	0.5857267188859878	0.7448810182623132	0.5650066108417805	0.7094631986718317	0.5934455270150576	0.7415605976757056	0.5794556628621598	0.7304925290536801
0.6883992805755396	0.8472606530160487	0.679034421099687	0.8406198118428334	0.6553620531622365	0.7913669064748201	0.5790149892933619	0.7482014388489209	0.585981715280801	0.7448810182623132	0.5652557319223986	0.7094631986718317	0.5937084625609216	0.7415605976757056	0.5792709705753184	0.7299391256225789
0.6887089518668466	0.8472606530160487	0.6793381037567084	0.8406198118428334	0.6556625401192113	0.7913669064748201	0.578834618680377	0.7476480354178195	0.585801393728223	0.7443276148312119	0.5655050727834142	0.7094631986718317	0.5935283687943262	0.7410071942446043	0.5790861159929701	0.7293857221914776
0.689018901890189	0.8472606530160487	0.6791946308724832	0.8400664084117322	0.6559633027522935	0.7913669064748201	0.5790827261037291	0.7476480354178195	0.5856209150326798	0.7437742114001107	0.5653133274492498	0.7089097952407305	0.5937915742793791	0.7410071942446043	0.5789010989010989	0.7288323187603764
0.6893291310220622	0.8472606530160487	0.6790510295434199	0.8395130049806309	0.6558054153281322	0.7908135030437189	0.5793310463121784	0.7476480354178195	0.5858761987794245	0.7437742114001107	0.565121412803532	0.7083563918096292	0.5936113575865128	0.740453790813503	0.579155672823219	0.7288323187603764
0.6896396396396396	0.8472606530160487	0.6793551276309897	0.8395130049806309	0.6556473829201102	0.7902600996126176	0.5791505791505791	0.7470946319867183	0.5856955952900131	0.7432208079690094	0.5653710247349824	0.7083563918096292	0.5938748335552596	0.740453790813503	0.5789705235371755	0.728278915329275
0.6899504281207751	0.8472606530160487	0.6796594982078853	0.8395130049806309	0.6559485530546624	0.7902600996126176	0.5793991416309013	0.7470946319867183	0.5859511343804538	0.7432208079690094	0.5651789659743703	0.707802988378528	0.5941385435168739	0.740453790813503	0.579225352112676	0.728278915329275
0.6902614968440036	0.8472606530160487	0.6795159121470192	0.8389596015495296	0.65625	0.7902600996126176	0.579647917561185	0.7470946319867183	0.5857704059362724	0.7426674045379081	0.5649867374005305	0.7072495849474266	0.5939582407818748	0.7399003873824018	0.5790400704535447	0.7277255118981738
0.6905728461885431	0.8472606530160487	0.679372197309417	0.8384061981184283	0.6565517241379311	0.7902600996126176	0.5794673539518901	0.746541228555617	0.5860262008733624	0.7426674045379081	0.5652366209641752	0.7072495849474266	0.5937777777777777	0.7393469839513005	0.579295154185022	0.7277255118981738
0.6908844765342961	0.8472606530160487	0.6796769851951547	0.8384061981184283	0.65639374425023	0.7897066961815163	0.579286635152557	0.7459878251245158	0.5862822193097422	0.7426674045379081	0.5650442477876106	0.7066961815163254	0.5940417963539351	0.7393469839513005	0.5791097399735566	0.7271721084670725
0.691196388261851	0.8472606530160487	0.6799820466786356	0.8384061981184283	0.6562356189599632	0.789153292750415	0.5795356835769562	0.7459878251245158	0.5861013986013986	0.7421140011068068	0.5648517042939354	0.7061427780852241	0.5938612099644128	0.7387935805201993	0.5789241622574955	0.7266187050359713
0.6915085817524842	0.8472606530160487	0.6802873821284239	0.8384061981184283	0.6565377532228361	0.789153292750415	0.5797849462365592	0.7459878251245158	0.5859204197638828	0.7415605976757056	0.5646589902568645	0.7055893746541229	0.5936804628393414	0.738240177089098	0.5787384208204676	0.7260653016048699
0.6918210573881609	0.8472606530160487	0.6805929919137467	0.8384061981184283	0.6568401658222017	0.789153292750415	0.5800344234079173	0.7459878251245158	0.5861767279090113	0.7415605976757056	0.564466105449712	0.7050359712230215	0.5939447907390917	0.738240177089098	0.5789938217122683	0.7260653016048699
0.6921338155515371	0.8472606530160487	0.6808988764044944	0.8384061981184283	0.6571428571428571	0.789153292750415	0.5802841153680586	0.7459878251245158	0.5864332603938731	0.7415605976757056	0.56427304964539	0.7044825677919203	0.5942093541202672	0.738240177089098	0.5788079470198676	0.7255118981737687
0.6924468566259611	0.8472606530160487	0.6812050359712231	0.8384061981184283	0.6574458275703089	0.789153292750415	0.5801033591731266	0.7454344216934145	0.5866900175131349	0.7415605976757056	0.564079822616408	0.703929164360819	0.5940285204991087	0.7376867736579967	0.5786219081272085	0.7249584947426674
0.6927601809954751	0.8472606530160487	0.6810616284300495	0.8378527946873271	0.6577490774907749	0.789153292750415	0.5803532959931064	0.7454344216934145	0.5869469995619798	0.7415605976757056	0.5638864241348713	0.7033757609297178	0.5938475256353098	0.7371333702268954	0.5788775961113566	0.7249584947426674
0.6930737890448166	0.8472606530160487	0.6813681368136814	0.8378527946873271	0.658052607291186	0.789153292750415	0.5806034482758621	0.7454344216934145	0.5872042068361086	0.7415605976757056	0.5641367066134043	0.7033757609297178	0.5936663693131133	0.7365799667957942	0.5786914235190097	0.7244050913115662
0.6933876811594203	0.8472606530160487	0.6816749212066636	0.8378527946873271	0.6578947368421053	0.7885998893193138	0.5808538163001293	0.7454344216934145	0.5874616396317405	0.7415605976757056	0.5639431616341031	0.7028223574986165	0.5939312806782686	0.7365799667957942	0.5789473684210527	0.7244050913115662
0.6932487539646579	0.8467072495849475	0.6815315315315316	0.8372993912562258	0.6581986143187067	0.7885998893193138	0.5806729939603106	0.7448810182623132	0.587280701754386	0.7410071942446043	0.564193691692581	0.7028223574986165	0.5941964285714286	0.7365799667957942	0.5787610619469027	0.7238516878804648
0.6935630099728014	0.8467072495849475	0.6818386660657954	0.8372993912562258	0.6585027726432532	0.7885998893193138	0.5804920155373328	0.7443276148312119	0.5870996050899517	0.740453790813503	0.5644444444444444	0.7028223574986165	0.5940151853506029	0.7360265633646929	0.5790172642762285	0.7238516878804648
0.6934240362811791	0.8461538461538461	0.6821460775473399	0.8372993912562258	0.6583448913546001	0.7880464858882125	0.5803108808290155	0.7437742114001107	0.586918349429324	0.7399003873824018	0.5642507781236105	0.7022689540675152	0.5938337801608579	0.7354731599335916	0.5788308237378211	0.7232982844493636
0.6932849364791288	0.8456004427227449	0.6824537663509247	0.8372993912562258	0.6586493987049029	0.7880464858882125	0.5801295896328293	0.7432208079690094	0.5867369345630216	0.7393469839513005	0.5645017793594306	0.7022689540675152	0.5940992400536432	0.7354731599335916	0.5786442179884803	0.7227448810182623
0.693145710394916	0.8450470392916436	0.6827617328519856	0.8372993912562258	0.6589541878759834	0.7880464858882125	0.5799481417458946	0.7426674045379081	0.5869947275922671	0.7393469839513005	0.5643079661771251	0.701715550636414	0.59391771019678	0.7349197565024903	0.5784574468085106	0.7221914775871611
0.6934604904632152	0.8450470392916436	0.6826185101580136	0.8367459878251245	0.6592592592592592	0.7880464858882125	0.5801988759187203	0.7426674045379081	0.5872527472527472	0.7393469839513005	0.5641139804096171	0.7011621472053127	0.5941834451901566	0.7349197565024903	0.578270509977827	0.7216380741560597
0.6937755565651976	0.8450470392916436	0.6824751580849142	0.8361925843940232	0.6595646132468735	0.7880464858882125	0.5804498269896193	0.7426674045379081	0.5875109938434476	0.7393469839513005	0.5643652561247215	0.7011621472053127	0.594449418084154	0.7349197565024903	0.5785270629991127	0.7216380741560597
0.6936363636363636	0.8444936358605424	0.6827835517397198	0.8361925843940232	0.659870250231696	0.7880464858882125	0.5802682821289485	0.7421140011068068	0.5877694676638804	0.7393469839513005	0.5641711229946524	0.7006087437742115	0.5942678011643528	0.7343663530713891	0.5783399911229472	0.7210846707249585
0.6939517962710323	0.8444936358605424	0.6826401446654611	0.835639180962922	0.6597125637459434	0.7874930824571112	0.5805194805194805	0.7421140011068068	0.5880281690140845	0.7393469839513005	0.5639768167632635	0.7000553403431101	0.5945340501792115	0.7343663530713891	0.5785968028419183	0.7210846707249585
0.6938125568698817	0.843940232429441	0.6829488919041158	0.835639180962922	0.6595547309833024	0.7869396790260099	0.5803378085751407	0.7415605976757056	0.5882870981946279	0.7393469839513005	0.564228367528992	0.7000553403431101	0.5948005378753922	0.7343663530713891	0.5784095957352288	0.7205312672938572
0.6941283568502503	0.843940232429441	0.6832579185520362	0.835639180962922	0.6593967517401392	0.7863862755949087	0.5805892547660312	0.7415605976757056	0.5885462555066079	0.7393469839513005	0.5644801427933958	0.7000553403431101	0.5950672645739911	0.7343663530713891	0.5786666666666667	0.7205312672938572
0.6944444444444444	0.843940232429441	0.6831145314622001	0.8350857775318207	0.659702878365831	0.7863862755949087	0.5804074555700043	0.7410071942446043	0.5888056412516527	0.7393469839513005	0.5642857142857143	0.6995019369120089	0.5953342305966801	0.7343663530713891	0.5789239662072032	0.7205312672938572
0.6943052391799545	0.8433868289983398	0.6829710144927537	0.8345323741007195	0.6600092893636786	0.7863862755949087	0.5806591500433651	0.7410071942446043	0.5886243386243386	0.7387935805201993	0.5645377400625279	0.6995019369120089	0.5951526032315978	0.7338129496402878	0.5791814946619217	0.7205312672938572
0.6941659070191432	0.8428334255672385	0.68282736746715	0.8339789706696181	0.6598513011152416	0.7858328721638074	0.5809110629067246	0.7410071942446043	0.58844287604764	0.738240177089098	0.5647899910634495	0.6995019369120089	0.5954198473282443	0.7338129496402878	0.5794392523364486	0.7205312672938572
0.6944824441404469	0.8428334255672385	0.6831368993653671	0.8339789706696181	0.6601580660158066	0.7858328721638074	0.5807291666666666	0.740453790813503	0.588702559576346	0.738240177089098	0.565042467590523	0.6995019369120089	0.5956873315363881	0.7338129496402878	0.5796972395369546	0.7205312672938572
0.6943430656934306	0.8422800221361373	0.6829931972789116	0.8334255672385169	0.66	0.7852794687327062	0.5805471124620061	0.7399003873824018	0.588962472406181	0.738240177089098	0.5652951699463328	0.6995019369120089	0.5955056179775281	0.7332595462091865	0.5795100222717149	0.719977863862756
0.6942035600182564	0.841726618705036	0.6828493647912885	0.8328721638074156	0.6603071195905073	0.7852794687327062	0.5807993049522154	0.7399003873824018	0.5892226148409894	0.738240177089098	0.5655480984340044	0.6995019369120089	0.5953237410071942	0.7327061427780852	0.5793226381461676	0.7194244604316546
0.6945205479452055	0.841726618705036	0.6831593281888334	0.8328721638074156	0.660148975791434	0.7847260653016048	0.5806171229900043	0.7393469839513005	0.589041095890411	0.7376867736579967	0.5653536257833482	0.6989485334809076	0.5951417004048583	0.732152739346984	0.5791350869371378	0.7188710570005534
0.6948378254910919	0.841726618705036	0.6834695731153497	0.8328721638074156	0.6604564508616675	0.7847260653016048	0.5808695652173913	0.7393469839513005	0.5893015030946065	0.7376867736579967	0.5651589789520824	0.6983951300498064	0.594959495949595	0.7315993359158827	0.5789473684210527	0.7183176535694521
0.6951553930530164	0.841726618705036	0.6837800999545661	0.8328721638074156	0.6607642124883504	0.7847260653016048	0.5811222270552414	0.7393469839513005	0.5891198584697037	0.7371333702268954	0.5649641577060932	0.697841726618705	0.594777127420081	0.7310459324847814	0.5787594823739403	0.7177642501383509
0.6954732510288066	0.841726618705036	0.6836363636363636	0.8323187603763144	0.661072261072261	0.7847260653016048	0.5813751087902524	0.7393469839513005	0.5889380530973451	0.7365799667957942	0.5647691618108471	0.6972883231876038	0.5945945945945946	0.7304925290536801	0.5790178571428571	0.7177642501383509
0.6957913998170174	0.841726618705036	0.6834924965893588	0.831765356945213	0.6609141791044776	0.7841726618705036	0.5811928602525033	0.7387935805201993	0.5891987605135015	0.7365799667957942	0.5645739910313902	0.6967349197565025	0.594411897251014	0.7299391256225789	0.5792764627065654	0.7177642501383509
0.6956521739130435	0.8411732152739347	0.6833484986351228	0.8312119535141118	0.6612225851609893	0.7841726618705036	0.5810104529616724	0.738240177089098	0.5890168290522586	0.7360265633646929	0.5643786451323464	0.6961815163254013	0.5942290351668169	0.7293857221914776	0.579088471849866	0.7172108467072495
0.6959706959706959	0.8411732152739347	0.6836595357305416	0.8312119535141118	0.661531279178338	0.7841726618705036	0.5808278867102397	0.7376867736579967	0.58883473637572	0.7354731599335916	0.5646319569120287	0.6961815163254013	0.5940460081190798	0.7288323187603764	0.5789003129190881	0.7166574432761483
0.6962895098488319	0.8411732152739347	0.6839708561020036	0.8312119535141118	0.6618402615600186	0.7841726618705036	0.581081081081081	0.7376867736579967	0.5886524822695035	0.7349197565024903	0.5644364616075438	0.6956281128942999	0.5938628158844765	0.728278915329275	0.5791592128801432	0.7166574432761483
[truncated: 2,290 more rows]
