# Supplementary material for: Deep phenotypic profiling of neuroactive drugs in larval zebrafish
Source: Nat Commun. 2024 Nov 17;15:9955. doi: 10.1038/s41467-024-54375-y (PMC11570628; doi:10.1038/s41467-024-54375-y)
Supplement: Supplementary file 6 — Source Data [file 41467_2024_54375_MOESM6_ESM.zip › Figure_Source_Data/Main/Fig_7_time_series.csv]

name	0	1	2	3	4	5	6	7	8	9	10	11	12	13	14	15	16	17	18	19	20	21	22	23	24	25	26	27	28	29	30	31	32	33	34	35	36	37	38	39	40	41	42	43	44	45	46	47	48
Clozapine	2.4691358024691357e-05	0.0025925925925925925	0.0009629629629629629	0.0006666666666666666	0.0008395061728395061	0.0016790123456790122	0.005308641975308642	0.0069629629629629625	0.005802469135802468	0.004790123456790123	0.002345679012345679	0.0016790123456790122	0.0014320987654320987	0.003506172839506173	0.004419753086419753	0.004493827160493828	0.002419753086419753	0.0015061728395061728	0.0005185185185185185	0.0	0.0005679012345679012	7.407407407407407e-05	0.005679012345679013	0.004148148148148148	0.0012839506172839506	0.0001234567901234568	0.00019753086419753085	0.0	0.0017777777777777776	0.002493827160493827	0.002567901234567901	0.0020493827160493827	0.0012592592592592592	0.0007160493827160494	0.00162962962962963	0.0014320987654320987	0.002493827160493827	0.0013333333333333333	2.4691358024691357e-05	0.0	0.0008148148148148148	0.006790123456790124	0.007308641975308641	0.006049382716049383	0.009679012345679012	0.00582716049382716	0.00362962962962963	0.005308641975308642	0.0034814814814814812
WB 4101 HCl	0.0	0.00019047619047619048	0.004232804232804233	0.002941798941798942	0.002582010582010582	0.00308994708994709	0.005037037037037037	0.0033015873015873015	0.00033862433862433863	0.001121693121693122	0.00042328042328042324	0.0011005291005291005	0.0002328042328042328	0.00091005291005291	0.0005925925925925926	0.0002328042328042328	0.0	0.0021164021164021165	0.001544973544973545	0.0002328042328042328	0.00033862433862433863	0.0	0.0	0.0	0.00033862433862433863	0.00016931216931216931	0.00023280423280423282	2.1164021164021164e-05	2.1164021164021164e-05	0.0005291005291005291	0.0	0.0	0.0	0.011936507936507936	0.007047619047619047	0.01362962962962963	0.008867724867724868	0.003428571428571429	0.0006984126984126984	6.349206349206349e-05	0.0006349206349206349	0.0	0.005015873015873016	0.004952380952380952	0.007047619047619047	0.005714285714285714	0.0031534391534391534	2.1164021164021164e-05	0.0
BD 1063·2HCl	0.0002037037037037037	0.005648148148148149	0.0038333333333333336	0.009000000000000001	0.006666666666666667	0.010592592592592593	0.006981481481481482	0.004240740740740741	0.0019074074074074074	0.000537037037037037	9.259259259259259e-05	0.0006111111111111111	0.004703703703703704	0.002148148148148148	0.0021851851851851854	0.0028148148148148147	0.003759259259259259	0.0022962962962962963	0.004537037037037037	0.001925925925925926	0.0022222222222222227	0.00024074074074074075	0.0	0.003925925925925926	0.0021296296296296298	0.004611111111111111	0.0055	0.0038703703703703704	0.0027407407407407406	0.007388888888888888	0.004481481481481481	0.005629629629629629	0.003907407407407407	0.003907407407407407	0.003648148148148148	0.0027407407407407406	0.005148148148148148	0.006685185185185185	0.0037222222222222223	0.003037037037037037	0.0021666666666666666	0.0	0.010407407407407407	0.009277777777777777	0.005629629629629629	0.004148148148148148	0.003925925925925926	0.006592592592592593	0.009537037037037037
BD 1047·2HBr	0.001388888888888889	0.027092592592592595	0.021666666666666667	0.017777777777777778	0.013129629629629628	0.012407407407407409	0.01414814814814815	0.010074074074074074	0.011518518518518518	0.011333333333333334	0.02146296296296296	0.0215	0.01911111111111111	0.023666666666666666	0.010018518518518519	0.008666666666666666	0.014925925925925926	0.008777777777777777	0.0021851851851851854	0.0024074074074074076	0.0053518518518518516	0.004166666666666667	0.008722222222222223	0.0070185185185185186	0.003388888888888889	0.0016666666666666668	0.005555555555555556	0.003185185185185185	0.001	0.016796296296296295	0.011074074074074075	0.0072962962962962955	0.016962962962962964	0.013962962962962963	0.019685185185185188	0.016962962962962964	0.007092592592592591	0.004462962962962963	0.011425925925925924	0.006277777777777778	0.020296296296296295	0.007907407407407408	0.004203703703703703	0.010907407407407407	0.007907407407407408	0.003148148148148148	0.002351851851851852	0.0061111111111111106	0.009666666666666667
Bromocriptine mesylate	0.0	0.007851851851851853	0.007423868312757201	0.007901234567901235	0.00908641975308642	0.013119341563786009	0.010074074074074074	0.005152263374485597	0.007127572016460905	0.004082304526748971	0.009893004115226338	0.012164609053497942	0.006353909465020576	0.0134320987654321	0.007473251028806584	0.004345679012345679	0.003769547325102881	0.0045925925925925926	0.0030781893004115223	0.005267489711934157	0.004197530864197531	0.0036543209876543203	0.007423868312757201	0.006238683127572016	0.0058106995884773666	0.00345679012345679	0.0065349794238683135	0.0055473251028806585	0.003621399176954733	0.00637037037037037	0.009300411522633743	0.015390946502057615	0.008526748971193416	0.014567901234567903	0.005991769547325104	0.010650205761316874	0.013251028806584362	0.009069958847736627	0.014699588477366255	0.011176954732510288	0.007868312757201644	0.0056625514403292184	0.0026008230452674898	0.00539917695473251	0.0043292181069958845	0.005975308641975308	0.005613168724279836	0.008230452674897118	0.015325102880658435
Yohimbine HCl	0.0007619047619047619	0.0005502645502645502	0.0012698412698412698	0.0014391534391534392	0.0020952380952380953	0.001566137566137566	0.0012275132275132276	0.0017777777777777776	0.0018835978835978835	0.0007195767195767196	0.0019470899470899472	0.0065608465608465606	0.010878306878306878	0.009544973544973545	0.0065608465608465606	0.004021164021164021	0.0019682539682539684	0.0015026455026455026	0.0014179894179894182	0.0035555555555555557	0.007132275132275133	0.004126984126984127	0.0025820105820105817	0.0027301587301587307	0.002433862433862434	0.0009523809523809523	0.0	0.0	0.0	0.007957671957671957	0.008910052910052911	0.005185185185185184	0.004338624338624339	0.002476190476190476	0.00091005291005291	0.0	0.0	0.0	0.001037037037037037	0.0008465608465608465	0.0008677248677248677	0.0	0.0	0.0	0.0	0.0	0.0	0.0	0.007111111111111111
SIB 1757	0.011358024691358026	0.033283950617283946	0.03353086419753087	0.02323456790123457	0.012888888888888889	0.0061234567901234565	0.009037037037037038	0.004790123456790123	0.015876543209876543	0.021382716049382716	0.01728395061728395	0.012592592592592593	0.009135802469135803	0.0036049382716049384	0.009481481481481481	0.030962962962962966	0.026691358024691355	0.023283950617283954	0.03222222222222222	0.022419753086419757	0.020617283950617286	0.01928395061728395	0.03395061728395062	0.02906172839506173	0.02488888888888889	0.015876543209876543	0.009530864197530865	0.006419753086419753	0.003382716049382716	0.009012345679012346	0.013530864197530865	0.011901234567901235	0.014641975308641975	0.018246913580246913	0.009185185185185185	0.01622222222222222	0.023753086419753086	0.036395061728395066	0.031753086419753086	0.02528395061728395	0.023481481481481478	0.02165432098765432	0.011876543209876543	0.006469135802469136	0.012074074074074076	0.014098765432098766	0.014839506172839507	0.017728395061728394	0.011086419753086421
BD 1047·2HBr	0.001388888888888889	0.027092592592592595	0.021666666666666667	0.017777777777777778	0.013129629629629628	0.012407407407407409	0.01414814814814815	0.010074074074074074	0.011518518518518518	0.011333333333333334	0.02146296296296296	0.0215	0.01911111111111111	0.023666666666666666	0.010018518518518519	0.008666666666666666	0.014925925925925926	0.008777777777777777	0.0021851851851851854	0.0024074074074074076	0.0053518518518518516	0.004166666666666667	0.008722222222222223	0.0070185185185185186	0.003388888888888889	0.0016666666666666668	0.005555555555555556	0.003185185185185185	0.001	0.016796296296296295	0.011074074074074075	0.0072962962962962955	0.016962962962962964	0.013962962962962963	0.019685185185185188	0.016962962962962964	0.007092592592592591	0.004462962962962963	0.011425925925925924	0.006277777777777778	0.020296296296296295	0.007907407407407408	0.004203703703703703	0.010907407407407407	0.007907407407407408	0.003148148148148148	0.002351851851851852	0.0061111111111111106	0.009666666666666667
[truncated: 5,000 more columns]
