# Supplementary material for: Deep phenotypic profiling of neuroactive drugs in larval zebrafish
Source: Nat Commun. 2024 Nov 17;15:9955. doi: 10.1038/s41467-024-54375-y (PMC11570628; doi:10.1038/s41467-024-54375-y)
Supplement: Supplementary file 6 — Source Data [file 41467_2024_54375_MOESM6_ESM.zip › Figure_Source_Data/Main/Fig_6c_Secondary-Antipsychotics.csv]

CID	PDSP_ID	5-HT2A	5-HT2B	5-HT2C	D1	D2
c34037	58014	0.0	0.0	0.0	0	0
c33553	58015	0.0	-5.88	0.0	0	0
c33255	58016	0.0	0.0	0.0	0	0
c31508	58017	0.0	0.0	0.0	0	0
c31447	58018	0.0	-6.84	-5.71	0	0
c28263	58019	0.0	0.0	0.0	0	0
c33507	58020	0.0	-5.95	0.0	0	0
c26398	58021	0.0	0.0	0.0	0	0
c26521	58022	0.0	0.0	0.0	0	0
c33914	58023	0.0	0.0	0.0	0	0
c30977	58024	0.0	-5.64	0.0	0	0
c28263	58019	0.0	0.0	0.0	0	0
c27284	58025	0.0	0.0	0.0	0	0
c33507	58020	0.0	0.0	0.0	0	0
c26398	58021	0.0	0.0	0.0	0	0
c33623	58026	0.0	-7.42	-6.43	0	-6
c25826	58027	0.0	0.0	0.0	0	0
c30164	58028	0.0	0.0	0.0	0	0
c25822	58029	0.0	0.0	0.0	0	0
c29886	58030	0.0	-5.59	0.0	0	0
