# Supplementary material for: Deep phenotypic profiling of neuroactive drugs in larval zebrafish
Source: Nat Commun. 2024 Nov 17;15:9955. doi: 10.1038/s41467-024-54375-y (PMC11570628; doi:10.1038/s41467-024-54375-y)
Supplement: Supplementary file 6 — Source Data [file 41467_2024_54375_MOESM6_ESM.zip › Figure_Source_Data/Supplementary/Fig_S2/welldist_5.2/dists_neg_epoch_20.csv]

dists_n
0.14557990431785583
0.2896507680416107
0.32667428255081177
0.3245476186275482
0.09353513270616531
0.13357843458652496
0.31747984886169434
0.09440363198518753
0.12325738370418549
0.17071183025836945
0.41653212904930115
0.41512802243232727
0.464729368686676
0.10225395858287811
0.08719751983880997
0.12794113159179688
0.04848290607333183
0.06078893691301346
0.05173884332180023
0.17925050854682922
0.13455431163311005
0.11903275549411774
0.09638728946447372
0.12222703546285629
0.08069947361946106
0.038499027490615845
0.06722424924373627
0.20036181807518005
0.0677921399474144
0.14953574538230896
0.07373300939798355
0.150124192237854
0.24754121899604797
0.04438534751534462
0.24804410338401794
0.21966339647769928
0.22954678535461426
0.03755945712327957
0.03149382770061493
0.20131520926952362
0.14306987822055817
0.1603144407272339
0.21945759654045105
0.10288471728563309
0.1336582899093628
0.42339614033699036
0.07465514540672302
0.3708978593349457
0.03559688851237297
0.13702522218227386
0.44106125831604004
0.38429880142211914
0.22604626417160034
0.3011287450790405
0.09987685084342957
0.16482599079608917
0.08521781861782074
0.4630117118358612
0.0839313492178917
0.4473082721233368
0.515701949596405
0.23916633427143097
0.31943362951278687
0.3833124041557312
0.3386114537715912
0.46054157614707947
0.42300868034362793
0.38956326246261597
0.044135428965091705
0.3461758494377136
0.1619051843881607
0.4617348313331604
0.4256293475627899
0.2531987726688385
0.18639636039733887
0.36265847086906433
0.4820369482040405
0.4450867772102356
0.28050467371940613
0.30094262957572937
0.06193215027451515
0.3660515248775482
0.39654362201690674
0.04595291242003441
0.35498368740081787
0.38478884100914
0.0748453214764595
0.04962615668773651
0.04514559358358383
0.07311930507421494
0.058388885110616684
0.05554204434156418
0.300258606672287
0.3279273211956024
0.32829761505126953
0.32981419563293457
0.03238258138298988
0.3565694987773895
0.3557579517364502
0.3605307936668396
0.0789279118180275
0.07435796409845352
0.028155095875263214
0.10718752443790436
0.3981386721134186
0.3325938582420349
0.32110795378685
0.2503998279571533
0.08909473568201065
0.11632226407527924
0.3901163935661316
0.4529084265232086
0.1525728702545166
0.3192468583583832
0.38100379705429077
0.3112938106060028
0.375602126121521
0.30368152260780334
0.1353577971458435
0.2722937762737274
0.058639030903577805
0.18501649796962738
0.13903528451919556
0.07375820726156235
0.2950912117958069
0.11028579622507095
0.06847600638866425
0.18566492199897766
0.16656292974948883
0.11806818097829819
0.38790497183799744
0.41559991240501404
0.4402529299259186
0.05802232399582863
0.39059320092201233
0.32371702790260315
0.3727032542228699
0.1910809874534607
0.42327994108200073
0.34512805938720703
0.4008656144142151
0.4515867531299591
0.36392074823379517
0.14367002248764038
0.4233575761318207
0.2312510460615158
0.08961546421051025
0.1668505221605301
0.05241842567920685
0.0704353004693985
0.1208263412117958
0.14102184772491455
0.09579551219940186
0.12103608250617981
0.30022937059402466
0.07725988328456879
0.2760688066482544
0.11413566768169403
0.22163261473178864
0.11607104539871216
0.21669481694698334
0.31011563539505005
0.2979133725166321
0.2574217915534973
0.4622725546360016
0.05584702268242836
0.06979493796825409
0.13760797679424286
0.13987703621387482
0.08216651529073715
0.10257089883089066
0.17094309628009796
0.1192125603556633
0.15990237891674042
0.17213071882724762
0.1425551027059555
0.09811381250619888
0.03284207358956337
0.1045866310596466
0.10795256495475769
0.05092700570821762
0.0679362565279007
0.10854873806238174
0.07409673929214478
0.2718479037284851
0.1313825398683548
0.160851389169693
0.19052985310554504
0.05780866742134094
0.2892180383205414
0.05239212140440941
0.1295311599969864
0.048878174275159836
0.34027671813964844
0.2287101149559021
0.2662191092967987
0.27217423915863037
0.09496065974235535
0.24193254113197327
0.1792868822813034
0.2697109282016754
0.09940868616104126
0.08026380836963654
0.38437822461128235
0.11127316206693649
0.2721569240093231
0.06538540124893188
0.0422639437019825
0.2892986536026001
0.11730010062456131
0.07919346541166306
0.06151668727397919
0.10739897191524506
0.31048792600631714
0.05094219371676445
0.2803678512573242
0.09169058501720428
0.09951219707727432
0.22929270565509796
0.27803438901901245
0.2694556415081024
0.2038208544254303
0.41150689125061035
0.480891615152359
0.46198612451553345
0.06168243661522865
0.19717462360858917
0.059958577156066895
0.3690357208251953
0.1622663289308548
0.27015140652656555
0.16421736776828766
0.5046346187591553
0.3659804165363312
0.26186689734458923
0.07136454433202744
0.12485694885253906
0.06231888011097908
0.25810396671295166
0.34815049171447754
0.4536028206348419
0.3936369717121124
0.4615634083747864
0.24788907170295715
0.21131905913352966
0.15356941521167755
0.05827165022492409
0.11187101155519485
0.05127805098891258
0.11993680149316788
0.4344295859336853
0.4395544230937958
0.06974881142377853
0.3335297107696533
0.32979193329811096
0.4554577171802521
0.04183454439043999
0.29595276713371277
0.05927784740924835
0.11613906174898148
0.12192092835903168
0.2381436675786972
0.09173845499753952
0.29442593455314636
0.3662473261356354
0.2896251678466797
0.35967060923576355
0.4156276285648346
0.4836811423301697
0.25551941990852356
0.324666291475296
0.2748117446899414
0.23503762483596802
0.3936670422554016
0.32029426097869873
0.2531011998653412
0.11324694007635117
0.2516094446182251
0.13387921452522278
0.22488176822662354
0.4381891191005707
0.4933058023452759
0.08412255346775055
0.19678111374378204
0.08033206313848495
0.08620081096887589
0.06318465620279312
0.13706161081790924
0.542256772518158
0.10467128455638885
0.030281975865364075
0.4192866086959839
0.0424644872546196
0.446958988904953
0.25741738080978394
0.09994016587734222
0.2848486602306366
0.22779296338558197
0.23884077370166779
0.4143628180027008
0.2545251250267029
0.35740843415260315
0.32002946734428406
0.07878419756889343
0.05746391788125038
0.03190905228257179
0.0697769820690155
0.11207052320241928
0.1134161576628685
0.49333035945892334
0.33306312561035156
0.09115412086248398
0.5628588795661926
0.3950738310813904
0.18035005033016205
0.08960375189781189
0.09933732450008392
0.2324460744857788
0.1972789764404297
0.15563908219337463
0.09790482372045517
0.12688419222831726
0.10256069153547287
0.37530094385147095
0.14452989399433136
0.07823821157217026
0.389296293258667
0.2807539701461792
0.2306070774793625
0.34810665249824524
0.4096043109893799
0.40977561473846436
0.37417957186698914
0.4416162371635437
0.4424835443496704
0.1261506825685501
0.018625596538186073
0.20696726441383362
0.02066214196383953
0.365597665309906
0.17602761089801788
0.3934507966041565
0.030283348634839058
0.11078765243291855
0.2141151875257492
0.033366601914167404
0.3379348814487457
0.3186376392841339
0.4321001172065735
0.296256422996521
0.4897397458553314
0.26741522550582886
0.4630262553691864
0.02653084322810173
0.16403169929981232
0.08040497452020645
0.4133641719818115
0.2743566334247589
0.4708287715911865
0.06441298127174377
0.17505936324596405
0.1325984001159668
0.24662582576274872
0.11763028800487518
0.19037765264511108
0.1961880326271057
0.1420009434223175
0.052585210651159286
0.15417641401290894
0.3387795388698578
0.32792559266090393
0.1817244440317154
0.1425442397594452
0.09292681515216827
0.23325173556804657
0.12027045339345932
0.3572102189064026
0.09251967072486877
0.15075111389160156
0.09222542494535446
0.3672376573085785
0.1644747108221054
0.3699278235435486
0.43416205048561096
0.2714599668979645
0.3059299886226654
0.12705767154693604
0.3070245683193207
0.4632610082626343
0.076307013630867
0.2850346267223358
0.23691800236701965
0.24418869614601135
0.1370115727186203
0.22931696474552155
0.40178778767585754
0.03697663173079491
0.1640094518661499
0.22685430943965912
0.3798203766345978
0.07106620073318481
0.3114210367202759
0.09488379210233688
0.3551420271396637
0.30746734142303467
0.3848988115787506
0.14532005786895752
0.2094166874885559
0.09085509926080704
0.36435461044311523
0.23393528163433075
0.08889594674110413
0.12386412918567657
0.06381820887327194
0.03471692278981209
0.33793583512306213
0.33636903762817383
0.08754309266805649
0.2700765132904053
0.26605767011642456
0.13887982070446014
0.14813101291656494
0.21719111502170563
0.21441678702831268
0.05173349753022194
0.3518087565898895
0.3467912971973419
0.24386242032051086
0.04393121600151062
0.11735480278730392
0.11312014609575272
0.33961358666419983
0.33528226613998413
0.15083752572536469
0.24453341960906982
0.12249822169542313
0.09267500787973404
0.07463421672582626
0.30412593483924866
0.4062519669532776
0.2321462333202362
0.06156713888049126
0.21957530081272125
0.08978741616010666
0.14655539393424988
0.09235274791717529
0.140324205160141
0.06247193366289139
0.1574312299489975
0.10441586375236511
0.3478308916091919
0.16780954599380493
0.3288475573062897
0.15673182904720306
0.03846322372555733
0.022662095725536346
0.22740274667739868
0.08164259046316147
0.0865122526884079
0.2962239682674408
0.28085872530937195
0.26577767729759216
0.06958142668008804
0.01896282099187374
0.19698651134967804
0.2335462123155594
0.19282740354537964
0.06222998723387718
0.16154836118221283
0.03456294909119606
0.2581528127193451
0.26870161294937134
0.1582566350698471
0.166072279214859
0.035033732652664185
0.2736705243587494
0.28317996859550476
0.17111411690711975
0.15718166530132294
0.05290072411298752
0.27806901931762695
0.29262709617614746
0.17693530023097992
0.41815051436424255
0.08197113126516342
0.3112558424472809
0.11448349058628082
0.18457931280136108
0.3765614628791809
0.3824063241481781
0.28094494342803955
0.2397729754447937
0.20181643962860107
0.12589551508426666
0.09726697951555252
0.05095183476805687
0.3464164137840271
0.3130906820297241
0.3379507064819336
0.2596012055873871
0.19056436419487
0.20955166220664978
0.2867557406425476
0.30968472361564636
0.28271496295928955
0.36381757259368896
0.40133771300315857
0.34395045042037964
0.06458292156457901
0.38536709547042847
0.4223509132862091
0.3640086352825165
0.4009046256542206
0.08576098829507828
0.09556843340396881
0.07856673747301102
0.04963855817914009
0.18627814948558807
0.10198628157377243
0.2084757536649704
0.27984780073165894
0.05914503335952759
0.10956982523202896
0.08421045541763306
0.115875244140625
0.09793516248464584
0.02355160377919674
0.06316422671079636
0.11605264991521835
0.059271857142448425
0.10280970484018326
0.12263995409011841
0.20053066313266754
0.13922923803329468
0.18890529870986938
0.0781506821513176
0.08035074919462204
0.05425655469298363
0.39958855509757996
0.0776352658867836
0.19730426371097565
0.2949198782444
0.23025953769683838
0.08908479660749435
0.18919357657432556
0.15311437845230103
0.17642450332641602
0.08016062527894974
0.22109219431877136
0.3781989514827728
0.41180458664894104
0.30295294523239136
0.2916681170463562
0.17876796424388885
0.21577700972557068
0.053691551089286804
0.05327954888343811
0.09993715584278107
0.21895723044872284
0.07640017569065094
0.14893338084220886
0.05938873812556267
0.4173794984817505
0.31565484404563904
0.5234774351119995
0.46676117181777954
0.3756246268749237
0.432428240776062
0.2963501811027527
0.3688487410545349
0.2825374901294708
0.06263715773820877
0.1682877093553543
0.050743427127599716
0.18649253249168396
0.08741138875484467
0.18653729557991028
0.18482837080955505
0.16257943212985992
0.07950720191001892
0.2986045777797699
0.10218484699726105
0.20614615082740784
0.4772730767726898
0.3041338622570038
0.4212675094604492
0.19807285070419312
0.1476987898349762
0.15247447788715363
0.14386922121047974
0.19061928987503052
0.22132931649684906
0.08457355201244354
0.2422569990158081
0.053723473101854324
0.2795169949531555
0.0967809185385704
0.0985090509057045
0.2982330918312073
0.09660091996192932
0.10076975077390671
0.13950613141059875
0.30280768871307373
0.1405770629644394
0.3286653757095337
0.16704533994197845
0.07833114266395569
0.1804051399230957
0.16362276673316956
0.27039873600006104
0.28584277629852295
0.15088854730129242
0.33328914642333984
0.3398403525352478
0.16185873746871948
0.13798117637634277
0.3364967107772827
0.24506959319114685
0.23156893253326416
0.33581507205963135
0.29598620533943176
0.37387609481811523
0.353202223777771
0.3014853298664093
0.05072809010744095
0.06526962667703629
0.4281661808490753
0.05289217084646225
0.10539484024047852
0.4660545289516449
0.07295762002468109
0.45555466413497925
0.4052024185657501
0.46441650390625
0.05414364114403725
0.03707557171583176
0.13555510342121124
0.16353584825992584
0.046396661549806595
0.3021731376647949
0.1415015161037445
0.13632895052433014
0.14156703650951385
0.2041371613740921
0.10556337237358093
0.048645757138729095
0.2776052951812744
0.0755026564002037
0.34303098917007446
0.22368180751800537
0.34762370586395264
0.18091776967048645
0.1024072989821434
0.18037311732769012
0.2394782304763794
0.22302937507629395
0.2527413070201874
0.1143798977136612
0.09082815051078796
0.15340226888656616
0.251859188079834
0.34505465626716614
0.23031996190547943
0.34554049372673035
0.32229456305503845
0.28518813848495483
0.3961259424686432
0.1920609325170517
0.30611175298690796
0.06041648983955383
0.08911991119384766
0.21908128261566162
0.3998309075832367
0.08062390983104706
0.12995585799217224
0.3337683081626892
0.30405327677726746
0.10913679003715515
0.05606769770383835
0.4813985526561737
0.43546396493911743
0.4325203001499176
0.25847434997558594
0.3771509528160095
0.2040308713912964
0.21218620240688324
0.22607333958148956
0.4041626751422882
0.3060465455055237
0.23272442817687988
0.2548271119594574
0.49161532521247864
0.3214690387248993
0.061573874205350876
0.06130211055278778
0.23842890560626984
0.3773135840892792
0.42050638794898987
0.15978096425533295
0.24786795675754547
0.4136771261692047
0.041321296244859695
0.1273198127746582
0.4647575616836548
0.09376902878284454
0.39430853724479675
0.19336405396461487
0.10423876345157623
0.3984166085720062
0.23281866312026978
0.4612497389316559
0.09231607615947723
0.2055923044681549
0.06841050088405609
0.3537757992744446
0.41137728095054626
0.11590790003538132
0.12157440930604935
0.49410998821258545
0.12879610061645508
0.15444865822792053
0.521777331829071
0.383112370967865
0.4238981008529663
0.17062216997146606
0.2564670741558075
0.3373810946941376
0.12346391379833221
0.25074681639671326
0.20409612357616425
0.2211086004972458
0.3466600477695465
0.10213678330183029
0.14522430300712585
0.212055504322052
0.2422633022069931
0.42290177941322327
0.22571377456188202
0.36669453978538513
0.12814438343048096
0.183884859085083
0.14863170683383942
0.17517447471618652
0.4511811435222626
0.4618276059627533
0.14945968985557556
0.2511413097381592
0.4261159598827362
0.07952895015478134
0.3208514451980591
0.27814993262290955
0.12260780483484268
0.07588924467563629
0.4118943512439728
0.3350025415420532
0.14800715446472168
0.4583837687969208
0.08700420707464218
0.1403856873512268
0.4111090898513794
0.305097758769989
0.37368011474609375
0.09378492087125778
0.11612015217542648
0.052023809403181076
0.19178463518619537
0.1411428153514862
0.457340806722641
0.09432390332221985
0.15993230044841766
0.10402780771255493
0.4054301381111145
0.3931809961795807
0.40451139211654663
0.16217756271362305
0.15804839134216309
0.49178555607795715
0.2448565512895584
0.2718985974788666
0.21030260622501373
0.351805180311203
0.2619345486164093
0.04122525081038475
0.43495088815689087
0.33593541383743286
0.2928776144981384
0.12335162609815598
0.5585392713546753
0.044636134058237076
0.12590020895004272
0.24508655071258545
0.13439515233039856
0.3508148193359375
0.149489626288414
0.431037038564682
0.14292818307876587
0.11072294414043427
0.13692310452461243
0.16854417324066162
0.2464308887720108
0.12543828785419464
0.13365210592746735
0.2343789041042328
0.2662522792816162
0.271504670381546
0.1580054759979248
0.2833339273929596
0.299778550863266
0.06205327436327934
0.26222488284111023
0.35385823249816895
0.382212370634079
0.19403395056724548
0.39592719078063965
0.2394023984670639
0.13373184204101562
0.08621827512979507
0.04935180023312569
0.33998215198516846
0.3175685405731201
0.05210286006331444
0.4119664132595062
0.1854967325925827
0.4433378577232361
0.27678143978118896
0.33784201741218567
0.11851929128170013
0.43120521306991577
0.3859943151473999
0.14737385511398315
0.2484237253665924
0.40955185890197754
0.21557317674160004
0.18423448503017426
0.03177017346024513
0.47626617550849915
0.10350736975669861
0.2959122955799103
0.24064645171165466
0.28093501925468445
0.11997140198945999
0.2990850508213043
0.06929238140583038
0.15535761415958405
0.2693096697330475
0.1106947511434555
0.32860857248306274
0.034370508044958115
0.19291774928569794
0.10384464263916016
0.3724600076675415
0.1782703995704651
0.0646979808807373
0.32461920380592346
0.11924838274717331
0.16394029557704926
0.2358369678258896
0.3941464424133301
0.10479474812746048
0.28948459029197693
0.3205375671386719
0.048334699124097824
0.3051835298538208
0.25879207253456116
0.060145795345306396
0.3718322515487671
0.04959341138601303
0.03610769659280777
0.2690538465976715
0.2383609563112259
0.2145833671092987
0.3730112612247467
0.11417464911937714
0.40119117498397827
0.3618338108062744
0.11055604368448257
0.08010155707597733
0.1341952085494995
0.34179553389549255
0.06395519524812698
0.3414122462272644
0.25388678908348083
0.3732684552669525
0.36743852496147156
0.1708376407623291
0.0824739933013916
0.06403256207704544
0.08062674105167389
0.4235690236091614
0.15715523064136505
0.29085177183151245
0.2222301959991455
0.1782066375017166
0.17236438393592834
0.08711214363574982
0.20560365915298462
0.49872449040412903
0.3662801682949066
0.11002373695373535
0.16757021844387054
0.28335684537887573
0.31189075112342834
0.48827439546585083
0.0745558887720108
0.3260779082775116
0.359605610370636
0.061486948281526566
0.06538952142000198
0.32621410489082336
0.3165823817253113
0.2158849537372589
0.10667194426059723
0.07713979482650757
0.09016337245702744
0.17718808352947235
0.2917822301387787
0.13606774806976318
0.3683743178844452
0.2535756230354309
0.24686217308044434
0.30877479910850525
0.3201218247413635
0.10589349269866943
0.3994497060775757
0.03691379353404045
0.26347920298576355
0.10431791841983795
0.4356885850429535
0.2873836159706116
0.4581390619277954
0.09644516557455063
0.4475196599960327
0.1344233751296997
0.18207822740077972
0.167184516787529
0.05719020590186119
0.05819050967693329
0.11070425808429718
0.18185102939605713
0.30622997879981995
0.5162895321846008
0.038489002734422684
0.19085566699504852
0.1210484504699707
0.21086780726909637
0.16028831899166107
0.08778389543294907
0.09791392832994461
0.16563479602336884
0.20965676009655
0.3535146415233612
0.06885667890310287
0.03557780385017395
0.25812608003616333
0.12408118695020676
0.3705630302429199
0.061179809272289276
0.39043760299682617
0.2718522548675537
0.1711774319410324
0.19985677301883698
0.27451223134994507
0.315542072057724
0.06234409660100937
0.4215735197067261
0.24549447000026703
0.05928066745400429
0.3577902019023895
0.0985925942659378
0.21584220230579376
0.26714327931404114
0.17467108368873596
0.21875014901161194
0.39465129375457764
0.14637142419815063
0.09731172770261765
0.296629935503006
0.15227282047271729
0.24304361641407013
0.35252854228019714
0.41881832480430603
0.333943635225296
0.15184973180294037
0.08007104694843292
0.4079943299293518
0.17305888235569
0.20863178372383118
0.09209892898797989
0.06619063764810562
0.41036972403526306
0.3695250153541565
0.323695570230484
0.2998294532299042
0.14092667400836945
0.1206953376531601
0.23540444672107697
0.16017775237560272
0.33587372303009033
0.3588460087776184
0.11421221494674683
0.1727348417043686
0.0861845314502716
0.08116889744997025
0.37688058614730835
0.23551948368549347
0.4730859398841858
0.27444154024124146
0.03832937404513359
0.28451383113861084
0.34935399889945984
0.42273247241973877
0.1347198337316513
0.5015036463737488
0.3184415400028229
0.4251329302787781
0.4441942274570465
0.03857152909040451
0.235457181930542
0.15877631306648254
0.09735797345638275
0.02803620882332325
0.1572757363319397
0.4173968434333801
0.13350892066955566
0.1823561042547226
0.13035184144973755
0.06541678309440613
0.21354950964450836
0.3826717138290405
0.19182755053043365
0.4642960727214813
0.22633527219295502
0.39720290899276733
0.41764333844184875
0.4032641351222992
0.4549780488014221
0.5371406078338623
0.2506943345069885
0.43722209334373474
0.19832828640937805
0.456950843334198
0.2786843776702881
0.06647813320159912
0.20659935474395752
0.07541194558143616
0.14373765885829926
0.05960780009627342
0.41988468170166016
0.27421072125434875
0.16407085955142975
0.26849275827407837
0.047872476279735565
0.21642649173736572
0.21440817415714264
0.1375662237405777
0.20916138589382172
0.4557850956916809
0.1064596176147461
0.42164087295532227
0.34868124127388
0.21797184646129608
0.11312653124332428
0.21937301754951477
0.4401942491531372
0.14008426666259766
0.032136376947164536
0.16625021398067474
0.09952342510223389
0.1815774142742157
0.04371148347854614
0.27012985944747925
0.1650327742099762
0.14156605303287506
0.19906200468540192
0.2766915261745453
0.25126397609710693
0.1363145112991333
0.4568249583244324
0.12954649329185486
0.08165022730827332
0.19587744772434235
0.46924057602882385
0.20287756621837616
0.2989620566368103
0.38133689761161804
0.15445338189601898
0.3136696517467499
0.10538032650947571
0.5061126351356506
0.10785068571567535
0.06958431750535965
0.28373390436172485
0.29729944467544556
0.21918094158172607
0.26519906520843506
0.02019529603421688
0.1402200162410736
0.14156699180603027
0.4435024559497833
0.2724442183971405
0.29421883821487427
0.25560110807418823
0.21221937239170074
0.1694401055574417
0.228753924369812
0.11212848126888275
0.17286276817321777
0.3213100731372833
0.1212720051407814
0.09482045471668243
0.28715968132019043
0.26737019419670105
0.09605760127305984
0.399073988199234
0.24972599744796753
0.21956737339496613
0.3327643871307373
0.25848594307899475
0.2190038412809372
0.10223806649446487
0.1600818932056427
0.43213269114494324
0.021532727405428886
0.21088062226772308
0.485306978225708
0.020832622423768044
0.413268506526947
0.20133963227272034
0.05428926646709442
0.235616534948349
0.29333460330963135
0.22612783312797546
0.2991906702518463
0.1829463094472885
0.20813576877117157
0.10550311952829361
0.09033581614494324
0.3202311396598816
0.13908204436302185
0.11886315047740936
0.07299941778182983
0.19290970265865326
0.07026483118534088
0.08229708671569824
0.3968082368373871
0.2772112488746643
0.099759541451931
0.1582176387310028
0.2872318923473358
0.2676805853843689
0.38555723428726196
0.1691926121711731
0.14918528497219086
0.38853225111961365
0.1284947395324707
0.30882528424263
0.10980597138404846
0.23766016960144043
0.252318412065506
0.1711898297071457
0.38799649477005005
0.17887966334819794
0.03758178651332855
0.44045230746269226
0.21816475689411163
0.16785483062267303
0.3478265404701233
0.15336006879806519
0.07461918890476227
0.17047739028930664
0.020438585430383682
0.14053480327129364
0.3371484577655792
0.2151159644126892
0.3691610097885132
0.4920431971549988
0.1701827198266983
0.16825510561466217
0.334194153547287
0.356595903635025
0.07711312919855118
0.45264723896980286
0.10098172724246979
0.21172462403774261
0.21034106612205505
0.4663001298904419
0.4046851098537445
0.15998214483261108
0.4494008719921112
0.4409419000148773
0.4112895727157593
0.3194567561149597
0.10131902247667313
0.0856088250875473
0.41843557357788086
0.057508647441864014
0.052468087524175644
0.037433281540870667
0.2996707260608673
0.11502061039209366
0.08336563408374786
0.45699745416641235
0.08187595754861832
0.04582666978240013
0.040818072855472565
0.41544416546821594
0.0750233456492424
0.34530898928642273
0.1653129905462265
0.3369816243648529
0.45309334993362427
0.12946268916130066
0.0880545824766159
0.4993988871574402
0.12512318789958954
0.349153608083725
0.21174773573875427
0.193215012550354
0.07238342612981796
0.16056829690933228
0.08531084656715393
0.06659480184316635
0.29503750801086426
0.07847075164318085
0.10230927914381027
0.24537262320518494
0.2882603704929352
0.42562413215637207
0.19660471379756927
0.20469163358211517
0.08333080261945724
0.1793868988752365
0.35942521691322327
0.10943154990673065
0.24738793075084686
0.11687491834163666
0.1952507048845291
0.041268546134233475
0.22787801921367645
0.323440283536911
0.044669341295957565
0.1953393965959549
0.3564563989639282
0.3768998384475708
0.030850550159811974
0.10276588797569275
0.1569015085697174
0.40556100010871887
0.38975790143013
0.1352197527885437
0.21866969764232635
0.20257700979709625
0.23195980489253998
0.12251108884811401
0.2763500213623047
0.2681684195995331
0.28049513697624207
0.26772090792655945
0.05457068234682083
0.32321348786354065
0.2695929706096649
0.3671155571937561
0.32244718074798584
0.2088032066822052
0.33867567777633667
0.3447872996330261
0.18950320780277252
0.40025588870048523
0.14833897352218628
0.3242085874080658
0.1319362223148346
0.05154094099998474
0.19141261279582977
0.07123468816280365
0.24076466262340546
0.054583437740802765
0.17444784939289093
0.2419978678226471
0.19776251912117004
0.42676037549972534
0.17314569652080536
0.2613822817802429
0.4528794288635254
0.034797150641679764
0.39738309383392334
0.1480044573545456
0.1804804801940918
0.20635877549648285
0.04979613050818443
0.0964898094534874
0.11420642584562302
0.08880060911178589
0.24726861715316772
0.16208818554878235
0.12286708503961563
0.3353833556175232
0.30174964666366577
0.18005171418190002
0.4496974050998688
0.2889832556247711
0.36527469754219055
0.41618335247039795
0.029422078281641006
0.28702688217163086
0.08021228015422821
0.10807532072067261
0.3823676109313965
0.335600882768631
0.18272599577903748
0.3655712902545929
0.27716064453125
0.33744382858276367
0.3106389045715332
0.4178570806980133
0.2068764716386795
0.07288584113121033
0.22549259662628174
0.09684544801712036
0.19137133657932281
0.15035530924797058
0.19065991044044495
0.46363991498947144
0.4603882133960724
0.09182184934616089
0.4078003168106079
0.2954317033290863
0.0588473379611969
0.38815033435821533
0.41675955057144165
0.20820501446723938
0.39624595642089844
0.23495282232761383
0.324422687292099
0.435629278421402
0.2784770429134369
0.25871866941452026
0.10890185087919235
0.1669382005929947
0.03417668119072914
0.09055846929550171
0.41301146149635315
0.4296228885650635
0.1778450310230255
0.11682124435901642
0.4443625509738922
0.1539723128080368
0.0911259800195694
0.38555803894996643
0.2200828492641449
0.3266306221485138
0.3408607840538025
0.0937449038028717
0.3452540636062622
0.27189531922340393
0.4758818745613098
0.39630138874053955
0.4199238717556
0.4796166718006134
0.15643657743930817
0.16432099044322968
0.20067591965198517
0.11525630205869675
0.09761623293161392
0.36793962121009827
0.3218386471271515
0.07822007685899734
0.40442708134651184
0.33945101499557495
0.4200921356678009
0.11597990989685059
0.38388046622276306
0.34046366810798645
0.15596698224544525
0.28024858236312866
0.09479298442602158
0.3710253834724426
0.10153269022703171
0.3614131212234497
0.3838130235671997
0.17208124697208405
0.4486545920372009
0.25788575410842896
0.09206830710172653
0.12057530134916306
0.05711882933974266
0.2730703353881836
0.2876328229904175
0.17349936068058014
0.1282140165567398
0.24863757193088531
0.09049393981695175
0.1383877843618393
0.10578271001577377
0.3117487132549286
0.34961408376693726
0.034570202231407166
0.21932245790958405
0.34028851985931396
0.12165740132331848
0.19202113151550293
0.1545226275920868
0.15146659314632416
0.04149394482374191
0.21811792254447937
0.14151957631111145
0.12981843948364258
0.5045067071914673
0.34953755140304565
0.45851701498031616
0.4307846128940582
0.2239225059747696
0.3960462510585785
0.13415955007076263
0.13425487279891968
0.14443263411521912
0.2199387401342392
0.13924174010753632
0.08238185942173004
0.45631173253059387
0.13171783089637756
0.2912544310092926
0.14014342427253723
0.06586498767137527
0.3603591322898865
0.2898274064064026
0.14457610249519348
0.053713228553533554
0.31939247250556946
0.10644883662462234
0.4126172363758087
0.09343289583921432
0.07740209251642227
0.2164963036775589
0.11907054483890533
0.3618190288543701
0.14719893038272858
0.14345388114452362
0.23323164880275726
0.28677040338516235
0.22782179713249207
0.23171931505203247
0.1728055328130722
0.27930259704589844
0.47158345580101013
0.11975351721048355
0.25510868430137634
0.4378867447376251
0.054200299084186554
0.2755604088306427
0.1532447338104248
0.2984878420829773
0.1360151320695877
0.11220738291740417
0.3081344962120056
0.45920950174331665
0.048559848219156265
0.13679911196231842
0.07175428420305252
0.1091887578368187
0.10414531081914902
0.37529876828193665
0.11299188435077667
0.35049426555633545
0.21949952840805054
0.13654233515262604
0.3092852830886841
0.28242039680480957
0.13925111293792725
0.07397780567407608
0.16554418206214905
0.2336897999048233
0.16689081490039825
0.08048349618911743
0.4835957884788513
0.2014191597700119
0.22856076061725616
0.37674668431282043
0.2478339672088623
0.34186652302742004
0.09468593448400497
0.15424899756908417
0.17286424338817596
0.09877149015665054
0.14777182042598724
0.22996456921100616
0.15825943648815155
0.18386368453502655
0.03759726881980896
0.3058328926563263
0.07100655138492584
0.06131412088871002
0.08054855465888977
0.35423436760902405
0.07891130447387695
0.420088529586792
0.13997864723205566
0.215417742729187
0.11130837351083755
0.16251419484615326
0.21740026772022247
0.36662569642066956
0.07803203910589218
0.03033788874745369
0.16785535216331482
0.03899747133255005
0.28492316603660583
0.14789330959320068
0.08153779059648514
0.08151070773601532
0.03158080577850342
0.13346099853515625
0.07414089143276215
0.14228707551956177
0.3278648555278778
0.271318256855011
0.19721321761608124
0.24989651143550873
0.09796100854873657
0.1226753443479538
0.18931718170642853
0.022393962368369102
0.06196599453687668
0.16620709002017975
0.1263389140367508
0.17392852902412415
0.48047930002212524
0.20538944005966187
0.03241487964987755
0.056265514343976974
0.32641077041625977
0.120284304022789
0.4570227861404419
0.07810290902853012
0.34215882420539856
0.019544493407011032
0.4128185510635376
0.24280190467834473
0.02656553126871586
0.12432172149419785
0.06442613154649734
0.08194353431463242
0.08832815289497375
0.1228964701294899
0.15825943648815155
0.03229908645153046
0.15079748630523682
0.21307620406150818
0.126434326171875
0.05467657372355461
0.01625097543001175
0.16400137543678284
0.08051895350217819
0.288562536239624
0.11367186903953552
0.39282655715942383
0.39021050930023193
0.437491238117218
0.22730392217636108
0.4664258658885956
0.09346068650484085
0.28217825293540955
0.3459013104438782
0.05393905192613602
0.18714042007923126
0.2131354659795761
0.21492540836334229
0.33268389105796814
0.25302019715309143
0.20902535319328308
0.3208772540092468
0.1292446404695511
0.08418861776590347
0.2352958619594574
0.07151670008897781
0.3164225220680237
0.2381126433610916
0.4153749942779541
0.2083970606327057
0.3711887001991272
0.24870644509792328
0.08330986648797989
0.10717419534921646
0.46766355633735657
0.31210654973983765
0.1494765430688858
0.19416166841983795
0.0679050162434578
0.19597625732421875
0.38453561067581177
0.49939727783203125
0.06465212255716324
0.4022641181945801
0.27871018648147583
0.20491081476211548
0.2891898453235626
0.30268245935440063
0.10871534794569016
0.31250080466270447
0.17541466653347015
0.10520138591527939
0.44862493872642517
0.1939334273338318
0.3928714394569397
0.07884423434734344
0.36338135600090027
0.17441992461681366
0.27368804812431335
0.4945203959941864
0.4947129786014557
0.20286311209201813
0.19365981221199036
0.3515447974205017
0.321494996547699
0.26071372628211975
0.15255773067474365
0.2538850009441376
0.12802699208259583
0.3082163333892822
0.2763906419277191
0.45297881960868835
0.240003764629364
0.25640007853507996
0.16931574046611786
0.18855421245098114
0.2750595808029175
0.253129780292511
0.14734354615211487
0.3071908950805664
0.37886929512023926
0.32518646121025085
0.3518420457839966
0.35310447216033936
0.1325906217098236
0.14556065201759338
0.394420862197876
0.44604241847991943
0.1675400584936142
0.32614848017692566
0.12257306277751923
0.13480451703071594
0.29037246108055115
0.2492590844631195
0.1718578338623047
0.4013495147228241
0.07434070855379105
0.2442336231470108
0.2876976430416107
0.10634322464466095
0.24037501215934753
0.37079060077667236
0.11942525207996368
0.18070368468761444
0.3007931411266327
0.18364790081977844
0.15141074359416962
0.19985496997833252
0.17188714444637299
0.2600986659526825
0.17643971741199493
0.20217923820018768
0.14040245115756989
0.19825434684753418
0.06378927081823349
0.345511794090271
0.2124183028936386
0.16086293756961823
0.2540509104728699
0.41177108883857727
0.06720425188541412
0.32150939106941223
0.17464205622673035
0.46688902378082275
0.27232271432876587
0.1015319749712944
0.11555305123329163
0.11894791573286057
0.14331167936325073
0.42733529210090637
0.15457981824874878
0.18423394858837128
0.15990500152111053
0.34575697779655457
0.12386640906333923
0.2836872935295105
0.3690459728240967
0.24121727049350739
0.10293862223625183
0.13988392055034637
0.08311428129673004
0.24227693676948547
0.3911518156528473
0.44229671359062195
0.14039736986160278
0.1440005749464035
0.2852991223335266
0.1601797640323639
0.2016223669052124
0.2957860827445984
0.29583606123924255
0.2002723664045334
0.22260425984859467
0.13253025710582733
0.17889495193958282
0.34787797927856445
0.462185263633728
0.14440537989139557
0.2818875014781952
0.28247135877609253
0.3533375859260559
0.3511795103549957
0.42609500885009766
0.2053675502538681
0.14590461552143097
0.422882080078125
0.19968390464782715
0.29762446880340576
0.24791297316551208
0.4153711795806885
0.11241321265697479
0.29081130027770996
0.2613462209701538
0.167161762714386
0.4056725800037384
0.4395456910133362
0.08924795687198639
0.22476425766944885
