# Supplementary material for: Deep phenotypic profiling of neuroactive drugs in larval zebrafish
Source: Nat Commun. 2024 Nov 17;15:9955. doi: 10.1038/s41467-024-54375-y (PMC11570628; doi:10.1038/s41467-024-54375-y)
Supplement: Supplementary file 6 — Source Data [file 41467_2024_54375_MOESM6_ESM.zip › Figure_Source_Data/Supplementary/Fig_S2/welldist_5.2/roc_auc_epoch_20.csv]

TPR	FPR
0.0	0.0
0.0005296610169491525	0.0
0.0005296610169491525	0.0011587485515643105
0.0015889830508474577	0.0011587485515643105
0.0015889830508474577	0.0017381228273464658
0.0026483050847457626	0.0017381228273464658
0.0026483050847457626	0.002317497103128621
0.0031779661016949155	0.002317497103128621
0.0031779661016949155	0.004634994206257242
0.003707627118644068	0.004634994206257242
0.003707627118644068	0.00869061413673233
0.00423728813559322	0.00869061413673233
0.00423728813559322	0.013325608342989572
0.005826271186440678	0.013325608342989572
0.005826271186440678	0.014484356894553883
0.006885593220338983	0.014484356894553883
0.006885593220338983	0.015063731170336037
0.007415254237288136	0.015063731170336037
0.007415254237288136	0.016222479721900347
0.007944915254237288	0.016222479721900347
0.007944915254237288	0.01738122827346466
0.00847457627118644	0.01738122827346466
0.00847457627118644	0.017960602549246814
0.009004237288135594	0.017960602549246814
0.009004237288135594	0.019698725376593278
0.010063559322033898	0.019698725376593278
0.010063559322033898	0.020278099652375436
0.01059322033898305	0.020278099652375436
0.01059322033898305	0.02085747392815759
0.012182203389830509	0.02085747392815759
0.012182203389830509	0.021436848203939745
0.012711864406779662	0.021436848203939745
0.012711864406779662	0.022595596755504054
0.013241525423728813	0.022595596755504054
0.013241525423728813	0.023174971031286212
0.013771186440677966	0.023174971031286212
0.013771186440677966	0.026651216685979143
0.014300847457627119	0.026651216685979143
0.014300847457627119	0.030127462340672075
0.014830508474576272	0.030127462340672075
0.014830508474576272	0.03476245654692932
0.015360169491525424	0.03476245654692932
0.015360169491525424	0.03650057937427578
0.015889830508474576	0.03650057937427578
0.015889830508474576	0.041135573580533026
0.01641949152542373	0.041135573580533026
0.01641949152542373	0.04171494785631518
0.01694915254237288	0.04171494785631518
0.01694915254237288	0.044611819235225954
0.017478813559322032	0.044611819235225954
0.017478813559322032	0.04808806488991889
0.018538135593220338	0.04808806488991889
0.018538135593220338	0.0492468134414832
0.019597457627118644	0.0492468134414832
0.019597457627118644	0.051564310544611816
0.020127118644067795	0.051564310544611816
0.020127118644067795	0.05330243337195829
0.021716101694915255	0.05330243337195829
0.021716101694915255	0.054461181923522596
0.022775423728813558	0.054461181923522596
0.022775423728813558	0.055619930475086905
0.023834745762711863	0.055619930475086905
0.023834745762711863	0.05619930475086906
0.024364406779661018	0.05619930475086906
0.024364406779661018	0.056778679026651215
0.02489406779661017	0.056778679026651215
0.02489406779661017	0.06257242178447277
0.025423728813559324	0.06257242178447277
0.025423728813559324	0.06373117033603708
0.025953389830508475	0.06373117033603708
0.025953389830508475	0.06488991888760139
0.026483050847457626	0.06488991888760139
0.026483050847457626	0.06662804171494785
0.02701271186440678	0.06662804171494785
0.02701271186440678	0.06952491309385864
0.028072033898305086	0.06952491309385864
0.028072033898305086	0.07068366164542295
0.02913135593220339	0.07068366164542295
0.02913135593220339	0.07300115874855156
0.03125	0.07300115874855156
0.03125	0.07415990730011587
0.03283898305084746	0.07415990730011587
0.03283898305084746	0.07473928157589803
0.03336864406779661	0.07473928157589803
0.03336864406779661	0.07705677867902665
0.03389830508474576	0.07705677867902665
0.03389830508474576	0.0776361529548088
0.03548728813559322	0.0776361529548088
0.03548728813559322	0.08053302433371959
0.036016949152542374	0.08053302433371959
0.036016949152542374	0.0828505214368482
0.036546610169491525	0.0828505214368482
0.036546610169491525	0.08342989571263036
0.03760593220338983	0.08342989571263036
0.03760593220338983	0.08516801853997683
0.03972457627118644	0.08516801853997683
0.03972457627118644	0.08574739281575898
0.04025423728813559	0.08574739281575898
0.04025423728813559	0.0880648899188876
0.0413135593220339	0.0880648899188876
0.0413135593220339	0.08864426419466975
0.0423728813559322	0.08864426419466975
0.0423728813559322	0.08980301274623406
0.04290254237288135	0.08980301274623406
0.04290254237288135	0.09385863267670916
0.04343220338983051	0.09385863267670916
0.04343220338983051	0.09443800695249131
0.04396186440677966	0.09443800695249131
0.04396186440677966	0.09559675550405562
0.04449152542372881	0.09559675550405562
0.04449152542372881	0.09733487833140209
0.045021186440677964	0.09733487833140209
0.045021186440677964	0.09791425260718424
0.04608050847457627	0.09791425260718424
0.04608050847457627	0.09907300115874855
0.046610169491525424	0.09907300115874855
0.046610169491525424	0.0996523754345307
0.047139830508474576	0.0996523754345307
0.047139830508474576	0.10023174971031286
0.04766949152542373	0.10023174971031286
0.04766949152542373	0.10196987253765932
0.048199152542372885	0.10196987253765932
0.048199152542372885	0.10312862108922363
0.048728813559322036	0.10312862108922363
0.048728813559322036	0.10428736964078796
0.04925847457627119	0.10428736964078796
0.04925847457627119	0.10486674391657011
0.04978813559322034	0.10486674391657011
0.04978813559322034	0.10660486674391657
0.05084745762711865	0.10660486674391657
0.05084745762711865	0.10718424101969873
0.0513771186440678	0.10718424101969873
0.0513771186440678	0.10892236384704519
0.05508474576271186	0.10892236384704519
0.05508474576271186	0.1100811123986095
0.057203389830508475	0.1100811123986095
0.057203389830508475	0.11066048667439166
0.057733050847457626	0.11066048667439166
0.057733050847457626	0.11297798377752027
0.058792372881355935	0.11297798377752027
0.058792372881355935	0.11355735805330243
0.059322033898305086	0.11355735805330243
0.059322033898305086	0.11413673232908458
0.05985169491525424	0.11413673232908458
0.05985169491525424	0.11587485515643106
0.0614406779661017	0.11587485515643106
0.0614406779661017	0.11645422943221322
0.0625	0.11645422943221322
0.0625	0.11993047508690614
0.0635593220338983	0.11993047508690614
0.0635593220338983	0.1205098493626883
0.0646186440677966	0.1205098493626883
0.0646186440677966	0.12108922363847045
0.06514830508474577	0.12108922363847045
0.06514830508474577	0.12398609501738123
0.06673728813559322	0.12398609501738123
0.06673728813559322	0.12456546929316338
0.06726694915254237	0.12456546929316338
0.06726694915254237	0.12514484356894554
0.06779661016949153	0.12514484356894554
0.06779661016949153	0.126882966396292
0.06832627118644068	0.126882966396292
0.06832627118644068	0.12920046349942063
0.06938559322033898	0.12920046349942063
0.06938559322033898	0.12977983777520277
0.07097457627118645	0.12977983777520277
0.07097457627118645	0.13093858632676708
0.0715042372881356	0.13093858632676708
0.0715042372881356	0.1320973348783314
0.0725635593220339	0.1320973348783314
0.0725635593220339	0.13383545770567787
0.07309322033898305	0.13383545770567787
0.07309322033898305	0.13441483198146004
0.0736228813559322	0.13441483198146004
0.0736228813559322	0.13557358053302435
0.07521186440677965	0.13557358053302435
0.07521186440677965	0.1361529548088065
0.07627118644067797	0.1361529548088065
0.07627118644067797	0.13789107763615296
0.07680084745762712	0.13789107763615296
0.07680084745762712	0.13962920046349941
0.07733050847457627	0.13962920046349941
0.07733050847457627	0.14078794901506372
0.07786016949152542	0.14078794901506372
0.07786016949152542	0.14194669756662803
0.07838983050847458	0.14194669756662803
0.07838983050847458	0.1425260718424102
0.08315677966101695	0.1425260718424102
0.08315677966101695	0.14484356894553882
0.08421610169491525	0.14484356894553882
0.08421610169491525	0.1477404403244496
0.0847457627118644	0.1477404403244496
0.0847457627118644	0.14889918887601392
0.08527542372881355	0.14889918887601392
0.08527542372881355	0.15179606025492468
0.0858050847457627	0.15179606025492468
0.0858050847457627	0.15237543453070684
0.08633474576271187	0.15237543453070684
0.08633474576271187	0.15295480880648898
0.08686440677966102	0.15295480880648898
0.08686440677966102	0.15353418308227115
0.08845338983050847	0.15353418308227115
0.08845338983050847	0.1541135573580533
0.08951271186440678	0.1541135573580533
0.08951271186440678	0.15469293163383546
0.09216101694915255	0.15469293163383546
0.09216101694915255	0.1552723059096176
0.09322033898305085	0.1552723059096176
0.09322033898305085	0.15585168018539977
0.09375	0.15585168018539977
0.09375	0.15758980301274622
0.09427966101694915	0.15758980301274622
0.09427966101694915	0.15874855156431056
0.09639830508474577	0.15874855156431056
0.09639830508474577	0.16106604866743918
0.09798728813559322	0.16106604866743918
0.09798728813559322	0.16164542294322132
0.09851694915254237	0.16164542294322132
0.09851694915254237	0.16222479721900349
0.09904661016949153	0.16222479721900349
0.09904661016949153	0.16280417149478563
0.09957627118644068	0.16280417149478563
0.09957627118644068	0.16512166859791425
0.1016949152542373	0.16512166859791425
0.1016949152542373	0.1657010428736964
0.10222457627118645	0.1657010428736964
0.10222457627118645	0.16628041714947855
0.1027542372881356	0.16628041714947855
0.1027542372881356	0.16859791425260717
0.1038135593220339	0.16859791425260717
0.1038135593220339	0.16917728852838934
0.10434322033898305	0.16917728852838934
0.10434322033898305	0.17207415990730013
0.1048728813559322	0.17207415990730013
0.1048728813559322	0.17265353418308227
0.10540254237288135	0.17265353418308227
0.10540254237288135	0.17323290845886444
0.10699152542372882	0.17323290845886444
0.10699152542372882	0.1749710312862109
0.10805084745762712	0.1749710312862109
0.10805084745762712	0.1761297798377752
0.10858050847457627	0.1761297798377752
0.10858050847457627	0.17844727694090382
0.10963983050847458	0.17844727694090382
0.10963983050847458	0.1801853997682503
0.11016949152542373	0.1801853997682503
0.11016949152542373	0.18076477404403243
0.11069915254237288	0.18076477404403243
0.11069915254237288	0.1825028968713789
0.11228813559322035	0.1825028968713789
0.11228813559322035	0.18308227114716108
0.11440677966101695	0.18308227114716108
0.11440677966101695	0.18366164542294322
0.1149364406779661	0.18366164542294322
0.1149364406779661	0.18482039397450753
0.11546610169491525	0.18482039397450753
0.11546610169491525	0.1853997682502897
0.11652542372881355	0.1853997682502897
0.11652542372881355	0.18597914252607184
0.1170550847457627	0.18597914252607184
0.1170550847457627	0.186558516801854
0.11758474576271187	0.186558516801854
0.11758474576271187	0.18771726535341832
0.11811440677966102	0.18771726535341832
0.11811440677966102	0.18829663962920046
0.11864406779661017	0.18829663962920046
0.11864406779661017	0.18887601390498263
0.11970338983050847	0.18887601390498263
0.11970338983050847	0.18945538818076477
0.12023305084745763	0.18945538818076477
0.12023305084745763	0.19061413673232908
0.12076271186440678	0.19061413673232908
0.12076271186440678	0.19235225955967555
0.12182203389830508	0.19235225955967555
0.12182203389830508	0.1929316338354577
0.12235169491525423	0.1929316338354577
0.12235169491525423	0.19466975666280417
0.12341101694915255	0.19466975666280417
0.12341101694915255	0.19582850521436848
0.1239406779661017	0.19582850521436848
0.1239406779661017	0.1969872537659328
0.12447033898305085	0.1969872537659328
0.12447033898305085	0.1981460023174971
0.12552966101694915	0.1981460023174971
0.12552966101694915	0.19872537659327927
0.1260593220338983	0.19872537659327927
0.1260593220338983	0.20046349942062572
0.12658898305084745	0.20046349942062572
0.12658898305084745	0.2010428736964079
0.1271186440677966	0.2010428736964079
0.1271186440677966	0.20278099652375434
0.12870762711864406	0.20278099652375434
0.12870762711864406	0.20567786790266512
0.12976694915254236	0.20567786790266512
0.12976694915254236	0.20683661645422943
0.1308262711864407	0.20683661645422943
0.1308262711864407	0.2074159907300116
0.13135593220338984	0.2074159907300116
0.13135593220338984	0.2085747392815759
0.13241525423728814	0.2085747392815759
0.13241525423728814	0.20915411355735805
0.1340042372881356	0.20915411355735805
0.1340042372881356	0.20973348783314022
0.13453389830508475	0.20973348783314022
0.13453389830508475	0.21147161066048667
0.1350635593220339	0.21147161066048667
0.1350635593220339	0.21320973348783315
0.13559322033898305	0.21320973348783315
0.13559322033898305	0.21668597914252608
0.13771186440677965	0.21668597914252608
0.13771186440677965	0.21784472769409038
0.1393008474576271	0.21784472769409038
0.1393008474576271	0.220162224797219
0.1403601694915254	0.220162224797219
0.1403601694915254	0.22074159907300117
0.14141949152542374	0.22074159907300117
0.14141949152542374	0.22247972190034762
0.1419491525423729	0.22247972190034762
0.1419491525423729	0.2230590961761298
0.14247881355932204	0.2230590961761298
0.14247881355932204	0.22479721900347624
0.1430084745762712	0.22479721900347624
0.1430084745762712	0.22653534183082272
0.1451271186440678	0.22653534183082272
0.1451271186440678	0.22885283893395134
0.14565677966101695	0.22885283893395134
0.14565677966101695	0.22943221320973348
0.1461864406779661	0.22943221320973348
0.1461864406779661	0.23001158748551565
0.14671610169491525	0.23001158748551565
0.14671610169491525	0.23174971031286212
0.14777542372881355	0.23174971031286212
0.14777542372881355	0.23232908458864426
0.1483050847457627	0.23232908458864426
0.1483050847457627	0.23406720741599074
0.14989406779661016	0.23406720741599074
0.14989406779661016	0.23464658169177288
0.1504237288135593	0.23464658169177288
0.1504237288135593	0.2358053302433372
0.15148305084745764	0.2358053302433372
0.15148305084745764	0.23638470451911936
0.15254237288135594	0.23638470451911936
0.15254237288135594	0.23754345307068367
0.15360169491525424	0.23754345307068367
0.15360169491525424	0.2398609501738123
0.1541313559322034	0.2398609501738123
0.1541313559322034	0.24159907300115874
0.15677966101694915	0.24159907300115874
0.15677966101694915	0.24275782155272305
0.15783898305084745	0.24275782155272305
0.15783898305084745	0.24333719582850522
0.1583686440677966	0.24333719582850522
0.1583686440677966	0.24391657010428738
0.15889830508474576	0.24391657010428738
0.15889830508474576	0.246234067207416
0.1594279661016949	0.246234067207416
0.1594279661016949	0.24681344148319814
0.16260593220338984	0.24681344148319814
0.16260593220338984	0.24855156431054462
0.163135593220339	0.24855156431054462
0.163135593220339	0.25028968713789107
0.16578389830508475	0.25028968713789107
0.16578389830508475	0.2508690614136732
0.1663135593220339	0.2508690614136732
0.1663135593220339	0.25318655851680183
0.1673728813559322	0.25318655851680183
0.1673728813559322	0.253765932792584
0.1684322033898305	0.253765932792584
0.1684322033898305	0.2549246813441483
0.16896186440677965	0.2549246813441483
0.16896186440677965	0.25550405561993045
0.1694915254237288	0.25550405561993045
0.1694915254237288	0.25608342989571264
0.17108050847457626	0.25608342989571264
0.17108050847457626	0.2572421784472769
0.1721398305084746	0.2572421784472769
0.1721398305084746	0.2578215527230591
0.17266949152542374	0.2578215527230591
0.17266949152542374	0.25955967555040554
0.1731991525423729	0.25955967555040554
0.1731991525423729	0.2607184241019699
0.17372881355932204	0.2607184241019699
0.17372881355932204	0.26187717265353416
0.17478813559322035	0.26187717265353416
0.17478813559322035	0.2630359212050985
0.1753177966101695	0.2630359212050985
0.1753177966101695	0.264774044032445
0.1763771186440678	0.264774044032445
0.1763771186440678	0.26593279258400926
0.17690677966101695	0.26593279258400926
0.17690677966101695	0.2670915411355736
0.1784957627118644	0.2670915411355736
0.1784957627118644	0.2682502896871379
0.18114406779661016	0.2682502896871379
0.18114406779661016	0.2694090382387022
0.18220338983050846	0.2694090382387022
0.18220338983050846	0.2705677867902665
0.18379237288135594	0.2705677867902665
0.18379237288135594	0.27172653534183083
0.1853813559322034	0.27172653534183083
0.1853813559322034	0.272305909617613
0.18591101694915255	0.272305909617613
0.18591101694915255	0.2728852838933951
0.1864406779661017	0.2728852838933951
0.1864406779661017	0.2734646581691773
0.18697033898305085	0.2734646581691773
0.18697033898305085	0.2769409038238702
0.18802966101694915	0.2769409038238702
0.18802966101694915	0.27752027809965235
0.18908898305084745	0.27752027809965235
0.18908898305084745	0.27809965237543455
0.19014830508474576	0.27809965237543455
0.19014830508474576	0.2786790266512167
0.1917372881355932	0.2786790266512167
0.1917372881355932	0.27925840092699883
0.19279661016949154	0.27925840092699883
0.19279661016949154	0.27983777520278097
0.1933262711864407	0.27983777520278097
0.1933262711864407	0.2809965237543453
0.194385593220339	0.2809965237543453
0.194385593220339	0.28157589803012745
0.1954449152542373	0.28157589803012745
0.1954449152542373	0.28215527230590964
0.19597457627118645	0.28215527230590964
0.19597457627118645	0.2827346465816918
0.1965042372881356	0.2827346465816918
0.1965042372881356	0.28389339513325607
0.19915254237288135	0.28389339513325607
0.19915254237288135	0.28563151796060254
0.1996822033898305	0.28563151796060254
0.1996822033898305	0.28794901506373116
0.2007415254237288	0.28794901506373116
0.2007415254237288	0.28968713789107764
0.2018008474576271	0.28968713789107764
0.2018008474576271	0.2902665121668598
0.2028601694915254	0.2902665121668598
0.2028601694915254	0.2908458864426419
0.2033898305084746	0.2908458864426419
0.2033898305084746	0.2914252607184241
0.20391949152542374	0.2914252607184241
0.20391949152542374	0.29200463499420626
0.20497881355932204	0.29200463499420626
0.20497881355932204	0.2925840092699884
0.2055084745762712	0.2925840092699884
0.2055084745762712	0.29374275782155274
0.2065677966101695	0.29374275782155274
0.2065677966101695	0.294901506373117
0.20709745762711865	0.294901506373117
0.20709745762711865	0.2966396292004635
0.20815677966101695	0.2966396292004635
0.20815677966101695	0.30011587485515645
0.20921610169491525	0.30011587485515645
0.20921610169491525	0.3018539976825029
0.2097457627118644	0.3018539976825029
0.2097457627118644	0.30243337195828507
0.21027542372881355	0.30243337195828507
0.21027542372881355	0.3030127462340672
0.21133474576271186	0.3030127462340672
0.21133474576271186	0.30359212050984935
0.21345338983050846	0.30359212050984935
0.21345338983050846	0.30533024333719583
0.21398305084745764	0.30533024333719583
0.21398305084745764	0.3088064889918888
0.21504237288135594	0.3088064889918888
0.21504237288135594	0.3093858632676709
0.21716101694915255	0.3093858632676709
0.21716101694915255	0.3111239860950174
0.21875	0.3111239860950174
0.21875	0.31170336037079954
0.21927966101694915	0.31170336037079954
0.21927966101694915	0.3122827346465817
0.22033898305084745	0.3122827346465817
0.22033898305084745	0.3128621089223638
0.2219279661016949	0.3128621089223638
0.2219279661016949	0.313441483198146
0.22245762711864406	0.313441483198146
0.22245762711864406	0.31402085747392816
0.2229872881355932	0.31402085747392816
0.2229872881355932	0.31575898030127464
0.2245762711864407	0.31575898030127464
0.2245762711864407	0.3174971031286211
0.225635593220339	0.3174971031286211
0.225635593220339	0.3186558516801854
0.22616525423728814	0.3186558516801854
0.22616525423728814	0.31981460023174973
0.2266949152542373	0.31981460023174973
0.2266949152542373	0.32155272305909616
0.22722457627118645	0.32155272305909616
0.22722457627118645	0.3227114716106605
0.2277542372881356	0.3227114716106605
0.2277542372881356	0.32444959443800697
0.22828389830508475	0.32444959443800697
0.22828389830508475	0.3267670915411356
0.22934322033898305	0.3267670915411356
0.22934322033898305	0.32792584009269987
0.23252118644067796	0.32792584009269987
0.23252118644067796	0.328505214368482
0.2341101694915254	0.328505214368482
0.2341101694915254	0.32966396292004635
0.2346398305084746	0.32966396292004635
0.2346398305084746	0.3302433371958285
0.23516949152542374	0.3302433371958285
0.23516949152542374	0.33198146002317497
0.23622881355932204	0.33198146002317497
0.23622881355932204	0.3331402085747393
0.2367584745762712	0.3331402085747393
0.2367584745762712	0.3342989571263036
0.23728813559322035	0.3342989571263036
0.23728813559322035	0.33777520278099654
0.23940677966101695	0.33777520278099654
0.23940677966101695	0.3383545770567787
0.2399364406779661	0.3383545770567787
0.2399364406779661	0.33951332560834296
0.24046610169491525	0.33951332560834296
0.24046610169491525	0.34009269988412516
0.2409957627118644	0.34009269988412516
0.2409957627118644	0.3424101969872538
0.2420550847457627	0.3424101969872538
0.2420550847457627	0.3429895712630359
0.24258474576271186	0.3429895712630359
0.24258474576271186	0.34356894553881806
0.24364406779661016	0.34356894553881806
0.24364406779661016	0.3447276940903824
0.2441737288135593	0.3447276940903824
0.2441737288135593	0.3482039397450753
0.24470338983050846	0.3482039397450753
0.24470338983050846	0.3487833140208575
0.24629237288135594	0.3487833140208575
0.24629237288135594	0.3499420625724218
0.2468220338983051	0.3499420625724218
0.2468220338983051	0.3511008111239861
0.24735169491525424	0.3511008111239861
0.24735169491525424	0.3522595596755504
0.2478813559322034	0.3522595596755504
0.2478813559322034	0.35283893395133253
0.2489406779661017	0.35283893395133253
0.2489406779661017	0.35341830822711473
0.24947033898305085	0.35341830822711473
0.24947033898305085	0.35399768250289687
0.25	0.35399768250289687
0.25	0.354577056778679
0.2505296610169492	0.354577056778679
0.2505296610169492	0.35573580533024335
0.2510593220338983	0.35573580533024335
0.2510593220338983	0.35689455388180763
0.2515889830508475	0.35689455388180763
0.2515889830508475	0.3574739281575898
0.2521186440677966	0.3574739281575898
0.2521186440677966	0.35805330243337197
0.2526483050847458	0.35805330243337197
0.2526483050847458	0.3586326767091541
0.2558262711864407	0.3586326767091541
0.2558262711864407	0.3603707995365006
0.2563559322033898	0.3603707995365006
0.2563559322033898	0.36152954808806487
0.256885593220339	0.36152954808806487
0.256885593220339	0.36326767091541134
0.2574152542372881	0.36326767091541134
0.2574152542372881	0.3638470451911935
0.2584745762711864	0.3638470451911935
0.2584745762711864	0.3650057937427578
0.2590042372881356	0.3650057937427578
0.2590042372881356	0.36558516801853996
0.2600635593220339	0.36558516801853996
0.2600635593220339	0.36616454229432216
0.2605932203389831	0.36616454229432216
0.2605932203389831	0.3667439165701043
0.2611228813559322	0.3667439165701043
0.2611228813559322	0.3679026651216686
0.2616525423728814	0.3679026651216686
0.2616525423728814	0.36964078794901506
0.2621822033898305	0.36964078794901506
0.2621822033898305	0.3707995365005794
0.2627118644067797	0.3707995365005794
0.2627118644067797	0.3719582850521437
0.263771186440678	0.3719582850521437
0.263771186440678	0.3725376593279258
0.2648305084745763	0.3725376593279258
0.2648305084745763	0.37369640787949016
0.2653601694915254	0.37369640787949016
0.2653601694915254	0.37543453070683663
0.267478813559322	0.37543453070683663
0.267478813559322	0.37717265353418306
0.2680084745762712	0.37717265353418306
0.2680084745762712	0.37775202780996525
0.2685381355932203	0.37775202780996525
0.2685381355932203	0.3783314020857474
0.2701271186440678	0.3783314020857474
0.2701271186440678	0.37891077636152953
0.2706567796610169	0.37891077636152953
0.2706567796610169	0.37949015063731173
0.2717161016949153	0.37949015063731173
0.2717161016949153	0.38180764774044035
0.2738347457627119	0.38180764774044035
0.2738347457627119	0.3823870220162225
0.274364406779661	0.3823870220162225
0.274364406779661	0.38296639629200463
0.2748940677966102	0.38296639629200463
0.2748940677966102	0.38354577056778677
0.2770127118644068	0.38354577056778677
0.2770127118644068	0.3847045191193511
0.2775423728813559	0.3847045191193511
0.2775423728813559	0.3858632676709154
0.2780720338983051	0.3858632676709154
0.2780720338983051	0.38760139049826187
0.2786016949152542	0.38760139049826187
0.2786016949152542	0.388180764774044
0.2801906779661017	0.388180764774044
0.2801906779661017	0.38933951332560834
0.2807203389830508	0.38933951332560834
0.2807203389830508	0.3904982618771727
0.2823093220338983	0.3904982618771727
0.2823093220338983	0.39165701042873696
0.2833686440677966	0.39165701042873696
0.2833686440677966	0.39339513325608344
0.2849576271186441	0.39339513325608344
0.2849576271186441	0.39571263035921206
0.2854872881355932	0.39571263035921206
0.2854872881355932	0.3962920046349942
0.2860169491525424	0.3962920046349942
0.2860169491525424	0.39745075318655854
0.2865466101694915	0.39745075318655854
0.2865466101694915	0.3980301274623407
0.2870762711864407	0.3980301274623407
0.2870762711864407	0.3986095017381228
0.288135593220339	0.3986095017381228
0.288135593220339	0.39918887601390496
0.2891949152542373	0.39918887601390496
0.2891949152542373	0.39976825028968715
0.2897245762711864	0.39976825028968715
0.2897245762711864	0.4015063731170336
0.2913135593220339	0.4015063731170336
0.2913135593220339	0.4020857473928158
0.2918432203389831	0.4020857473928158
0.2918432203389831	0.4026651216685979
0.2923728813559322	0.4026651216685979
0.2923728813559322	0.40324449594438005
0.2934322033898305	0.40324449594438005
0.2934322033898305	0.40382387022016225
0.2939618644067797	0.40382387022016225
0.2939618644067797	0.40498261877172653
0.2944915254237288	0.40498261877172653
0.2944915254237288	0.4055619930475087
0.295021186440678	0.4055619930475087
0.295021186440678	0.40614136732329087
0.2955508474576271	0.40614136732329087
0.2955508474576271	0.406720741599073
0.298728813559322	0.406720741599073
0.298728813559322	0.4107763615295481
0.2997881355932203	0.4107763615295481
0.2997881355932203	0.41135573580533025
0.3003177966101695	0.41135573580533025
0.3003177966101695	0.4130938586326767
0.3013771186440678	0.4130938586326767
0.3013771186440678	0.41367323290845887
0.3019067796610169	0.41367323290845887
0.3019067796610169	0.414252607184241
0.3024364406779661	0.414252607184241
0.3024364406779661	0.41541135573580534
0.3029661016949153	0.41541135573580534
0.3029661016949153	0.4165701042873696
0.3040254237288136	0.4165701042873696
0.3040254237288136	0.41772885283893396
0.3050847457627119	0.41772885283893396
0.3050847457627119	0.4183082271147161
0.3061440677966102	0.4183082271147161
0.3061440677966102	0.41946697566628044
0.3066737288135593	0.41946697566628044
0.3066737288135593	0.4200463499420626
0.3072033898305085	0.4200463499420626
0.3072033898305085	0.42178447276940906
0.3077330508474576	0.42178447276940906
0.3077330508474576	0.4223638470451912
0.3109110169491525	0.4223638470451912
0.3109110169491525	0.42294322132097334
0.3119703389830508	0.42294322132097334
0.3119703389830508	0.4241019698725377
0.3130296610169492	0.4241019698725377
0.3130296610169492	0.4246813441483198
0.3140889830508475	0.4246813441483198
0.3140889830508475	0.42526071842410196
0.3146186440677966	0.42526071842410196
0.3146186440677966	0.4264194669756663
0.3151483050847458	0.4264194669756663
0.3151483050847458	0.42699884125144844
0.3156779661016949	0.42699884125144844
0.3156779661016949	0.4287369640787949
0.3162076271186441	0.4287369640787949
0.3162076271186441	0.42931633835457705
0.3172669491525424	0.42931633835457705
0.3172669491525424	0.4304750869061414
0.3177966101694915	0.4304750869061414
0.3177966101694915	0.43105446118192353
0.3220338983050847	0.43105446118192353
0.3220338983050847	0.4316338354577057
0.3252118644067797	0.4316338354577057
0.3252118644067797	0.4322132097334878
0.326271186440678	0.4322132097334878
0.326271186440678	0.43279258400927
0.3273305084745763	0.43279258400927
0.3273305084745763	0.43511008111239863
0.3278601694915254	0.43511008111239863
0.3278601694915254	0.43684820393974505
0.3289194915254237	0.43684820393974505
0.3289194915254237	0.43742757821552725
0.3294491525423729	0.43742757821552725
0.3294491525423729	0.43858632676709153
0.3310381355932203	0.43858632676709153
0.3310381355932203	0.43974507531865586
0.3315677966101695	0.43974507531865586
0.3315677966101695	0.440324449594438
0.3336864406779661	0.440324449594438
0.3336864406779661	0.44090382387022015
0.3352754237288136	0.44090382387022015
0.3352754237288136	0.44148319814600234
0.3358050847457627	0.44148319814600234
0.3358050847457627	0.4426419466975666
0.336864406779661	0.4426419466975666
0.336864406779661	0.44322132097334876
0.3373940677966102	0.44322132097334876
0.3373940677966102	0.44380069524913096
0.3379237288135593	0.44380069524913096
0.3379237288135593	0.4443800695249131
0.3389830508474576	0.4443800695249131
0.3389830508474576	0.44495944380069524
0.3395127118644068	0.44495944380069524
0.3395127118644068	0.4461181923522596
0.3400423728813559	0.4461181923522596
0.3400423728813559	0.44727694090382386
0.3411016949152542	0.44727694090382386
0.3411016949152542	0.4484356894553882
0.3416313559322034	0.4484356894553882
0.3416313559322034	0.4501738122827346
0.3432203389830508	0.4501738122827346
0.3432203389830508	0.4524913093858633
0.34375	0.4524913093858633
0.34375	0.45307068366164543
0.3442796610169492	0.45307068366164543
0.3442796610169492	0.4536500579374276
0.3458686440677966	0.4536500579374276
0.3458686440677966	0.4559675550405562
0.3474576271186441	0.4559675550405562
0.3474576271186441	0.45712630359212053
0.3501059322033898	0.45712630359212053
0.3501059322033898	0.45770567786790267
0.350635593220339	0.45770567786790267
0.350635593220339	0.4582850521436848
0.3522245762711864	0.4582850521436848
0.3522245762711864	0.45886442641946695
0.3527542372881356	0.45886442641946695
0.3527542372881356	0.45944380069524915
0.3559322033898305	0.45944380069524915
0.3559322033898305	0.4600231749710313
0.3564618644067797	0.4600231749710313
0.3564618644067797	0.46060254924681343
0.3569915254237288	0.46060254924681343
0.3569915254237288	0.46118192352259557
0.3580508474576271	0.46118192352259557
0.3580508474576271	0.46176129779837777
0.3591101694915254	0.46176129779837777
0.3591101694915254	0.46349942062572425
0.361228813559322	0.46349942062572425
0.361228813559322	0.46523754345307067
0.3617584745762712	0.46523754345307067
0.3617584745762712	0.4687137891077636
0.3622881355932203	0.4687137891077636
0.3622881355932203	0.46929316338354576
0.3628177966101695	0.46929316338354576
0.3628177966101695	0.47103128621089224
0.3638771186440678	0.47103128621089224
0.3638771186440678	0.4716106604866744
0.3644067796610169	0.4716106604866744
0.3644067796610169	0.4721900347624565
0.3654661016949153	0.4721900347624565
0.3654661016949153	0.47334878331402086
0.3659957627118644	0.47334878331402086
0.3659957627118644	0.47450753186558514
0.3665254237288136	0.47450753186558514
0.3665254237288136	0.47508690614136734
0.3670550847457627	0.47508690614136734
0.3670550847457627	0.4756662804171495
0.3686440677966102	0.4756662804171495
0.3686440677966102	0.4768250289687138
0.3723516949152542	0.4768250289687138
0.3723516949152542	0.4779837775202781
0.3728813559322034	0.4779837775202781
0.3728813559322034	0.47856315179606024
0.3739406779661017	0.47856315179606024
0.3739406779661017	0.47914252607184243
0.375	0.47914252607184243
0.375	0.4797219003476246
0.3765889830508475	0.4797219003476246
0.3765889830508475	0.4803012746234067
0.3776483050847458	0.4803012746234067
0.3776483050847458	0.48146002317497105
0.3781779661016949	0.48146002317497105
0.3781779661016949	0.48261877172653533
0.3797669491525424	0.48261877172653533
0.3797669491525424	0.4831981460023175
0.3813559322033898	0.4831981460023175
0.3813559322033898	0.48377752027809967
0.3824152542372881	0.48377752027809967
0.3824152542372881	0.4855156431054461
0.3829449152542373	0.4855156431054461
0.3829449152542373	0.48725376593279257
0.3840042372881356	0.48725376593279257
0.3840042372881356	0.4884125144843569
0.3850635593220339	0.4884125144843569
0.3850635593220339	0.48899188876013905
0.3861228813559322	0.48899188876013905
0.3861228813559322	0.4901506373117034
0.3871822033898305	0.4901506373117034
0.3871822033898305	0.49130938586326767
0.3882415254237288	0.49130938586326767
0.3882415254237288	0.492468134414832
0.388771186440678	0.492468134414832
0.388771186440678	0.4936268829663963
0.3893008474576271	0.4936268829663963
0.3893008474576271	0.4942062572421784
0.3898305084745763	0.4942062572421784
0.3898305084745763	0.4947856315179606
0.3903601694915254	0.4947856315179606
0.3903601694915254	0.49536500579374276
0.3908898305084746	0.49536500579374276
0.3908898305084746	0.4959443800695249
0.3914194915254237	0.4959443800695249
0.3914194915254237	0.4976825028968714
0.3935381355932203	0.4976825028968714
0.3935381355932203	0.49942062572421786
0.3951271186440678	0.49942062572421786
0.3951271186440678	0.5005793742757821
0.3956567796610169	0.5005793742757821
0.3956567796610169	0.5017381228273464
0.3961864406779661	0.5017381228273464
0.3961864406779661	0.5028968713789108
0.3967161016949153	0.5028968713789108
0.3967161016949153	0.5040556199304751
0.399364406779661	0.5040556199304751
0.399364406779661	0.5063731170336037
0.4009533898305085	0.5063731170336037
0.4009533898305085	0.5081112398609502
0.4014830508474576	0.5081112398609502
0.4014830508474576	0.5086906141367323
0.4030720338983051	0.5086906141367323
0.4030720338983051	0.5115874855156431
0.4041313559322034	0.5115874855156431
0.4041313559322034	0.5121668597914253
0.4051906779661017	0.5121668597914253
0.4051906779661017	0.5139049826187717
0.4057203389830508	0.5139049826187717
0.4057203389830508	0.5156431054461182
0.4073093220338983	0.5156431054461182
0.4073093220338983	0.5162224797219004
0.4115466101694915	0.5162224797219004
0.4115466101694915	0.5168018539976825
0.4120762711864407	0.5168018539976825
0.4120762711864407	0.5173812282734647
0.413135593220339	0.5173812282734647
0.413135593220339	0.518539976825029
0.4141949152542373	0.518539976825029
0.4141949152542373	0.5214368482039398
0.4152542372881356	0.5214368482039398
0.4152542372881356	0.5231749710312862
0.4163135593220339	0.5231749710312862
0.4163135593220339	0.5237543453070683
0.4168432203389831	0.5237543453070683
0.4168432203389831	0.5243337195828505
0.4179025423728814	0.5243337195828505
0.4179025423728814	0.5254924681344149
0.4194915254237288	0.5254924681344149
0.4194915254237288	0.5266512166859791
0.420021186440678	0.5266512166859791
0.420021186440678	0.5278099652375434
0.4205508474576271	0.5278099652375434
0.4205508474576271	0.5307068366164542
0.423728813559322	0.5307068366164542
0.423728813559322	0.5324449594438007
0.4247881355932203	0.5324449594438007
0.4247881355932203	0.5341830822711472
0.4258474576271186	0.5341830822711472
0.4258474576271186	0.5353418308227115
0.4263771186440678	0.5353418308227115
0.4263771186440678	0.5370799536500579
0.4269067796610169	0.5370799536500579
0.4269067796610169	0.5382387022016223
0.4274364406779661	0.5382387022016223
0.4274364406779661	0.5399768250289687
0.4279661016949153	0.5399768250289687
0.4279661016949153	0.5405561993047509
0.4290254237288136	0.5405561993047509
0.4290254237288136	0.541135573580533
0.4322033898305085	0.541135573580533
0.4322033898305085	0.5417149478563151
0.4332627118644068	0.5417149478563151
0.4332627118644068	0.5428736964078795
0.4337923728813559	0.5428736964078795
0.4337923728813559	0.5440324449594438
0.4353813559322034	0.5440324449594438
0.4353813559322034	0.544611819235226
0.4359110169491525	0.544611819235226
0.4359110169491525	0.5451911935110081
0.4380296610169492	0.5451911935110081
0.4380296610169492	0.5480880648899189
0.4412076271186441	0.5480880648899189
0.4412076271186441	0.5492468134414832
0.4417372881355932	0.5492468134414832
0.4417372881355932	0.5498261877172653
0.4427966101694915	0.5498261877172653
0.4427966101694915	0.5504055619930475
0.4438559322033898	0.5504055619930475
0.4438559322033898	0.5515643105446119
0.4449152542372881	0.5515643105446119
0.4449152542372881	0.552143684820394
0.4454449152542373	0.552143684820394
0.4454449152542373	0.5538818076477404
0.4486228813559322	0.5538818076477404
0.4486228813559322	0.555619930475087
0.4491525423728814	0.555619930475087
0.4491525423728814	0.5567786790266512
0.4496822033898305	0.5567786790266512
0.4496822033898305	0.5579374275782155
0.4528601694915254	0.5579374275782155
0.4528601694915254	0.5596755504055619
0.4544491525423729	0.5596755504055619
0.4544491525423729	0.5614136732329085
0.4555084745762712	0.5614136732329085
0.4555084745762712	0.5625724217844728
0.4560381355932203	0.5625724217844728
0.4560381355932203	0.5631517960602549
0.4602754237288136	0.5631517960602549
0.4602754237288136	0.563731170336037
0.4613347457627119	0.563731170336037
0.4613347457627119	0.5643105446118193
0.4629237288135593	0.5643105446118193
0.4629237288135593	0.5654692931633836
0.4639830508474576	0.5654692931633836
0.4639830508474576	0.5660486674391657
0.4655720338983051	0.5660486674391657
0.4655720338983051	0.5677867902665121
0.4666313559322034	0.5677867902665121
0.4666313559322034	0.5689455388180765
0.4676906779661017	0.5689455388180765
0.4676906779661017	0.5701042873696408
0.4682203389830508	0.5701042873696408
0.4682203389830508	0.570683661645423
0.4698093220338983	0.570683661645423
0.4698093220338983	0.5712630359212051
0.4719279661016949	0.5712630359212051
0.4719279661016949	0.5724217844727694
0.4729872881355932	0.5724217844727694
0.4729872881355932	0.574739281575898
0.4740466101694915	0.574739281575898
0.4740466101694915	0.5753186558516802
0.4745762711864407	0.5753186558516802
0.4745762711864407	0.5764774044032445
0.4751059322033898	0.5764774044032445
0.4751059322033898	0.5776361529548089
0.4761652542372881	0.5776361529548089
0.4761652542372881	0.5793742757821553
0.4766949152542373	0.5793742757821553
0.4766949152542373	0.5822711471610661
0.4777542372881356	0.5822711471610661
0.4777542372881356	0.5828505214368482
0.4809322033898305	0.5828505214368482
0.4809322033898305	0.5834298957126304
0.4814618644067797	0.5834298957126304
0.4814618644067797	0.5840092699884125
0.4819915254237288	0.5840092699884125
0.4819915254237288	0.5863267670915412
0.4835805084745763	0.5863267670915412
0.4835805084745763	0.5880648899188876
0.4841101694915254	0.5880648899188876
0.4841101694915254	0.5892236384704519
0.486228813559322	0.5892236384704519
0.486228813559322	0.5903823870220162
0.4867584745762712	0.5903823870220162
0.4867584745762712	0.5909617612977984
0.4872881355932203	0.5909617612977984
0.4872881355932203	0.5921205098493627
0.4878177966101695	0.5921205098493627
0.4878177966101695	0.5926998841251448
0.4894067796610169	0.5926998841251448
0.4894067796610169	0.593279258400927
0.4904661016949153	0.593279258400927
0.4904661016949153	0.5938586326767091
0.4909957627118644	0.5938586326767091
0.4909957627118644	0.5950173812282734
0.4915254237288136	0.5950173812282734
0.4915254237288136	0.5955967555040557
0.4920550847457627	0.5955967555040557
0.4920550847457627	0.59675550405562
0.4925847457627119	0.59675550405562
0.4925847457627119	0.5979142526071842
0.4947033898305085	0.5979142526071842
0.4947033898305085	0.6031286210892236
0.4952330508474576	0.6031286210892236
0.4952330508474576	0.6037079953650057
0.4962923728813559	0.6037079953650057
0.4962923728813559	0.604287369640788
0.4968220338983051	0.604287369640788
0.4968220338983051	0.6048667439165701
0.4984110169491525	0.6048667439165701
0.4984110169491525	0.6066048667439166
0.4989406779661017	0.6066048667439166
0.4989406779661017	0.6077636152954808
0.4994703389830508	0.6077636152954808
0.4994703389830508	0.608342989571263
0.5010593220338984	0.608342989571263
0.5021186440677966	0.608342989571263
0.503707627118644	0.608342989571263
0.503707627118644	0.6095017381228274
0.5042372881355932	0.6095017381228274
0.5042372881355932	0.6123986095017381
0.5047669491525424	0.6123986095017381
0.5047669491525424	0.6152954808806489
0.5052966101694916	0.6152954808806489
0.5052966101694916	0.615874855156431
0.5079449152542372	0.615874855156431
0.5079449152542372	0.6164542294322132
0.5095338983050848	0.6164542294322132
0.5095338983050848	0.6176129779837776
0.5095338983050848	0.6187717265353418
0.5100635593220338	0.6187717265353418
0.5100635593220338	0.6199304750869061
0.5121822033898306	0.6199304750869061
0.5121822033898306	0.6228273464658169
0.5127118644067796	0.6228273464658169
0.5127118644067796	0.6234067207415991
0.513771186440678	0.6234067207415991
0.513771186440678	0.6245654692931634
0.5143008474576272	0.6245654692931634
0.5143008474576272	0.6257242178447276
0.5158898305084746	0.6257242178447276
0.5158898305084746	0.6263035921205099
0.5164194915254238	0.6263035921205099
0.5164194915254238	0.626882966396292
0.5169491525423728	0.626882966396292
0.5169491525423728	0.6280417149478563
0.517478813559322	0.6280417149478563
0.517478813559322	0.6297798377752027
0.5185381355932204	0.6297798377752027
0.5185381355932204	0.6303592120509849
0.5190677966101694	0.6303592120509849
0.5190677966101694	0.6315179606025493
0.5195974576271186	0.6315179606025493
0.5195974576271186	0.6320973348783314
0.520656779661017	0.6320973348783314
0.520656779661017	0.6326767091541136
0.5217161016949152	0.6326767091541136
0.5217161016949152	0.6332560834298957
0.5222457627118644	0.6332560834298957
0.5222457627118644	0.63441483198146
0.5227754237288136	0.63441483198146
0.5227754237288136	0.6349942062572422
0.5233050847457628	0.6349942062572422
0.5233050847457628	0.6355735805330244
0.5254237288135594	0.6355735805330244
0.5254237288135594	0.6367323290845887
0.5286016949152542	0.6367323290845887
0.5286016949152542	0.6384704519119351
0.5296610169491526	0.6384704519119351
0.5296610169491526	0.6390498261877172
0.5307203389830508	0.6390498261877172
0.5307203389830508	0.6402085747392816
0.53125	0.6402085747392816
0.53125	0.6425260718424102
0.5317796610169492	0.6425260718424102
0.5317796610169492	0.6431054461181923
0.5323093220338984	0.6431054461181923
0.5323093220338984	0.6436848203939745
0.5333686440677966	0.6436848203939745
0.5333686440677966	0.6442641946697567
0.534427966101695	0.6442641946697567
0.534427966101695	0.6448435689455388
0.5360169491525424	0.6448435689455388
0.5360169491525424	0.6465816917728853
0.5365466101694916	0.6465816917728853
0.5365466101694916	0.6471610660486674
0.5370762711864406	0.6471610660486674
0.5370762711864406	0.6477404403244496
0.5376059322033898	0.6477404403244496
0.5376059322033898	0.6483198146002318
0.538135593220339	0.6483198146002318
0.538135593220339	0.6494785631517961
0.5391949152542372	0.6494785631517961
0.5391949152542372	0.6500579374275782
0.5413135593220338	0.6500579374275782
0.5413135593220338	0.6512166859791425
0.5429025423728814	0.6512166859791425
0.5429025423728814	0.6517960602549246
0.5439618644067796	0.6517960602549246
0.5439618644067796	0.652954808806489
0.545021186440678	0.652954808806489
0.545021186440678	0.6535341830822712
0.5460805084745762	0.6535341830822712
0.5460805084745762	0.6541135573580533
0.5476694915254238	0.6541135573580533
0.5476694915254238	0.6564310544611819
0.5503177966101694	0.6564310544611819
0.5503177966101694	0.6587485515643106
0.5508474576271186	0.6587485515643106
0.5508474576271186	0.6593279258400927
0.5513771186440678	0.6593279258400927
0.5513771186440678	0.6599073001158748
0.5529661016949152	0.6599073001158748
0.5529661016949152	0.6610660486674391
0.5540254237288136	0.6610660486674391
0.5540254237288136	0.6628041714947857
0.5545550847457628	0.6628041714947857
0.5545550847457628	0.6633835457705678
0.5561440677966102	0.6633835457705678
0.5561440677966102	0.6662804171494786
0.5572033898305084	0.6662804171494786
0.5572033898305084	0.6668597914252608
0.5582627118644068	0.6668597914252608
0.5582627118644068	0.668018539976825
0.559322033898305	0.668018539976825
0.559322033898305	0.6691772885283893
0.5598516949152542	0.6691772885283893
0.5598516949152542	0.6726535341830823
0.5603813559322034	0.6726535341830823
0.5603813559322034	0.6738122827346466
0.5609110169491526	0.6738122827346466
0.5609110169491526	0.6778679026651216
0.5614406779661016	0.6778679026651216
0.5614406779661016	0.6790266512166859
0.5635593220338984	0.6790266512166859
0.5635593220338984	0.6796060254924682
0.566207627118644	0.6796060254924682
0.566207627118644	0.6801853997682503
0.5677966101694916	0.6801853997682503
0.5677966101694916	0.6813441483198146
0.5704449152542372	0.6813441483198146
0.5704449152542372	0.6819235225955967
0.5709745762711864	0.6819235225955967
0.5709745762711864	0.6836616454229433
0.5725635593220338	0.6836616454229433
0.5725635593220338	0.6842410196987254
0.5736228813559322	0.6842410196987254
0.5736228813559322	0.6871378910776361
0.5757415254237288	0.6871378910776361
0.5757415254237288	0.6882966396292005
0.576271186440678	0.6882966396292005
0.576271186440678	0.6888760139049827
0.5783898305084746	0.6888760139049827
0.5783898305084746	0.6894553881807648
0.5789194915254238	0.6894553881807648
0.5789194915254238	0.6906141367323291
0.579978813559322	0.6906141367323291
0.579978813559322	0.697566628041715
0.5836864406779662	0.697566628041715
0.5836864406779662	0.6981460023174971
0.5842161016949152	0.6981460023174971
0.5842161016949152	0.6993047508690614
0.5873940677966102	0.6993047508690614
0.5873940677966102	0.6998841251448435
0.5884533898305084	0.6998841251448435
0.5884533898305084	0.7004634994206257
0.590042372881356	0.7004634994206257
0.590042372881356	0.7010428736964078
0.5926906779661016	0.7010428736964078
0.5926906779661016	0.7016222479721901
0.59375	0.7016222479721901
0.59375	0.7022016222479722
0.5942796610169492	0.7022016222479722
0.5942796610169492	0.7027809965237544
0.5948093220338984	0.7027809965237544
0.5948093220338984	0.7045191193511008
0.5953389830508474	0.7045191193511008
0.5953389830508474	0.7050984936268829
0.5963983050847458	0.7050984936268829
0.5963983050847458	0.7062572421784473
0.5990466101694916	0.7062572421784473
0.5990466101694916	0.7068366164542295
0.5995762711864406	0.7068366164542295
0.5995762711864406	0.7074159907300116
0.6001059322033898	0.7074159907300116
0.6001059322033898	0.7079953650057937
0.600635593220339	0.7079953650057937
0.600635593220339	0.7085747392815759
0.6016949152542372	0.7085747392815759
0.6016949152542372	0.7103128621089224
0.6022245762711864	0.7103128621089224
0.6022245762711864	0.7108922363847046
0.6038135593220338	0.7108922363847046
0.6038135593220338	0.7114716106604867
0.6059322033898306	0.7114716106604867
0.6059322033898306	0.7137891077636153
0.6069915254237288	0.7137891077636153
0.6069915254237288	0.7143684820393974
0.6085805084745762	0.7143684820393974
0.6085805084745762	0.7149478563151797
0.611228813559322	0.7149478563151797
0.611228813559322	0.7155272305909618
0.6128177966101694	0.7155272305909618
0.6128177966101694	0.7172653534183082
0.6149364406779662	0.7172653534183082
0.6149364406779662	0.7178447276940904
0.6159957627118644	0.7178447276940904
0.6159957627118644	0.7184241019698725
0.6165254237288136	0.7184241019698725
0.6165254237288136	0.720162224797219
0.6175847457627118	0.720162224797219
0.6175847457627118	0.7219003476245655
0.618114406779661	0.7219003476245655
0.618114406779661	0.7224797219003476
0.6186440677966102	0.7224797219003476
0.6186440677966102	0.723638470451912
0.6197033898305084	0.723638470451912
0.6197033898305084	0.7242178447276941
0.6207627118644068	0.7242178447276941
0.6207627118644068	0.7247972190034763
0.621292372881356	0.7247972190034763
0.621292372881356	0.7259559675550405
0.6228813559322034	0.7259559675550405
0.6228813559322034	0.7265353418308227
0.6234110169491526	0.7265353418308227
0.6234110169491526	0.7288528389339514
0.6239406779661016	0.7288528389339514
0.6239406779661016	0.7294322132097335
0.6260593220338984	0.7294322132097335
0.6260593220338984	0.7305909617612978
0.6271186440677966	0.7305909617612978
0.6271186440677966	0.7317497103128621
0.628707627118644	0.7317497103128621
0.628707627118644	0.7323290845886443
0.6302966101694916	0.7323290845886443
0.6302966101694916	0.7340672074159907
0.6313559322033898	0.7340672074159907
0.6313559322033898	0.735225955967555
0.631885593220339	0.735225955967555
0.631885593220339	0.7369640787949016
0.6350635593220338	0.7369640787949016
0.6350635593220338	0.7375434530706837
0.6361228813559322	0.7375434530706837
0.6361228813559322	0.7381228273464658
0.6366525423728814	0.7381228273464658
0.6366525423728814	0.738702201622248
0.6371822033898306	0.738702201622248
0.6371822033898306	0.7392815758980301
0.6382415254237288	0.7392815758980301
0.6382415254237288	0.7398609501738123
0.638771186440678	0.7398609501738123
0.638771186440678	0.7410196987253765
0.6393008474576272	0.7410196987253765
0.6393008474576272	0.7433371958285052
0.6398305084745762	0.7433371958285052
0.6398305084745762	0.7439165701042874
0.6403601694915254	0.7439165701042874
0.6403601694915254	0.7450753186558516
0.6419491525423728	0.7450753186558516
0.6419491525423728	0.7456546929316339
0.6440677966101694	0.7456546929316339
0.6440677966101694	0.746234067207416
0.6451271186440678	0.746234067207416
0.6451271186440678	0.7468134414831982
0.6461864406779662	0.7468134414831982
0.6461864406779662	0.7473928157589803
0.6472457627118644	0.7473928157589803
0.6472457627118644	0.7479721900347625
0.6488347457627118	0.7479721900347625
0.6488347457627118	0.7485515643105446
0.649364406779661	0.7485515643105446
0.649364406779661	0.7502896871378911
0.6509533898305084	0.7502896871378911
0.6509533898305084	0.7508690614136733
0.6520127118644068	0.7508690614136733
0.6520127118644068	0.7514484356894554
0.652542372881356	0.7514484356894554
0.652542372881356	0.753765932792584
0.6541313559322034	0.753765932792584
0.6541313559322034	0.7543453070683661
0.6551906779661016	0.7543453070683661
0.6551906779661016	0.7560834298957126
0.6573093220338984	0.7560834298957126
0.6573093220338984	0.7566628041714948
0.659957627118644	0.7566628041714948
0.659957627118644	0.7578215527230591
0.6620762711864406	0.7578215527230591
0.6620762711864406	0.7607184241019699
0.6647245762711864	0.7607184241019699
0.6647245762711864	0.7624565469293163
0.6663135593220338	0.7624565469293163
0.6663135593220338	0.7630359212050984
0.666843220338983	0.7630359212050984
0.666843220338983	0.7636152954808807
0.6679025423728814	0.7636152954808807
0.6679025423728814	0.764774044032445
0.6684322033898306	0.764774044032445
0.6684322033898306	0.7653534183082271
0.670021186440678	0.7653534183082271
0.670021186440678	0.7665121668597914
0.6710805084745762	0.7665121668597914
0.6710805084745762	0.7670915411355735
0.6716101694915254	0.7670915411355735
0.6716101694915254	0.7676709154113557
0.6721398305084746	0.7676709154113557
0.6721398305084746	0.7682502896871379
0.673728813559322	0.7682502896871379
0.673728813559322	0.7688296639629201
0.6753177966101694	0.7688296639629201
0.6753177966101694	0.7699884125144844
0.6758474576271186	0.7699884125144844
0.6758474576271186	0.7705677867902665
0.6763771186440678	0.7705677867902665
0.6763771186440678	0.772305909617613
0.6779661016949152	0.772305909617613
0.6779661016949152	0.7728852838933952
0.6784957627118644	0.7728852838933952
0.6784957627118644	0.7734646581691773
0.6790254237288136	0.7734646581691773
0.6790254237288136	0.7757821552723059
0.6795550847457628	0.7757821552723059
0.6795550847457628	0.776361529548088
0.6827330508474576	0.776361529548088
0.6827330508474576	0.7769409038238703
0.6832627118644068	0.7769409038238703
0.6832627118644068	0.7775202780996524
0.683792372881356	0.7775202780996524
0.683792372881356	0.7780996523754345
0.684322033898305	0.7780996523754345
0.684322033898305	0.7815758980301275
0.6853813559322034	0.7815758980301275
0.6853813559322034	0.7821552723059096
0.6890889830508474	0.7821552723059096
0.6890889830508474	0.7827346465816918
0.6896186440677966	0.7827346465816918
0.6896186440677966	0.7844727694090382
0.691207627118644	0.7844727694090382
0.691207627118644	0.7856315179606026
0.6917372881355932	0.7856315179606026
0.6917372881355932	0.7862108922363847
0.6922669491525424	0.7862108922363847
0.6922669491525424	0.7879490150637312
0.6927966101694916	0.7879490150637312
0.6927966101694916	0.7896871378910776
0.6933262711864406	0.7896871378910776
0.6933262711864406	0.790845886442642
0.694385593220339	0.790845886442642
0.694385593220339	0.7914252607184241
0.6959745762711864	0.7914252607184241
0.6959745762711864	0.7920046349942063
0.6970338983050848	0.7920046349942063
0.6970338983050848	0.7925840092699884
0.7007415254237288	0.7925840092699884
0.7007415254237288	0.7937427578215527
0.701271186440678	0.7937427578215527
0.701271186440678	0.7960602549246814
0.7018008474576272	0.7960602549246814
0.7018008474576272	0.7972190034762456
0.7060381355932204	0.7972190034762456
0.7060381355932204	0.7977983777520278
0.7070974576271186	0.7977983777520278
0.7070974576271186	0.7983777520278099
0.708156779661017	0.7983777520278099
0.708156779661017	0.7989571263035922
0.7108050847457628	0.7989571263035922
0.7108050847457628	0.7995365005793743
0.7113347457627118	0.7995365005793743
0.7113347457627118	0.8018539976825029
0.7139830508474576	0.8018539976825029
0.7139830508474576	0.802433371958285
0.715042372881356	0.802433371958285
0.715042372881356	0.8041714947856315
0.715572033898305	0.8041714947856315
0.715572033898305	0.8053302433371958
0.7171610169491526	0.8053302433371958
0.7171610169491526	0.805909617612978
0.7182203389830508	0.805909617612978
0.7182203389830508	0.8076477404403245
0.71875	0.8076477404403245
0.71875	0.8082271147161066
0.7192796610169492	0.8082271147161066
0.7192796610169492	0.8093858632676709
0.7208686440677966	0.8093858632676709
0.7208686440677966	0.8111239860950173
0.7213983050847458	0.8111239860950173
0.7213983050847458	0.8117033603707995
0.721927966101695	0.8117033603707995
0.721927966101695	0.8128621089223639
0.722457627118644	0.8128621089223639
0.722457627118644	0.813441483198146
0.7261652542372882	0.813441483198146
0.7261652542372882	0.8151796060254924
0.7266949152542372	0.8151796060254924
0.7266949152542372	0.8163383545770567
0.7272245762711864	0.8163383545770567
0.7272245762711864	0.816917728852839
0.7288135593220338	0.816917728852839
0.7288135593220338	0.8174971031286211
0.7304025423728814	0.8174971031286211
0.7304025423728814	0.8186558516801854
0.7314618644067796	0.8186558516801854
0.7314618644067796	0.8198146002317497
0.7319915254237288	0.8198146002317497
0.7319915254237288	0.8203939745075318
0.7341101694915254	0.8203939745075318
0.7341101694915254	0.8227114716106605
0.7351694915254238	0.8227114716106605
0.7351694915254238	0.8232908458864426
0.736228813559322	0.8232908458864426
0.736228813559322	0.8244495944380069
0.7372881355932204	0.8244495944380069
0.7372881355932204	0.8250289687137891
0.7378177966101694	0.8250289687137891
0.7378177966101694	0.8261877172653534
0.7383474576271186	0.8261877172653534
0.7383474576271186	0.8267670915411356
0.7388771186440678	0.8267670915411356
0.7388771186440678	0.8273464658169177
0.7399364406779662	0.8273464658169177
0.7399364406779662	0.8279258400926999
0.7415254237288136	0.8279258400926999
0.7415254237288136	0.828505214368482
0.7425847457627118	0.828505214368482
0.743114406779661	0.828505214368482
0.743114406779661	0.8296639629200464
0.7457627118644068	0.8296639629200464
0.7457627118644068	0.8325608342989571
0.746822033898305	0.8325608342989571
0.746822033898305	0.8331402085747392
0.7478813559322034	0.8331402085747392
0.7478813559322034	0.8337195828505214
0.7484110169491526	0.8337195828505214
0.7484110169491526	0.8348783314020858
0.7489406779661016	0.8348783314020858
0.7489406779661016	0.8360370799536501
0.7494703389830508	0.8360370799536501
0.7494703389830508	0.8377752027809965
0.7521186440677966	0.8377752027809965
0.7521186440677966	0.8383545770567786
0.753707627118644	0.8383545770567786
0.753707627118644	0.8400926998841252
0.7542372881355932	0.8400926998841252
0.7542372881355932	0.8412514484356894
0.7552966101694916	0.8412514484356894
0.7552966101694916	0.8418308227114716
0.7563559322033898	0.8418308227114716
0.7563559322033898	0.8424101969872537
0.7600635593220338	0.8424101969872537
0.7600635593220338	0.842989571263036
0.7616525423728814	0.842989571263036
0.7616525423728814	0.8447276940903824
0.7627118644067796	0.8447276940903824
0.7627118644067796	0.8453070683661645
0.7653601694915254	0.8453070683661645
0.7653601694915254	0.8464658169177288
0.7658898305084746	0.8464658169177288
0.7658898305084746	0.8476245654692932
0.7701271186440678	0.8476245654692932
0.7701271186440678	0.8482039397450754
0.7711864406779662	0.8482039397450754
0.7711864406779662	0.8499420625724218
0.7722457627118644	0.8499420625724218
0.7722457627118644	0.8516801853997682
0.7738347457627118	0.8516801853997682
0.7738347457627118	0.8534183082271147
0.7748940677966102	0.8534183082271147
0.7748940677966102	0.8539976825028969
0.7764830508474576	0.8539976825028969
0.7764830508474576	0.854577056778679
0.777542372881356	0.854577056778679
0.777542372881356	0.8551564310544612
0.778072033898305	0.8551564310544612
0.778072033898305	0.8563151796060255
0.7786016949152542	0.8563151796060255
0.7786016949152542	0.8615295480880649
0.7791313559322034	0.8615295480880649
0.7791313559322034	0.8626882966396292
0.7801906779661016	0.8626882966396292
0.7801906779661016	0.8638470451911935
0.7823093220338984	0.8638470451911935
0.7823093220338984	0.8644264194669756
0.7828389830508474	0.8644264194669756
0.7828389830508474	0.86558516801854
0.7838983050847458	0.86558516801854
0.7838983050847458	0.8667439165701043
0.784427966101695	0.8667439165701043
0.784427966101695	0.8673232908458864
0.7854872881355932	0.8673232908458864
0.7854872881355932	0.8679026651216686
0.7860169491525424	0.8679026651216686
0.7860169491525424	0.8684820393974507
0.7876059322033898	0.8684820393974507
0.7876059322033898	0.8696407879490151
0.788135593220339	0.8696407879490151
0.788135593220339	0.8707995365005794
0.7891949152542372	0.8707995365005794
0.7891949152542372	0.8713789107763615
0.791843220338983	0.8713789107763615
0.791843220338983	0.8719582850521437
0.7939618644067796	0.8719582850521437
0.7939618644067796	0.8742757821552724
0.7960805084745762	0.8742757821552724
0.7960805084745762	0.8748551564310545
0.7966101694915254	0.8748551564310545
0.7966101694915254	0.8760139049826188
0.7997881355932204	0.8760139049826188
0.7997881355932204	0.8765932792584009
0.8008474576271186	0.8765932792584009
0.8008474576271186	0.8771726535341831
0.8034957627118644	0.8771726535341831
0.8034957627118644	0.8777520278099652
0.8050847457627118	0.8777520278099652
0.8050847457627118	0.8783314020857474
0.8061440677966102	0.8783314020857474
0.8061440677966102	0.8800695249130939
0.8072033898305084	0.8800695249130939
0.8072033898305084	0.880648899188876
0.8082627118644068	0.880648899188876
0.8082627118644068	0.8818076477404403
0.808792372881356	0.8818076477404403
0.808792372881356	0.8829663962920047
0.809322033898305	0.8829663962920047
0.809322033898305	0.8835457705677868
0.8103813559322034	0.8835457705677868
0.8103813559322034	0.8847045191193511
0.8125	0.8847045191193511
0.8125	0.8852838933951332
0.8146186440677966	0.8852838933951332
0.8146186440677966	0.8870220162224797
0.8172669491525424	0.8870220162224797
0.8172669491525424	0.8876013904982619
0.8199152542372882	0.8876013904982619
0.8199152542372882	0.8881807647740441
0.8215042372881356	0.8881807647740441
0.8215042372881356	0.8887601390498262
0.8225635593220338	0.8887601390498262
0.8225635593220338	0.8893395133256083
0.8246822033898306	0.8893395133256083
0.8246822033898306	0.8910776361529548
0.826271186440678	0.8910776361529548
0.826271186440678	0.891657010428737
0.8278601694915254	0.891657010428737
0.8278601694915254	0.8922363847045192
0.8283898305084746	0.8922363847045192
0.8283898305084746	0.8939745075318656
0.8289194915254238	0.8939745075318656
0.8289194915254238	0.8951332560834299
0.8294491525423728	0.8951332560834299
0.8294491525423728	0.895712630359212
0.8342161016949152	0.895712630359212
0.8342161016949152	0.8962920046349943
0.8352754237288136	0.8962920046349943
0.8352754237288136	0.8974507531865585
0.8358050847457628	0.8974507531865585
0.8358050847457628	0.8980301274623407
0.8363347457627118	0.8980301274623407
0.8363347457627118	0.8986095017381228
0.836864406779661	0.8986095017381228
0.836864406779661	0.899188876013905
0.840572033898305	0.899188876013905
0.840572033898305	0.9003476245654692
0.8426906779661016	0.9003476245654692
0.8426906779661016	0.9009269988412515
0.84375	0.9009269988412515
0.84375	0.9015063731170336
0.8442796610169492	0.9015063731170336
0.8442796610169492	0.9020857473928158
0.8463983050847458	0.9020857473928158
0.8463983050847458	0.9026651216685979
0.8485169491525424	0.9026651216685979
0.8485169491525424	0.9049826187717266
0.850635593220339	0.9049826187717266
0.850635593220339	0.9055619930475087
0.8511652542372882	0.9055619930475087
0.8511652542372882	0.9061413673232909
0.8516949152542372	0.9061413673232909
0.8516949152542372	0.906720741599073
0.8532838983050848	0.906720741599073
0.8532838983050848	0.9078794901506373
0.8554025423728814	0.9078794901506373
0.8554025423728814	0.9090382387022016
0.8564618644067796	0.9090382387022016
0.8564618644067796	0.910196987253766
0.857521186440678	0.910196987253766
0.857521186440678	0.9113557358053302
0.8591101694915254	0.9113557358053302
0.8591101694915254	0.9119351100811124
0.8596398305084746	0.9119351100811124
0.8596398305084746	0.9125144843568945
0.8601694915254238	0.9125144843568945
0.8601694915254238	0.9130938586326767
0.861228813559322	0.9130938586326767
0.861228813559322	0.9136732329084588
0.8617584745762712	0.9136732329084588
0.8617584745762712	0.9159907300115875
0.8622881355932204	0.9159907300115875
0.8622881355932204	0.9183082271147162
0.8628177966101694	0.9183082271147162
0.8628177966101694	0.9188876013904983
0.8633474576271186	0.9188876013904983
0.8633474576271186	0.9206257242178447
0.8665254237288136	0.9206257242178447
0.8665254237288136	0.9212050984936269
0.8702330508474576	0.9212050984936269
0.8702330508474576	0.9223638470451911
0.8707627118644068	0.9223638470451911
0.8707627118644068	0.9229432213209734
0.8723516949152542	0.9229432213209734
0.8723516949152542	0.9241019698725377
0.8728813559322034	0.9241019698725377
0.8728813559322034	0.9264194669756662
0.8734110169491526	0.9264194669756662
0.8734110169491526	0.9275782155272306
0.8739406779661016	0.9275782155272306
0.8739406779661016	0.9281575898030128
0.875	0.9281575898030128
0.875	0.929316338354577
0.8755296610169492	0.929316338354577
0.8755296610169492	0.9298957126303592
0.8760593220338984	0.9298957126303592
0.8760593220338984	0.9304750869061413
0.8776483050847458	0.9304750869061413
0.8776483050847458	0.9310544611819235
0.878177966101695	0.9310544611819235
0.878177966101695	0.9316338354577057
0.8792372881355932	0.9316338354577057
0.8792372881355932	0.9322132097334879
0.8797669491525424	0.9322132097334879
0.8797669491525424	0.93279258400927
0.8840042372881356	0.93279258400927
0.8840042372881356	0.9333719582850522
0.8850635593220338	0.9333719582850522
0.8850635593220338	0.9339513325608343
0.8871822033898306	0.9339513325608343
0.8871822033898306	0.9345307068366164
0.8893008474576272	0.9345307068366164
0.8893008474576272	0.9351100811123986
0.8935381355932204	0.9351100811123986
0.8935381355932204	0.9356894553881807
0.8940677966101694	0.9356894553881807
0.8940677966101694	0.9368482039397451
0.8945974576271186	0.9368482039397451
0.8945974576271186	0.9397450753186558
0.8951271186440678	0.9397450753186558
0.8951271186440678	0.9409038238702202
0.895656779661017	0.9409038238702202
0.895656779661017	0.9420625724217845
0.8972457627118644	0.9420625724217845
0.8972457627118644	0.9432213209733488
0.899364406779661	0.9432213209733488
0.899364406779661	0.9438006952491309
0.8998940677966102	0.9438006952491309
0.8998940677966102	0.944380069524913
0.9004237288135594	0.944380069524913
0.9004237288135594	0.9461181923522596
0.9009533898305084	0.9461181923522596
0.9009533898305084	0.947856315179606
0.9014830508474576	0.947856315179606
0.9014830508474576	0.9484356894553881
0.902542372881356	0.9484356894553881
0.902542372881356	0.9490150637311703
0.903072033898305	0.9490150637311703
0.903072033898305	0.9507531865585168
0.9036016949152542	0.9507531865585168
0.9036016949152542	0.9519119351100811
0.9073093220338984	0.9519119351100811
0.9073093220338984	0.9524913093858632
0.9078389830508474	0.9524913093858632
0.9078389830508474	0.9548088064889919
0.9110169491525424	0.9548088064889919
0.9110169491525424	0.955388180764774
0.9126059322033898	0.955388180764774
0.9126059322033898	0.9559675550405562
0.913135593220339	0.9559675550405562
0.913135593220339	0.9571263035921205
0.9136652542372882	0.9571263035921205
0.9136652542372882	0.9577056778679026
0.9152542372881356	0.9577056778679026
0.9152542372881356	0.9582850521436849
0.9194915254237288	0.9582850521436849
0.9194915254237288	0.958864426419467
0.920021186440678	0.958864426419467
0.920021186440678	0.9594438006952491
0.9205508474576272	0.9594438006952491
0.9205508474576272	0.9600231749710313
0.9231991525423728	0.9600231749710313
0.9231991525423728	0.9606025492468134
0.9253177966101694	0.9606025492468134
0.9253177966101694	0.9617612977983777
0.9258474576271186	0.9617612977983777
0.9258474576271186	0.9623406720741599
0.9274364406779662	0.9623406720741599
0.9274364406779662	0.9629200463499421
0.9279661016949152	0.9629200463499421
0.9279661016949152	0.9634994206257242
0.9290254237288136	0.9634994206257242
0.9290254237288136	0.9640787949015064
0.9316737288135594	0.9640787949015064
0.9316737288135594	0.9652375434530707
0.933792372881356	0.9652375434530707
0.933792372881356	0.9658169177288528
0.9359110169491526	0.9658169177288528
0.9359110169491526	0.9681344148319815
0.9375	0.9681344148319815
0.9375	0.9687137891077636
0.9427966101694916	0.9687137891077636
0.9427966101694916	0.9692931633835458
0.9438559322033898	0.9692931633835458
0.9438559322033898	0.9721900347624566
0.9465042372881356	0.9721900347624566
0.9465042372881356	0.9745075318655851
0.9475635593220338	0.9745075318655851
0.9475635593220338	0.9750869061413673
0.948093220338983	0.9750869061413673
0.948093220338983	0.9762456546929317
0.951271186440678	0.9762456546929317
0.951271186440678	0.9768250289687138
0.9523305084745762	0.9768250289687138
0.9523305084745762	0.9785631517960602
0.9528601694915254	0.9785631517960602
0.9528601694915254	0.9791425260718424
0.9533898305084746	0.9791425260718424
0.9533898305084746	0.9797219003476245
0.9539194915254238	0.9797219003476245
0.9539194915254238	0.9808806488991889
0.9544491525423728	0.9808806488991889
0.9544491525423728	0.981460023174971
0.9555084745762712	0.981460023174971
0.9555084745762712	0.9820393974507532
0.958156779661017	0.9820393974507532
0.958156779661017	0.9826187717265353
0.9597457627118644	0.9826187717265353
0.9597457627118644	0.9831981460023175
0.961864406779661	0.9831981460023175
0.961864406779661	0.984936268829664
0.9623940677966102	0.984936268829664
0.9623940677966102	0.9855156431054461
0.9629237288135594	0.9855156431054461
0.9629237288135594	0.9866743916570104
0.9634533898305084	0.9866743916570104
0.9634533898305084	0.9872537659327926
0.9645127118644068	0.9872537659327926
0.9645127118644068	0.9878331402085747
0.9671610169491526	0.9878331402085747
0.9671610169491526	0.9884125144843569
0.9676906779661016	0.9884125144843569
0.9676906779661016	0.9901506373117034
0.9703389830508474	0.9901506373117034
0.9703389830508474	0.9913093858632677
0.9708686440677966	0.9913093858632677
0.9708686440677966	0.9918887601390498
0.975635593220339	0.9918887601390498
0.975635593220339	0.9930475086906141
0.9809322033898306	0.9930475086906141
0.9809322033898306	0.9936268829663963
0.9819915254237288	0.9936268829663963
0.9819915254237288	0.9942062572421785
0.9830508474576272	0.9942062572421785
0.9830508474576272	0.9947856315179606
0.9841101694915254	0.9947856315179606
0.9841101694915254	0.9953650057937428
0.9872881355932204	0.9953650057937428
0.9872881355932204	0.9959443800695249
0.9878177966101694	0.9959443800695249
0.9878177966101694	0.9976825028968713
0.989406779661017	0.9976825028968713
0.989406779661017	0.9982618771726536
0.9909957627118644	0.9982618771726536
0.9909957627118644	0.9994206257242179
0.996292372881356	0.9994206257242179
0.996292372881356	1.0
1.0	1.0
