# Supplementary material for: Deep phenotypic profiling of neuroactive drugs in larval zebrafish
Source: Nat Commun. 2024 Nov 17;15:9955. doi: 10.1038/s41467-024-54375-y (PMC11570628; doi:10.1038/s41467-024-54375-y)
Supplement: Supplementary file 6 — Source Data [file 41467_2024_54375_MOESM6_ESM.zip › Figure_Source_Data/Main/Fig_2d.csv]

x	y	cluster_labels
-4.424300670623779	-0.6206598877906799	1
-3.8133111000061035	-5.734630107879639	20
0.7938650250434875	-8.081877708435059	10
-4.564260482788086	-6.056853771209717	8
1.7680948972702026	-8.45112419128418	10
-1.7500953674316406	-6.0917158126831055	5
9.776012420654297	-3.668344259262085	3
1.2359797954559326	-9.29187297821045	0
4.021663665771484	-2.2089691162109375	11
-4.320587158203125	-3.559135913848877	22
-0.8888055682182312	-3.5532243251800537	11
3.546419620513916	-0.6425656676292419	23
-0.8345493078231812	-3.638061761856079	11
-1.352357268333435	-6.889480113983154	18
-3.7578909397125244	2.877700090408325	9
4.897594451904297	-2.895475149154663	17
5.510948657989502	-2.0031638145446777	3
9.502398490905762	-3.0541279315948486	21
-3.0496625900268555	-0.6185657978057861	19
-4.094241142272949	2.384096145629883	5
2.222564697265625	-9.350468635559082	0
-7.484411716461182	0.287652850151062	16
-7.971569538116455	0.7577760219573975	16
-4.610902309417725	-3.878704309463501	22
-4.881103992462158	-2.3529207706451416	6
-4.8250041007995605	-2.6104648113250732	6
-4.8088483810424805	-1.9077192544937134	11
-2.9120237827301025	-0.6420103311538696	19
-4.091211318969727	2.924177408218384	9
-3.735954999923706	3.680150032043457	9
-4.980297565460205	-5.973167419433594	8
-5.772011756896973	-0.40985509753227234	6
-0.7613553404808044	-3.2114765644073486	19
-4.644778728485107	-4.203005313873291	22
-3.042747974395752	-0.6287897229194641	19
-1.4566869735717773	-6.707469940185547	18
4.8389177322387695	3.4422261714935303	2
-3.949437379837036	3.402885675430298	9
-3.3740549087524414	3.838047742843628	9
-4.739598274230957	-2.5919957160949707	6
-4.612685203552246	-4.516561985015869	22
0.7198477983474731	-8.693438529968262	10
-4.5334930419921875	-3.7145235538482666	22
-5.009195804595947	-6.243642330169678	8
3.1183907985687256	0.4487878084182739	23
-1.9018263816833496	-2.094667673110962	1
-1.7112150192260742	-6.3783860206604	5
-4.4140119552612305	-5.408808708190918	20
-5.23000955581665	-2.484713315963745	6
-4.526083946228027	-3.8241868019104004	22
2.8775739669799805	0.010061133652925491	23
4.572082042694092	3.74044132232666	2
3.096282958984375	0.3955704867839813	7
3.6350324153900146	0.38542604446411133	7
3.1115667819976807	-1.8328908681869507	11
-4.370447158813477	-5.0166802406311035	20
6.913846015930176	-3.5297865867614746	17
-9.302286148071289	-0.2550968825817108	4
-0.4044913351535797	13.102799415588379	15
0.6548851132392883	13.844406127929688	12
6.645859241485596	-3.541701316833496	17
1.0490790605545044	-9.06631851196289	10
-3.6300442218780518	-5.6417717933654785	20
2.1095709800720215	-9.313742637634277	0
0.7650827169418335	-8.536360740661621	0
-2.2844765186309814	-1.6634503602981567	11
6.506271839141846	-3.461865186691284	17
4.619097709655762	-2.748121976852417	14
9.946076393127441	-2.883802890777588	21
-3.8564651012420654	3.408848524093628	9
9.718948364257812	-3.3833765983581543	3
-0.6522519588470459	12.997671127319336	12
-3.215646743774414	3.48620343208313	9
-4.791464805603027	-6.82826042175293	8
1.7158784866333008	-9.438562393188477	0
9.830953598022461	-4.047449588775635	3
2.9653072357177734	-1.9526910781860352	11
-0.8767038583755493	-3.2305312156677246	19
1.4474098682403564	-8.526031494140625	10
-1.117369294166565	-7.116215229034424	18
-3.6472506523132324	2.0286827087402344	9
3.454315423965454	-1.9040461778640747	1
-1.5903300046920776	-5.528797626495361	5
1.1126009225845337	-8.799346923828125	10
3.4030845165252686	-0.8663085699081421	23
-4.867387294769287	-1.9736294746398926	11
-3.8823108673095703	2.1343326568603516	1
1.9489420652389526	-8.899951934814453	0
0.9090014100074768	-8.843903541564941	10
-4.751927375793457	-6.1819634437561035	8
0.6558680534362793	-7.806074619293213	10
4.880350112915039	-3.1902780532836914	5
3.37447452545166	0.4537554681301117	7
6.577234268188477	-3.689850091934204	17
0.6023901104927063	-8.377740859985352	10
1.4219392538070679	-9.700587272644043	0
1.7961877584457397	-9.189244270324707	0
1.571068286895752	-8.705314636230469	0
0.7124055624008179	-7.8474602699279785	10
1.5463310480117798	-8.490070343017578	10
1.442681908607483	-8.968501091003418	0
1.4067245721817017	-8.23997688293457	10
0.9086605310440063	-9.161314964294434	10
-3.690807819366455	-5.773955821990967	20
0.5365562438964844	-7.677937030792236	10
1.3533588647842407	-8.31230640411377	10
1.9425146579742432	-8.713190078735352	0
2.101701498031616	-9.552464485168457	0
-2.4526875019073486	-1.3788950443267822	19
1.2993603944778442	-8.826537132263184	10
-2.1676573753356934	-1.736063003540039	11
-2.124778985977173	-1.7649412155151367	11
1.4199604988098145	-8.212160110473633	10
0.964617908000946	-8.219889640808105	10
0.7125684022903442	-7.625415325164795	10
0.9762077331542969	-9.2721529006958	10
1.3534934520721436	-9.218934059143066	0
-2.058309555053711	-1.8647949695587158	1
2.094787120819092	-8.917223930358887	0
1.9706183671951294	-9.410655975341797	0
0.48811769485473633	-8.075274467468262	10
0.1387321650981903	-7.4137797355651855	10
1.4613639116287231	-8.105481147766113	10
-1.4925906658172607	-6.797995090484619	18
0.933427095413208	-8.11562728881836	10
1.689904808998108	-8.334046363830566	10
0.6831029653549194	-8.407868385314941	10
0.4604957699775696	-8.294028282165527	10
1.2542587518692017	-9.446669578552246	0
1.5098052024841309	-9.350345611572266	0
1.4082130193710327	-9.706543922424316	0
1.7881441116333008	-8.854134559631348	0
2.059495210647583	-8.88479232788086	0
0.42030441761016846	-8.351470947265625	10
1.0271492004394531	-9.175742149353027	10
1.1657445430755615	-9.126527786254883	0
1.3955864906311035	-8.983161926269531	0
1.6049789190292358	-9.71450424194336	0
1.8926515579223633	-9.684864044189453	0
0.6275368928909302	-7.87576150894165	10
1.9777134656906128	-9.363625526428223	0
0.5855655670166016	-8.17548942565918	10
-2.087433099746704	-1.8450390100479126	1
-1.97732412815094	-1.9960538148880005	1
0.5087563991546631	-8.211764335632324	10
1.3316576480865479	-9.565435409545898	0
-2.0971782207489014	-1.8147644996643066	11
1.5034053325653076	-8.791070938110352	0
1.9704474210739136	-9.396415710449219	0
1.0064029693603516	-8.299182891845703	10
0.9906028509140015	-7.941558837890625	10
1.7346768379211426	-9.131324768066406	0
1.1979024410247803	-9.499358177185059	0
1.6864409446716309	-9.617307662963867	0
1.970162272453308	-9.367420196533203	0
1.1710608005523682	-7.942772388458252	10
1.3222458362579346	-8.925508499145508	10
1.7940009832382202	-9.095263481140137	0
1.9022506475448608	-9.588799476623535	0
-2.3064815998077393	-1.5753569602966309	11
-4.995235443115234	-6.670854091644287	8
-4.964950084686279	-6.01735782623291	8
-4.239074230194092	-5.645969867706299	20
-4.4991984367370605	-3.165038824081421	22
-4.969875335693359	-2.867757558822632	6
-4.514691352844238	-4.186222076416016	22
-4.730502605438232	-6.815371513366699	8
-4.503816604614258	-5.83281135559082	8
-4.9647016525268555	-6.415596008300781	8
-4.621392250061035	-4.78400182723999	22
-4.934409141540527	-2.2221627235412598	6
-5.076075553894043	-2.1908116340637207	6
-4.5207390785217285	-6.0023393630981445	8
-5.037649154663086	-2.8661153316497803	6
-4.880500316619873	-2.8452346324920654	6
-4.926872730255127	-2.849546432495117	6
-4.568182945251465	-5.245132923126221	8
-4.122849941253662	-5.792388916015625	20
-4.168976783752441	-5.684700012207031	20
-4.886031150817871	-6.44166898727417	8
-4.5588812828063965	-4.076202869415283	22
-4.150266170501709	-5.793519020080566	20
-4.835266590118408	-3.036337375640869	6
-4.642513751983643	-5.028475284576416	8
-4.604346752166748	-5.011421203613281	22
-4.276332378387451	-6.388030052185059	8
-4.972091197967529	-2.277758836746216	6
-4.24957799911499	-5.762515544891357	20
-4.915177345275879	-5.880963325500488	8
-4.792210102081299	-4.160183429718018	13
-4.963778972625732	-5.617576599121094	8
-4.21640157699585	-5.869334697723389	20
-4.837371826171875	-3.645969867706299	13
-4.585648059844971	-4.24394416809082	22
-5.0656352043151855	-2.3045074939727783	6
-4.39710807800293	-6.111297607421875	8
-4.4633588790893555	-6.116668701171875	8
-5.033909320831299	-6.58322286605835	8
-4.678432464599609	-6.837881565093994	8
-5.105408191680908	-2.357318639755249	6
-5.027209758758545	-2.269608974456787	6
-4.996481895446777	-2.341442346572876	6
-5.119970321655273	-6.391956806182861	8
-4.649721145629883	-6.692112445831299	8
-5.0415120124816895	-2.834869146347046	6
-4.690749168395996	-6.810352802276611	8
-4.571440696716309	-3.111466646194458	22
-4.937155246734619	-3.4757537841796875	13
-4.86141300201416	-5.975576877593994	8
-3.9077351093292236	-5.636864185333252	20
-4.601316928863525	-4.600168228149414	22
-5.075501918792725	-2.3864197731018066	6
-4.784727573394775	-6.140320301055908	8
-5.132396697998047	-6.587248802185059	8
-4.578539848327637	-6.692299842834473	8
-4.810635089874268	-6.896128177642822	8
-5.118633270263672	-6.3968706130981445	8
-4.7062530517578125	-6.846407413482666	8
-4.945891857147217	-6.290957927703857	8
-4.8514180183410645	-3.9912455081939697	13
-4.652978897094727	-2.7126734256744385	6
-4.737361431121826	-5.9138970375061035	8
-1.219677448272705	-4.7581868171691895	1
-1.259557843208313	-5.317837715148926	5
-1.112516164779663	-6.128321647644043	18
-1.1443825960159302	-7.125085353851318	18
-1.4466320276260376	-6.948761463165283	18
-0.8030623197555542	-3.268218755722046	19
-0.9649311304092407	-4.190755844116211	1
-0.9664468169212341	-4.43593692779541	1
-1.2709287405014038	-4.654901504516602	1
-4.321141242980957	2.568161725997925	5
-1.023343801498413	-7.041748046875	18
-1.7272131443023682	-5.617419719696045	5
-1.3160043954849243	-6.967165946960449	18
-1.2703553438186646	-4.463455677032471	1
-1.0560879707336426	-4.209216594696045	11
-1.1322176456451416	-4.572972774505615	1
-0.9915776252746582	-3.322657346725464	11
-1.170031189918518	-6.68355131149292	0
-0.7478583455085754	-3.4556198120117188	11
-1.6139307022094727	-5.789262771606445	5
-1.2903231382369995	-6.219330787658691	18
-1.2329992055892944	-5.900415897369385	18
-1.548293948173523	-6.644905090332031	18
-1.1150116920471191	-5.1180620193481445	5
-1.2194987535476685	-4.995111465454102	5
-0.8850072026252747	-3.3364436626434326	19
-1.1975380182266235	-6.703220844268799	18
-1.3259577751159668	-5.289628982543945	5
-0.8978192806243896	-3.415027379989624	19
-1.2452261447906494	-7.0290207862854	18
-1.7553701400756836	-5.913161277770996	18
-1.9545084238052368	-6.083705425262451	5
-1.28998601436615	-4.9943647384643555	5
-1.0577750205993652	-6.2145185470581055	18
-0.8407378792762756	-3.9874870777130127	11
-1.6603935956954956	-6.227068901062012	5
-1.2838528156280518	-4.534168720245361	1
-1.072472333908081	-6.328754901885986	18
-0.9522383213043213	-3.5783369541168213	11
-0.9532830119132996	-3.925632953643799	1
-2.051138162612915	-6.14583683013916	5
-1.910930871963501	-5.9004926681518555	5
-1.7245630025863647	-5.883040904998779	5
-1.4321120977401733	-6.121860980987549	18
-0.9605647325515747	-4.110761642456055	11
-1.1165227890014648	-6.900108814239502	18
-1.1605324745178223	-5.824502944946289	18
-1.2655266523361206	-5.889126777648926	18
-1.0750181674957275	-4.728912353515625	1
-0.892020046710968	-3.7059578895568848	11
-1.6440907716751099	-6.577853679656982	18
-1.2229098081588745	-6.197630882263184	18
-0.8462328314781189	-3.2866413593292236	19
-1.4999943971633911	-5.724099636077881	5
-1.7342525720596313	-5.9750800132751465	5
-1.7512357234954834	-6.474985599517822	18
-1.5044399499893188	-6.614119529724121	18
-1.1806836128234863	-7.051228046417236	18
-0.994387149810791	-4.089200496673584	11
-1.0309748649597168	-6.43942928314209	18
-9.227071762084961	-0.38437849283218384	4
-8.375126838684082	0.2009689062833786	16
-9.238521575927734	-0.6291850209236145	4
-8.642434120178223	-0.21871034801006317	16
-8.880599021911621	-0.19516068696975708	4
-8.5612154006958	-0.15481142699718475	16
-7.42371129989624	0.09270265698432922	16
-8.409700393676758	-0.25128620862960815	16
-9.220355987548828	-0.07109776139259338	4
-9.078136444091797	1.2765288352966309	4
-9.258240699768066	0.712422788143158	4
-7.242407321929932	0.01454142015427351	16
-9.075925827026367	0.9888923168182373	4
-8.737106323242188	-0.4128740727901459	16
-8.807707786560059	-0.09841807186603546	4
-8.315327644348145	-0.19005970656871796	16
-8.296689987182617	-0.22296583652496338	16
-7.696520805358887	-0.08157876878976822	16
-9.330939292907715	-0.6820620894432068	4
-5.394389629364014	-0.48086580634117126	6
-9.270227432250977	-0.46102002263069153	4
-9.508139610290527	-0.36736106872558594	4
-7.417123794555664	0.0008210318046621978	16
-5.429000377655029	-0.3585955500602722	6
-5.6499552726745605	-0.39676764607429504	6
-8.853469848632812	-0.5453941822052002	4
-7.967103958129883	-0.025832250714302063	16
-8.140254020690918	0.6453187465667725	16
-8.851080894470215	0.11562541872262955	4
-8.524091720581055	1.2920010089874268	16
-9.011354446411133	1.378915786743164	4
-8.839194297790527	1.2303707599639893	16
-8.731005668640137	1.0770282745361328	16
-8.140910148620605	0.735987663269043	16
-8.074790954589844	0.007526014465838671	16
-8.50975227355957	-0.2649237811565399	16
-7.900254249572754	0.14809344708919525	16
-7.483213424682617	0.12709340453147888	16
-7.9913811683654785	-0.13993920385837555	16
-8.845831871032715	1.204041838645935	16
-8.689619064331055	1.0133607387542725	16
-8.934361457824707	1.4099270105361938	4
-9.119844436645508	0.788879930973053	4
-8.92345905303955	1.1501015424728394	16
-8.375237464904785	0.9540647864341736	16
-8.3993558883667	1.0462889671325684	16
-9.054993629455566	1.0526666641235352	4
-8.178966522216797	0.41493484377861023	16
-9.095071792602539	0.9784960150718689	4
-8.296112060546875	-0.12128197401762009	16
-8.905730247497559	1.046217679977417	16
-8.751251220703125	1.1513569355010986	16
-8.847687721252441	1.3747979402542114	4
-9.518866539001465	-0.7044155597686768	4
-9.024267196655273	1.1209447383880615	4
-9.255708694458008	0.42557480931282043	4
-9.278871536254883	-0.4455980658531189	4
-5.7211785316467285	-0.44877997040748596	6
-5.51015043258667	-0.3914960026741028	6
-9.323359489440918	-0.5316428542137146	4
-9.22970199584961	-0.5597753524780273	4
-6.048620700836182	-0.3072795867919922	22
-9.366469383239746	-0.5707592368125916	4
-9.493488311767578	-0.6351436972618103	4
-9.547640800476074	-0.7382524013519287	4
-8.924958229064941	1.3291300535202026	4
-9.487568855285645	-0.12301605194807053	4
-7.443697452545166	0.014553597196936607	16
0.37593019008636475	12.704828262329102	12
0.06252980977296829	12.709272384643555	12
-0.011514967307448387	12.737386703491211	12
-0.2251293808221817	13.865836143493652	15
0.7201101183891296	12.983454704284668	12
0.408742755651474	13.69544506072998	15
-0.18038445711135864	13.813607215881348	15
0.12013480067253113	13.14568042755127	15
0.6019109487533569	13.856369018554688	15
0.3131386637687683	13.561256408691406	15
-0.15180544555187225	13.010212898254395	15
-0.031054718419909477	13.235981941223145	15
-3.9463324546813965	-0.18230701982975006	6
-4.090564727783203	-0.07508126646280289	1
-0.5515925884246826	13.837600708007812	15
-0.43470847606658936	13.695677757263184	15
-0.35568714141845703	13.616451263427734	15
0.6026009917259216	13.791760444641113	12
0.43295374512672424	13.904836654663086	15
-0.3805796802043915	12.898027420043945	12
0.3059653639793396	13.817564010620117	15
0.6809771060943604	13.486687660217285	12
0.14272703230381012	13.29712963104248	15
0.6186901926994324	13.797370910644531	15
-0.7374865412712097	13.54322624206543	15
-0.8331294059753418	13.482404708862305	15
-0.31788912415504456	13.19666862487793	15
0.7483225464820862	13.572528839111328	12
-0.8663693070411682	13.362497329711914	15
-0.8431516289710999	13.830439567565918	15
-0.007710276171565056	13.680092811584473	15
-0.04341673478484154	13.442002296447754	15
-0.2707207500934601	13.235674858093262	12
-3.7993578910827637	-0.010756499134004116	19
0.5215070247650146	13.397974967956543	15
0.7928304672241211	13.600187301635742	12
0.6273173689842224	12.960468292236328	12
-3.8403475284576416	-0.021936964243650436	19
-0.4555917978286743	13.416678428649902	15
-0.4859727621078491	13.239252090454102	15
-0.8805179595947266	13.564981460571289	15
-0.24632762372493744	12.96566104888916	12
-0.13929204642772675	13.255853652954102	15
0.8585578203201294	13.385876655578613	12
-0.6099805235862732	13.211739540100098	15
-0.7216216325759888	13.380910873413086	15
-3.958648204803467	-0.10660721361637115	6
-0.7808504104614258	13.810079574584961	15
0.5309651494026184	12.789946556091309	12
0.4448412358760834	12.727465629577637	12
-3.6487226486206055	-0.1027134507894516	19
-0.09551078826189041	12.895292282104492	15
0.21555855870246887	12.859076499938965	12
0.7711498737335205	12.984283447265625	12
-3.886007785797119	-0.1254008710384369	19
-3.8141798973083496	-0.11184927821159363	6
0.3930494785308838	13.894495010375977	15
0.6979474425315857	12.939212799072266	12
-4.12868595123291	-0.28120458126068115	1
0.08648188412189484	12.951044082641602	15
-0.7315294742584229	13.851305961608887	15
-0.435274600982666	13.034984588623047	15
0.1891092211008072	13.204276084899902	12
0.22116684913635254	12.774189949035645	12
-0.12424343079328537	13.339188575744629	15
7.074125289916992	-3.9210293292999268	17
7.162759780883789	-3.536729097366333	17
7.085927963256836	-3.727520704269409	17
6.6245198249816895	-3.7302160263061523	17
6.493641376495361	-3.641709089279175	17
6.739617824554443	-3.7373054027557373	17
6.770977020263672	-4.102507591247559	17
6.444217681884766	-3.6454997062683105	17
-4.172138690948486	-4.5174970626831055	22
6.981200218200684	-3.8943769931793213	17
6.884761810302734	-3.8405184745788574	17
4.8260579109191895	-2.8147623538970947	14
6.522218227386475	-3.6589648723602295	17
6.264854907989502	-3.484532117843628	17
7.0683746337890625	-3.6766953468322754	17
4.767276763916016	-2.877612590789795	14
7.0376129150390625	-3.6371662616729736	17
6.870212554931641	-3.7812023162841797	17
5.055591583251953	-2.9271340370178223	17
6.4232258796691895	-3.381957530975342	17
4.563170433044434	-2.438400983810425	14
6.37204122543335	-3.5583064556121826	17
6.173738956451416	-3.44695782661438	17
4.6685686111450195	-2.3775274753570557	14
7.483174800872803	-3.4060492515563965	3
4.791747093200684	-2.785680055618286	14
-4.7702155113220215	-1.8918166160583496	11
6.989684581756592	-3.74642276763916	17
5.077383518218994	-3.0400965213775635	14
4.695372104644775	-2.5677855014801025	14
4.960712909698486	-2.4124786853790283	14
4.864578723907471	-2.653376817703247	14
3.0170133113861084	0.34297317266464233	7
3.290621757507324	0.6575422883033752	7
2.7450244426727295	-0.26807525753974915	23
3.403717279434204	0.33447712659835815	7
3.5072524547576904	0.3544827699661255	7
3.176806926727295	0.2661665380001068	7
0.9812845587730408	-7.7074995040893555	7
3.1302237510681152	-1.723965048789978	1
3.4002349376678467	-0.5358130931854248	23
3.142685651779175	-1.9260197877883911	11
3.536282777786255	0.9473593831062317	7
3.5876662731170654	0.6349040865898132	7
3.5774223804473877	0.25576773285865784	7
3.468834400177002	0.5444595813751221	7
3.7735109329223633	0.12001407146453857	7
2.82698392868042	-0.3296037018299103	23
2.9514520168304443	-0.23224568367004395	23
3.369259834289551	-1.6668767929077148	1
3.638387680053711	0.013479115441441536	7
3.0176849365234375	-0.06859343498945236	23
1.271049976348877	-7.645028114318848	10
3.004422426223755	-0.25847727060317993	7
3.5108754634857178	0.5076720714569092	7
3.6074423789978027	0.2310333400964737	7
3.241636276245117	-0.6907777190208435	23
3.2995266914367676	-0.7829151749610901	23
3.481079578399658	-0.8436842560768127	23
3.6180918216705322	-0.5987026691436768	7
3.3420352935791016	-0.8898216485977173	23
3.883702039718628	0.20086508989334106	7
2.894011974334717	-0.3599272668361664	23
3.5900015830993652	0.2691924273967743	7
3.3210813999176025	-0.761488676071167	23
2.973356246948242	-0.043535299599170685	23
3.3120741844177246	-0.8882561326026917	23
2.8231494426727295	-0.21469120681285858	23
3.5270063877105713	-0.7690202593803406	23
3.4557576179504395	-1.2685153484344482	14
3.1822056770324707	-1.737638235092163	1
3.11765193939209	-0.4750980734825134	23
3.164675235748291	-1.887699842453003	1
3.6250150203704834	0.45448529720306396	7
3.4501829147338867	-0.3694378733634949	7
3.354837656021118	0.21754460036754608	7
3.6772329807281494	-0.4182910919189453	23
2.9647114276885986	-0.32552698254585266	23
3.086794376373291	-0.01928234100341797	7
3.0132598876953125	0.24508880078792572	23
3.1848440170288086	-0.6547219157218933	23
3.551616907119751	-0.4700603783130646	7
4.871890544891357	4.08763313293457	2
4.880281448364258	4.367425918579102	2
4.556686878204346	3.803389549255371	2
5.197745323181152	4.081155776977539	2
4.609536647796631	3.8365557193756104	2
4.9588775634765625	3.8587827682495117	2
4.562756538391113	4.567339897155762	2
5.112833023071289	4.241053581237793	2
4.972351551055908	4.202041149139404	2
5.0181121826171875	3.9665322303771973	2
4.707298755645752	3.6142258644104004	2
4.9521307945251465	4.385528564453125	2
4.11682653427124	4.079401969909668	2
4.744907379150391	4.0460920333862305	2
4.590886116027832	4.110201358795166	2
4.2836079597473145	4.487435340881348	2
4.120820045471191	4.0551533699035645	2
4.253661632537842	3.817591667175293	2
4.560331344604492	4.552178859710693	2
4.710381507873535	4.310513973236084	2
4.747395038604736	4.5102338790893555	2
5.022719860076904	3.7742419242858887	2
5.1712775230407715	3.8205149173736572	2
4.431492328643799	3.6764330863952637	2
4.608819007873535	3.51973557472229	2
4.856365203857422	3.989553213119507	2
4.527344226837158	3.0765888690948486	7
4.164706230163574	3.848515033721924	2
4.193361282348633	4.233299255371094	2
4.659434795379639	3.9252517223358154	2
5.004240989685059	4.120181560516357	2
4.808200836181641	3.4800894260406494	2
4.936408042907715	4.504722595214844	2
4.320033550262451	3.8966000080108643	2
4.4558000564575195	4.391611576080322	2
4.418780326843262	3.4380083084106445	7
4.661159992218018	3.146003246307373	7
4.441343784332275	4.067680358886719	2
4.703646659851074	4.615715980529785	2
5.231893062591553	4.0960893630981445	2
2.7555830478668213	-1.7866588830947876	6
-4.7264885902404785	-0.3035319149494171	6
4.656045436859131	3.0243959426879883	23
3.367249011993408	-1.7249423265457153	14
4.424722194671631	3.737830638885498	2
4.907243728637695	3.660080909729004	2
-3.8030741214752197	3.2573401927948	9
-3.6349685192108154	3.388166904449463	9
-3.65887188911438	2.795498847961426	9
-3.821472644805908	2.663282632827759	9
-3.6662755012512207	3.314953327178955	9
-3.5581133365631104	3.733053207397461	9
-3.5361578464508057	2.782695770263672	9
-3.184619903564453	3.655398368835449	9
-3.3188836574554443	3.8258461952209473	9
-3.566439628601074	3.6782448291778564	9
-3.2398159503936768	3.630403757095337	9
-3.4127607345581055	3.6429452896118164	9
-3.042736291885376	-0.7187289595603943	19
-3.596672534942627	2.1482315063476562	9
-3.6503653526306152	0.2860431373119354	11
-3.961712121963501	3.0577940940856934	9
-4.072246074676514	2.9272356033325195	9
-3.3094937801361084	3.120577096939087	9
-3.3028831481933594	3.763718366622925	9
-3.4724583625793457	3.612912893295288	9
-3.547637462615967	2.818685293197632	9
-4.1510210037231445	2.4045653343200684	5
-3.634099006652832	2.6502420902252197	9
-3.5492048263549805	2.3529014587402344	9
-2.9954235553741455	-0.5838004350662231	19
-4.221292018890381	2.6800084114074707	5
-3.386054754257202	-0.4397675395011902	19
3.979153871536255	-2.134343147277832	14
-3.0471510887145996	-0.7118180394172668	19
-2.8986105918884277	-0.808742880821228	19
-3.784815788269043	3.3087310791015625	9
-3.99717378616333	2.5966875553131104	5
-3.585927724838257	2.4232804775238037	9
-3.897453784942627	1.9733567237854004	1
-3.0947234630584717	-0.5945146083831787	19
-2.9392335414886475	-0.743336021900177	19
-3.8082213401794434	3.301020860671997	9
-3.5038228034973145	3.025364875793457	9
-3.4573862552642822	2.7010443210601807	9
-4.097358226776123	3.0232763290405273	9
-4.061166763305664	2.116560220718384	1
-3.637685775756836	2.620720386505127	9
-3.373286008834839	3.867940664291382	9
9.81253719329834	-4.139156818389893	3
7.519253730773926	-3.575233221054077	17
9.68069839477539	-2.9175198078155518	3
9.792704582214355	-2.622236490249634	21
5.517299175262451	-2.1276328563690186	14
10.62315559387207	-3.007794141769409	21
9.250524520874023	-2.872288703918457	3
9.567899703979492	-3.8516151905059814	3
9.67860221862793	-3.955662965774536	3
10.645423889160156	-3.422111988067627	21
9.551712989807129	-2.967379093170166	3
10.517284393310547	-3.579120635986328	21
9.407520294189453	-3.9047691822052	3
5.256948947906494	-2.23176908493042	14
9.865788459777832	-2.7812633514404297	21
9.309392929077148	-2.954643726348877	3
9.680730819702148	-3.11867356300354	3
9.926092147827148	-3.3292605876922607	3
10.293580055236816	-3.0338430404663086	3
10.283037185668945	-3.880345582962036	3
9.450044631958008	-3.0905561447143555	21
9.457406997680664	-3.154932975769043	3
10.054037094116211	-2.6990432739257812	21
10.243316650390625	-2.741365671157837	21
9.323147773742676	-3.3176441192626953	3
5.742612361907959	-2.107203245162964	3
9.164863586425781	-3.0257503986358643	3
9.763476371765137	-2.5078275203704834	21
9.60338306427002	-2.6095669269561768	3
5.551290988922119	-2.096092462539673	11
9.382462501525879	-3.05867075920105	21
5.388729095458984	-2.1136562824249268	14
9.871984481811523	-3.567234992980957	3
9.088447570800781	-3.133911609649658	3
9.296378135681152	-3.170044422149658	21
5.570805072784424	-2.029261350631714	3
9.913156509399414	-2.4315736293792725	21
9.543490409851074	-3.3693625926971436	3
9.38093376159668	-3.6524858474731445	3
9.792750358581543	-4.134164810180664	3
9.5443696975708	-3.5608859062194824	3
9.926562309265137	-3.160273313522339	21
9.033001899719238	-3.609281539916992	3
10.355198860168457	-3.5402963161468506	21
10.18468952178955	-3.7157087326049805	21
5.3321051597595215	-2.155862808227539	11
9.839983940124512	-3.2321932315826416	3
10.112070083618164	-3.4870238304138184	21
10.157217979431152	-2.6242687702178955	21
10.414308547973633	-3.0594236850738525	21
9.96518325805664	-3.763453960418701	3
10.180240631103516	-3.963994026184082	3
10.522364616394043	-3.648810386657715	21
10.426677703857422	-3.4776477813720703	21
10.354718208312988	-3.2622804641723633	21
9.983282089233398	-3.0060384273529053	21
10.512545585632324	-2.9915337562561035	21
9.305007934570312	-3.198734998703003	3
10.419265747070312	-2.962369918823242	3
10.5172700881958	-3.1773269176483154	21
10.188089370727539	-3.8302950859069824	21
5.408202171325684	-2.081420421600342	14
10.3729248046875	-3.5945301055908203	21
10.41506290435791	-2.9517033100128174	21
