# Supplementary material for: Deep phenotypic profiling of neuroactive drugs in larval zebrafish
Source: Nat Commun. 2024 Nov 17;15:9955. doi: 10.1038/s41467-024-54375-y (PMC11570628; doi:10.1038/s41467-024-54375-y)
Supplement: Supplementary file 6 — Source Data [file 41467_2024_54375_MOESM6_ESM.zip › Figure_Source_Data/Supplementary/Fig_S2/random_features/dists_pos_neg_epoch_20.csv]

dists_p	dists_n
0.40916550159454346	0.2908661365509033
0.4056206941604614	0.18599103391170502
0.47255638241767883	0.2290225774049759
0.4112749397754669	0.24242070317268372
0.2368791252374649	0.40118762850761414
0.19409576058387756	0.3329744040966034
0.37680110335350037	0.1887008100748062
0.4717411696910858	0.14800649881362915
0.36016401648521423	0.43674564361572266
0.16295155882835388	0.2518768906593323
0.27523234486579895	0.25115692615509033
0.3591057062149048	0.31896695494651794
0.45365646481513977	0.3115314841270447
0.3185315430164337	0.3397895395755768
0.25196295976638794	0.25387802720069885
0.383314311504364	0.12069705873727798
0.18058155477046967	0.4323497414588928
0.23836085200309753	0.3221985995769501
0.3395209312438965	0.2537829577922821
0.3215142488479614	0.30788707733154297
0.24996569752693176	0.19310887157917023
0.23031283915042877	0.2674131393432617
0.4063354730606079	0.49224597215652466
0.48659560084342957	0.34279665350914
0.31158649921417236	0.24208535254001617
0.2775155007839203	0.3916139304637909
0.27248796820640564	0.29039523005485535
0.35960423946380615	0.2855629026889801
0.2698292136192322	0.2889743745326996
0.2104170173406601	0.24707558751106262
0.18054582178592682	0.19229187071323395
0.38611337542533875	0.3326335549354553
0.2881021797657013	0.3253666162490845
0.4289409816265106	0.42449384927749634
0.4253295660018921	0.34780898690223694
0.4253498613834381	0.1693412959575653
0.3436792194843292	0.2714010775089264
0.3200715184211731	0.36715734004974365
0.23458817601203918	0.23002587258815765
0.26416075229644775	0.3182384669780731
0.28605085611343384	0.47058287262916565
0.3091888725757599	0.39063993096351624
0.20650209486484528	0.4559701383113861
0.3849698007106781	0.1920751929283142
0.27972710132598877	0.4295661151409149
0.18377113342285156	0.291217565536499
0.35112884640693665	0.36336570978164673
0.29360315203666687	0.09777375310659409
0.3452296257019043	0.21560494601726532
0.37321799993515015	0.38221123814582825
0.24044166505336761	0.3189102113246918
0.32798340916633606	0.12726102769374847
0.3138183355331421	0.22210609912872314
0.4283444285392761	0.25650373101234436
0.32987287640571594	0.23743011057376862
0.20909923315048218	0.20026880502700806
0.3694837689399719	0.2886000871658325
0.204884871840477	0.17340534925460815
0.19729477167129517	0.2972742021083832
0.1467430740594864	0.18175892531871796
0.21826492249965668	0.27101847529411316
0.3371153771877289	0.3113866448402405
0.30422160029411316	0.19760863482952118
0.3920421302318573	0.1389254927635193
0.255041241645813	0.07779697328805923
0.2851066589355469	0.21865049004554749
0.369642436504364	0.43793362379074097
0.18214091658592224	0.2607300579547882
0.3077809810638428	0.19885937869548798
0.3715212345123291	0.29914039373397827
0.3113379180431366	0.34711188077926636
0.3126162588596344	0.2900755703449249
0.17839565873146057	0.411163866519928
0.39168763160705566	0.382038950920105
0.300045371055603	0.16026130318641663
0.3745417296886444	0.2328699827194214
0.4253423810005188	0.3194584548473358
0.1713407188653946	0.5716514587402344
0.4388950765132904	0.17946261167526245
0.24531741440296173	0.24865569174289703
0.1819198727607727	0.26841339468955994
0.2964891791343689	0.2597963809967041
0.26882556080818176	0.33908843994140625
0.2951754629611969	0.2488408237695694
0.33889588713645935	0.25076961517333984
0.2539873719215393	0.2907886803150177
0.40523573756217957	0.28962594270706177
0.2646405100822449	0.3298662006855011
0.3374972343444824	0.3896544873714447
0.32777437567710876	0.2207767218351364
0.2624446451663971	0.5765334367752075
0.32561033964157104	0.37975141406059265
0.22120320796966553	0.23917953670024872
0.10779374837875366	0.35454052686691284
0.15788580477237701	0.2793450653553009
0.26829037070274353	0.3043004870414734
0.22135980427265167	0.25020426511764526
0.29643017053604126	0.19003820419311523
0.2681533098220825	0.22997307777404785
0.2539092004299164	0.37250369787216187
0.3052988052368164	0.4089697301387787
0.2724400460720062	0.3464122712612152
0.20144528150558472	0.15965937077999115
0.22174809873104095	0.3152965009212494
0.27321475744247437	0.28503191471099854
0.3238351345062256	0.2471804916858673
0.1888309270143509	0.2522203326225281
0.1875714659690857	0.19845452904701233
0.16416297852993011	0.2160039246082306
0.3456326127052307	0.27666381001472473
0.2921708822250366	0.36622175574302673
0.14978864789009094	0.32017508149147034
0.07929615676403046	0.290546715259552
0.3457930088043213	0.32643815875053406
0.34301233291625977	0.22786945104599
0.3065231144428253	0.3872404396533966
0.23619750142097473	0.36060529947280884
0.2891944944858551	0.26829034090042114
0.3266391456127167	0.2721412777900696
0.24694401025772095	0.22233936190605164
0.234934464097023	0.33847251534461975
0.3296993374824524	0.33824968338012695
0.3044743537902832	0.11494354903697968
0.24536141753196716	0.41143715381622314
0.4213671088218689	0.22557125985622406
0.32206931710243225	0.3741944134235382
0.3774671256542206	0.4113728106021881
0.4689290523529053	0.12363916635513306
0.413481742143631	0.27219223976135254
0.3611088693141937	0.20691075921058655
0.30901744961738586	0.3644804358482361
0.31972724199295044	0.2962801158428192
0.19993971288204193	0.32275688648223877
0.21935240924358368	0.11782755702733994
0.3133569061756134	0.29951903223991394
0.1844874769449234	0.3636161684989929
0.4630882441997528	0.2606457471847534
0.20543290674686432	0.21300897002220154
0.4040924906730652	0.21086376905441284
0.4029195010662079	0.29708895087242126
0.19934886693954468	0.27190813422203064
0.44525399804115295	0.24438491463661194
0.32151180505752563	0.4492795169353485
0.2938498556613922	0.30643224716186523
0.374292254447937	0.7919007539749146
0.36078861355781555	0.35264524817466736
0.15030354261398315	0.17029227316379547
0.24664311110973358	0.15805023908615112
0.36289313435554504	0.17637214064598083
0.2743177115917206	0.365094393491745
0.21778996288776398	0.21691550314426422
0.38502123951911926	0.32553330063819885
0.2441503405570984	0.27248135209083557
0.33155253529548645	0.31763455271720886
0.3089177906513214	0.20294448733329773
0.3219456970691681	0.26676762104034424
0.1910770982503891	0.3713092505931854
0.13358716666698456	0.3147174119949341
0.4031052887439728	0.2577430009841919
0.17750194668769836	0.33370932936668396
0.15785081684589386	0.20519885420799255
0.09314889460802078	0.20165351033210754
0.14289191365242004	0.2881370782852173
0.25605568289756775	0.20919953286647797
0.22220516204833984	0.22797751426696777
0.4289395213127136	0.41172343492507935
0.35242611169815063	0.13842403888702393
0.2610582411289215	0.33201804757118225
0.22081957757472992	0.34870776534080505
0.34390148520469666	0.2635106146335602
0.4324535131454468	0.631985604763031
0.15727290511131287	0.2589288651943207
0.2587665319442749	0.1644512414932251
0.4028052091598511	0.24331195652484894
0.08932407200336456	0.06872531026601791
0.21838752925395966	0.4160718023777008
0.16539999842643738	0.6082150936126709
0.29125863313674927	0.3713267743587494
0.11182180047035217	0.3844164311885834
0.455048143863678	0.28460103273391724
0.24752596020698547	0.1002517119050026
0.28563082218170166	0.2797664701938629
0.14648033678531647	0.13243421912193298
0.1637047678232193	0.2673688530921936
0.32706981897354126	0.08524610847234726
0.3853895664215088	0.24770064651966095
0.3509146273136139	0.21760065853595734
0.4420205056667328	0.17303016781806946
0.4785398542881012	0.28466951847076416
0.32822832465171814	0.36234986782073975
0.2122146636247635	0.11635804921388626
0.1308099776506424	0.27327948808670044
0.25501102209091187	0.27401334047317505
0.15821032226085663	0.11469250172376633
0.21030418574810028	0.31618767976760864
0.2653124928474426	0.33889880776405334
0.2330315113067627	0.33913230895996094
0.15697252750396729	0.22220009565353394
0.2551632821559906	0.3582722544670105
0.3676725924015045	0.1762009710073471
0.2631763815879822	0.3078761398792267
0.2515029311180115	0.3062945008277893
0.2271076887845993	0.1362682580947876
0.273194283246994	0.13797858357429504
0.31229472160339355	0.3487403392791748
0.24529848992824554	0.2428235411643982
0.25431767106056213	0.21054263412952423
0.18946725130081177	0.32058343291282654
0.2610885202884674	0.18669326603412628
0.1785328984260559	0.41953492164611816
0.16416402161121368	0.20255404710769653
0.2671535909175873	0.10739145427942276
0.2994438409805298	0.36410874128341675
0.09354421496391296	0.2780376374721527
0.26623594760894775	0.4643700122833252
0.2812553644180298	0.10956533253192902
0.23797361552715302	0.19856849312782288
0.29881465435028076	0.4571051299571991
0.19603584706783295	0.3773285448551178
0.2530389428138733	0.28538066148757935
0.3518366813659668	0.28486403822898865
0.12317384034395218	0.21475377678871155
0.3125251233577728	0.421710342168808
0.26748088002204895	0.6143834590911865
0.17856301367282867	0.23419171571731567
0.17200982570648193	0.26075679063796997
0.3538798689842224	0.26575368642807007
0.26346343755722046	0.2768242061138153
0.19964638352394104	0.6147551536560059
0.2847832441329956	0.29677048325538635
0.27162107825279236	0.4220106601715088
0.23206080496311188	0.0644480288028717
0.29866647720336914	0.31504717469215393
0.3129097521305084	0.2694052457809448
0.3277488052845001	0.08781831711530685
0.2269660085439682	0.31825539469718933
0.17727892100811005	0.22979450225830078
0.1975768804550171	0.10798344761133194
0.18527936935424805	0.1763395220041275
0.2768409550189972	0.43326255679130554
0.12463708221912384	0.29486989974975586
0.1420244723558426	0.2097073197364807
0.29211509227752686	0.20727013051509857
0.22917386889457703	0.5102607011795044
0.16717727482318878	0.4118042290210724
0.30626240372657776	0.26094526052474976
0.21239544451236725	0.3370203375816345
0.23824849724769592	0.13371150195598602
0.3163668215274811	0.16077885031700134
0.24345235526561737	0.26826876401901245
0.2929547131061554	0.3215639591217041
0.22376486659049988	0.1955910474061966
0.41349002718925476	0.12635992467403412
0.19283077120780945	0.2161361128091812
0.2506641745567322	0.18721695244312286
0.3630334734916687	0.2809523344039917
0.26737871766090393	0.21413525938987732
0.20464646816253662	0.38418862223625183
0.3465813398361206	0.26152491569519043
0.24110473692417145	0.32603663206100464
0.36532965302467346	0.173098623752594
0.4124540686607361	0.2747485339641571
0.19880402088165283	0.20617765188217163
0.34337398409843445	0.30841484665870667
0.2619086802005768	0.10982940346002579
0.3507782220840454	0.36257585883140564
0.18793213367462158	0.45349398255348206
0.13852930068969727	0.32642629742622375
0.23440173268318176	0.1327333152294159
0.2508372366428375	0.2079583704471588
0.09993934631347656	0.17640478909015656
0.3163352906703949	0.2429535686969757
0.4301431179046631	0.2657485008239746
0.224886953830719	0.2658233344554901
0.30077964067459106	0.2634836435317993
0.3722795248031616	0.30171290040016174
0.26929759979248047	0.5071590542793274
0.21816281974315643	0.3086165487766266
0.40291959047317505	0.40465912222862244
0.14993619918823242	0.07815363258123398
0.1681046485900879	0.19154155254364014
0.1284329891204834	0.4230523407459259
0.33418452739715576	0.360025018453598
0.43445950746536255	0.1653444617986679
0.1558908224105835	0.3510039746761322
0.2199425995349884	0.16056965291500092
0.3774980902671814	0.39178627729415894
0.3862443268299103	0.3750517666339874
0.17513014376163483	0.24957050383090973
0.42020606994628906	0.304712176322937
0.4317469596862793	0.31922969222068787
0.3550339341163635	0.3679109215736389
0.43797412514686584	0.3602685034275055
0.26520225405693054	0.09495353698730469
0.2222321778535843	0.13366739451885223
0.30337226390838623	0.31145623326301575
0.1888025403022766	0.3267943859100342
0.12164441496133804	0.42867201566696167
0.2153017818927765	0.35974714159965515
0.30656564235687256	0.35338252782821655
0.13699355721473694	0.22054535150527954
0.33491313457489014	0.44101470708847046
0.15343604981899261	0.2421727031469345
0.2382519543170929	0.17665958404541016
0.24201661348342896	0.2790774703025818
0.122237928211689	0.2878895401954651
0.2466142624616623	0.199986532330513
0.16911014914512634	0.29629334807395935
0.27603328227996826	0.1928892582654953
0.23407748341560364	0.20586490631103516
0.303240031003952	0.16319335997104645
0.15922106802463531	0.2044612169265747
0.17367488145828247	0.16183078289031982
0.2300744354724884	0.3361119031906128
0.22716961801052094	0.3685224652290344
0.1777152568101883	0.2600920498371124
0.18987329304218292	0.37166115641593933
0.2559245824813843	0.20888951420783997
0.20293483138084412	0.3821168541908264
0.2155020385980606	0.35817649960517883
0.19486212730407715	0.15953421592712402
0.34729868173599243	0.09533467888832092
0.11225457489490509	0.18216444551944733
0.3515082597732544	0.43400976061820984
0.22953687608242035	0.3532538115978241
0.12949679791927338	0.2179010957479477
0.3039993941783905	0.2609198987483978
0.27677857875823975	0.18000802397727966
0.28855711221694946	0.15007497370243073
0.3428756594657898	0.2628723680973053
0.1427394449710846	0.15085981786251068
0.31438663601875305	0.27148666977882385
0.2256985604763031	0.2300601303577423
0.21692577004432678	0.2536492943763733
0.1957486867904663	0.3675781190395355
0.19260725378990173	0.3081340789794922
0.1013132780790329	0.30273666977882385
0.40349769592285156	0.335629940032959
0.21282503008842468	0.4055587649345398
0.2030838280916214	0.25800251960754395
0.28539708256721497	0.1649332344532013
0.28669190406799316	0.2682647109031677
0.20019496977329254	0.24725140631198883
0.4230455160140991	0.16182692348957062
0.3241021931171417	0.10647360235452652
0.34893402457237244	0.12771998345851898
0.4421917200088501	0.2754557430744171
0.31600669026374817	0.2315741628408432
0.2550695836544037	0.18249329924583435
0.19861294329166412	0.1084810346364975
0.31695377826690674	0.1664726734161377
0.2485082745552063	0.2514459788799286
0.33956536650657654	0.27394065260887146
0.38996413350105286	0.6523837447166443
0.22095108032226562	0.14966128766536713
0.21013827621936798	0.36274006962776184
0.2062276303768158	0.14754079282283783
0.19089186191558838	0.34988105297088623
0.18524889647960663	0.23499120771884918
0.5087876319885254	0.3507528007030487
0.4382445216178894	0.1752552092075348
0.49374711513519287	0.3104701042175293
0.19571204483509064	0.32143011689186096
0.38590285181999207	0.1749369204044342
0.30321091413497925	0.2876192331314087
0.4282578229904175	0.24518349766731262
0.10757982730865479	0.25583937764167786
0.3435973525047302	0.24029362201690674
0.36414191126823425	0.400875449180603
0.3885182738304138	0.21013551950454712
0.3696315586566925	0.07544635236263275
0.2617795169353485	0.13634327054023743
0.4191890060901642	0.20772497355937958
0.17725244164466858	0.20370961725711823
0.2520526051521301	0.1745215356349945
0.2622586190700531	0.21600444614887238
0.30152612924575806	0.32457780838012695
0.1850796341896057	0.15902560949325562
0.24483400583267212	0.4244750440120697
0.10968534648418427	0.15436454117298126
0.3003797233104706	0.3105039596557617
0.18169397115707397	0.18628136813640594
0.28917592763900757	0.13245277106761932
0.2798367142677307	0.3857562839984894
0.24029004573822021	0.15339380502700806
0.3339933156967163	0.19596722722053528
0.2431536316871643	0.28392869234085083
0.13493120670318604	0.35282886028289795
0.33295151591300964	0.38249728083610535
0.19744785130023956	0.4590330719947815
0.26370328664779663	0.18457262217998505
0.3794417977333069	0.22107738256454468
0.35022446513175964	0.234403595328331
0.17166341841220856	0.276262491941452
0.3337436616420746	0.1458108127117157
0.35408881306648254	0.18070796132087708
0.36185353994369507	0.13076454401016235
0.19987161457538605	0.14872582256793976
0.3361898958683014	0.2688260078430176
0.33056119084358215	0.3217073678970337
0.2916724979877472	0.23146909475326538
0.42865192890167236	0.352978378534317
0.4251064658164978	0.22939573228359222
0.4172762334346771	0.29106706380844116
0.25300684571266174	0.3334583640098572
0.450935423374176	0.19527187943458557
0.3549182713031769	0.3198765516281128
0.40457022190093994	0.35978707671165466
0.33735501766204834	0.2494332492351532
0.1768082231283188	0.1212054044008255
0.22801393270492554	0.3510361909866333
0.37371912598609924	0.3717222511768341
0.2108764350414276	0.2893020212650299
0.30625489354133606	0.39811575412750244
0.32590800523757935	0.1371619701385498
0.38091808557510376	0.49031713604927063
0.21305817365646362	0.15216998755931854
0.28748786449432373	0.2610648274421692
0.2978917956352234	0.2908961772918701
0.2554680109024048	0.26244667172431946
0.4218267798423767	0.34554895758628845
0.24358409643173218	0.4263962209224701
0.24720677733421326	0.2419559806585312
0.1998056322336197	0.3098929524421692
0.22768914699554443	0.2799983024597168
0.25268155336380005	0.2636965215206146
0.08467639237642288	0.2168222963809967
0.26104921102523804	0.14310796558856964
0.23402129113674164	0.13099607825279236
0.2819332778453827	0.33918341994285583
0.25971075892448425	0.36474138498306274
0.24802936613559723	0.23146767914295197
0.23391997814178467	0.32450783252716064
0.1841631382703781	0.301438570022583
0.332581102848053	0.6577103137969971
0.29039934277534485	0.13392774760723114
0.24968066811561584	0.23354436457157135
0.19345983862876892	0.16698405146598816
0.3481665849685669	0.17564593255519867
0.1655278354883194	0.1812211573123932
0.14445021748542786	0.3167283833026886
0.39033132791519165	0.29578208923339844
0.4020249545574188	0.31403648853302
0.32069849967956543	0.21734406054019928
0.28691643476486206	0.4141901433467865
0.2912900447845459	0.35404515266418457
0.07564395666122437	0.37877538800239563
0.1789570301771164	0.29790976643562317
0.4068291187286377	0.23686492443084717
0.48622608184814453	0.22100840508937836
0.36526456475257874	0.2517823576927185
0.39937224984169006	0.2973634898662567
0.27309247851371765	0.25666752457618713
0.25829407572746277	0.26246753334999084
0.21832388639450073	0.26632121205329895
0.3886509835720062	0.2624693512916565
0.27151283621788025	0.2532016336917877
0.3274974226951599	0.1418091505765915
0.1571837216615677	0.0943475291132927
0.3738029897212982	0.22183285653591156
0.433849036693573	0.42134344577789307
0.29774010181427	0.21168719232082367
0.3696941137313843	0.2880229353904724
0.31143486499786377	0.25446581840515137
0.35055774450302124	0.4218415915966034
0.2782524526119232	0.2981712520122528
0.23697517812252045	0.22830243408679962
0.22365620732307434	0.41957926750183105
0.248886376619339	0.16040287911891937
0.2529209852218628	0.2869589328765869
0.22980819642543793	0.3110894560813904
0.24720899760723114	0.24693524837493896
0.30121690034866333	0.31481194496154785
0.33110707998275757	0.390523761510849
0.39702072739601135	0.21686863899230957
0.34421685338020325	0.34948980808258057
0.3972606360912323	0.2675751745700836
0.22521856427192688	0.22726458311080933
0.2074657678604126	0.38119590282440186
0.2378973364830017	0.15644650161266327
0.19468535482883453	0.19853225350379944
0.2723627984523773	0.21522663533687592
0.32704004645347595	0.16993433237075806
0.4099511504173279	0.4205695688724518
0.18278063833713531	0.17397916316986084
0.3582923412322998	0.288850337266922
0.4689163267612457	0.3503585159778595
0.3702649474143982	0.18360650539398193
0.40862587094306946	0.3228400647640228
0.4440719783306122	0.27626317739486694
0.38464322686195374	0.3043479919433594
0.2758144438266754	0.2763650715351105
0.46140557527542114	0.21355858445167542
0.3703061044216156	0.11047367751598358
0.38624200224876404	0.30492067337036133
0.42211776971817017	0.14049726724624634
0.3435080647468567	0.20313800871372223
0.3964688181877136	0.298711359500885
0.48620590567588806	0.3577597439289093
0.14908477663993835	0.17502224445343018
0.2445865273475647	0.3918248414993286
0.3169746398925781	0.21003741025924683
0.31344732642173767	0.1943325698375702
0.3895052671432495	0.23586994409561157
0.4519360065460205	0.21862956881523132
0.33232536911964417	0.1528867930173874
0.29386475682258606	0.28450173139572144
0.20911528170108795	0.27515310049057007
0.19354568421840668	0.31517454981803894
0.28954851627349854	0.43176037073135376
0.4605892598628998	0.3144664764404297
0.20328067243099213	0.22279822826385498
0.2017732709646225	0.07900215685367584
0.2351628839969635	0.2783324718475342
0.3682808578014374	0.21968120336532593
0.15284644067287445	0.27074047923088074
0.18044446408748627	0.29898664355278015
0.4732394814491272	0.2171594649553299
0.24976405501365662	0.2933633029460907
0.547109067440033	0.2862781286239624
0.33072686195373535	0.3433602750301361
0.2809186279773712	0.36634430289268494
0.33330583572387695	0.2612888813018799
0.355381041765213	0.2861052453517914
0.35520824790000916	0.3328263461589813
0.20746636390686035	0.25853800773620605
0.3243268132209778	0.3423782289028168
0.3247780203819275	0.18544259667396545
0.29682794213294983	0.15305675566196442
0.2557428777217865	0.2548135221004486
0.27633485198020935	0.33184224367141724
0.3162280023097992	0.5212966203689575
0.29063719511032104	0.3604734241962433
0.08733032643795013	0.23301593959331512
0.21375025808811188	0.29894497990608215
0.13651038706302643	0.18493852019309998
0.16531530022621155	0.30129924416542053
0.2295190989971161	0.38391727209091187
0.14879147708415985	0.42110565304756165
0.13738597929477692	0.2151416540145874
0.23562036454677582	0.2859862744808197
0.281855046749115	0.25695398449897766
0.14769506454467773	0.2593928873538971
0.31410348415374756	0.13625481724739075
0.1466420292854309	0.3166562616825104
0.19392283260822296	0.657748818397522
0.2571995258331299	0.2698534429073334
0.12445420771837234	0.368923157453537
0.21163225173950195	0.308544397354126
0.27406957745552063	0.3602544367313385
0.4065064489841461	0.29311123490333557
0.19094647467136383	0.23882658779621124
0.5187988877296448	0.44771814346313477
0.34400126338005066	0.14340196549892426
0.3879323899745941	0.2366590052843094
0.3527120351791382	0.33305448293685913
0.29858678579330444	0.38202282786369324
0.1572543829679489	0.3196609616279602
0.21389330923557281	0.18848679959774017
0.10353722423315048	0.2331659495830536
0.28313878178596497	0.43882474303245544
0.3863707482814789	0.19667674601078033
0.17294049263000488	0.18802641332149506
0.31256330013275146	0.2586546540260315
0.31931445002555847	0.2909339964389801
0.2759737968444824	0.21428248286247253
0.20740686357021332	0.3522222340106964
0.3087422251701355	0.31107059121131897
0.2748248279094696	0.3471546471118927
0.32165324687957764	0.30779364705085754
0.27641725540161133	0.24476519227027893
0.36323976516723633	0.17338454723358154
0.265267938375473	0.34257060289382935
0.43406495451927185	0.19543059170246124
0.15868794918060303	0.22053851187229156
0.1599787473678589	0.22847475111484528
0.0911981612443924	0.32793480157852173
0.24887725710868835	0.216202050447464
0.14065444469451904	0.3713034987449646
0.2438644915819168	0.1516227424144745
0.33850663900375366	0.15811879932880402
0.1820364147424698	0.3610040545463562
0.2661442458629608	0.2413509339094162
0.3197211027145386	0.23009750247001648
0.37497466802597046	0.35337936878204346
0.12798066437244415	0.21666544675827026
0.45408713817596436	0.5620863437652588
0.4579245150089264	0.3457206189632416
0.3848469853401184	0.21764343976974487
0.3141508102416992	0.18706795573234558
0.17764632403850555	0.20341770350933075
0.2053638994693756	0.32608962059020996
0.25432834029197693	0.2739497423171997
0.24635057151317596	0.25835978984832764
0.3095678389072418	0.3828498125076294
0.34027254581451416	0.44144585728645325
0.38592979311943054	0.12342377007007599
0.45131999254226685	0.25616806745529175
0.20634856820106506	0.2150283008813858
0.5314121842384338	0.39881134033203125
0.43476590514183044	0.32137757539749146
0.24241694808006287	0.5864341855049133
0.20741966366767883	0.26047423481941223
0.16601425409317017	0.25482845306396484
0.2786276638507843	0.3943961262702942
0.298687219619751	0.34770897030830383
0.1580301970243454	0.2873106002807617
0.2180037796497345	0.3083023130893707
0.19118349254131317	0.335147887468338
0.2586309015750885	0.24948905408382416
0.26584333181381226	0.2192087322473526
0.09507124125957489	0.40153825283050537
0.2703055143356323	0.2231382578611374
0.34427499771118164	0.35912081599235535
0.3337600827217102	0.21748682856559753
0.2837924063205719	0.3311229944229126
0.255050927400589	0.14025475084781647
0.25198113918304443	0.38688358664512634
0.2916940748691559	0.19688186049461365
0.1796124130487442	0.18319840729236603
0.31944379210472107	0.33293628692626953
0.21650275588035583	0.2112520933151245
0.26995763182640076	0.20737716555595398
0.28954872488975525	0.27971556782722473
0.27985578775405884	0.28329798579216003
0.42101946473121643	0.3228118121623993
0.32349953055381775	0.05298282206058502
0.19760368764400482	0.3775397837162018
0.3666645288467407	0.1698954999446869
0.5054996013641357	0.18090960383415222
0.29515892267227173	0.2287256270647049
0.2931516766548157	0.21522554755210876
0.3413313031196594	0.2908130884170532
0.3935152292251587	0.2669372856616974
0.37059906125068665	0.3477383852005005
0.4300490617752075	0.22510020434856415
0.1997770369052887	0.35443368554115295
0.1725640743970871	0.3438325822353363
0.14626623690128326	0.3403553068637848
0.19264152646064758	0.25763261318206787
0.14317317306995392	0.18146832287311554
0.1612953096628189	0.16677382588386536
0.21576255559921265	0.3575957119464874
0.14783287048339844	0.28435033559799194
0.12312633544206619	0.2899915277957916
0.13290941715240479	0.20724351704120636
0.5411276817321777	0.16052041947841644
0.2805008292198181	0.46432995796203613
0.34785112738609314	0.1850869506597519
0.3552013635635376	0.29912739992141724
0.3045772314071655	0.22467729449272156
0.5256165266036987	0.30144190788269043
0.6735427379608154	0.24882160127162933
0.6275739073753357	0.2805851697921753
0.6915485262870789	0.5245263576507568
0.283846378326416	0.23047755658626556
0.23971350491046906	0.347584068775177
0.3173123598098755	0.24764232337474823
0.09833953529596329	0.2292466163635254
0.13415591418743134	0.39096391201019287
0.1849879026412964	0.31693321466445923
0.112260602414608	0.3378376066684723
0.30097275972366333	0.2859560549259186
0.29885298013687134	0.15374261140823364
0.30454275012016296	0.2755053639411926
0.15932036936283112	0.23627805709838867
0.3241327106952667	0.1318621039390564
0.3059212565422058	0.23774570226669312
0.35088050365448	0.29066574573516846
0.18403953313827515	0.266634464263916
0.1805780529975891	0.33929443359375
0.17895926535129547	0.1383431851863861
0.19111938774585724	0.32654687762260437
0.17284336686134338	0.43833401799201965
0.23532827198505402	0.22630201280117035
0.2203836888074875	0.3012296259403229
0.21370500326156616	0.3501371443271637
0.15398214757442474	0.3908322751522064
0.12223083525896072	0.12114878743886948
0.30800122022628784	0.21655689179897308
0.26803287863731384	0.3961285352706909
0.23376506567001343	0.27763134241104126
0.1762409657239914	0.3060225248336792
0.18364956974983215	0.16385629773139954
0.22445476055145264	0.3951697051525116
0.12152741849422455	0.2858876585960388
0.09666284918785095	0.26629698276519775
0.21462160348892212	0.4028627872467041
0.22910915315151215	0.516054093837738
0.20881213247776031	0.28300681710243225
0.15597251057624817	0.26577863097190857
0.28057166934013367	0.3024844825267792
0.23087644577026367	0.5472733974456787
0.24713750183582306	0.35808417201042175
0.1406661421060562	0.40660175681114197
0.2708333730697632	0.23823706805706024
0.18383881449699402	0.4468447268009186
0.2568309009075165	0.28884053230285645
0.4312155842781067	0.25980114936828613
0.36622917652130127	0.42599067091941833
0.19649842381477356	0.15731576085090637
0.21854369342327118	0.33348512649536133
0.24158520996570587	0.23890364170074463
0.27426934242248535	0.17726251482963562
0.2224455028772354	0.33861270546913147
0.4435258209705353	0.2270776480436325
0.3977600336074829	0.1876671016216278
0.30506184697151184	0.3394688069820404
0.3002883791923523	0.24546442925930023
0.31076088547706604	0.17294129729270935
0.2502666413784027	0.1682196408510208
0.31900665163993835	0.23609890043735504
0.07234816253185272	0.3479425311088562
0.16697297990322113	0.26636767387390137
0.2068086564540863	0.23277674615383148
0.16645978391170502	0.28120970726013184
0.10996974259614944	0.3621499240398407
0.1806444674730301	0.4099231958389282
0.11439112573862076	0.21993206441402435
0.1663631945848465	0.19737979769706726
0.10663693398237228	0.19342133402824402
0.12189856916666031	0.22109997272491455
0.23988842964172363	0.38803157210350037
0.3528629243373871	0.3291980028152466
0.0871267020702362	0.19726766645908356
0.22833994030952454	0.2621676027774811
0.42377081513404846	0.19958844780921936
0.31069043278694153	0.19541402161121368
0.27322813868522644	0.30209049582481384
0.36373308300971985	0.20240508019924164
0.2479054480791092	0.3048997223377228
0.26561951637268066	0.09540097415447235
0.49957406520843506	0.3121160566806793
0.35414087772369385	0.5036066770553589
0.2326033115386963	0.13777221739292145
0.3145745098590851	0.2329256385564804
0.28268250823020935	0.24769827723503113
0.4040575325489044	0.10489637404680252
0.27066144347190857	0.16126997768878937
0.20568227767944336	0.2249036729335785
0.25406089425086975	0.31606796383857727
0.4541611075401306	0.23001281917095184
0.3148948550224304	0.2962992191314697
0.23178529739379883	0.2329295426607132
0.24751679599285126	0.31728413701057434
0.13950864970684052	0.25604522228240967
0.20868559181690216	0.32533103227615356
0.27137890458106995	0.38420674204826355
0.41040417551994324	0.16816596686840057
0.22964783012866974	0.2566017806529999
0.21278560161590576	0.396829217672348
0.2471674680709839	0.17924489080905914
0.34701007604599	0.2763073444366455
0.2766992747783661	0.3141501545906067
0.26617753505706787	0.3872389495372772
0.2456105649471283	0.22264450788497925
0.22817176580429077	0.3079327642917633
0.25038331747055054	0.41602468490600586
0.34621644020080566	0.14530928432941437
0.3576897084712982	0.2013595700263977
0.28488051891326904	0.27594029903411865
0.18767109513282776	0.17441610991954803
0.2421194463968277	0.23625974357128143
0.23389801383018494	0.22202491760253906
0.18621160089969635	0.3149646818637848
0.21178971230983734	0.22387748956680298
0.24431897699832916	0.2624529004096985
0.3564547300338745	0.24104924499988556
0.37770965695381165	0.4311124384403229
0.1394418329000473	0.21420344710350037
0.22982871532440186	0.12827053666114807
0.3659467399120331	0.3394152820110321
0.3280552923679352	0.34691160917282104
0.386702299118042	0.47943738102912903
0.45629799365997314	0.2745296359062195
0.1529034972190857	0.13353711366653442
0.27738600969314575	0.33552655577659607
0.16989217698574066	0.32378286123275757
0.23806850612163544	0.3671151399612427
0.2948911786079407	0.2546910345554352
0.29948559403419495	0.4696787893772125
0.27593910694122314	0.25933825969696045
0.21693193912506104	0.20905429124832153
0.32940584421157837	0.10341145098209381
0.24992839992046356	0.1991969496011734
0.29965388774871826	0.1406947672367096
0.23881958425045013	0.17237623035907745
0.1560627669095993	0.252358615398407
0.17290674149990082	0.3477666974067688
0.42647236585617065	0.18384894728660583
0.424030065536499	0.2058248370885849
0.2111453413963318	0.24341240525245667
0.18334746360778809	0.08864589035511017
0.28821051120758057	0.38852760195732117
0.40117618441581726	0.3667016625404358
0.3351602852344513	0.3627375364303589
0.31371745467185974	0.26237332820892334
0.3530714809894562	0.353148877620697
0.23029568791389465	0.26350733637809753
0.14333729445934296	0.4603215754032135
0.25616148114204407	0.3612825274467468
0.4474351406097412	0.22643321752548218
0.3067895770072937	0.33492782711982727
0.20144234597682953	0.21351118385791779
0.2727755904197693	0.2778526842594147
0.23264454305171967	0.29213231801986694
0.41413021087646484	0.2886827290058136
0.22908303141593933	0.42725732922554016
0.16573625802993774	0.27781206369400024
0.2648184299468994	0.23680683970451355
0.25888052582740784	0.2505313754081726
0.17525726556777954	0.2616203725337982
0.1417304128408432	0.3909668028354645
0.28780069947242737	0.434729665517807
0.32478225231170654	0.1424974948167801
0.36033329367637634	0.32806897163391113
0.3970382809638977	0.4249056279659271
0.24094857275485992	0.36042511463165283
0.35666972398757935	0.31933486461639404
0.22365477681159973	0.3627077341079712
0.17401023209095	0.15560926496982574
0.22657562792301178	0.3290708661079407
0.3955543339252472	0.3202281892299652
0.30950698256492615	0.21726657450199127
0.20004981756210327	0.33047357201576233
0.2672862112522125	0.35649529099464417
0.43740546703338623	0.21063578128814697
0.409685343503952	0.27580004930496216
0.3014998137950897	0.3458055853843689
0.26661989092826843	0.16796232759952545
0.19122858345508575	0.2515033483505249
0.15486875176429749	0.3073621690273285
0.2771604061126709	0.2890740633010864
0.2584690451622009	0.24667243659496307
0.12955346703529358	0.3264411985874176
0.28214049339294434	0.32959112524986267
0.3295957148075104	0.42208757996559143
0.4010087251663208	0.13789764046669006
0.23897713422775269	0.28012555837631226
0.31287112832069397	0.24124829471111298
0.3898744285106659	0.36892929673194885
0.26690784096717834	0.28839626908302307
0.3192806839942932	0.23411129415035248
0.41674575209617615	0.323108971118927
0.25261038541793823	0.32407933473587036
0.34789136052131653	0.22769951820373535
0.18331409990787506	0.25816744565963745
0.17255361378192902	0.23804615437984467
0.5072214007377625	0.4896693527698517
0.33404335379600525	0.18955472111701965
0.37893691658973694	0.3486502468585968
0.41196149587631226	0.40520158410072327
0.19714565575122833	0.3515063226222992
0.22363099455833435	0.1672350913286209
0.4350203573703766	0.23567141592502594
0.2681398391723633	0.27197471261024475
0.23912174999713898	0.3621472716331482
0.4096487760543823	0.40370669960975647
0.475939005613327	0.21678005158901215
0.41895943880081177	0.25357022881507874
0.24114331603050232	0.30548930168151855
0.31724265217781067	0.382363885641098
0.46584179997444153	0.28080838918685913
0.30725035071372986	0.3515237867832184
0.33508554100990295	0.32940950989723206
0.3501181900501251	0.4409770369529724
0.3290243148803711	0.11688712239265442
0.44827231764793396	0.3931138515472412
0.1679273396730423	0.1945008933544159
0.318912148475647	0.18971064686775208
0.20006117224693298	0.2128206044435501
0.2712251842021942	0.25907373428344727
0.23027388751506805	0.2498248666524887
0.15436844527721405	0.360721230506897
0.1468113362789154	0.28026434779167175
0.1412566751241684	0.21636931598186493
0.24903953075408936	0.3655652701854706
0.2894134223461151	0.1653628945350647
0.12432476133108139	0.37423938512802124
0.20725461840629578	0.34132683277130127
0.23685194551944733	0.3018570840358734
0.22471845149993896	0.3178947865962982
0.280900776386261	0.4193461835384369
0.1736222505569458	0.18900227546691895
0.40158435702323914	0.33053749799728394
0.2782498002052307	0.23817242681980133
0.21109707653522491	0.20481042563915253
0.1991254985332489	0.3347635567188263
0.19337517023086548	0.11992733180522919
0.23370389640331268	0.23677566647529602
0.42196860909461975	0.2408091127872467
0.39871424436569214	0.5136857032775879
0.33481886982917786	0.12160493433475494
0.2514757812023163	0.20668041706085205
0.29655009508132935	0.14704452455043793
0.2204352468252182	0.42786961793899536
0.26802679896354675	0.34895089268684387
0.2336665391921997	0.3165663778781891
0.1732715368270874	0.05696982517838478
0.2956792116165161	0.2390674203634262
0.1512683629989624	0.1480533629655838
0.22669492661952972	0.30480337142944336
0.1415412575006485	0.2313537746667862
0.45242711901664734	0.3329499661922455
0.4464093744754791	0.3025352656841278
0.21370476484298706	0.1932855248451233
0.12153556942939758	0.45141494274139404
0.2055395394563675	0.08909233659505844
0.2182134985923767	0.22137930989265442
0.2405472993850708	0.5810867547988892
0.14956806600093842	0.19778972864151
0.12545183300971985	0.2606566846370697
0.3718450367450714	0.3153712749481201
0.3613055944442749	0.38984236121177673
0.11859536916017532	0.37090784311294556
0.28898894786834717	0.13226187229156494
0.25347572565078735	0.3224787712097168
0.3609417974948883	0.31095248460769653
0.35123398900032043	0.3617285490036011
0.17741309106349945	0.13382065296173096
0.17920319736003876	0.31819042563438416
0.30391088128089905	0.15373191237449646
0.22544728219509125	0.15068018436431885
0.14678215980529785	0.3658171594142914
0.2343086302280426	0.2682364583015442
0.31139108538627625	0.2717782258987427
0.2693074345588684	0.3458288311958313
0.1878053843975067	0.3369925320148468
0.19579602777957916	0.30059146881103516
0.16222302615642548	0.48715290427207947
0.40093907713890076	0.24590101838111877
0.39366403222084045	0.3551931381225586
0.29522547125816345	0.17774909734725952
0.2686629593372345	0.20911484956741333
0.3927096128463745	0.21174356341362
0.28071659803390503	0.1911306232213974
0.2312469631433487	0.3237454891204834
0.44586971402168274	0.36160171031951904
0.23667283356189728	0.37670356035232544
0.37366700172424316	0.25880151987075806
0.5023482441902161	0.10188604891300201
0.26274022459983826	0.44931328296661377
0.2605085074901581	0.2471839189529419
0.2888076603412628	0.23136235773563385
0.13637925684452057	0.33963820338249207
0.32799389958381653	0.2128356397151947
0.3499395549297333	0.20991161465644836
0.2635888159275055	0.24884937703609467
0.24218951165676117	0.27467313408851624
0.26237642765045166	0.29216253757476807
0.31199005246162415	0.16900195181369781
0.17026355862617493	0.2895898222923279
0.21137970685958862	0.44528889656066895
0.14611172676086426	0.25212186574935913
0.2933293879032135	0.4399789869785309
0.27081403136253357	0.14511878788471222
0.15728265047073364	0.28635096549987793
0.3723011314868927	0.3886621594429016
0.27094149589538574	0.13465437293052673
0.2858397662639618	0.1811036765575409
0.21642827987670898	0.4347587525844574
0.29238447546958923	0.29007869958877563
0.2576941251754761	0.2536173462867737
0.1570289433002472	0.33546584844589233
0.4058401584625244	0.24207191169261932
0.2987045645713806	0.29274797439575195
0.20812325179576874	0.15544745326042175
0.25634029507637024	0.2166227400302887
0.43749842047691345	0.18974481523036957
0.15212827920913696	0.2908088266849518
0.36878475546836853	0.4190371334552765
0.2926333248615265	0.3378027379512787
0.32416319847106934	0.2521195113658905
0.2646116018295288	0.14871691167354584
0.18299643695354462	0.3448883593082428
0.3344171643257141	0.30162835121154785
0.34381183981895447	0.35284870862960815
0.4142147898674011	0.3437703251838684
0.19263909757137299	0.35736823081970215
0.2461022436618805	0.3566986620426178
0.17956340312957764	0.36663514375686646
0.3307121992111206	0.06404225528240204
0.3814360201358795	0.21337884664535522
0.3892204761505127	0.15983347594738007
0.33334746956825256	0.20177991688251495
0.2126520872116089	0.27561813592910767
0.3384186029434204	0.21141040325164795
0.2660962641239166	0.1388970911502838
0.25116047263145447	0.1793658584356308
0.12741008400917053	0.22305496037006378
0.4166836738586426	0.26306453347206116
0.35552453994750977	0.12700961530208588
0.33332812786102295	0.3123525083065033
0.3125053942203522	0.18468941748142242
0.2334236055612564	0.21929839253425598
0.15956838428974152	0.27229616045951843
0.16798950731754303	0.3445318937301636
0.2767319977283478	0.2223774641752243
0.4189048707485199	0.306479811668396
0.34563902020454407	0.3097088634967804
0.2553044855594635	0.43788981437683105
0.33923670649528503	0.12044123560190201
0.14155390858650208	0.32120728492736816
0.3706541657447815	0.27923205494880676
0.40644460916519165	0.25297659635543823
0.38329288363456726	0.1558244228363037
0.1419813632965088	0.30538150668144226
0.2677706778049469	0.10347381979227066
0.3347585201263428	0.27308815717697144
0.32342639565467834	0.46944528818130493
0.2890892028808594	0.21488209068775177
0.20419906079769135	0.2742130756378174
0.199093759059906	0.3315349221229553
0.3942221999168396	0.37880805134773254
0.272400826215744	0.18155264854431152
0.36000877618789673	0.3495796322822571
0.4079549014568329	0.28740644454956055
0.1871531903743744	0.3818131685256958
0.3503119945526123	0.3377819061279297
0.1972523182630539	0.3852882981300354
0.3610225319862366	0.12910325825214386
0.2754468321800232	0.22944173216819763
0.2137957364320755	0.2679642140865326
0.08395345509052277	0.15008392930030823
0.3470132648944855	0.2679949402809143
0.14018794894218445	0.22762317955493927
0.27010276913642883	0.26263976097106934
0.2921524941921234	0.44773027300834656
0.1584935486316681	0.372061163187027
0.2087695151567459	0.1796896755695343
0.3417167663574219	0.40658804774284363
0.36270755529403687	0.1755414456129074
0.25892189145088196	0.2463289499282837
0.24200351536273956	0.2743004262447357
0.36523517966270447	0.3585618734359741
0.4939519166946411	0.39298611879348755
0.34863802790641785	0.2992301881313324
0.33831775188446045	0.26588860154151917
0.08144139498472214	0.13611523807048798
0.23300668597221375	0.2527654469013214
0.40648728609085083	0.27866989374160767
0.17324960231781006	0.2199542075395584
0.1484968066215515	0.35609763860702515
0.26986101269721985	0.1888393610715866
0.29117652773857117	0.25978556275367737
0.191105917096138	0.23349061608314514
0.24969884753227234	0.3081877529621124
0.4074861407279968	0.26050740480422974
0.3448256552219391	0.3418958783149719
0.3879120945930481	0.31745198369026184
0.5630260109901428	0.3815964162349701
0.09224211424589157	0.2515488266944885
0.3878129720687866	0.3305862843990326
0.37623828649520874	0.4758937656879425
0.3255199193954468	0.2873265743255615
0.267360657453537	0.2177804559469223
0.32577818632125854	0.30452048778533936
0.319496750831604	0.306888222694397
0.2584201991558075	0.3112648129463196
0.2543331980705261	0.20497167110443115
0.15318231284618378	0.5725958943367004
0.2077166587114334	0.43747955560684204
0.3538989722728729	0.27229633927345276
0.19211651384830475	0.2284417301416397
0.249206081032753	0.46024787425994873
0.26663127541542053	0.2188139408826828
0.36638396978378296	0.1634531319141388
0.08747593313455582	0.41236522793769836
0.3084006905555725	0.31625694036483765
0.2139914631843567	0.2827647626399994
0.30430641770362854	0.2563067376613617
0.25756680965423584	0.20087498426437378
0.38923177123069763	0.2740473747253418
0.333926796913147	0.1960216909646988
0.34325146675109863	0.34299102425575256
0.4222244322299957	0.10322439670562744
0.33798596262931824	0.15630587935447693
0.2547145485877991	0.38466861844062805
0.2914603054523468	0.3784264922142029
0.4185064435005188	0.13686010241508484
0.24104104936122894	0.16500554978847504
0.43433332443237305	0.2097761631011963
0.3289223313331604	0.41033658385276794
0.35883307456970215	0.22854861617088318
0.3440147638320923	0.3092188239097595
0.31012415885925293	0.2730948328971863
0.47719162702560425	0.20784153044223785
0.4969426095485687	0.4624179005622864
0.24990518391132355	0.2525629699230194
0.29478052258491516	0.2558640241622925
0.11426195502281189	0.470771461725235
0.43592140078544617	0.17969197034835815
0.25011470913887024	0.3276207447052002
0.4147591292858124	0.19735391438007355
0.22174270451068878	0.36324137449264526
0.2164662629365921	0.374554842710495
0.2958248257637024	0.39236515760421753
0.2158612310886383	0.4213358461856842
0.3012314736843109	0.24469316005706787
0.24900180101394653	0.09924289584159851
0.30359888076782227	0.3599550127983093
0.3230065703392029	0.2232651710510254
0.27096813917160034	0.3584204912185669
0.3784446120262146	0.41285648941993713
0.08180630952119827	0.1646500825881958
0.24989868700504303	0.3464758098125458
0.27856963872909546	0.10001150518655777
0.32834377884864807	0.4372844398021698
0.15783783793449402	0.26943665742874146
0.3586731553077698	0.5394842624664307
0.4254043698310852	0.26568806171417236
0.2795301079750061	0.3001534044742584
0.3723943829536438	0.2772175073623657
0.3838231861591339	0.3043738007545471
0.28974804282188416	0.297177791595459
0.23081950843334198	0.25901737809181213
0.26975661516189575	0.2193629890680313
0.18386733531951904	0.2830127775669098
0.4421493709087372	0.28767016530036926
0.41745254397392273	0.19389891624450684
0.27630606293678284	0.402140736579895
0.19718140363693237	0.14305566251277924
0.25570493936538696	0.3004346787929535
0.2838633358478546	0.4118165969848633
0.3059224784374237	0.24554727971553802
0.4351014494895935	0.3281312584877014
0.35489335656166077	0.34879353642463684
0.39147505164146423	0.41042596101760864
0.3574758768081665	0.2974899411201477
0.338687002658844	0.3355204164981842
0.10405188053846359	0.23430901765823364
0.2779439091682434	0.3733793795108795
0.28201761841773987	0.38099852204322815
0.20504091680049896	0.17353732883930206
0.2648351788520813	0.18050983548164368
0.26326048374176025	0.2738679349422455
0.24844452738761902	0.2681686282157898
0.20866337418556213	0.27937567234039307
0.27176591753959656	0.38475313782691956
0.14534777402877808	0.23608531057834625
0.21182796359062195	0.28037309646606445
0.18480142951011658	0.15611913800239563
0.21857477724552155	0.28687000274658203
0.20480716228485107	0.2046678215265274
0.19270336627960205	0.22915485501289368
0.2728717625141144	0.5310225486755371
0.04069400206208229	0.26298952102661133
0.20658065378665924	0.3509717881679535
0.2993580102920532	0.19703403115272522
0.41390717029571533	0.41639724373817444
0.2144995927810669	0.4296502470970154
0.33069053292274475	0.20009976625442505
0.18705447018146515	0.12016360461711884
0.18273979425430298	0.30929112434387207
0.24504929780960083	0.4199274182319641
0.2658706307411194	0.15400655567646027
0.22255609929561615	0.2923983931541443
0.20921394228935242	0.3513679802417755
0.25572264194488525	0.31070417165756226
0.27716192603111267	0.29625260829925537
0.12334943562746048	0.29532498121261597
0.224886953830719	0.33084893226623535
0.20716774463653564	0.3848755657672882
0.2594611644744873	0.21235914528369904
0.3023045063018799	0.21492817997932434
0.3707500100135803	0.41892170906066895
0.25227734446525574	0.1846548169851303
0.1963387131690979	0.2576785683631897
0.29580363631248474	0.3130941390991211
0.4319680631160736	0.23851534724235535
0.2958834767341614	0.4663693904876709
0.2917320430278778	0.45500704646110535
0.3050565719604492	0.2498144656419754
0.35395872592926025	0.27952805161476135
0.20910429954528809	0.34688475728034973
0.3790670335292816	0.09419786930084229
0.26849445700645447	0.19328391551971436
0.09339142590761185	0.26756551861763
0.2517426609992981	0.26169222593307495
0.20089119672775269	0.29678648710250854
0.3297027349472046	0.19090695679187775
0.3335992097854614	0.26120325922966003
0.32492125034332275	0.29603445529937744
0.29164472222328186	0.2647404372692108
0.18147443234920502	0.33143311738967896
0.3212975561618805	0.12602676451206207
0.26974132657051086	0.24913389980793
0.2972088158130646	0.2752425968647003
0.26846420764923096	0.3855067491531372
0.311065673828125	0.2306695133447647
0.2713009715080261	0.7022147178649902
0.2790784239768982	0.3892122805118561
0.2937573492527008	0.3132789134979248
0.2550220191478729	0.2859753966331482
0.2611806094646454	0.33829301595687866
0.28509634733200073	0.24853241443634033
0.2660769522190094	0.1489540934562683
0.38252219557762146	0.2548513412475586
0.29786574840545654	0.17594605684280396
0.28028562664985657	0.15274491906166077
0.1991630643606186	0.45645347237586975
0.24970462918281555	0.24694114923477173
0.2435043901205063	0.2778105139732361
0.16925503313541412	0.291080504655838
0.18631431460380554	0.25344541668891907
0.3347359895706177	0.3941311538219452
0.3092866837978363	0.19390933215618134
0.2284918874502182	0.22318655252456665
0.21432940661907196	0.28015100955963135
0.41046589612960815	0.16675710678100586
0.29940804839134216	0.1612955778837204
0.317966490983963	0.1299222856760025
0.4201469421386719	0.19881075620651245
0.2566903531551361	0.14460772275924683
0.2569250464439392	0.1673276573419571
0.3122516870498657	0.22235912084579468
0.2952345013618469	0.08754213899374008
0.2379833161830902	0.2072596698999405
0.20687861740589142	0.421796053647995
0.24771998822689056	0.12032318115234375
0.4355522692203522	0.35630667209625244
0.3748316764831543	0.4048754572868347
0.240745410323143	0.39564821124076843
0.19608289003372192	0.3455926477909088
0.42997974157333374	0.29772549867630005
0.33728399872779846	0.20383138954639435
0.4089946448802948	0.17994870245456696
0.3061450719833374	0.364481657743454
0.30817440152168274	0.4111081063747406
0.3459123969078064	0.39377307891845703
0.5004173517227173	0.20430560410022736
0.3180410861968994	0.31137946248054504
0.12782366573810577	0.20429512858390808
0.31197309494018555	0.13257907330989838
0.4160304367542267	0.2928081452846527
0.2059134840965271	0.14318770170211792
0.14398714900016785	0.07855325192213058
0.3064274191856384	0.21861587464809418
0.37368306517601013	0.1781701296567917
0.29966074228286743	0.25340449810028076
0.08788228034973145	0.1472964733839035
0.3207263648509979	0.13363048434257507
0.2855793237686157	0.3599397838115692
0.2865109145641327	0.28186964988708496
0.4142266511917114	0.2181677371263504
0.3043675124645233	0.30866241455078125
0.2782289385795593	0.5011395215988159
0.16477297246456146	0.16735036671161652
0.3039758503437042	0.08205647021532059
0.36760184168815613	0.23052498698234558
0.3892769515514374	0.37569504976272583
0.3555978536605835	0.24945521354675293
0.30384233593940735	0.4187420904636383
0.25320178270339966	0.21968823671340942
0.17184306681156158	0.07249517738819122
0.24838362634181976	0.1359429806470871
0.12452723830938339	0.17352038621902466
0.22898653149604797	0.19814486801624298
0.3758822977542877	0.2276233732700348
0.25922730565071106	0.30974626541137695
0.39151185750961304	0.2978073060512543
0.3896547257900238	0.27191105484962463
0.265011727809906	0.24816864728927612
0.08609575778245926	0.15561862289905548
0.22496435046195984	0.35659196972846985
0.14511239528656006	0.3678204417228699
0.43304547667503357	0.09986472874879837
0.21234753727912903	0.39978599548339844
0.26520755887031555	0.466403067111969
0.29854369163513184	0.14170046150684357
0.28036338090896606	0.415503591299057
0.13527794182300568	0.2565709948539734
0.2407984435558319	0.3935117721557617
0.36621353030204773	0.33030110597610474
0.35408249497413635	0.33729326725006104
0.4763844907283783	0.31807103753089905
0.46436670422554016	0.23043203353881836
0.2601873278617859	0.35215017199516296
0.10147485882043839	0.49300238490104675
0.47949954867362976	0.2683982253074646
0.24517822265625	0.3427201211452484
0.2787106931209564	0.21204516291618347
0.31580838561058044	0.3136254847049713
0.253854364156723	0.2247086763381958
0.31327301263809204	0.2209208905696869
0.24363397061824799	0.282294899225235
0.3909546136856079	0.33542853593826294
0.388129860162735	0.26687294244766235
0.4467523694038391	0.20412689447402954
0.28304943442344666	0.09583666920661926
0.3207436501979828	0.3579739034175873
0.3219444751739502	0.2590979039669037
0.3556017279624939	0.09820522367954254
0.46183905005455017	0.2583256959915161
0.3947046101093292	0.3055262565612793
0.16982126235961914	0.27253803610801697
0.19910146296024323	0.3470785319805145
0.11747810989618301	0.18684086203575134
0.39082369208335876	0.4111500084400177
0.2719602882862091	0.23067104816436768
0.3299863636493683	0.3254340887069702
0.20360404253005981	0.19727490842342377
0.19627590477466583	0.25785547494888306
0.22732573747634888	0.3793102502822876
0.30379921197891235	0.40337714552879333
0.2464374154806137	0.23266641795635223
0.3621269166469574	0.4254935681819916
0.29472970962524414	0.3620251417160034
0.3480951189994812	0.41340166330337524
0.3044281303882599	0.24465182423591614
0.3023622930049896	0.32395097613334656
0.20077869296073914	0.2814369201660156
0.23493267595767975	0.27609071135520935
0.21599870920181274	0.35650670528411865
0.2575802505016327	0.21626468002796173
0.22905711829662323	0.24990195035934448
0.4345667064189911	0.13267895579338074
0.36690473556518555	0.22729654610157013
0.33244335651397705	0.2838708460330963
0.38845083117485046	0.3944230377674103
0.2317739874124527	0.2973114252090454
0.2575839161872864	0.3715514838695526
0.2896835207939148	0.34056249260902405
0.33784618973731995	0.22262133657932281
0.11966543644666672	0.34619832038879395
0.39576780796051025	0.3248859643936157
0.38713890314102173	0.4130077362060547
0.3445928990840912	0.47358739376068115
0.28135401010513306	0.14243638515472412
0.3269958198070526	0.45269885659217834
0.18721958994865417	0.2158336639404297
0.13846629858016968	0.19825227558612823
0.31011220812797546	0.3209809362888336
0.28320765495300293	0.17275165021419525
0.22067858278751373	0.24696440994739532
0.3647325336933136	0.3802419900894165
0.29430246353149414	0.33684462308883667
0.27715668082237244	0.24111807346343994
0.289052814245224	0.45697247982025146
0.4067924916744232	0.2265254259109497
0.400423526763916	0.2000754326581955
0.20009757578372955	0.2824193835258484
0.30055707693099976	0.16626806557178497
0.3657935559749603	0.31346243619918823
0.32970818877220154	0.20168696343898773
0.2203301042318344	0.18504156172275543
0.3286980092525482	0.2803182601928711
0.1780412644147873	0.25348275899887085
0.330105721950531	0.24940477311611176
0.13754084706306458	0.31318140029907227
0.4510970115661621	0.3534652590751648
0.31168779730796814	0.30009275674819946
0.2648918330669403	0.2724963426589966
0.11966113746166229	0.2748013436794281
0.2946315109729767	0.3682902157306671
0.2877654731273651	0.29212886095046997
0.25376394391059875	0.16616061329841614
0.30396077036857605	0.3793737590312958
0.4106072187423706	0.17580771446228027
0.28822967410087585	0.2041092962026596
0.2778119444847107	0.3648165464401245
0.2771279811859131	0.32225361466407776
0.07714232802391052	0.4400080442428589
0.4065549671649933	0.31675565242767334
0.37150838971138	0.09760735929012299
0.33508625626564026	0.3019687831401825
0.22553840279579163	0.1857723593711853
0.23415106534957886	0.2026662975549698
0.24223199486732483	0.33252501487731934
0.24534505605697632	0.16576454043388367
0.41027382016181946	0.21425852179527283
0.288033127784729	0.42563584446907043
0.35986828804016113	0.2296857237815857
0.3102802038192749	0.13296715915203094
0.2937375605106354	0.28675130009651184
0.16160635650157928	0.3232828378677368
0.3884204030036926	0.3852902054786682
0.4457782804965973	0.3407580256462097
0.37645721435546875	0.35864701867103577
0.4612044095993042	0.15851573646068573
0.2947929799556732	0.37149640917778015
0.18593502044677734	0.30156370997428894
0.3922472298145294	0.3776914179325104
0.3575887978076935	0.31806859374046326
0.31393206119537354	0.127825528383255
0.3653133511543274	0.3897058367729187
0.15196749567985535	0.2502015233039856
0.25915586948394775	0.26935410499572754
0.31811216473579407	0.36645397543907166
0.2876158356666565	0.3620637059211731
0.320574015378952	0.18810053169727325
0.2767319083213806	0.22695551812648773
0.418443888425827	0.30895647406578064
0.28579673171043396	0.143069788813591
0.3319692313671112	0.2104365974664688
0.47181403636932373	0.29349446296691895
0.1625622808933258	0.21570691466331482
0.30241045355796814	0.29133033752441406
0.3077901303768158	0.40606915950775146
0.3222689926624298	0.3565143942832947
0.3767712116241455	0.4173010587692261
0.20010754466056824	0.3774014115333557
0.3190554082393646	0.26048600673675537
0.2642202377319336	0.19448184967041016
0.2949291169643402	0.23020918667316437
0.4551639258861542	0.40428054332733154
0.41538912057876587	0.36472228169441223
0.30831378698349	0.22265517711639404
0.3487049639225006	0.1218402311205864
0.35158371925354004	0.3226604163646698
0.36389726400375366	0.29715433716773987
0.2113320529460907	0.23732692003250122
0.2998385429382324	0.23803380131721497
0.22660315036773682	0.239107146859169
0.33893126249313354	0.26068589091300964
0.27084940671920776	0.38234570622444153
0.3196316659450531	0.4377586245536804
0.17138442397117615	0.207999125123024
0.17445580661296844	0.21924714744091034
0.14663901925086975	0.17959408462047577
0.4340628981590271	0.611721932888031
0.17817915976047516	0.2878437340259552
0.1798277646303177	0.40392476320266724
0.3523915708065033	0.29578498005867004
0.11337976157665253	0.38568979501724243
0.2895428240299225	0.3762609362602234
0.3595367968082428	0.3245777189731598
0.4244796931743622	0.22954566776752472
0.13334012031555176	0.2750460207462311
0.35602983832359314	0.17963503301143646
0.3160463273525238	0.36066579818725586
0.3027518689632416	0.28085288405418396
0.27000272274017334	0.09740741550922394
0.11950452625751495	0.26190751791000366
0.33813199400901794	0.2390284538269043
0.3710930645465851	0.35276907682418823
0.19927482306957245	0.3119944930076599
0.17267705500125885	0.4507702589035034
0.2872724235057831	0.21011291444301605
0.2737056612968445	0.27167147397994995
0.26243290305137634	0.35065799951553345
0.29410451650619507	0.29194706678390503
0.40746867656707764	0.36249589920043945
0.1725028157234192	0.341265469789505
0.25470688939094543	0.3367232084274292
0.28448402881622314	0.36046290397644043
0.4120858311653137	0.3266369104385376
0.20554882287979126	0.34622520208358765
0.22170519828796387	0.5668827891349792
0.2564152479171753	0.2146114557981491
0.29019543528556824	0.13056567311286926
0.18885433673858643	0.3437143564224243
0.2826927900314331	0.17304284870624542
0.31522583961486816	0.5853891968727112
0.29092511534690857	0.3750196397304535
0.2546548545360565	0.4453464150428772
0.26885145902633667	0.059278130531311035
0.16343450546264648	0.47708529233932495
0.10243050754070282	0.3401823937892914
0.3755762279033661	0.2993919849395752
0.262765496969223	0.34692150354385376
0.4619561731815338	0.603969395160675
0.2459983378648758	0.17369885742664337
0.3993029296398163	0.2920001149177551
0.3146694600582123	0.3574175238609314
0.16985256969928741	0.41553738713264465
0.29606175422668457	0.22311048209667206
0.36532071232795715	0.4233965575695038
0.2865607440471649	0.20494802296161652
0.13623997569084167	0.21347682178020477
0.29617035388946533	0.34370920062065125
0.2711431086063385	0.3605194389820099
0.27874523401260376	0.539914608001709
0.2731687128543854	0.20908750593662262
0.1251765340566635	0.32811054587364197
0.15261699259281158	0.2631825804710388
0.22361698746681213	0.3829576373100281
0.30780526995658875	0.3558488190174103
0.3897065222263336	0.37461620569229126
0.21518230438232422	0.39426541328430176
0.4545991122722626	0.1852388083934784
0.2476186454296112	0.18373027443885803
0.29800519347190857	0.5004097819328308
0.30381906032562256	0.3111715316772461
0.27703991532325745	0.5553551316261292
0.17399384081363678	0.4062432050704956
0.2590199112892151	0.26424163579940796
0.2750529646873474	0.3950946629047394
0.2304009199142456	0.4280702471733093
0.14900586009025574	0.4171452224254608
0.2995990812778473	0.3561142086982727
0.29973042011260986	0.36960434913635254
0.3927481174468994	0.3484805226325989
0.18491435050964355	0.16290786862373352
0.14144013822078705	0.4126897156238556
0.34126871824264526	0.4240638017654419
0.2168065458536148	0.3528038561344147
0.22095300257205963	0.3471684753894806
0.40107110142707825	0.23256659507751465
0.3505766987800598	0.15334242582321167
0.26367616653442383	0.10723648965358734
0.3436663746833801	0.3233514428138733
0.28632691502571106	0.3294530212879181
0.501642644405365	0.5119895935058594
0.3895927667617798	0.3992806375026703
0.37852445244789124	0.2919104993343353
0.35093194246292114	0.542011022567749
0.23045285046100616	0.2808729112148285
0.41323769092559814	0.3257720172405243
0.22505252063274384	0.22740477323532104
0.4636601507663727	0.3689438998699188
0.23433415591716766	0.34874674677848816
0.36060938239097595	0.4012482166290283
0.33070704340934753	0.4179101586341858
0.34478333592414856	0.3690200746059418
0.3160080909729004	0.2827654182910919
0.41087886691093445	0.5003387928009033
0.3283354341983795	0.39505061507225037
0.20384937524795532	0.3373568058013916
0.16088852286338806	0.4509652554988861
0.23192191123962402	0.2076493203639984
0.206734761595726	0.19250436127185822
0.32169732451438904	0.3537364602088928
0.20865385234355927	0.5511197447776794
0.4155822992324829	0.24601630866527557
0.21553339064121246	0.5284437537193298
0.15678566694259644	0.553164541721344
0.2523108422756195	0.4743441343307495
0.31297481060028076	0.38435840606689453
0.2895021140575409	0.268361359834671
0.38979199528694153	0.1585739701986313
0.4055436849594116	0.19006256759166718
0.21882906556129456	0.4266691505908966
0.22348986566066742	0.4582967758178711
0.20127815008163452	0.37263861298561096
0.3703335225582123	0.35033220052719116
0.15181611478328705	0.34122878313064575
0.15311141312122345	0.5829146504402161
0.24832868576049805	0.20543445646762848
0.4184466004371643	0.33284810185432434
0.21961551904678345	0.36141642928123474
0.332794725894928	0.5070258378982544
0.2593744695186615	0.39428696036338806
0.34593266248703003	0.5056184530258179
0.1295725256204605	0.5512282848358154
0.31265535950660706	0.6065988540649414
0.18257346749305725	0.3440955877304077
0.26795271039009094	0.24611377716064453
0.31113842129707336	0.44821155071258545
0.37258344888687134	0.3745519816875458
0.22427141666412354	0.44233953952789307
0.13093960285186768	0.3075113594532013
0.2878572642803192	0.24423250555992126
0.2912704050540924	0.27944234013557434
0.2156592607498169	0.40289828181266785
0.38004088401794434	0.2874521315097809
0.38215214014053345	0.5001903176307678
0.27111250162124634	0.3386732041835785
0.2775878310203552	0.2782192528247833
0.25264039635658264	0.3136759102344513
0.28814181685447693	0.15754908323287964
0.42970532178878784	0.2393435835838318
0.2178693264722824	0.18987630307674408
0.16078424453735352	0.2045941799879074
0.28087863326072693	0.3607962429523468
0.36186012625694275	0.491366982460022
0.2710002660751343	0.2254159301519394
0.2768370509147644	0.21435056626796722
0.36525365710258484	0.181901752948761
0.3059038519859314	0.14237505197525024
0.20069023966789246	0.23455871641635895
0.21306093037128448	0.16679956018924713
0.30876368284225464	0.2208685278892517
0.4502609074115753	0.15846826136112213
0.24288198351860046	0.35538312792778015
0.2215586006641388	0.1775035709142685
0.29046985507011414	0.30082476139068604
0.40540289878845215	0.15571972727775574
0.37542814016342163	0.3253970444202423
0.24698352813720703	0.30317503213882446
0.3697860836982727	0.2983196973800659
0.37704983353614807	0.24566346406936646
0.2371978759765625	0.2039737105369568
0.22493049502372742	0.15588343143463135
0.24164852499961853	0.24667298793792725
0.27097415924072266	0.3491484522819519
0.3691130578517914	0.2846772372722626
0.17385615408420563	0.10966784507036209
0.19030876457691193	0.15754401683807373
0.14177922904491425	0.23255912959575653
0.4321269989013672	0.2628045678138733
0.3853527009487152	0.23039653897285461
0.31340864300727844	0.4254201650619507
0.1963730752468109	0.20954902470111847
0.23238153755664825	0.16230542957782745
0.4015342593193054	0.246870219707489
0.3124842345714569	0.30083486437797546
0.2212887555360794	0.4072021245956421
0.34054914116859436	0.23692256212234497
0.28572067618370056	0.2401665896177292
0.18572837114334106	0.24452847242355347
0.15267786383628845	0.36519238352775574
0.44518911838531494	0.31984105706214905
0.15046991407871246	0.2717631459236145
0.15063931047916412	0.17329542338848114
0.4135614335536957	0.41984856128692627
0.06860474497079849	0.22142110764980316
0.29965856671333313	0.3039000928401947
0.31408700346946716	0.1762082576751709
0.23565591871738434	0.3166677951812744
0.3427771329879761	0.23619382083415985
0.4142940640449524	0.28960785269737244
0.3368801176548004	0.24000385403633118
0.36946120858192444	0.23929627239704132
0.30085238814353943	0.36519238352775574
0.15295584499835968	0.2707504332065582
0.26711931824684143	0.3655396103858948
0.2520240247249603	0.1205289214849472
0.363765686750412	0.1617797315120697
0.2836769223213196	0.2512752115726471
0.25030404329299927	0.29234886169433594
0.3936649262905121	0.1614685356616974
0.32827359437942505	0.19786395132541656
0.3299002945423126	0.45552125573158264
0.25157299637794495	0.20572267472743988
0.2695222795009613	0.253948837518692
0.3403044641017914	0.2660934329032898
0.23061524331569672	0.371677041053772
0.42902860045433044	0.3695886731147766
0.22242607176303864	0.15002034604549408
0.19095304608345032	0.32824110984802246
0.25934454798698425	0.16676731407642365
0.29515400528907776	0.19251126050949097
0.25518935918807983	0.3512490391731262
0.20549236238002777	0.3360711634159088
0.14378266036510468	0.19708126783370972
0.29433727264404297	0.22271393239498138
0.14422816038131714	0.22724543511867523
0.21718983352184296	0.3913270831108093
0.21946083009243011	0.3010152280330658
0.15457205474376678	0.21855376660823822
0.16259777545928955	0.3818536102771759
0.24035830795764923	0.2870996296405792
0.3141025900840759	0.2662143111228943
0.29831939935684204	0.3476618826389313
0.3149756193161011	0.34671786427497864
0.13737480342388153	0.3688053786754608
0.17788876593112946	0.18258270621299744
0.2427646964788437	0.16041262447834015
0.15727470815181732	0.33180028200149536
0.28847676515579224	0.20696143805980682
0.2857491672039032	0.33794543147087097
0.22515010833740234	0.29019659757614136
0.32372143864631653	0.18510830402374268
0.21124130487442017	0.3067590296268463
0.32125070691108704	0.255553275346756
0.2548828423023224	0.2626151442527771
0.18434076011180878	0.28110119700431824
0.33040744066238403	0.09410324692726135
0.19373121857643127	0.2279711663722992
0.15310168266296387	0.27698084712028503
0.4002853035926819	0.15783311426639557
0.2598411738872528	0.2550491988658905
0.21278172731399536	0.23681513965129852
0.2838513255119324	0.260660856962204
0.25708508491516113	0.26926249265670776
0.2828996479511261	0.15857455134391785
0.215288907289505	0.3123528063297272
0.25819167494773865	0.23631630837917328
0.18244269490242004	0.26559141278266907
0.23358100652694702	0.37305769324302673
0.16447117924690247	0.11875823140144348
0.25653770565986633	0.2884500324726105
0.18485811352729797	0.317816823720932
0.17531605064868927	0.21370211243629456
0.35123881697654724	0.28619620203971863
0.2962435781955719	0.2523512542247772
0.38388538360595703	0.1724443882703781
0.39932557940483093	0.24140247702598572
0.26247531175613403	0.23192419111728668
0.36759763956069946	0.40346258878707886
0.23687918484210968	0.14702573418617249
0.31593355536460876	0.21730181574821472
0.2815876007080078	0.33631595969200134
0.26807352900505066	0.13948960602283478
0.16594433784484863	0.33535921573638916
0.3685866892337799	0.23121067881584167
0.2821894884109497	0.349304735660553
0.17243897914886475	0.3520447611808777
0.2957689166069031	0.2193494290113449
0.1970660537481308	0.23760449886322021
0.3107328712940216	0.593189001083374
0.336294025182724	0.19474796950817108
0.35764217376708984	0.26980680227279663
0.30873924493789673	0.30960288643836975
0.3275107443332672	0.21311119198799133
0.3159359097480774	0.5196463465690613
0.24058125913143158	0.3903522491455078
0.3380923271179199	0.22934487462043762
0.1308971792459488	0.32523801922798157
0.25513359904289246	0.27726584672927856
0.2929094731807709	0.21946227550506592
0.17554140090942383	0.32028427720069885
0.2972240447998047	0.3636423945426941
0.1935422271490097	0.20965760946273804
0.26072388887405396	0.2685321271419525
0.42690613865852356	0.0904398262500763
0.21229146420955658	0.2907073199748993
0.26068922877311707	0.3013119399547577
0.29147717356681824	0.4076992869377136
0.2145501971244812	0.583472490310669
0.20263299345970154	0.18449364602565765
0.2728619873523712	0.24657195806503296
0.37903615832328796	0.4049704670906067
0.2539915442466736	0.3653844892978668
0.36006271839141846	0.5666491389274597
0.17956264317035675	0.48264485597610474
0.17554140090942383	0.4142930805683136
0.20747870206832886	0.49986907839775085
0.22109940648078918	0.504483163356781
0.15402700006961823	0.1712181121110916
0.41500452160835266	0.23709747195243835
0.11128303408622742	0.19769057631492615
0.2722693681716919	0.12928318977355957
0.30670443177223206	0.18906351923942566
0.22755159437656403	0.28638020157814026
0.12567831575870514	0.5150541663169861
0.41936448216438293	0.36547422409057617
0.2076735645532608	0.2224019169807434
0.23992139101028442	0.3761628270149231
0.13136301934719086	0.31758469343185425
0.20494286715984344	0.19924989342689514
0.18308357894420624	0.21048672497272491
0.2506628930568695	0.34947407245635986
0.2373310923576355	0.5477761030197144
0.2973465025424957	0.5237559080123901
0.23307304084300995	0.2525273561477661
0.4196231961250305	0.2901632487773895
0.29491063952445984	0.26134538650512695
0.4478145241737366	0.5598983764648438
0.2624400854110718	0.22785800695419312
0.3926568925380707	0.17055505514144897
0.3836914300918579	0.20655803382396698
0.1469375342130661	0.4080345928668976
0.3273146450519562	0.3241737186908722
0.31283897161483765	0.4949897229671478
0.3221152126789093	0.35728907585144043
0.4381985664367676	0.2373562753200531
0.20096394419670105	0.35797229409217834
0.2556673288345337	0.3219224214553833
0.2917066812515259	0.2628763020038605
0.34312883019447327	0.29089316725730896
0.2543325424194336	0.3571184277534485
0.2608608305454254	0.292849600315094
0.3484211266040802	0.49703243374824524
0.25603288412094116	0.2978310286998749
0.3232211768627167	0.47316211462020874
0.24126897752285004	0.3167853057384491
0.19437026977539062	0.6283586621284485
0.27862808108329773	0.34458914399147034
0.26334717869758606	0.3279482424259186
0.29147717356681824	0.6308829188346863
0.25172004103660583	0.21232476830482483
0.2249431312084198	0.44313567876815796
0.3016303777694702	0.2901989817619324
0.1930345743894577	0.36839956045150757
0.304188996553421	0.5212513208389282
0.29817068576812744	0.2854093313217163
0.23123277723789215	0.2981824278831482
0.3693539500236511	0.49470585584640503
0.12195369601249695	0.31358662247657776
0.20549236238002777	0.5199925303459167
0.15805873274803162	0.2871406078338623
0.20014749467372894	0.2575400173664093
0.16570433974266052	0.5660582184791565
0.2381507158279419	0.47109368443489075
0.17600885033607483	0.4265420436859131
0.31579428911209106	0.3204059600830078
0.29433727264404297	0.4340560734272003
0.30777984857559204	0.44025707244873047
0.34458208084106445	0.3832817077636719
0.2256646603345871	0.34374311566352844
0.29555124044418335	0.39475539326667786
0.17668263614177704	0.2583911716938019
0.3920961916446686	0.3109247088432312
0.13707712292671204	0.2723766565322876
0.39816051721572876	0.42358219623565674
0.22492335736751556	0.5348309874534607
0.4503154456615448	0.4498792290687561
0.1359255164861679	0.16333281993865967
0.29133138060569763	0.481105774641037
0.2920454740524292	0.4008839726448059
0.158484548330307	0.30909594893455505
0.19002394378185272	0.2972361743450165
0.35189470648765564	0.28235888481140137
0.39485642313957214	0.24401594698429108
0.4812747836112976	0.32687193155288696
0.15235550701618195	0.10458362102508545
0.39305028319358826	0.21312043070793152
0.29515400528907776	0.5347760915756226
0.28389671444892883	0.49326834082603455
0.2608608305454254	0.5263208746910095
0.38469618558883667	0.26808518171310425
0.35690122842788696	0.19504404067993164
0.08647481352090836	0.2123595029115677
0.3852262496948242	0.1644933819770813
0.25475549697875977	0.43020594120025635
