# Supplementary material for: Deep phenotypic profiling of neuroactive drugs in larval zebrafish
Source: Nat Commun. 2024 Nov 17;15:9955. doi: 10.1038/s41467-024-54375-y (PMC11570628; doi:10.1038/s41467-024-54375-y)
Supplement: Supplementary file 6 — Source Data [file 41467_2024_54375_MOESM6_ESM.zip › Figure_Source_Data/Supplementary/Fig_S1a.csv]

name	0	1	2	3	4	5	6	7	8	9	10	11	12	13	14	15	16	17	18	19	20	21	22	23	24	25	26	27	28	29	30	31	32	33	34	35	36	37	38	39	40	41	42	43	44	45	46	47	48
rep_0	0.0	0.0	0.0	0.0	0.0	0.0	0.0	0.0	0.0	0.0	0.0	0.0	0.0	0.0	0.0	0.0	0.0	0.0	0.0	0.0	0.0007407407407407407	0.0	0.0	0.0	0.0	0.0	0.0	0.0	0.0	0.0	0.0	0.0	0.0	0.0	0.0	0.0	0.0	0.0	0.0	0.0	0.0	0.0	0.0	0.0	0.0	0.0	0.0	0.0	0.0
rep_0_(-)control	0.0012248677248677248	0.009137566137566139	0.008029100529100528	0.009203703703703704	0.0074206349206349205	0.007449735449735449	0.011010582010582012	0.010865079365079364	0.011558201058201057	0.009925925925925925	0.007428571428571428	0.008357142857142858	0.009970899470899472	0.01143650793650794	0.01239153439153439	0.012534391534391535	0.009465608465608467	0.009121693121693123	0.008902116402116403	0.011417989417989416	0.011034391534391536	0.008126984126984127	0.007481481481481482	0.009142857142857144	0.010843915343915345	0.009306878306878307	0.009923280423280422	0.008727513227513226	0.011976190476190477	0.011780423280423277	0.009928571428571427	0.007460317460317461	0.009624338624338624	0.010526455026455028	0.009981481481481484	0.011156084656084655	0.010383597883597884	0.009664021164021163	0.0068862433862433865	0.00584920634920635	0.006351851851851852	0.004891534391534391	0.006653439153439154	0.006063492063492063	0.008394179894179895	0.009798941798941798	0.008875661375661375	0.006571428571428571	0.008386243386243386
rep_1	0.0	0.0	0.0	0.0	0.0	0.0	0.0	0.0	0.0	0.0	0.0	0.0	0.0	0.0	0.0	0.0	0.0	0.0	0.0	0.0	0.0007407407407407407	0.0	0.0	0.0	0.0	0.0	0.0	0.0	0.0	0.0	0.0	0.0	0.0	0.0	0.0	0.0	0.0	0.0	0.0	0.0	0.00014814814814814815	0.0	0.0	0.0	0.0	0.0	0.0	0.0	0.0
rep_1_(-)control	0.0012248677248677248	0.009137566137566139	0.008029100529100528	0.009203703703703704	0.0074206349206349205	0.007449735449735449	0.011010582010582012	0.010865079365079364	0.011558201058201057	0.009925925925925925	0.007428571428571428	0.008357142857142858	0.009970899470899472	0.01143650793650794	0.01239153439153439	0.012534391534391535	0.009465608465608467	0.009121693121693123	0.008902116402116403	0.011417989417989416	0.011034391534391536	0.008126984126984127	0.007481481481481482	0.009142857142857144	0.010843915343915345	0.009306878306878307	0.009923280423280422	0.008727513227513226	0.011976190476190477	0.011780423280423277	0.009928571428571427	0.007460317460317461	0.009624338624338624	0.010526455026455028	0.009981481481481484	0.011156084656084655	0.010383597883597884	0.009664021164021163	0.0068862433862433865	0.00584920634920635	0.006351851851851852	0.004891534391534391	0.006653439153439154	0.006063492063492063	0.008394179894179895	0.009798941798941798	0.008875661375661375	0.006571428571428571	0.008386243386243386
rep_2	0.0	0.0	0.0	0.0	0.0	0.0	0.0	0.0	0.0	0.0	0.0	0.0	0.0	0.0	0.0	0.0	0.0	0.0	0.0	0.0	0.0013333333333333333	0.0	0.0	0.0	0.0	0.0	0.0	0.0	0.0	0.0	0.0	0.0	0.0	0.0	0.0	0.0	0.0	0.0	0.0	0.0	0.0007407407407407407	0.0	0.0	0.0	0.00014814814814814815	0.0	0.0	0.0	0.0
rep_2_(-)control	0.0012248677248677248	0.009137566137566139	0.008029100529100528	0.009203703703703704	0.0074206349206349205	0.007449735449735449	0.011010582010582012	0.010865079365079364	0.011558201058201057	0.009925925925925925	0.007428571428571428	0.008357142857142858	0.009970899470899472	0.01143650793650794	0.01239153439153439	0.012534391534391535	0.009465608465608467	0.009121693121693123	0.008902116402116403	0.011417989417989416	0.011034391534391536	0.008126984126984127	0.007481481481481482	0.009142857142857144	0.010843915343915345	0.009306878306878307	0.009923280423280422	0.008727513227513226	0.011976190476190477	0.011780423280423277	0.009928571428571427	0.007460317460317461	0.009624338624338624	0.010526455026455028	0.009981481481481484	0.011156084656084655	0.010383597883597884	0.009664021164021163	0.0068862433862433865	0.00584920634920635	0.006351851851851852	0.004891534391534391	0.006653439153439154	0.006063492063492063	0.008394179894179895	0.009798941798941798	0.008875661375661375	0.006571428571428571	0.008386243386243386
rep_3	0.0	0.0	0.0	0.0	0.0	0.0	0.0	0.0	0.0	0.0	0.0002962962962962963	0.0	0.0	0.0	0.0	0.0	0.0	0.0	0.0	0.0	0.0007407407407407407	0.0	0.0	0.0	0.0	0.0	0.0	0.0007407407407407407	0.0	0.0	0.0	0.0	0.0	0.0	0.0	0.0	0.0	0.0	0.0	0.0	0.0007407407407407407	0.0	0.0	0.0	0.0	0.0	0.0	0.0	0.0
rep_3_(-)control	0.0012248677248677248	0.009137566137566139	0.008029100529100528	0.009203703703703704	0.0074206349206349205	0.007449735449735449	0.011010582010582012	0.010865079365079364	0.011558201058201057	0.009925925925925925	0.007428571428571428	0.008357142857142858	0.009970899470899472	0.01143650793650794	0.01239153439153439	0.012534391534391535	0.009465608465608467	0.009121693121693123	0.008902116402116403	0.011417989417989416	0.011034391534391536	0.008126984126984127	0.007481481481481482	0.009142857142857144	0.010843915343915345	0.009306878306878307	0.009923280423280422	0.008727513227513226	0.011976190476190477	0.011780423280423277	0.009928571428571427	0.007460317460317461	0.009624338624338624	0.010526455026455028	0.009981481481481484	0.011156084656084655	0.010383597883597884	0.009664021164021163	0.0068862433862433865	0.00584920634920635	0.006351851851851852	0.004891534391534391	0.006653439153439154	0.006063492063492063	0.008394179894179895	0.009798941798941798	0.008875661375661375	0.006571428571428571	0.008386243386243386
rep_4	0.0	0.0	0.0	0.0	0.0	0.0	0.0	0.0	0.0	0.0	0.0	0.0	0.0	0.0	0.0	0.0	0.0	0.0	0.0	0.0	0.00014814814814814815	0.0	0.0	0.0	0.0	0.0	0.0	0.0	0.0	0.0	0.0	0.0	0.0	0.0	0.0	0.0	0.0	0.0	0.0	0.0	0.0007407407407407407	0.0	0.0	0.0	0.0	0.0	0.0	0.0	0.0
rep_4_(-)control	0.0012248677248677248	0.009137566137566139	0.008029100529100528	0.009203703703703704	0.0074206349206349205	0.007449735449735449	0.011010582010582012	0.010865079365079364	0.011558201058201057	0.009925925925925925	0.007428571428571428	0.008357142857142858	0.009970899470899472	0.01143650793650794	0.01239153439153439	0.012534391534391535	0.009465608465608467	0.009121693121693123	0.008902116402116403	0.011417989417989416	0.011034391534391536	0.008126984126984127	0.007481481481481482	0.009142857142857144	0.010843915343915345	0.009306878306878307	0.009923280423280422	0.008727513227513226	0.011976190476190477	0.011780423280423277	0.009928571428571427	0.007460317460317461	0.009624338624338624	0.010526455026455028	0.009981481481481484	0.011156084656084655	0.010383597883597884	0.009664021164021163	0.0068862433862433865	0.00584920634920635	0.006351851851851852	0.004891534391534391	0.006653439153439154	0.006063492063492063	0.008394179894179895	0.009798941798941798	0.008875661375661375	0.006571428571428571	0.008386243386243386
rep_5	0.0	0.0	0.0	0.0	0.0	0.0	0.0	0.0	0.0	0.0	0.0	0.0	0.0	0.0	0.0	0.0	0.0	0.00014814814814814815	0.0	0.0	0.0007407407407407407	0.0	0.0	0.0	0.0	0.0	0.0	0.0	0.0	0.0	0.0	0.0	0.0	0.0	0.0	0.0	0.0	0.0	0.0	0.0	0.0005925925925925926	0.0	0.00014814814814814815	0.0	0.0	0.0	0.0	0.0	0.0
rep_5_(-)control	0.0012248677248677248	0.009137566137566139	0.008029100529100528	0.009203703703703704	0.0074206349206349205	0.007449735449735449	0.011010582010582012	0.010865079365079364	0.011558201058201057	0.009925925925925925	0.007428571428571428	0.008357142857142858	0.009970899470899472	0.01143650793650794	0.01239153439153439	0.012534391534391535	0.009465608465608467	0.009121693121693123	0.008902116402116403	0.011417989417989416	0.011034391534391536	0.008126984126984127	0.007481481481481482	0.009142857142857144	0.010843915343915345	0.009306878306878307	0.009923280423280422	0.008727513227513226	0.011976190476190477	0.011780423280423277	0.009928571428571427	0.007460317460317461	0.009624338624338624	0.010526455026455028	0.009981481481481484	0.011156084656084655	0.010383597883597884	0.009664021164021163	0.0068862433862433865	0.00584920634920635	0.006351851851851852	0.004891534391534391	0.006653439153439154	0.006063492063492063	0.008394179894179895	0.009798941798941798	0.008875661375661375	0.006571428571428571	0.008386243386243386
rep_6	0.0	0.0	0.00044444444444444447	0.0	0.0	0.0	0.0	0.0	0.0	0.0	0.0	0.0	0.0	0.0	0.0	0.0	0.0	0.0	0.0	0.0	0.0	0.0	0.0	0.0	0.0	0.0	0.0	0.0	0.0	0.0	0.0	0.0	0.0	0.0	0.0	0.0	0.0	0.0	0.0	0.0	0.0	0.0	0.0002962962962962963	0.0	0.0	0.0	0.0	0.0	0.0
rep_6_(-)control	0.0012248677248677248	0.009137566137566139	0.008029100529100528	0.009203703703703704	0.0074206349206349205	0.007449735449735449	0.011010582010582012	0.010865079365079364	0.011558201058201057	0.009925925925925925	0.007428571428571428	0.008357142857142858	0.009970899470899472	0.01143650793650794	0.01239153439153439	0.012534391534391535	0.009465608465608467	0.009121693121693123	0.008902116402116403	0.011417989417989416	0.011034391534391536	0.008126984126984127	0.007481481481481482	0.009142857142857144	0.010843915343915345	0.009306878306878307	0.009923280423280422	0.008727513227513226	0.011976190476190477	0.011780423280423277	0.009928571428571427	0.007460317460317461	0.009624338624338624	0.010526455026455028	0.009981481481481484	0.011156084656084655	0.010383597883597884	0.009664021164021163	0.0068862433862433865	0.00584920634920635	0.006351851851851852	0.004891534391534391	0.006653439153439154	0.006063492063492063	0.008394179894179895	0.009798941798941798	0.008875661375661375	0.006571428571428571	0.008386243386243386
[truncated: 5,000 more columns]
