# Supplementary material for: Deep phenotypic profiling of neuroactive drugs in larval zebrafish
Source: Nat Commun. 2024 Nov 17;15:9955. doi: 10.1038/s41467-024-54375-y (PMC11570628; doi:10.1038/s41467-024-54375-y)
Supplement: Supplementary file 6 — Source Data [file 41467_2024_54375_MOESM6_ESM.zip › Figure_Source_Data/Main/Fig_5a.csv]

name	0	1	2	3	4	5	6	7	8	9	10	11	12	13	14	15	16	17	18	19	20	21	22	23	24	25	26	27	28	29	30	31	32	33	34	35	36	37	38	39	40	41	42	43	44	45	46	47	48
Fluoxetine HCl	0.0	0.0005925925925925926	0.0009218106995884773	0.0009876543209876543	0.0007242798353909465	0.0014650205761316873	0.0008559670781893004	0.0008888888888888889	0.000905349794238683	0.005234567901234568	0.004032921810699588	0.0032921810699588477	0.003769547325102881	0.002765432098765432	0.002090534979423868	9.876543209876544e-05	1.646090534979424e-05	0.0	0.0	0.003588477366255144	0.0024197530864197526	0.00151440329218107	0.0016625514403292181	0.0016954732510288065	0.001168724279835391	0.003786008230452675	0.0007407407407407407	0.00011522633744855967	0.0	0.0	0.0	0.0	0.00031275720164609055	0.00032921810699588475	0.000345679012345679	0.0	1.646090534979424e-05	0.0006419753086419753	9.876543209876544e-05	0.0005596707818930041	0.002534979423868313	0.0016790123456790125	0.0038024691358024693	0.0024526748971193412	1.646090534979424e-05	0.0	0.0	0.0	0.0029629629629629632
(-) Control	0.0	0.008765432098765433	0.012154320987654323	0.009872427983539095	0.010814814814814815	0.011666666666666667	0.013853909465020577	0.016265432098765426	0.01390534979423868	0.01756584362139918	0.016936213991769547	0.014265432098765435	0.016839506172839507	0.014115226337448562	0.01503703703703704	0.017413580246913585	0.01513374485596708	0.018578189300411524	0.01787037037037037	0.018888888888888886	0.015932098765432102	0.012296296296296298	0.01647530864197531	0.014080246913580249	0.014012345679012344	0.016312757201646093	0.014753086419753085	0.014100823045267488	0.015409465020576132	0.018191358024691365	0.018102880658436217	0.017886831275720164	0.019858024691358025	0.018985596707818932	0.02047942386831276	0.014890946502057615	0.015355967078189306	0.013944444444444445	0.014207818930041154	0.01374691358024691	0.017248971193415636	0.013730452674897121	0.014427983539094651	0.015008230452674897	0.01541769547325103	0.013767489711934155	0.012316872427983537	0.01543827160493827	0.012979423868312754
c29237	0.0	0.0002962962962962963	0.0	0.0	0.0	0.0	0.0	0.0	0.0	0.022814814814814816	0.020148148148148148	0.006222222222222222	0.0002962962962962963	0.0	0.0	0.0	0.0	0.0	0.0	0.0	0.001037037037037037	0.0	0.00014814814814814815	0.00044444444444444447	0.0	0.010074074074074074	0.003259259259259259	0.0	0.0	0.0	0.0	0.0008888888888888889	0.004	0.0	0.0	0.012148148148148148	0.014666666666666666	0.003111111111111111	0.003259259259259259	0.0	0.00044444444444444447	0.0	0.0	0.0	0.0	0.0	0.0	0.0	0.0002962962962962963
(-) Control	0.0	0.014166666666666668	0.013953703703703704	0.01175925925925926	0.01778703703703704	0.018962962962962966	0.013935185185185186	0.016564814814814813	0.02115740740740741	0.0165462962962963	0.01562962962962963	0.014453703703703705	0.018898148148148143	0.017712962962962965	0.016916666666666667	0.009027777777777777	0.02076851851851852	0.026101851851851855	0.022287037037037036	0.012046296296296298	0.011296296296296296	0.006064814814814815	0.0073981481481481485	0.009416666666666667	0.013574074074074075	0.013518518518518518	0.009824074074074074	0.009953703703703704	0.00937037037037037	0.010425925925925925	0.008037037037037037	0.005583333333333333	0.013666666666666667	0.006648148148148148	0.008444444444444444	0.00887962962962963	0.010194444444444447	0.0064444444444444445	0.009	0.013194444444444443	0.01347222222222222	0.011435185185185184	0.011018518518518518	0.014287037037037039	0.020759259259259262	0.013175925925925926	0.013203703703703702	0.011675925925925926	0.012037037037037035
c26692	0.0	0.0	0.0	0.0	0.0	0.0	0.0	0.0	0.0	0.0	0.0	0.0	0.0	0.0	0.0	0.0	0.0	0.0	0.0	0.0	0.0005925925925925926	0.0	0.0	0.0	0.0	0.0	0.0	0.0	0.0	0.0	0.005185185185185185	0.014222222222222223	0.0013333333333333333	0.009925925925925927	0.0002962962962962963	0.0	0.0	0.0	0.0	0.0	0.0007407407407407407	0.0	0.0	0.0	0.0	0.0	0.0	0.0	0.0
(-) Control	0.0	0.024185185185185188	0.027592592592592592	0.020398148148148148	0.01875925925925926	0.01737962962962963	0.014675925925925927	0.016907407407407406	0.014777777777777775	0.02227777777777778	0.021564814814814814	0.012740740740740738	0.016796296296296295	0.01288888888888889	0.014175925925925925	0.011879629629629629	0.012407407407407409	0.014537037037037038	0.018574074074074076	0.017861111111111112	0.01372222222222222	0.009907407407407406	0.020351851851851854	0.02424074074074074	0.02135185185185185	0.026305555555555554	0.020305555555555556	0.016194444444444445	0.013814814814814813	0.01583333333333333	0.02608333333333333	0.01974074074074074	0.015	0.01300925925925926	0.016712962962962964	0.009092592592592593	0.016916666666666667	0.017564814814814814	0.01715740740740741	0.013555555555555553	0.023166666666666665	0.023435185185185184	0.02128703703703704	0.02122222222222222	0.010018518518518517	0.013027777777777779	0.009333333333333334	0.008953703703703703	0.011037037037037036
c30528	0.0	0.0	0.0	0.0	0.0	0.0	0.0	0.0	0.0	0.0	0.0	0.0	0.0	0.0	0.0	0.0	0.0	0.0	0.0	0.0	0.0007407407407407407	0.0	0.0	0.0	0.0	0.0	0.0	0.0	0.0	0.0	0.0	0.0	0.0	0.00014814814814814815	0.0	0.0	0.0	0.0	0.0	0.0	0.0002962962962962963	0.0	0.0	0.0	0.0	0.0	0.0	0.0	0.0
(-) Control	0.0	0.004935185185185185	0.002277777777777778	0.004287037037037037	0.005453703703703704	0.009074074074074075	0.009592592592592594	0.006759259259259259	0.002935185185185185	0.0010833333333333333	0.0009166666666666666	0.0	0.0020555555555555557	0.0003981481481481481	2.777777777777778e-05	0.0006574074074074074	0.0020462962962962965	0.0021666666666666666	0.005009259259259259	0.0032314814814814814	0.0047037037037037	0.0008333333333333333	0.00016666666666666666	0.002148148148148148	0.0008333333333333334	0.001990740740740741	0.0017777777777777779	0.0013611111111111111	0.004407407407407408	0.004212962962962963	0.003361111111111111	0.007824074074074075	0.004564814814814815	0.0055	0.004648148148148148	0.0030833333333333338	0.006305555555555556	0.004712962962962963	0.006805555555555556	0.0015277777777777776	0.0010740740740740743	0.0017037037037037038	0.0018425925925925927	0.003611111111111111	0.004481481481481482	0.005	0.0033055555555555555	0.0011481481481481481	0.004666666666666666
c25328	0.0	0.014074074074074074	0.005629629629629629	0.0016296296296296295	0.0002962962962962963	0.0	0.0	0.0	0.0	0.0	0.0	0.0	0.0	0.0	0.0	0.0	0.0	0.0	0.0	0.0	0.0002962962962962963	0.0	0.0	0.0	0.0	0.0	0.0	0.0	0.0002962962962962963	0.005629629629629629	0.004	0.00014814814814814815	0.00014814814814814815	0.0	0.0	0.0	0.0	0.0	0.0	0.0	0.0007407407407407407	0.0	0.0	0.0	0.0	0.0	0.0	0.0	0.0
(-) Control	0.0	0.003462962962962963	0.001990740740740741	0.002111111111111111	0.0011296296296296295	0.001	0.002148148148148148	0.0034444444444444444	0.0029259259259259256	0.0028240740740740743	0.0010462962962962963	0.0005462962962962962	0.0012037037037037038	0.0006666666666666666	3.7037037037037037e-05	4.6296296296296294e-05	0.0	0.001990740740740741	0.0022407407407407406	0.003962962962962963	0.0024722222222222224	0.006611111111111111	0.002907407407407407	0.0043518518518518515	0.0017962962962962963	0.004074074074074075	0.004435185185185185	0.003907407407407408	0.0012685185185185184	0.00022222222222222223	0.0	9.259259259259259e-06	0.0	0.002759259259259259	0.0040185185185185185	0.0020833333333333333	0.0008055555555555557	0.0015925925925925927	0.003435185185185185	0.0026296296296296298	0.0025370370370370373	0.0018796296296296297	0.0035925925925925925	0.0019537037037037036	0.0009814814814814814	0.0006111111111111111	0.0002962962962962963	0.00010185185185185185	0.005694444444444445
c26732	0.0	0.0	0.0	0.0	0.0	0.0	0.0	0.0	0.0	0.0	0.0	0.0	0.0	0.0	0.0	0.0	0.0	0.0	0.00014814814814814815	0.0	0.0005925925925925926	0.0	0.0	0.0	0.0	0.0	0.0	0.0	0.0	0.0	0.0	0.0	0.0	0.0	0.0	0.0	0.0	0.0	0.0	0.0	0.00044444444444444447	0.0	0.0	0.0	0.0	0.0	0.0	0.0	0.0
(-) Control	0.0	0.004222222222222222	0.004148148148148148	0.0021296296296296298	0.005055555555555555	0.010240740740740741	0.009055555555555556	0.009305555555555555	0.007703703703703704	0.014796296296296297	0.0071111111111111115	0.009148148148148148	0.01474074074074074	0.01388888888888889	0.01462037037037037	0.014435185185185183	0.012092592592592592	0.005851851851851852	0.008342592592592592	0.009787037037037035	0.006638888888888888	0.00524074074074074	0.008611111111111111	0.0033981481481481484	0.0004722222222222222	0.00014814814814814815	0.0	0.008787037037037038	0.014972222222222224	0.010157407407407408	0.007527777777777778	0.012407407407407407	0.01024074074074074	0.010657407407407407	0.012583333333333334	0.010657407407407407	0.007555555555555556	0.0037037037037037034	0.004648148148148149	0.004407407407407408	0.006212962962962962	0.011157407407407408	0.011796296296296296	0.005861111111111111	0.010296296296296296	0.011324074074074075	0.01636111111111111	0.008175925925925927	0.011092592592592591
[truncated: 5,000 more columns]
