# Supplementary material for: Deep phenotypic profiling of neuroactive drugs in larval zebrafish
Source: Nat Commun. 2024 Nov 17;15:9955. doi: 10.1038/s41467-024-54375-y (PMC11570628; doi:10.1038/s41467-024-54375-y)
Supplement: Supplementary file 6 — Source Data [file 41467_2024_54375_MOESM6_ESM.zip › Figure_Source_Data/Main/Fig_3b.csv]

TPR_MI	FPR_MI	TPR_MI_Smooth	FPR_MI_Smooth	TPR_Dense_Smooth	FPR_Dense_Smooth	TPR_Corr	FPR_Corr	TPR_Corr_Smooth	FPR_Corr_Smooth	TPR_Euc	FPR_Euc	TPR_Euc_Smooth	FPR_Euc_Smooth	TPR_DTW	FPR_DTW
0.0	0.0	0.0	0.0	0.0	0.0	0.0	0.0	0.0	0.0	0.0	0.0	0.0	0.0	0.0	0.0
0.0	0.0005534034311012728	0.0	0.0005534034311012728	0.0	0.0005534034311012728	0.0	0.0005534034311012728	0.0	0.0005534034311012728	0.0	0.0005534034311012728	0.0	0.0005534034311012728	0.0005534034311012728	0.0
0.0	0.007194244604316547	0.0	0.05368013281682346	0.0	0.004980630879911455	0.0	0.008854454897620365	0.0	0.004427227448810182	0.0	0.00774764803541782	0.0	0.005534034311012728	0.0005534034311012728	0.0011068068622025456
0.0005534034311012728	0.007194244604316547	0.0005534034311012728	0.05368013281682346	0.0011068068622025456	0.004980630879911455	0.0005534034311012728	0.008854454897620365	0.0005534034311012728	0.004427227448810182	0.0005534034311012728	0.00774764803541782	0.0005534034311012728	0.005534034311012728	0.0011068068622025456	0.0011068068622025456
0.0005534034311012728	0.06640841173215274	0.0005534034311012728	0.07802988378527947	0.0011068068622025456	0.013281682346430549	0.0005534034311012728	0.00996126175982291	0.0005534034311012728	0.00774764803541782	0.0005534034311012728	0.009407858328721638	0.0005534034311012728	0.007194244604316547	0.0011068068622025456	0.0016602102933038186
0.0011068068622025456	0.06640841173215274	0.0011068068622025456	0.07802988378527947	0.0016602102933038186	0.013281682346430549	0.0011068068622025456	0.00996126175982291	0.0011068068622025456	0.00774764803541782	0.0016602102933038186	0.009407858328721638	0.0011068068622025456	0.007194244604316547	0.002767017155506364	0.0016602102933038186
0.0011068068622025456	0.13835085777531822	0.0011068068622025456	0.1809629219701162	0.0016602102933038186	0.014388489208633094	0.0011068068622025456	0.010514665190924184	0.0011068068622025456	0.009407858328721638	0.0016602102933038186	0.010514665190924184	0.0011068068622025456	0.00774764803541782	0.002767017155506364	0.002213613724405091
0.0016602102933038186	0.13835085777531822	0.0016602102933038186	0.1809629219701162	0.002213613724405091	0.014388489208633094	0.0016602102933038186	0.010514665190924184	0.0016602102933038186	0.009407858328721638	0.002213613724405091	0.010514665190924184	0.0016602102933038186	0.00774764803541782	0.003320420586607637	0.002213613724405091
0.0016602102933038186	0.1710016602102933	0.0016602102933038186	0.21914775871610404	0.002213613724405091	0.016048699501936912	0.0016602102933038186	0.018815716657443277	0.0016602102933038186	0.010514665190924184	0.002213613724405091	0.011068068622025456	0.0016602102933038186	0.008854454897620365	0.003320420586607637	0.004427227448810182
0.002213613724405091	0.1710016602102933	0.002213613724405091	0.21914775871610404	0.002767017155506364	0.016048699501936912	0.003320420586607637	0.018815716657443277	0.002213613724405091	0.010514665190924184	0.002767017155506364	0.011068068622025456	0.002213613724405091	0.008854454897620365	0.004427227448810182	0.004427227448810182
0.002213613724405091	0.18262313226342003	0.002213613724405091	0.23242944106253458	0.002767017155506364	0.01715550636413946	0.003320420586607637	0.020475926950747094	0.002213613724405091	0.01715550636413946	0.002767017155506364	0.012728278915329275	0.002213613724405091	0.009407858328721638	0.004427227448810182	0.004980630879911455
0.002767017155506364	0.18262313226342003	0.002767017155506364	0.23242944106253458	0.003320420586607637	0.01715550636413946	0.00387382401770891	0.020475926950747094	0.002767017155506364	0.01715550636413946	0.00387382401770891	0.012728278915329275	0.002767017155506364	0.009407858328721638	0.004980630879911455	0.004980630879911455
0.002767017155506364	0.2263420033204206	0.002767017155506364	0.24626452684006642	0.003320420586607637	0.02158273381294964	0.00387382401770891	0.02213613724405091	0.002767017155506364	0.020475926950747094	0.00387382401770891	0.01383508577753182	0.002767017155506364	0.01162147205312673	0.004980630879911455	0.007194244604316547
0.003320420586607637	0.2263420033204206	0.003320420586607637	0.24626452684006642	0.00387382401770891	0.02158273381294964	0.006087437742114001	0.02213613724405091	0.003320420586607637	0.020475926950747094	0.004980630879911455	0.01383508577753182	0.00387382401770891	0.01162147205312673	0.005534034311012728	0.007194244604316547
0.003320420586607637	0.24958494742667406	0.003320420586607637	0.2501383508577753	0.00387382401770891	0.03763143331488655	0.006087437742114001	0.02767017155506364	0.003320420586607637	0.022689540675152185	0.004980630879911455	0.014941892639734366	0.00387382401770891	0.012174875484228001	0.005534034311012728	0.00774764803541782
0.00387382401770891	0.24958494742667406	0.00387382401770891	0.2501383508577753	0.004427227448810182	0.03763143331488655	0.006640841173215274	0.02767017155506364	0.00387382401770891	0.022689540675152185	0.005534034311012728	0.014941892639734366	0.004427227448810182	0.012174875484228001	0.006640841173215274	0.00774764803541782
0.00387382401770891	0.2645268400664084	0.00387382401770891	0.2667404537908135	0.004427227448810182	0.04648588821250692	0.006640841173215274	0.03099059214167128	0.00387382401770891	0.03099059214167128	0.005534034311012728	0.016048699501936912	0.004427227448810182	0.01383508577753182	0.006640841173215274	0.008301051466519093
0.004427227448810182	0.2645268400664084	0.004427227448810182	0.2667404537908135	0.004980630879911455	0.04648588821250692	0.007194244604316547	0.03099059214167128	0.004980630879911455	0.03099059214167128	0.006087437742114001	0.016048699501936912	0.004980630879911455	0.01383508577753182	0.007194244604316547	0.008301051466519093
0.004427227448810182	0.2811289429994466	0.004427227448810182	0.27670171555063644	0.004980630879911455	0.07415605976757056	0.007194244604316547	0.03320420586607637	0.004980630879911455	0.03320420586607637	0.006087437742114001	0.016602102933038185	0.004980630879911455	0.014388489208633094	0.007194244604316547	0.010514665190924184
0.004980630879911455	0.2811289429994466	0.004980630879911455	0.27670171555063644	0.005534034311012728	0.07415605976757056	0.008301051466519093	0.03320420586607637	0.006087437742114001	0.03320420586607637	0.007194244604316547	0.016602102933038185	0.005534034311012728	0.014388489208633094	0.00774764803541782	0.010514665190924184
0.004980630879911455	0.28168234643054785	0.004980630879911455	0.2872163807415606	0.005534034311012728	0.08467072495849474	0.008301051466519093	0.03541781959048146	0.006087437742114001	0.03707802988378528	0.007194244604316547	0.01715550636413946	0.005534034311012728	0.01715550636413946	0.00774764803541782	0.011068068622025456
0.005534034311012728	0.28168234643054785	0.005534034311012728	0.2872163807415606	0.006087437742114001	0.08467072495849474	0.008854454897620365	0.03541781959048146	0.00774764803541782	0.03707802988378528	0.008301051466519093	0.01715550636413946	0.006087437742114001	0.01715550636413946	0.008854454897620365	0.011068068622025456
0.005534034311012728	0.2827891532927504	0.005534034311012728	0.28998339789706695	0.006087437742114001	0.08909795240730492	0.008854454897620365	0.03763143331488655	0.00774764803541782	0.03763143331488655	0.008301051466519093	0.020475926950747094	0.006087437742114001	0.02213613724405091	0.008854454897620365	0.01162147205312673
0.006087437742114001	0.2827891532927504	0.005534034311012728	0.2910902047592695	0.006640841173215274	0.08909795240730492	0.009407858328721638	0.03763143331488655	0.008301051466519093	0.03763143331488655	0.009407858328721638	0.020475926950747094	0.006640841173215274	0.02213613724405091	0.010514665190924184	0.01162147205312673
0.006087437742114001	0.30492529053680134	0.005534034311012728	0.302158273381295	0.006640841173215274	0.0896513558384062	0.009407858328721638	0.03818483674598783	0.008301051466519093	0.03818483674598783	0.009407858328721638	0.021029330381848368	0.006640841173215274	0.024349750968456003	0.010514665190924184	0.014388489208633094
0.006640841173215274	0.30492529053680134	0.006087437742114001	0.302158273381295	0.007194244604316547	0.0896513558384062	0.010514665190924184	0.03818483674598783	0.008854454897620365	0.03818483674598783	0.00996126175982291	0.021029330381848368	0.007194244604316547	0.024349750968456003	0.01162147205312673	0.014388489208633094
0.006640841173215274	0.3115661317100166	0.006087437742114001	0.30492529053680134	0.007194244604316547	0.09352517985611511	0.010514665190924184	0.04150525733259546	0.008854454897620365	0.040398450470392915	0.00996126175982291	0.02213613724405091	0.007194244604316547	0.026009961261759824	0.01162147205312673	0.014941892639734366
0.007194244604316547	0.3115661317100166	0.006640841173215274	0.30492529053680134	0.00774764803541782	0.09352517985611511	0.012174875484228001	0.04150525733259546	0.009407858328721638	0.040398450470392915	0.010514665190924184	0.02213613724405091	0.008301051466519093	0.026009961261759824	0.012174875484228001	0.014941892639734366
0.007194244604316547	0.32042058660763695	0.006640841173215274	0.3054786939679026	0.00774764803541782	0.11178749308245711	0.012174875484228001	0.04261206419479801	0.009407858328721638	0.04316546762589928	0.010514665190924184	0.023796347537354733	0.008301051466519093	0.030437188710570006	0.012174875484228001	0.01549529607083564
0.00774764803541782	0.32042058660763695	0.007194244604316547	0.3054786939679026	0.008301051466519093	0.11178749308245711	0.012728278915329275	0.04261206419479801	0.00996126175982291	0.04316546762589928	0.011068068622025456	0.023796347537354733	0.008854454897620365	0.030437188710570006	0.012728278915329275	0.01549529607083564
0.00774764803541782	0.32429441062534586	0.007194244604316547	0.31322634200332045	0.008301051466519093	0.11234089651355839	0.012728278915329275	0.04316546762589928	0.00996126175982291	0.043718871057000556	0.011068068622025456	0.024349750968456003	0.008854454897620365	0.032097399003873824	0.012728278915329275	0.016602102933038185
0.008301051466519093	0.32429441062534586	0.00774764803541782	0.31322634200332045	0.008854454897620365	0.11234089651355839	0.013281682346430549	0.04316546762589928	0.011068068622025456	0.043718871057000556	0.01162147205312673	0.024349750968456003	0.009407858328721638	0.032097399003873824	0.01383508577753182	0.016602102933038185
0.008301051466519093	0.32484781405644714	0.00774764803541782	0.3148865522966242	0.008854454897620365	0.140011068068622	0.013281682346430549	0.0448256779192031	0.011068068622025456	0.04703929164360819	0.01162147205312673	0.02545655783065855	0.009407858328721638	0.034864416159380185	0.01383508577753182	0.023796347537354733
0.009407858328721638	0.32484781405644714	0.008301051466519093	0.3148865522966242	0.00996126175982291	0.140011068068622	0.01383508577753182	0.0448256779192031	0.01162147205312673	0.04703929164360819	0.012174875484228001	0.02545655783065855	0.010514665190924184	0.034864416159380185	0.014388489208633094	0.023796347537354733
0.009407858328721638	0.33480907581627006	0.008301051466519093	0.3198671831765357	0.00996126175982291	0.14775871610403984	0.01383508577753182	0.05257332595462092	0.01162147205312673	0.0509131156613171	0.012174875484228001	0.029883785279468732	0.010514665190924184	0.03763143331488655	0.014388489208633094	0.024903154399557276
0.00996126175982291	0.33480907581627006	0.009407858328721638	0.3198671831765357	0.010514665190924184	0.14775871610403984	0.014941892639734366	0.05257332595462092	0.012728278915329275	0.0509131156613171	0.012728278915329275	0.029883785279468732	0.011068068622025456	0.03763143331488655	0.014941892639734366	0.024903154399557276
0.00996126175982291	0.3359158826784726	0.009407858328721638	0.32650802434975096	0.010514665190924184	0.15993359158826784	0.014941892639734366	0.053126729385722195	0.012728278915329275	0.053126729385722195	0.012728278915329275	0.032097399003873824	0.011068068622025456	0.03984504703929164	0.014941892639734366	0.02545655783065855
0.010514665190924184	0.3359158826784726	0.00996126175982291	0.32650802434975096	0.011068068622025456	0.15993359158826784	0.01549529607083564	0.053126729385722195	0.013281682346430549	0.053126729385722195	0.01549529607083564	0.032097399003873824	0.012174875484228001	0.03984504703929164	0.01549529607083564	0.02545655783065855
0.010514665190924184	0.3408965135583841	0.00996126175982291	0.34144991698948535	0.011068068622025456	0.16104039845047038	0.01549529607083564	0.05534034311012728	0.013281682346430549	0.05368013281682346	0.01549529607083564	0.03320420586607637	0.012174875484228001	0.040398450470392915	0.01549529607083564	0.026009961261759824
0.011068068622025456	0.3408965135583841	0.010514665190924184	0.34144991698948535	0.01162147205312673	0.16104039845047038	0.016602102933038185	0.05534034311012728	0.01383508577753182	0.05368013281682346	0.016048699501936912	0.03320420586607637	0.012728278915329275	0.040398450470392915	0.016048699501936912	0.026009961261759824
0.011068068622025456	0.34144991698948535	0.010514665190924184	0.34809075816270063	0.01162147205312673	0.16546762589928057	0.016602102933038185	0.058107360265633644	0.01383508577753182	0.054233536247924735	0.016048699501936912	0.034864416159380185	0.012728278915329275	0.04150525733259546	0.016048699501936912	0.026563364692861097
0.01162147205312673	0.34144991698948535	0.011068068622025456	0.34809075816270063	0.012174875484228001	0.16546762589928057	0.01715550636413946	0.058107360265633644	0.014388489208633094	0.054233536247924735	0.01715550636413946	0.034864416159380185	0.01383508577753182	0.04150525733259546	0.01715550636413946	0.026563364692861097
0.01162147205312673	0.34366353071389044	0.011068068622025456	0.35307138904261204	0.012174875484228001	0.17266187050359713	0.01715550636413946	0.05866076369673492	0.014388489208633094	0.0570005534034311	0.01715550636413946	0.036524626452684006	0.01383508577753182	0.043718871057000556	0.01715550636413946	0.027116768123962368
0.012174875484228001	0.34366353071389044	0.01162147205312673	0.35307138904261204	0.012728278915329275	0.17266187050359713	0.01770890979524073	0.05866076369673492	0.014941892639734366	0.0570005534034311	0.01770890979524073	0.036524626452684006	0.014941892639734366	0.043718871057000556	0.018262313226342003	0.027116768123962368
0.012174875484228001	0.350857775318207	0.01162147205312673	0.35473159933591586	0.012728278915329275	0.17432208079690095	0.01770890979524073	0.06032097399003874	0.014941892639734366	0.05755395683453238	0.01770890979524073	0.03707802988378528	0.014941892639734366	0.04427227448810182	0.018262313226342003	0.02767017155506364
0.012728278915329275	0.350857775318207	0.012174875484228001	0.35473159933591586	0.013281682346430549	0.17432208079690095	0.018262313226342003	0.06032097399003874	0.01549529607083564	0.05755395683453238	0.018815716657443277	0.03707802988378528	0.01549529607083564	0.04427227448810182	0.01992252351964582	0.02767017155506364
0.012728278915329275	0.3514111787493083	0.012174875484228001	0.3586054233536248	0.013281682346430549	0.18151632540121748	0.018262313226342003	0.061427780852241286	0.01549529607083564	0.061427780852241286	0.018815716657443277	0.04150525733259546	0.01549529607083564	0.04648588821250692	0.01992252351964582	0.028223574986164915
0.012728278915329275	0.35251798561151076	0.012728278915329275	0.3586054233536248	0.01383508577753182	0.18151632540121748	0.01936912008854455	0.061427780852241286	0.016048699501936912	0.061427780852241286	0.01936912008854455	0.04150525733259546	0.016048699501936912	0.04648588821250692	0.02158273381294964	0.028223574986164915
0.012728278915329275	0.3541781959048146	0.012728278915329275	0.3685666851134477	0.01383508577753182	0.18262313226342003	0.01936912008854455	0.0630879911455451	0.016048699501936912	0.0630879911455451	0.01936912008854455	0.043718871057000556	0.016048699501936912	0.04703929164360819	0.02158273381294964	0.030437188710570006
0.01383508577753182	0.3541781959048146	0.013281682346430549	0.3685666851134477	0.014388489208633094	0.18262313226342003	0.020475926950747094	0.0630879911455451	0.016602102933038185	0.0630879911455451	0.01992252351964582	0.043718871057000556	0.016602102933038185	0.04703929164360819	0.02213613724405091	0.030437188710570006
0.01383508577753182	0.3602656336469286	0.013281682346430549	0.37354731599335916	0.014388489208633094	0.18372993912562258	0.020475926950747094	0.06364139457664637	0.016602102933038185	0.06862202545655784	0.01992252351964582	0.04427227448810182	0.016602102933038185	0.04814609850581074	0.02213613724405091	0.032097399003873824
0.014388489208633094	0.3602656336469286	0.014388489208633094	0.37354731599335916	0.014941892639734366	0.18372993912562258	0.02158273381294964	0.06364139457664637	0.01770890979524073	0.06862202545655784	0.020475926950747094	0.04427227448810182	0.01715550636413946	0.04814609850581074	0.022689540675152185	0.032097399003873824
0.014388489208633094	0.37188710570005534	0.014388489208633094	0.37410071942446044	0.014941892639734366	0.18815716657443277	0.02158273381294964	0.06474820143884892	0.01770890979524073	0.06917542888765911	0.020475926950747094	0.04537908135030437	0.01715550636413946	0.050359712230215826	0.022689540675152185	0.03431101272827892
0.014941892639734366	0.37188710570005534	0.014941892639734366	0.37410071942446044	0.01549529607083564	0.18815716657443277	0.02213613724405091	0.06474820143884892	0.018262313226342003	0.06917542888765911	0.021029330381848368	0.04537908135030437	0.01770890979524073	0.050359712230215826	0.02324294410625346	0.03431101272827892
0.014941892639734366	0.37354731599335916	0.014941892639734366	0.3851687880464859	0.01549529607083564	0.19092418372993913	0.02213613724405091	0.06862202545655784	0.018262313226342003	0.07304925290536801	0.021029330381848368	0.045932484781405644	0.01770890979524073	0.051466519092418374	0.02324294410625346	0.034864416159380185
0.01549529607083564	0.37354731599335916	0.01549529607083564	0.3851687880464859	0.016048699501936912	0.19092418372993913	0.022689540675152185	0.06862202545655784	0.018815716657443277	0.07304925290536801	0.022689540675152185	0.045932484781405644	0.018815716657443277	0.051466519092418374	0.023796347537354733	0.034864416159380185
0.01549529607083564	0.375207526286663	0.01549529607083564	0.39125622578859987	0.016048699501936912	0.19479800774764802	0.022689540675152185	0.06972883231876037	0.018815716657443277	0.07470946319867183	0.022689540675152185	0.04648588821250692	0.018815716657443277	0.053126729385722195	0.023796347537354733	0.03541781959048146
0.016048699501936912	0.375207526286663	0.016048699501936912	0.39125622578859987	0.016602102933038185	0.19479800774764802	0.02324294410625346	0.06972883231876037	0.01936912008854455	0.07470946319867183	0.02324294410625346	0.04648588821250692	0.01936912008854455	0.053126729385722195	0.024349750968456003	0.03541781959048146
0.016048699501936912	0.37797454344216935	0.016048699501936912	0.3951300498063088	0.016602102933038185	0.19811842833425566	0.02324294410625346	0.07304925290536801	0.01936912008854455	0.07581627006087438	0.02324294410625346	0.04703929164360819	0.01936912008854455	0.05368013281682346	0.024349750968456003	0.039291643608190374
0.016602102933038185	0.37797454344216935	0.016602102933038185	0.3951300498063088	0.01715550636413946	0.19811842833425566	0.023796347537354733	0.07304925290536801	0.01992252351964582	0.07581627006087438	0.023796347537354733	0.04703929164360819	0.020475926950747094	0.05368013281682346	0.024903154399557276	0.039291643608190374
0.016602102933038185	0.3785279468732706	0.016602102933038185	0.4012174875484228	0.01715550636413946	0.20254565578306585	0.023796347537354733	0.0774764803541782	0.01992252351964582	0.0774764803541782	0.023796347537354733	0.04925290536801328	0.020475926950747094	0.05534034311012728	0.024903154399557276	0.04095185390149419
0.01715550636413946	0.3785279468732706	0.01715550636413946	0.4012174875484228	0.01770890979524073	0.20254565578306585	0.024349750968456003	0.0774764803541782	0.020475926950747094	0.0774764803541782	0.024349750968456003	0.04925290536801328	0.02158273381294964	0.05534034311012728	0.026009961261759824	0.04095185390149419
0.01715550636413946	0.38240177089097954	0.01715550636413946	0.40453790813503043	0.01770890979524073	0.2058660763696735	0.024349750968456003	0.07858328721638075	0.020475926950747094	0.07858328721638075	0.024349750968456003	0.050359712230215826	0.02158273381294964	0.05755395683453238	0.026009961261759824	0.04261206419479801
0.018262313226342003	0.38240177089097954	0.018262313226342003	0.40453790813503043	0.018262313226342003	0.2058660763696735	0.02545655783065855	0.07858328721638075	0.021029330381848368	0.07858328721638075	0.024903154399557276	0.050359712230215826	0.022689540675152185	0.05755395683453238	0.026563364692861097	0.04261206419479801
0.018262313226342003	0.38627559490868846	0.018262313226342003	0.4067515218594355	0.018262313226342003	0.20752628666297732	0.02545655783065855	0.08190370780298838	0.021029330381848368	0.08245711123408965	0.024903154399557276	0.0509131156613171	0.022689540675152185	0.05866076369673492	0.026563364692861097	0.043718871057000556
0.018815716657443277	0.38627559490868846	0.018815716657443277	0.4067515218594355	0.018815716657443277	0.20752628666297732	0.026009961261759824	0.08190370780298838	0.02158273381294964	0.08245711123408965	0.026009961261759824	0.0509131156613171	0.02324294410625346	0.05866076369673492	0.02767017155506364	0.043718871057000556
0.018815716657443277	0.3879358052019923	0.018815716657443277	0.4139457664637521	0.018815716657443277	0.2136137244050913	0.026009961261759824	0.08411732152739347	0.02158273381294964	0.08411732152739347	0.026009961261759824	0.054233536247924735	0.02324294410625346	0.06032097399003874	0.02767017155506364	0.04537908135030437
0.01936912008854455	0.3879358052019923	0.01936912008854455	0.4139457664637521	0.01936912008854455	0.2136137244050913	0.026563364692861097	0.08411732152739347	0.02213613724405091	0.08411732152739347	0.026563364692861097	0.054233536247924735	0.024349750968456003	0.06032097399003874	0.02877697841726619	0.04537908135030437
0.01936912008854455	0.38848920863309355	0.01936912008854455	0.4183729939125623	0.01936912008854455	0.21472053126729385	0.026563364692861097	0.08522412838959602	0.02213613724405091	0.08467072495849474	0.026563364692861097	0.05478693967902601	0.024349750968456003	0.06364139457664637	0.02877697841726619	0.04648588821250692
0.01992252351964582	0.38848920863309355	0.01992252351964582	0.4183729939125623	0.01992252351964582	0.21472053126729385	0.02767017155506364	0.08522412838959602	0.022689540675152185	0.08467072495849474	0.02767017155506364	0.05478693967902601	0.024903154399557276	0.06364139457664637	0.030437188710570006	0.04648588821250692
0.01992252351964582	0.3967902600996126	0.01992252351964582	0.41892639734366355	0.01992252351964582	0.21638074156059767	0.02767017155506364	0.08854454897620365	0.022689540675152185	0.08633093525179857	0.02767017155506364	0.0570005534034311	0.024903154399557276	0.06640841173215274	0.030437188710570006	0.04925290536801328
0.020475926950747094	0.3967902600996126	0.020475926950747094	0.41892639734366355	0.020475926950747094	0.21638074156059767	0.02877697841726619	0.08854454897620365	0.024349750968456003	0.08633093525179857	0.02933038184836746	0.0570005534034311	0.02545655783065855	0.06640841173215274	0.03099059214167128	0.04925290536801328
0.020475926950747094	0.39789706696181515	0.020475926950747094	0.4244604316546763	0.020475926950747094	0.21748754842280021	0.02877697841726619	0.0896513558384062	0.024349750968456003	0.08688433868289984	0.02933038184836746	0.05755395683453238	0.02545655783065855	0.06696181516325402	0.03099059214167128	0.050359712230215826
0.021029330381848368	0.39789706696181515	0.02213613724405091	0.4244604316546763	0.021029330381848368	0.21748754842280021	0.02933038184836746	0.0896513558384062	0.024903154399557276	0.08688433868289984	0.029883785279468732	0.05755395683453238	0.026563364692861097	0.06696181516325402	0.03154399557277255	0.050359712230215826
0.021029330381848368	0.3984504703929164	0.02213613724405091	0.4355285002767017	0.021029330381848368	0.21859435528500276	0.02933038184836746	0.09075816270060874	0.024903154399557276	0.08799114554510237	0.029883785279468732	0.06364139457664637	0.026563364692861097	0.06862202545655784	0.03154399557277255	0.0509131156613171
0.02158273381294964	0.3984504703929164	0.022689540675152185	0.4355285002767017	0.02158273381294964	0.21859435528500276	0.029883785279468732	0.09075816270060874	0.02545655783065855	0.08799114554510237	0.032097399003873824	0.06364139457664637	0.027116768123962368	0.06862202545655784	0.032097399003873824	0.0509131156613171
0.02158273381294964	0.4006640841173215	0.022689540675152185	0.436081903707803	0.02158273381294964	0.2197011621472053	0.029883785279468732	0.09186496956281129	0.02545655783065855	0.08854454897620365	0.032097399003873824	0.06419479800774765	0.027116768123962368	0.06917542888765911	0.032097399003873824	0.051466519092418374
0.02213613724405091	0.4006640841173215	0.02324294410625346	0.436081903707803	0.02213613724405091	0.2197011621472053	0.030437188710570006	0.09186496956281129	0.026009961261759824	0.08854454897620365	0.03320420586607637	0.06419479800774765	0.02767017155506364	0.06917542888765911	0.0326508024349751	0.051466519092418374
0.02213613724405091	0.4012174875484228	0.02324294410625346	0.43884892086330934	0.02213613724405091	0.22689540675152187	0.030437188710570006	0.09241837299391256	0.026009961261759824	0.08909795240730492	0.03320420586607637	0.0653016048699502	0.02767017155506364	0.06972883231876037	0.0326508024349751	0.054233536247924735
0.022689540675152185	0.4012174875484228	0.024349750968456003	0.43884892086330934	0.022689540675152185	0.22689540675152187	0.03154399557277255	0.09241837299391256	0.026563364692861097	0.08909795240730492	0.03431101272827892	0.0653016048699502	0.028223574986164915	0.06972883231876037	0.033757609297177645	0.054233536247924735
0.022689540675152185	0.40177089097952406	0.024349750968456003	0.4399557277255119	0.022689540675152185	0.2280022136137244	0.03154399557277255	0.09297177642501384	0.026563364692861097	0.09297177642501384	0.03431101272827892	0.06585500830105147	0.028223574986164915	0.07194244604316546	0.033757609297177645	0.0570005534034311
0.02324294410625346	0.40177089097952406	0.024903154399557276	0.4399557277255119	0.02324294410625346	0.2280022136137244	0.032097399003873824	0.09297177642501384	0.02767017155506364	0.09297177642501384	0.034864416159380185	0.06585500830105147	0.02877697841726619	0.07194244604316546	0.03431101272827892	0.0570005534034311
0.02324294410625346	0.4034311012728279	0.024903154399557276	0.44272274488101826	0.02324294410625346	0.23298284449363585	0.032097399003873824	0.09352517985611511	0.02767017155506364	0.09463198671831766	0.034864416159380185	0.06640841173215274	0.02877697841726619	0.07304925290536801	0.03431101272827892	0.05755395683453238
0.023796347537354733	0.4034311012728279	0.02545655783065855	0.44272274488101826	0.023796347537354733	0.23298284449363585	0.0326508024349751	0.09352517985611511	0.028223574986164915	0.09463198671831766	0.03541781959048146	0.06640841173215274	0.029883785279468732	0.07304925290536801	0.034864416159380185	0.05755395683453238
0.023796347537354733	0.405644714997233	0.02545655783065855	0.44714997232982845	0.023796347537354733	0.2363032650802435	0.0326508024349751	0.09463198671831766	0.028223574986164915	0.09518539014941893	0.03541781959048146	0.06751521859435529	0.029883785279468732	0.07470946319867183	0.034864416159380185	0.059767570558937465
0.024349750968456003	0.405644714997233	0.026009961261759824	0.44714997232982845	0.024349750968456003	0.2363032650802435	0.03431101272827892	0.09463198671831766	0.02877697841726619	0.09518539014941893	0.03597122302158273	0.06751521859435529	0.03099059214167128	0.07470946319867183	0.03597122302158273	0.059767570558937465
0.024349750968456003	0.40619811842833425	0.026009961261759824	0.448256779192031	0.024349750968456003	0.24073049252905368	0.03431101272827892	0.09629219701162148	0.02877697841726619	0.09684560044272275	0.03597122302158273	0.06972883231876037	0.03099059214167128	0.07581627006087438	0.03597122302158273	0.06032097399003874
0.024903154399557276	0.40619811842833425	0.026563364692861097	0.448256779192031	0.024903154399557276	0.24073049252905368	0.034864416159380185	0.09629219701162148	0.02933038184836746	0.09684560044272275	0.03707802988378528	0.06972883231876037	0.03154399557277255	0.07581627006087438	0.036524626452684006	0.06032097399003874
0.024903154399557276	0.4089651355838406	0.026563364692861097	0.4504703929164361	0.024903154399557276	0.24294410625345877	0.034864416159380185	0.09795240730492528	0.02933038184836746	0.0996126175982291	0.03707802988378528	0.07138904261206419	0.03154399557277255	0.0774764803541782	0.036524626452684006	0.06198118428334256
0.02545655783065855	0.4089651355838406	0.027116768123962368	0.4504703929164361	0.02545655783065855	0.24294410625345877	0.03597122302158273	0.09795240730492528	0.029883785279468732	0.0996126175982291	0.0387382401770891	0.07138904261206419	0.0326508024349751	0.0774764803541782	0.03707802988378528	0.06198118428334256
0.02545655783065855	0.411732152739347	0.027116768123962368	0.45379081350304373	0.02545655783065855	0.24405091311566132	0.03597122302158273	0.10127282789153293	0.029883785279468732	0.10016602102933038	0.0387382401770891	0.07194244604316546	0.0326508024349751	0.08024349750968456	0.03707802988378528	0.06364139457664637
0.026009961261759824	0.411732152739347	0.028223574986164915	0.45379081350304373	0.026009961261759824	0.24405091311566132	0.036524626452684006	0.10127282789153293	0.03154399557277255	0.10016602102933038	0.039291643608190374	0.07194244604316546	0.03320420586607637	0.08024349750968456	0.03818483674598783	0.06364139457664637
0.026009961261759824	0.4133923630326508	0.028223574986164915	0.4548976203652463	0.026009961261759824	0.24515771997786387	0.036524626452684006	0.10570005534034312	0.03154399557277255	0.10127282789153293	0.039291643608190374	0.07249584947426674	0.03320420586607637	0.0813503043718871	0.03818483674598783	0.06862202545655784
0.026563364692861097	0.4133923630326508	0.02877697841726619	0.4548976203652463	0.027116768123962368	0.24515771997786387	0.03707802988378528	0.10570005534034312	0.032097399003873824	0.10127282789153293	0.042058660763696736	0.07249584947426674	0.033757609297177645	0.0813503043718871	0.0387382401770891	0.06862202545655784
0.026563364692861097	0.41505257332595463	0.02877697841726619	0.45545102379634755	0.027116768123962368	0.2484781405644715	0.03707802988378528	0.1079136690647482	0.032097399003873824	0.10514665190924184	0.042058660763696736	0.07360265633646929	0.033757609297177645	0.08245711123408965	0.0387382401770891	0.06917542888765911
0.027116768123962368	0.41505257332595463	0.02933038184836746	0.45545102379634755	0.02767017155506364	0.2484781405644715	0.03763143331488655	0.1079136690647482	0.03320420586607637	0.10514665190924184	0.04261206419479801	0.07360265633646929	0.03431101272827892	0.08245711123408965	0.039291643608190374	0.06917542888765911
0.027116768123962368	0.417819590481461	0.02933038184836746	0.4571112340896514	0.02767017155506364	0.24958494742667406	0.03763143331488655	0.11012728278915329	0.03320420586607637	0.10570005534034312	0.04261206419479801	0.07415605976757056	0.03431101272827892	0.0835639180962922	0.039291643608190374	0.07083563918096292
0.02877697841726619	0.417819590481461	0.029883785279468732	0.4571112340896514	0.028223574986164915	0.24958494742667406	0.03818483674598783	0.11012728278915329	0.033757609297177645	0.10570005534034312	0.04316546762589928	0.07415605976757056	0.034864416159380185	0.0835639180962922	0.040398450470392915	0.07083563918096292
0.02877697841726619	0.4288876591034864	0.029883785279468732	0.4637520752628666	0.028223574986164915	0.25124515771997785	0.03818483674598783	0.11234089651355839	0.033757609297177645	0.10680686220254565	0.04316546762589928	0.07470946319867183	0.034864416159380185	0.08854454897620365	0.040398450470392915	0.07304925290536801
0.02933038184836746	0.4288876591034864	0.030437188710570006	0.4637520752628666	0.029883785279468732	0.25124515771997785	0.0387382401770891	0.11234089651355839	0.03431101272827892	0.10680686220254565	0.0448256779192031	0.07470946319867183	0.03541781959048146	0.08854454897620365	0.04095185390149419	0.07304925290536801
0.02933038184836746	0.42999446596568897	0.030437188710570006	0.4676258992805755	0.029883785279468732	0.2545655783065855	0.0387382401770891	0.11510791366906475	0.03431101272827892	0.1079136690647482	0.0448256779192031	0.07692307692307693	0.03541781959048146	0.0896513558384062	0.04095185390149419	0.07415605976757056
0.029883785279468732	0.42999446596568897	0.03154399557277255	0.4676258992805755	0.030437188710570006	0.2545655783065855	0.03984504703929164	0.11510791366906475	0.034864416159380185	0.1079136690647482	0.04537908135030437	0.07692307692307693	0.03597122302158273	0.0896513558384062	0.04150525733259546	0.07415605976757056
0.029883785279468732	0.43497509684560043	0.03154399557277255	0.47371333702268953	0.030437188710570006	0.25733259546209186	0.03984504703929164	0.11732152739346983	0.034864416159380185	0.11510791366906475	0.04537908135030437	0.0774764803541782	0.03597122302158273	0.09020475926950747	0.04150525733259546	0.07470946319867183
0.030437188710570006	0.43497509684560043	0.032097399003873824	0.47371333702268953	0.03154399557277255	0.25733259546209186	0.04095185390149419	0.11732152739346983	0.03597122302158273	0.11510791366906475	0.04648588821250692	0.0774764803541782	0.03763143331488655	0.09020475926950747	0.042058660763696736	0.07470946319867183
0.030437188710570006	0.44050913115661317	0.032097399003873824	0.4748201438848921	0.03154399557277255	0.2584394023242944	0.04095185390149419	0.11787493082457111	0.03597122302158273	0.11621472053126729	0.04648588821250692	0.08079690094078583	0.03763143331488655	0.09075816270060874	0.042058660763696736	0.07636967349197565
0.032097399003873824	0.44050913115661317	0.0326508024349751	0.4748201438848921	0.032097399003873824	0.2584394023242944	0.042058660763696736	0.11787493082457111	0.03707802988378528	0.11621472053126729	0.04703929164360819	0.08079690094078583	0.0387382401770891	0.09075816270060874	0.04316546762589928	0.07636967349197565
0.032097399003873824	0.44272274488101826	0.0326508024349751	0.4759269507470946	0.032097399003873824	0.25954620918649696	0.042058660763696736	0.11953514111787493	0.03707802988378528	0.12285556170448257	0.04703929164360819	0.08245711123408965	0.0387382401770891	0.09407858328721638	0.04316546762589928	0.07802988378527947
0.0326508024349751	0.44272274488101826	0.03320420586607637	0.4759269507470946	0.0326508024349751	0.25954620918649696	0.04261206419479801	0.11953514111787493	0.03763143331488655	0.12285556170448257	0.047592695074709465	0.08245711123408965	0.039291643608190374	0.09407858328721638	0.043718871057000556	0.07802988378527947
0.0326508024349751	0.44327614831211953	0.03320420586607637	0.4825677919203099	0.0326508024349751	0.2606530160486995	0.04261206419479801	0.12064194798007748	0.03763143331488655	0.12396236856668512	0.047592695074709465	0.08301051466519092	0.039291643608190374	0.09518539014941893	0.043718871057000556	0.07858328721638075
0.03320420586607637	0.44327614831211953	0.03431101272827892	0.4825677919203099	0.03320420586607637	0.2606530160486995	0.04316546762589928	0.12064194798007748	0.03818483674598783	0.12396236856668512	0.04814609850581074	0.08301051466519092	0.03984504703929164	0.09518539014941893	0.04427227448810182	0.07858328721638075
0.03320420586607637	0.4438295517432208	0.03431101272827892	0.4853348090758163	0.03320420586607637	0.2634200332042059	0.04316546762589928	0.12119535141117875	0.03818483674598783	0.12451577199778639	0.04814609850581074	0.08411732152739347	0.03984504703929164	0.09795240730492528	0.04427227448810182	0.08024349750968456
0.033757609297177645	0.4438295517432208	0.034864416159380185	0.4853348090758163	0.033757609297177645	0.2634200332042059	0.043718871057000556	0.12119535141117875	0.039291643608190374	0.12451577199778639	0.048699501936912006	0.08411732152739347	0.040398450470392915	0.09795240730492528	0.0448256779192031	0.08024349750968456
0.033757609297177645	0.44493635860542335	0.034864416159380185	0.4914222468179303	0.033757609297177645	0.26618705035971224	0.043718871057000556	0.1223021582733813	0.039291643608190374	0.12506917542888765	0.048699501936912006	0.08467072495849474	0.040398450470392915	0.09905921416712783	0.0448256779192031	0.08079690094078583
0.03431101272827892	0.44493635860542335	0.03541781959048146	0.4914222468179303	0.03431101272827892	0.26618705035971224	0.04427227448810182	0.1223021582733813	0.03984504703929164	0.12506917542888765	0.04980630879911455	0.08467072495849474	0.04150525733259546	0.09905921416712783	0.04537908135030437	0.08079690094078583
0.03431101272827892	0.44714997232982845	0.03541781959048146	0.4930824571112341	0.03431101272827892	0.26840066408411734	0.04427227448810182	0.12340896513558385	0.03984504703929164	0.1261759822910902	0.04980630879911455	0.08577753182069729	0.04150525733259546	0.10016602102933038	0.04537908135030437	0.0813503043718871
0.034864416159380185	0.44714997232982845	0.03597122302158273	0.4930824571112341	0.034864416159380185	0.26840066408411734	0.0448256779192031	0.12340896513558385	0.04095185390149419	0.1261759822910902	0.050359712230215826	0.08577753182069729	0.042058660763696736	0.10016602102933038	0.045932484781405644	0.0813503043718871
0.034864416159380185	0.44936358605423354	0.03597122302158273	0.4958494742667405	0.034864416159380185	0.2711676812396237	0.045932484781405644	0.12340896513558385	0.04095185390149419	0.1283895960154953	0.050359712230215826	0.08633093525179857	0.042058660763696736	0.10071942446043165	0.045932484781405644	0.0835639180962922
0.03597122302158273	0.44936358605423354	0.036524626452684006	0.4958494742667405	0.03541781959048146	0.2711676812396237	0.045932484781405644	0.12396236856668512	0.042058660763696736	0.1283895960154953	0.0509131156613171	0.08633093525179857	0.043718871057000556	0.10071942446043165	0.04648588821250692	0.0835639180962922
0.03597122302158273	0.4504703929164361	0.036524626452684006	0.496956281128943	0.03541781959048146	0.27227448810182625	0.04648588821250692	0.12396236856668512	0.042058660763696736	0.12894299944659657	0.0509131156613171	0.08688433868289984	0.043718871057000556	0.10348644161593802	0.04648588821250692	0.08467072495849474
0.036524626452684006	0.4504703929164361	0.03763143331488655	0.496956281128943	0.03597122302158273	0.27227448810182625	0.04648588821250692	0.12451577199778639	0.04261206419479801	0.12894299944659657	0.053126729385722195	0.08688433868289984	0.04427227448810182	0.10348644161593802	0.04703929164360819	0.08467072495849474
0.036524626452684006	0.4548976203652463	0.03763143331488655	0.5019369120088545	0.03597122302158273	0.27670171555063644	0.04703929164360819	0.12451577199778639	0.04261206419479801	0.13004980630879912	0.053126729385722195	0.08743774211400111	0.04427227448810182	0.10459324847814057	0.04703929164360819	0.08522412838959602
0.03707802988378528	0.4548976203652463	0.03818483674598783	0.5019369120088545	0.036524626452684006	0.27670171555063644	0.04703929164360819	0.12672938572219147	0.04316546762589928	0.13004980630879912	0.05368013281682346	0.08743774211400111	0.0448256779192031	0.10459324847814057	0.04925290536801328	0.08522412838959602
0.03707802988378528	0.45545102379634755	0.03818483674598783	0.503043718871057	0.036524626452684006	0.27780852241283893	0.047592695074709465	0.12672938572219147	0.04316546762589928	0.1306032097399004	0.05368013281682346	0.09186496956281129	0.0448256779192031	0.10625345877144439	0.04925290536801328	0.08577753182069729
0.03763143331488655	0.45545102379634755	0.0387382401770891	0.503043718871057	0.03707802988378528	0.27780852241283893	0.047592695074709465	0.12728278915329275	0.04427227448810182	0.1306032097399004	0.05478693967902601	0.09186496956281129	0.045932484781405644	0.10625345877144439	0.04980630879911455	0.08577753182069729
0.03763143331488655	0.460431654676259	0.0387382401770891	0.5080243497509684	0.03707802988378528	0.2805755395683453	0.048699501936912006	0.12728278915329275	0.04427227448810182	0.13115661317100166	0.05478693967902601	0.09241837299391256	0.045932484781405644	0.10680686220254565	0.04980630879911455	0.08688433868289984
0.03818483674598783	0.460431654676259	0.039291643608190374	0.5080243497509684	0.03818483674598783	0.2805755395683453	0.048699501936912006	0.12783619258439402	0.0448256779192031	0.13115661317100166	0.05644714997232983	0.09241837299391256	0.047592695074709465	0.10680686220254565	0.0509131156613171	0.08688433868289984
0.03818483674598783	0.4676258992805755	0.039291643608190374	0.509131156613171	0.03818483674598783	0.2822357498616491	0.04980630879911455	0.12783619258439402	0.0448256779192031	0.13171001660210294	0.05644714997232983	0.09352517985611511	0.047592695074709465	0.10736026563364692	0.0509131156613171	0.08743774211400111
0.0387382401770891	0.4676258992805755	0.03984504703929164	0.509131156613171	0.0387382401770891	0.2822357498616491	0.04980630879911455	0.12894299944659657	0.04537908135030437	0.13171001660210294	0.05755395683453238	0.09352517985611511	0.04814609850581074	0.10736026563364692	0.05257332595462092	0.08743774211400111
0.0387382401770891	0.46928610957387934	0.03984504703929164	0.5102379634753735	0.0387382401770891	0.28832318760376313	0.0509131156613171	0.12894299944659657	0.04537908135030437	0.13392363032650803	0.05755395683453238	0.09463198671831766	0.04814609850581074	0.10846707249584947	0.05257332595462092	0.08799114554510237
0.039291643608190374	0.46928610957387934	0.040398450470392915	0.5102379634753735	0.039291643608190374	0.28832318760376313	0.0509131156613171	0.13004980630879912	0.04648588821250692	0.13392363032650803	0.058107360265633644	0.09463198671831766	0.048699501936912006	0.10846707249584947	0.05368013281682346	0.08799114554510237
0.039291643608190374	0.4764803541781959	0.040398450470392915	0.5107913669064749	0.039291643608190374	0.2910902047592695	0.051466519092418374	0.13004980630879912	0.04648588821250692	0.13503043718871058	0.058107360265633644	0.09629219701162148	0.048699501936912006	0.10957387935805202	0.05368013281682346	0.09020475926950747
0.03984504703929164	0.4764803541781959	0.04150525733259546	0.5107913669064749	0.03984504703929164	0.2910902047592695	0.051466519092418374	0.1306032097399004	0.04703929164360819	0.13503043718871058	0.05866076369673492	0.09629219701162148	0.04925290536801328	0.10957387935805202	0.054233536247924735	0.09020475926950747
0.03984504703929164	0.47703375760929717	0.04150525733259546	0.5113447703375761	0.03984504703929164	0.29219701162147205	0.05201992252351965	0.1306032097399004	0.04703929164360819	0.1366906474820144	0.05866076369673492	0.09684560044272275	0.04925290536801328	0.11178749308245711	0.054233536247924735	0.09075816270060874
0.040398450470392915	0.47703375760929717	0.042058660763696736	0.5113447703375761	0.04095185390149419	0.29219701162147205	0.05201992252351965	0.13171001660210294	0.047592695074709465	0.1366906474820144	0.05921416712783619	0.09684560044272275	0.04980630879911455	0.11178749308245711	0.05478693967902601	0.09075816270060874
0.040398450470392915	0.48201438848920863	0.042058660763696736	0.5124515771997786	0.04095185390149419	0.2927504150525733	0.05257332595462092	0.13171001660210294	0.048699501936912006	0.1366906474820144	0.05921416712783619	0.09739900387382401	0.04980630879911455	0.11234089651355839	0.05478693967902601	0.09131156613171001
0.04095185390149419	0.48201438848920863	0.04261206419479801	0.5124515771997786	0.04150525733259546	0.2927504150525733	0.05257332595462092	0.1322634200332042	0.048699501936912006	0.13890426120641947	0.059767570558937465	0.09739900387382401	0.050359712230215826	0.11234089651355839	0.05534034311012728	0.09131156613171001
0.04095185390149419	0.48422800221361373	0.04261206419479801	0.51300498063088	0.04150525733259546	0.29441062534587714	0.053126729385722195	0.1322634200332042	0.04925290536801328	0.13890426120641947	0.059767570558937465	0.10016602102933038	0.050359712230215826	0.11732152739346983	0.05534034311012728	0.09352517985611511
0.04150525733259546	0.48422800221361373	0.04316546762589928	0.51300498063088	0.042058660763696736	0.29441062534587714	0.053126729385722195	0.13613724405091313	0.04925290536801328	0.1405644714997233	0.06032097399003874	0.10016602102933038	0.05201992252351965	0.11732152739346983	0.055893746541228556	0.09352517985611511
0.04150525733259546	0.484781405644715	0.04316546762589928	0.5141117874930825	0.042058660763696736	0.2993912562257886	0.054233536247924735	0.13613724405091313	0.0509131156613171	0.1405644714997233	0.06032097399003874	0.10127282789153293	0.05201992252351965	0.11898173768677366	0.055893746541228556	0.09407858328721638
0.04316546762589928	0.484781405644715	0.043718871057000556	0.5141117874930825	0.04261206419479801	0.2993912562257886	0.054233536247924735	0.1366906474820144	0.0509131156613171	0.14333148865522966	0.06087437742114001	0.10127282789153293	0.05257332595462092	0.11898173768677366	0.05644714997232983	0.09407858328721638
0.04316546762589928	0.4869950193691201	0.043718871057000556	0.515218594355285	0.04261206419479801	0.30049806308799115	0.05478693967902601	0.1366906474820144	0.05257332595462092	0.14333148865522966	0.06087437742114001	0.1018262313226342	0.05257332595462092	0.12064194798007748	0.05644714997232983	0.10016602102933038
0.04537908135030437	0.4869950193691201	0.04537908135030437	0.515218594355285	0.043718871057000556	0.30049806308799115	0.05478693967902601	0.14111787493082456	0.05257332595462092	0.14499169894853348	0.0630879911455451	0.1018262313226342	0.053126729385722195	0.12064194798007748	0.05755395683453238	0.10016602102933038
0.04537908135030437	0.48754842280022137	0.04537908135030437	0.5174322080796901	0.043718871057000556	0.3010514665190924	0.05534034311012728	0.14111787493082456	0.053126729385722195	0.14499169894853348	0.0630879911455451	0.10514665190924184	0.053126729385722195	0.12119535141117875	0.05755395683453238	0.10071942446043165
0.045932484781405644	0.48754842280022137	0.04703929164360819	0.5174322080796901	0.04427227448810182	0.3010514665190924	0.05534034311012728	0.14167127836192583	0.053126729385722195	0.14554510237963475	0.06364139457664637	0.10514665190924184	0.05368013281682346	0.12119535141117875	0.058107360265633644	0.10071942446043165
0.045932484781405644	0.48810182623132264	0.04703929164360819	0.5201992252351965	0.04427227448810182	0.308245711123409	0.055893746541228556	0.14167127836192583	0.054233536247924735	0.14554510237963475	0.06364139457664637	0.10625345877144439	0.05368013281682346	0.12285556170448257	0.058107360265633644	0.10127282789153293
0.04648588821250692	0.48810182623132264	0.047592695074709465	0.5201992252351965	0.0448256779192031	0.308245711123409	0.055893746541228556	0.1444382955174322	0.054233536247924735	0.1527393469839513	0.06419479800774765	0.10625345877144439	0.054233536247924735	0.12285556170448257	0.059767570558937465	0.10127282789153293
0.04648588821250692	0.4886552296624239	0.047592695074709465	0.5257332595462092	0.0448256779192031	0.3126729385722192	0.05644714997232983	0.1444382955174322	0.05478693967902601	0.1527393469839513	0.06419479800774765	0.10736026563364692	0.054233536247924735	0.12506917542888765	0.059767570558937465	0.10459324847814057
0.04703929164360819	0.4886552296624239	0.04814609850581074	0.5257332595462092	0.04537908135030437	0.3126729385722192	0.05644714997232983	0.14609850581073602	0.05478693967902601	0.15439955727725513	0.0653016048699502	0.10736026563364692	0.05534034311012728	0.12506917542888765	0.06032097399003874	0.10459324847814057
0.04703929164360819	0.49197565024903156	0.04814609850581074	0.5279468732706143	0.04537908135030437	0.31599335915882676	0.05755395683453238	0.14609850581073602	0.05534034311012728	0.15439955727725513	0.0653016048699502	0.11012728278915329	0.05534034311012728	0.1283895960154953	0.06032097399003874	0.10680686220254565
0.047592695074709465	0.49197565024903156	0.048699501936912006	0.5279468732706143	0.045932484781405644	0.31599335915882676	0.05755395683453238	0.14720531267293857	0.05534034311012728	0.15605976757055895	0.06696181516325402	0.11012728278915329	0.055893746541228556	0.1283895960154953	0.061427780852241286	0.10680686220254565
0.047592695074709465	0.49418926397343665	0.048699501936912006	0.5312672938572219	0.045932484781405644	0.3176535694521306	0.058107360265633644	0.14720531267293857	0.055893746541228556	0.15605976757055895	0.06696181516325402	0.11123408965135584	0.055893746541228556	0.12949640287769784	0.061427780852241286	0.1079136690647482
0.048699501936912006	0.49418926397343665	0.04925290536801328	0.5312672938572219	0.04648588821250692	0.3176535694521306	0.058107360265633644	0.14997232982844494	0.055893746541228556	0.15661317100166022	0.06806862202545656	0.11123408965135584	0.05644714997232983	0.12949640287769784	0.06253458771444383	0.1079136690647482
0.048699501936912006	0.4952960708356392	0.04925290536801328	0.5362479247371333	0.04648588821250692	0.31820697288323185	0.05866076369673492	0.14997232982844494	0.05644714997232983	0.15661317100166022	0.06806862202545656	0.11178749308245711	0.05644714997232983	0.1306032097399004	0.06253458771444383	0.10902047592695074
0.04925290536801328	0.4952960708356392	0.04980630879911455	0.5362479247371333	0.04703929164360819	0.31820697288323185	0.05866076369673492	0.15218594355285003	0.05644714997232983	0.15771997786386274	0.06862202545655784	0.11178749308245711	0.0570005534034311	0.1306032097399004	0.0630879911455451	0.10902047592695074
0.04925290536801328	0.496956281128943	0.04980630879911455	0.5379081350304372	0.04703929164360819	0.3187603763143331	0.05921416712783619	0.15218594355285003	0.0570005534034311	0.15771997786386274	0.06862202545655784	0.11455451023796348	0.0570005534034311	0.13281682346430548	0.0630879911455451	0.11068068622025456
0.04980630879911455	0.496956281128943	0.050359712230215826	0.5379081350304372	0.04925290536801328	0.3187603763143331	0.05921416712783619	0.1527393469839513	0.0570005534034311	0.1604869950193691	0.06972883231876037	0.11455451023796348	0.058107360265633644	0.13281682346430548	0.06364139457664637	0.11068068622025456
0.04980630879911455	0.49806308799114557	0.050359712230215826	0.5406751521859435	0.04925290536801328	0.3193137797454344	0.06087437742114001	0.1527393469839513	0.05755395683453238	0.1604869950193691	0.06972883231876037	0.11510791366906475	0.058107360265633644	0.1344770337576093	0.06364139457664637	0.11178749308245711
0.05201992252351965	0.49806308799114557	0.0509131156613171	0.5406751521859435	0.04980630879911455	0.3193137797454344	0.06087437742114001	0.15605976757055895	0.05755395683453238	0.16546762589928057	0.07194244604316546	0.11510791366906475	0.05866076369673492	0.1344770337576093	0.06419479800774765	0.11178749308245711
0.05201992252351965	0.4997232982844494	0.0509131156613171	0.5417819590481461	0.04980630879911455	0.3231876037631433	0.0630879911455451	0.15605976757055895	0.058107360265633644	0.16546762589928057	0.07194244604316546	0.11566131710016603	0.05866076369673492	0.13503043718871058	0.06419479800774765	0.11234089651355839
0.053126729385722195	0.4997232982844494	0.05257332595462092	0.5417819590481461	0.04980630879911455	0.32429441062534586	0.0630879911455451	0.1571665744327615	0.058107360265633644	0.16657443276148312	0.07249584947426674	0.11566131710016603	0.05921416712783619	0.13503043718871058	0.06585500830105147	0.11234089651355839
0.053126729385722195	0.5019369120088545	0.05257332595462092	0.5428887659103486	0.04980630879911455	0.33314886552296624	0.06364139457664637	0.1571665744327615	0.05866076369673492	0.16657443276148312	0.07249584947426674	0.11732152739346983	0.05921416712783619	0.13558384061981185	0.06585500830105147	0.11344770337576093
0.05368013281682346	0.5019369120088545	0.054233536247924735	0.5428887659103486	0.0509131156613171	0.33314886552296624	0.06364139457664637	0.15827338129496402	0.05866076369673492	0.1693414499169895	0.07360265633646929	0.11732152739346983	0.06032097399003874	0.13558384061981185	0.06640841173215274	0.11344770337576093
0.05368013281682346	0.5096845600442723	0.054233536247924735	0.5445489762036525	0.0509131156613171	0.338682899833979	0.06419479800774765	0.15827338129496402	0.05921416712783619	0.1693414499169895	0.07360265633646929	0.11787493082457111	0.06032097399003874	0.13613724405091313	0.06640841173215274	0.11455451023796348
0.054233536247924735	0.5096845600442723	0.0570005534034311	0.5445489762036525	0.051466519092418374	0.338682899833979	0.06419479800774765	0.15938018815716656	0.05921416712783619	0.17155506364139458	0.07415605976757056	0.11787493082457111	0.06087437742114001	0.13613724405091313	0.06751521859435529	0.11455451023796348
0.054233536247924735	0.5113447703375761	0.0570005534034311	0.5451023796347537	0.051466519092418374	0.3403431101272828	0.06474820143884892	0.15938018815716656	0.059767570558937465	0.17155506364139458	0.07415605976757056	0.11842833425567238	0.06087437742114001	0.13945766463752074	0.06751521859435529	0.11676812396236856
0.05478693967902601	0.5113447703375761	0.05755395683453238	0.5451023796347537	0.05201992252351965	0.3403431101272828	0.06474820143884892	0.1604869950193691	0.059767570558937465	0.1732152739346984	0.07470946319867183	0.11842833425567238	0.061427780852241286	0.13945766463752074	0.06806862202545656	0.11676812396236856
0.05478693967902601	0.5135583840619812	0.05755395683453238	0.5467625899280576	0.05201992252351965	0.344770337576093	0.0653016048699502	0.1604869950193691	0.06032097399003874	0.1732152739346984	0.07470946319867183	0.11898173768677366	0.061427780852241286	0.14167127836192583	0.06806862202545656	0.11787493082457111
0.05534034311012728	0.5135583840619812	0.05866076369673492	0.5467625899280576	0.053126729385722195	0.344770337576093	0.0653016048699502	0.1649142224681793	0.06032097399003874	0.17653569452130602	0.0752628666297731	0.11898173768677366	0.06198118428334256	0.14167127836192583	0.06917542888765911	0.11787493082457111
0.05534034311012728	0.515218594355285	0.05866076369673492	0.5473159933591588	0.053126729385722195	0.34587714443829554	0.06585500830105147	0.1649142224681793	0.06087437742114001	0.17653569452130602	0.0752628666297731	0.11953514111787493	0.06198118428334256	0.14388489208633093	0.06917542888765911	0.11898173768677366
0.05755395683453238	0.515218594355285	0.05921416712783619	0.5473159933591588	0.05368013281682346	0.34587714443829554	0.06585500830105147	0.1693414499169895	0.06087437742114001	0.1770890979524073	0.07581627006087438	0.11953514111787493	0.0630879911455451	0.14388489208633093	0.06972883231876037	0.11898173768677366
0.05755395683453238	0.5157719977863863	0.05921416712783619	0.5478693967902601	0.05368013281682346	0.34975096845600445	0.06640841173215274	0.1693414499169895	0.061427780852241286	0.1770890979524073	0.07581627006087438	0.1200885445489762	0.0630879911455451	0.14499169894853348	0.06972883231876037	0.1200885445489762
0.058107360265633644	0.5157719977863863	0.059767570558937465	0.5478693967902601	0.054233536247924735	0.34975096845600445	0.06640841173215274	0.17155506364139458	0.061427780852241286	0.17819590481460984	0.07636967349197565	0.1200885445489762	0.06474820143884892	0.14499169894853348	0.07028223574986164	0.1200885445489762
0.058107360265633644	0.5168788046485888	0.059767570558937465	0.5500830105146652	0.054233536247924735	0.350857775318207	0.06751521859435529	0.17155506364139458	0.06198118428334256	0.17819590481460984	0.07636967349197565	0.12285556170448257	0.06474820143884892	0.14609850581073602	0.07028223574986164	0.12119535141117875
0.05921416712783619	0.5168788046485888	0.06032097399003874	0.5500830105146652	0.05534034311012728	0.350857775318207	0.06751521859435529	0.17210846707249586	0.06198118428334256	0.18040951853901493	0.07692307692307693	0.12285556170448257	0.06585500830105147	0.14609850581073602	0.07083563918096292	0.12119535141117875
0.05921416712783619	0.5201992252351965	0.06032097399003874	0.5511898173768678	0.05534034311012728	0.3514111787493083	0.06806862202545656	0.17210846707249586	0.06253458771444383	0.18040951853901493	0.07692307692307693	0.12340896513558385	0.06585500830105147	0.1466519092418373	0.07083563918096292	0.12672938572219147
0.059767570558937465	0.5201992252351965	0.061427780852241286	0.5511898173768678	0.055893746541228556	0.3514111787493083	0.06806862202545656	0.17266187050359713	0.06253458771444383	0.1809629219701162	0.0774764803541782	0.12340896513558385	0.06751521859435529	0.1466519092418373	0.07194244604316546	0.12672938572219147
0.059767570558937465	0.5224128389596016	0.061427780852241286	0.5522966242390703	0.055893746541228556	0.35528500276701713	0.06862202545655784	0.17266187050359713	0.0630879911455451	0.1809629219701162	0.0774764803541782	0.12451577199778639	0.06751521859435529	0.14775871610403984	0.07194244604316546	0.12728278915329275
0.06032097399003874	0.5224128389596016	0.06198118428334256	0.5522966242390703	0.05644714997232983	0.35528500276701713	0.06862202545655784	0.17376867736579968	0.0630879911455451	0.18262313226342003	0.07969009407858328	0.12451577199778639	0.06862202545655784	0.14775871610403984	0.07304925290536801	0.12728278915329275
0.06032097399003874	0.5235196458218041	0.06198118428334256	0.5545102379634754	0.05644714997232983	0.35694521306032095	0.06862202545655784	0.1793027116768124	0.06364139457664637	0.18262313226342003	0.07969009407858328	0.12562257885998893	0.06862202545655784	0.14831211953514112	0.07304925290536801	0.12783619258439402
0.06087437742114001	0.5235196458218041	0.06253458771444383	0.5545102379634754	0.0570005534034311	0.35694521306032095	0.06917542888765911	0.1793027116768124	0.06364139457664637	0.1831765356945213	0.08024349750968456	0.12562257885998893	0.06917542888765911	0.14831211953514112	0.07470946319867183	0.12783619258439402
0.06087437742114001	0.5262866629773104	0.06253458771444383	0.5567238516878804	0.0570005534034311	0.3574986164914222	0.06917542888765911	0.18040951853901493	0.06419479800774765	0.1831765356945213	0.08024349750968456	0.1261759822910902	0.06917542888765911	0.14997232982844494	0.07470946319867183	0.12894299944659657
0.061427780852241286	0.5262866629773104	0.0630879911455451	0.5567238516878804	0.05866076369673492	0.3574986164914222	0.07028223574986164	0.18040951853901493	0.06419479800774765	0.18428334255672385	0.0813503043718871	0.1261759822910902	0.06972883231876037	0.14997232982844494	0.0752628666297731	0.12894299944659657
0.061427780852241286	0.533480907581627	0.0630879911455451	0.557830658550083	0.05866076369673492	0.3580520199225235	0.07028223574986164	0.18151632540121748	0.06474820143884892	0.18428334255672385	0.0813503043718871	0.12728278915329275	0.06972883231876037	0.1505257332595462	0.0752628666297731	0.12949640287769784
0.06198118428334256	0.533480907581627	0.06364139457664637	0.557830658550083	0.05921416712783619	0.3580520199225235	0.07083563918096292	0.18151632540121748	0.06474820143884892	0.18649695628112894	0.08190370780298838	0.12728278915329275	0.07028223574986164	0.1505257332595462	0.07692307692307693	0.12949640287769784
0.06198118428334256	0.5362479247371333	0.06364139457664637	0.5594908688433868	0.05921416712783619	0.35915882678472605	0.07083563918096292	0.18262313226342003	0.0653016048699502	0.18649695628112894	0.08190370780298838	0.1283895960154953	0.07028223574986164	0.15218594355285003	0.07692307692307693	0.1322634200332042
0.06253458771444383	0.5362479247371333	0.06419479800774765	0.5594908688433868	0.059767570558937465	0.35915882678472605	0.07138904261206419	0.18262313226342003	0.0653016048699502	0.1876037631433315	0.08245711123408965	0.1283895960154953	0.07083563918096292	0.15218594355285003	0.0774764803541782	0.1322634200332042
0.06253458771444383	0.5368013281682347	0.06419479800774765	0.560044272274488	0.059767570558937465	0.36137244050913114	0.07138904261206419	0.18372993912562258	0.06585500830105147	0.1876037631433315	0.08245711123408965	0.1306032097399004	0.07083563918096292	0.15384615384615385	0.0774764803541782	0.1344770337576093
0.0630879911455451	0.5368013281682347	0.06474820143884892	0.560044272274488	0.061427780852241286	0.36137244050913114	0.07249584947426674	0.18372993912562258	0.06585500830105147	0.19479800774764802	0.08411732152739347	0.1306032097399004	0.07138904261206419	0.15384615384615385	0.07858328721638075	0.1344770337576093
0.0630879911455451	0.5373547315993359	0.06474820143884892	0.5605976757055894	0.061427780852241286	0.3663530713890426	0.07249584947426674	0.18428334255672385	0.06640841173215274	0.19479800774764802	0.08411732152739347	0.13115661317100166	0.07138904261206419	0.15550636413945768	0.07858328721638075	0.13558384061981185
0.06419479800774765	0.5373547315993359	0.06585500830105147	0.5605976757055894	0.06253458771444383	0.3663530713890426	0.0752628666297731	0.18428334255672385	0.06640841173215274	0.19701162147205312	0.08577753182069729	0.13115661317100166	0.07304925290536801	0.15550636413945768	0.07969009407858328	0.13558384061981185
0.06419479800774765	0.5379081350304372	0.06585500830105147	0.5617044825677919	0.06253458771444383	0.36745987825124515	0.0752628666297731	0.1853901494189264	0.06696181516325402	0.19701162147205312	0.08577753182069729	0.13281682346430548	0.07304925290536801	0.15605976757055895	0.07969009407858328	0.1366906474820144
0.06474820143884892	0.5379081350304372	0.06640841173215274	0.5617044825677919	0.0630879911455451	0.36745987825124515	0.07581627006087438	0.1853901494189264	0.06696181516325402	0.19867183176535694	0.08633093525179857	0.13281682346430548	0.07360265633646929	0.15605976757055895	0.08079690094078583	0.1366906474820144
0.06474820143884892	0.5401217487548423	0.06640841173215274	0.5628112894299945	0.0630879911455451	0.3680132816823464	0.07581627006087438	0.1876037631433315	0.06751521859435529	0.19867183176535694	0.08633093525179857	0.13613724405091313	0.07360265633646929	0.15771997786386274	0.08079690094078583	0.13779745434421695
0.0653016048699502	0.5401217487548423	0.06751521859435529	0.5628112894299945	0.06364139457664637	0.3680132816823464	0.07636967349197565	0.1876037631433315	0.06751521859435529	0.20033204205866076	0.08743774211400111	0.13613724405091313	0.07415605976757056	0.15771997786386274	0.08245711123408965	0.13779745434421695
0.0653016048699502	0.5417819590481461	0.06751521859435529	0.5633646928610957	0.06364139457664637	0.36967349197565025	0.07636967349197565	0.18871057000553404	0.06862202545655784	0.20033204205866076	0.08743774211400111	0.13890426120641947	0.07415605976757056	0.15827338129496402	0.08245711123408965	0.13835085777531822
0.06585500830105147	0.5417819590481461	0.06862202545655784	0.5633646928610957	0.06419479800774765	0.36967349197565025	0.0774764803541782	0.18871057000553404	0.06862202545655784	0.20088544548976203	0.08799114554510237	0.13890426120641947	0.07470946319867183	0.15827338129496402	0.08301051466519092	0.13835085777531822
0.06585500830105147	0.5423353624792474	0.06862202545655784	0.5644714997232982	0.06419479800774765	0.3707802988378528	0.0774764803541782	0.1914775871610404	0.06917542888765911	0.20088544548976203	0.08799114554510237	0.140011068068622	0.07470946319867183	0.1588267847260653	0.08301051466519092	0.140011068068622
0.06640841173215274	0.5423353624792474	0.06917542888765911	0.5644714997232982	0.0653016048699502	0.3707802988378528	0.07858328721638075	0.1914775871610404	0.06917542888765911	0.2014388489208633	0.08854454897620365	0.140011068068622	0.0752628666297731	0.1588267847260653	0.0835639180962922	0.140011068068622
0.06640841173215274	0.5428887659103486	0.06917542888765911	0.5655783065855008	0.0653016048699502	0.37188710570005534	0.07858328721638075	0.19313779745434423	0.07028223574986164	0.2014388489208633	0.08854454897620365	0.14111787493082456	0.0752628666297731	0.15938018815716656	0.0835639180962922	0.1405644714997233
0.06751521859435529	0.5428887659103486	0.06972883231876037	0.5655783065855008	0.06585500830105147	0.37188710570005534	0.07913669064748201	0.19313779745434423	0.07028223574986164	0.20309905921416713	0.08909795240730492	0.14111787493082456	0.07692307692307693	0.15938018815716656	0.08411732152739347	0.1405644714997233
0.06751521859435529	0.5451023796347537	0.06972883231876037	0.5666851134477033	0.06585500830105147	0.3746541228555617	0.07913669064748201	0.19479800774764802	0.07083563918096292	0.20309905921416713	0.08909795240730492	0.14277808522412838	0.07692307692307693	0.16159380188157166	0.08411732152739347	0.1422246817930271
0.06806862202545656	0.5451023796347537	0.07028223574986164	0.5666851134477033	0.06696181516325402	0.3746541228555617	0.07969009407858328	0.19479800774764802	0.07083563918096292	0.20420586607636967	0.0896513558384062	0.14277808522412838	0.0774764803541782	0.16159380188157166	0.08467072495849474	0.1422246817930271
0.06806862202545656	0.545655783065855	0.07028223574986164	0.5672385168788047	0.06696181516325402	0.3790813503043719	0.07969009407858328	0.19590481460985057	0.07138904261206419	0.20420586607636967	0.0896513558384062	0.14388489208633093	0.0774764803541782	0.1649142224681793	0.08467072495849474	0.1444382955174322
0.06862202545655784	0.545655783065855	0.07083563918096292	0.5672385168788047	0.06806862202545656	0.3790813503043719	0.08024349750968456	0.19590481460985057	0.07138904261206419	0.2080796900940786	0.09020475926950747	0.14388489208633093	0.07913669064748201	0.1649142224681793	0.08522412838959602	0.1444382955174322
0.06862202545655784	0.5467625899280576	0.07083563918096292	0.5677919203099059	0.06806862202545656	0.38240177089097954	0.08024349750968456	0.19701162147205312	0.07194244604316546	0.2080796900940786	0.09020475926950747	0.1444382955174322	0.07913669064748201	0.1671278361925844	0.08522412838959602	0.14554510237963475
0.06917542888765911	0.5467625899280576	0.07249584947426674	0.5677919203099059	0.06862202545655784	0.38240177089097954	0.08079690094078583	0.19701162147205312	0.07194244604316546	0.20863309352517986	0.09075816270060874	0.1444382955174322	0.07969009407858328	0.1671278361925844	0.08577753182069729	0.14554510237963475
0.06917542888765911	0.5473159933591588	0.07249584947426674	0.5683453237410072	0.06862202545655784	0.3829551743220808	0.08079690094078583	0.1975650249031544	0.07249584947426674	0.20863309352517986	0.09075816270060874	0.14609850581073602	0.07969009407858328	0.16823464305478694	0.08577753182069729	0.14609850581073602
0.06972883231876037	0.5473159933591588	0.07304925290536801	0.5683453237410072	0.06917542888765911	0.3829551743220808	0.0813503043718871	0.1975650249031544	0.07249584947426674	0.21140011068068623	0.09131156613171001	0.14609850581073602	0.08079690094078583	0.16823464305478694	0.08633093525179857	0.14609850581073602
0.06972883231876037	0.5478693967902601	0.07304925290536801	0.5705589374654123	0.06917542888765911	0.38406198118428336	0.0813503043718871	0.20309905921416713	0.07304925290536801	0.21140011068068623	0.09131156613171001	0.1466519092418373	0.08079690094078583	0.17487548422800223	0.08633093525179857	0.1466519092418373
0.07028223574986164	0.5478693967902601	0.07415605976757056	0.5705589374654123	0.06972883231876037	0.38406198118428336	0.08190370780298838	0.20309905921416713	0.07304925290536801	0.21306032097399003	0.09186496956281129	0.1466519092418373	0.08190370780298838	0.17487548422800223	0.08688433868289984	0.1466519092418373
0.07028223574986164	0.5489762036524627	0.07415605976757056	0.5716657443276149	0.06972883231876037	0.38848920863309355	0.08190370780298838	0.20420586607636967	0.07470946319867183	0.21306032097399003	0.09186496956281129	0.14720531267293857	0.08190370780298838	0.17598229109020475	0.08688433868289984	0.1488655229662424
0.07138904261206419	0.5489762036524627	0.07470946319867183	0.5716657443276149	0.07028223574986164	0.38848920863309355	0.08245711123408965	0.20420586607636967	0.07470946319867183	0.21638074156059767	0.09352517985611511	0.14720531267293857	0.08301051466519092	0.17598229109020475	0.08743774211400111	0.1488655229662424
0.07138904261206419	0.5506364139457665	0.07470946319867183	0.5733259546209186	0.07028223574986164	0.38904261206419477	0.08245711123408965	0.20531267293857222	0.0752628666297731	0.21638074156059767	0.09352517985611511	0.14775871610403984	0.08301051466519092	0.1770890979524073	0.08743774211400111	0.14997232982844494
0.07249584947426674	0.5506364139457665	0.07581627006087438	0.5733259546209186	0.07083563918096292	0.38904261206419477	0.08301051466519092	0.20531267293857222	0.0752628666297731	0.21748754842280021	0.09407858328721638	0.14775871610403984	0.0835639180962922	0.1770890979524073	0.08799114554510237	0.14997232982844494
0.07249584947426674	0.5511898173768678	0.07581627006087438	0.5755395683453237	0.07083563918096292	0.38959601549529604	0.08301051466519092	0.20918649695628114	0.07581627006087438	0.21748754842280021	0.09407858328721638	0.1488655229662424	0.0835639180962922	0.18040951853901493	0.08799114554510237	0.1510791366906475
0.07304925290536801	0.5511898173768678	0.07636967349197565	0.5755395683453237	0.07194244604316546	0.38959601549529604	0.08411732152739347	0.20918649695628114	0.07581627006087438	0.2197011621472053	0.09463198671831766	0.1488655229662424	0.08411732152739347	0.18040951853901493	0.08854454897620365	0.1510791366906475
0.07304925290536801	0.5534034311012729	0.07636967349197565	0.576092971776425	0.07194244604316546	0.3901494189263973	0.08411732152739347	0.21029330381848368	0.07636967349197565	0.2197011621472053	0.09463198671831766	0.1505257332595462	0.08411732152739347	0.1809629219701162	0.08854454897620365	0.15163254012174876
0.07360265633646929	0.5534034311012729	0.07802988378527947	0.576092971776425	0.07249584947426674	0.3901494189263973	0.08467072495849474	0.21029330381848368	0.07636967349197565	0.22080796900940786	0.09629219701162148	0.1505257332595462	0.08467072495849474	0.1809629219701162	0.09075816270060874	0.15163254012174876
0.07360265633646929	0.5550636413945766	0.07802988378527947	0.5777531820697288	0.07249584947426674	0.3923630326508024	0.08467072495849474	0.21416712783619257	0.07692307692307693	0.22080796900940786	0.09629219701162148	0.15163254012174876	0.08467072495849474	0.1831765356945213	0.09075816270060874	0.15439955727725513
0.07470946319867183	0.5550636413945766	0.07858328721638075	0.5777531820697288	0.07304925290536801	0.3923630326508024	0.08522412838959602	0.21416712783619257	0.07692307692307693	0.22302158273381295	0.09739900387382401	0.15163254012174876	0.08522412838959602	0.1831765356945213	0.09131156613171001	0.15439955727725513
0.07470946319867183	0.5572772551189817	0.07858328721638075	0.5783065855008301	0.07304925290536801	0.3929164360819037	0.08522412838959602	0.21472053126729385	0.0774764803541782	0.22302158273381295	0.09739900387382401	0.1527393469839513	0.08522412838959602	0.18594355285002767	0.09131156613171001	0.15605976757055895
0.0752628666297731	0.5572772551189817	0.07913669064748201	0.5783065855008301	0.07415605976757056	0.3929164360819037	0.08577753182069729	0.21472053126729385	0.0774764803541782	0.22468179302711677	0.09850581073602656	0.1527393469839513	0.08743774211400111	0.18594355285002767	0.09241837299391256	0.15605976757055895
0.0752628666297731	0.5605976757055894	0.07913669064748201	0.5794133923630327	0.07415605976757056	0.39568345323741005	0.08577753182069729	0.21638074156059767	0.07858328721638075	0.22468179302711677	0.09850581073602656	0.15329275041505258	0.08743774211400111	0.18649695628112894	0.09241837299391256	0.1571665744327615
0.07581627006087438	0.5605976757055894	0.08024349750968456	0.5794133923630327	0.07692307692307693	0.39568345323741005	0.08633093525179857	0.21638074156059767	0.07858328721638075	0.22744881018262314	0.09905921416712783	0.15329275041505258	0.08909795240730492	0.18649695628112894	0.09297177642501384	0.1571665744327615
0.07581627006087438	0.5611510791366906	0.08024349750968456	0.5805201992252352	0.07692307692307693	0.3967902600996126	0.08633093525179857	0.2180409518539015	0.07913669064748201	0.22744881018262314	0.09905921416712783	0.15384615384615385	0.08909795240730492	0.18705035971223022	0.09297177642501384	0.15771997786386274
0.07802988378527947	0.5611510791366906	0.0813503043718871	0.5805201992252352	0.07802988378527947	0.3967902600996126	0.08688433868289984	0.2180409518539015	0.07913669064748201	0.2285556170448257	0.0996126175982291	0.15384615384615385	0.0896513558384062	0.18705035971223022	0.09352517985611511	0.15771997786386274
0.07802988378527947	0.5622578859988931	0.0813503043718871	0.5816270060874378	0.07802988378527947	0.39789706696181515	0.08688433868289984	0.21859435528500276	0.07969009407858328	0.2285556170448257	0.0996126175982291	0.15550636413945768	0.0896513558384062	0.18815716657443277	0.09352517985611511	0.15993359158826784
0.07913669064748201	0.5622578859988931	0.08190370780298838	0.5816270060874378	0.07969009407858328	0.39789706696181515	0.08743774211400111	0.21859435528500276	0.07969009407858328	0.22966242390702823	0.10016602102933038	0.15550636413945768	0.09075816270060874	0.18815716657443277	0.09407858328721638	0.15993359158826784
0.07913669064748201	0.5633646928610957	0.08190370780298838	0.5827338129496403	0.07969009407858328	0.39955727725511897	0.08743774211400111	0.22136137244050913	0.08024349750968456	0.22966242390702823	0.10016602102933038	0.15605976757055895	0.09075816270060874	0.1892639734366353	0.09407858328721638	0.16159380188157166
0.07969009407858328	0.5633646928610957	0.08245711123408965	0.5827338129496403	0.08190370780298838	0.39955727725511897	0.08854454897620365	0.22136137244050913	0.08024349750968456	0.2318760376314333	0.1018262313226342	0.15605976757055895	0.09241837299391256	0.1892639734366353	0.09463198671831766	0.16159380188157166
0.07969009407858328	0.5644714997232982	0.08245711123408965	0.5838406198118429	0.08190370780298838	0.40011068068622024	0.08854454897620365	0.2241283895960155	0.08079690094078583	0.2318760376314333	0.1018262313226342	0.1571665744327615	0.09241837299391256	0.19313779745434423	0.09463198671831766	0.1627006087437742
0.08024349750968456	0.5644714997232982	0.08301051466519092	0.5838406198118429	0.08245711123408965	0.40011068068622024	0.08909795240730492	0.2241283895960155	0.08079690094078583	0.2340896513558384	0.10237963475373547	0.1571665744327615	0.09352517985611511	0.19313779745434423	0.09518539014941893	0.1627006087437742
0.08024349750968456	0.5655783065855008	0.08301051466519092	0.5843940232429441	0.08245711123408965	0.4034311012728279	0.08909795240730492	0.22523519645821805	0.08190370780298838	0.2340896513558384	0.10237963475373547	0.15827338129496402	0.09352517985611511	0.19424460431654678	0.09518539014941893	0.16602102933038185
0.08079690094078583	0.5655783065855008	0.0835639180962922	0.5843940232429441	0.08301051466519092	0.4034311012728279	0.0896513558384062	0.22523519645821805	0.08190370780298838	0.23464305478693967	0.10293303818483675	0.15827338129496402	0.09518539014941893	0.19424460431654678	0.0957387935805202	0.16602102933038185
0.08079690094078583	0.5683453237410072	0.0835639180962922	0.586054233536248	0.08301051466519092	0.405644714997233	0.0896513558384062	0.2280022136137244	0.08245711123408965	0.23464305478693967	0.10293303818483675	0.15938018815716656	0.09518539014941893	0.19590481460985057	0.0957387935805202	0.1671278361925844
0.0813503043718871	0.5683453237410072	0.08577753182069729	0.586054233536248	0.0835639180962922	0.405644714997233	0.09020475926950747	0.2280022136137244	0.08245711123408965	0.23519645821804094	0.10348644161593802	0.15938018815716656	0.0957387935805202	0.19590481460985057	0.09739900387382401	0.1671278361925844
0.0813503043718871	0.5694521306032098	0.08577753182069729	0.5866076369673492	0.0835639180962922	0.4078583287216381	0.09020475926950747	0.23298284449363585	0.0835639180962922	0.23519645821804094	0.10348644161593802	0.16104039845047038	0.0957387935805202	0.19645821804095184	0.09739900387382401	0.16823464305478694
0.08190370780298838	0.5694521306032098	0.08688433868289984	0.5866076369673492	0.08411732152739347	0.4078583287216381	0.09075816270060874	0.23298284449363585	0.0835639180962922	0.23685666851134476	0.1040398450470393	0.16104039845047038	0.09629219701162148	0.19645821804095184	0.09795240730492528	0.16823464305478694
0.08190370780298838	0.5716657443276149	0.08688433868289984	0.5888212506917543	0.08411732152739347	0.41283895960154954	0.09075816270060874	0.23464305478693967	0.08411732152739347	0.23685666851134476	0.1040398450470393	0.16214720531267293	0.09629219701162148	0.1975650249031544	0.09795240730492528	0.16878804648588822
0.08245711123408965	0.5716657443276149	0.08743774211400111	0.5888212506917543	0.08522412838959602	0.41283895960154954	0.09186496956281129	0.23464305478693967	0.08411732152739347	0.23741007194244604	0.10514665190924184	0.16214720531267293	0.09795240730492528	0.1975650249031544	0.0996126175982291	0.16878804648588822
0.08245711123408965	0.5722191477587161	0.08743774211400111	0.5899280575539568	0.08522412838959602	0.4133923630326508	0.09186496956281129	0.23519645821804094	0.08522412838959602	0.23741007194244604	0.10514665190924184	0.1627006087437742	0.09795240730492528	0.19811842833425566	0.0996126175982291	0.17044825677919204
0.08301051466519092	0.5722191477587161	0.08799114554510237	0.5899280575539568	0.08577753182069729	0.4133923630326508	0.09241837299391256	0.23519645821804094	0.08522412838959602	0.24073049252905368	0.10680686220254565	0.1627006087437742	0.09850581073602656	0.19811842833425566	0.10071942446043165	0.17044825677919204
0.08301051466519092	0.5727725511898174	0.08799114554510237	0.5904814609850582	0.08577753182069729	0.4139457664637521	0.09241837299391256	0.2363032650802435	0.08633093525179857	0.24073049252905368	0.10680686220254565	0.16325401217487548	0.09850581073602656	0.20033204205866076	0.10071942446043165	0.1710016602102933
0.08522412838959602	0.5727725511898174	0.0896513558384062	0.5904814609850582	0.08633093525179857	0.4139457664637521	0.09352517985611511	0.2363032650802435	0.08633093525179857	0.24183729939125623	0.10736026563364692	0.16325401217487548	0.09905921416712783	0.20033204205866076	0.1018262313226342	0.1710016602102933
0.08522412838959602	0.5733259546209186	0.0896513558384062	0.5910348644161594	0.08633093525179857	0.4161593801881572	0.09352517985611511	0.23685666851134476	0.08799114554510237	0.24183729939125623	0.10736026563364692	0.16436081903707803	0.09905921416712783	0.20088544548976203	0.1018262313226342	0.17376867736579968
0.08577753182069729	0.5733259546209186	0.09075816270060874	0.5910348644161594	0.08909795240730492	0.4161593801881572	0.09407858328721638	0.23685666851134476	0.08799114554510237	0.2484781405644715	0.1079136690647482	0.16436081903707803	0.0996126175982291	0.20088544548976203	0.10237963475373547	0.17376867736579968
0.08577753182069729	0.5744327614831212	0.09075816270060874	0.5921416712783619	0.08909795240730492	0.41671278361925845	0.09407858328721638	0.23741007194244604	0.08854454897620365	0.2484781405644715	0.1079136690647482	0.16546762589928057	0.0996126175982291	0.2014388489208633	0.10237963475373547	0.17487548422800223
0.08688433868289984	0.5744327614831212	0.09131156613171001	0.5921416712783619	0.09020475926950747	0.41671278361925845	0.09463198671831766	0.23741007194244604	0.08854454897620365	0.2501383508577753	0.10957387935805202	0.16546762589928057	0.10071942446043165	0.2014388489208633	0.10348644161593802	0.17487548422800223
0.08688433868289984	0.5749861649142225	0.09131156613171001	0.5960154952960708	0.09020475926950747	0.417819590481461	0.09463198671831766	0.2379634753735473	0.08909795240730492	0.2501383508577753	0.10957387935805202	0.16989485334809076	0.10071942446043165	0.20531267293857222	0.10348644161593802	0.17764250138350857
0.08799114554510237	0.5749861649142225	0.09186496956281129	0.5960154952960708	0.09075816270060874	0.417819590481461	0.09518539014941893	0.2379634753735473	0.09020475926950747	0.2501383508577753	0.11234089651355839	0.16989485334809076	0.10293303818483675	0.20531267293857222	0.1040398450470393	0.17764250138350857
0.08799114554510237	0.5766463752075263	0.09186496956281129	0.5965688987271721	0.09075816270060874	0.41892639734366355	0.09518539014941893	0.23851687880464859	0.09020475926950747	0.2517985611510791	0.11234089651355839	0.1710016602102933	0.10293303818483675	0.2058660763696735	0.1040398450470393	0.18151632540121748
0.08909795240730492	0.5766463752075263	0.09407858328721638	0.5965688987271721	0.09131156613171001	0.41892639734366355	0.09684560044272275	0.23851687880464859	0.09075816270060874	0.2517985611510791	0.11289429994465966	0.1710016602102933	0.10348644161593802	0.2058660763696735	0.10459324847814057	0.18151632540121748
0.08909795240730492	0.5783065855008301	0.09407858328721638	0.5987825124515772	0.09131156613171001	0.4216934144991699	0.09684560044272275	0.24073049252905368	0.09075816270060874	0.2523519645821804	0.11289429994465966	0.17266187050359713	0.10348644161593802	0.20641947980077477	0.10459324847814057	0.18206972883231876
0.09020475926950747	0.5783065855008301	0.09463198671831766	0.5987825124515772	0.09186496956281129	0.4216934144991699	0.09739900387382401	0.24073049252905368	0.09131156613171001	0.2523519645821804	0.1140011068068622	0.17266187050359713	0.1040398450470393	0.20641947980077477	0.10514665190924184	0.18206972883231876
0.09020475926950747	0.5805201992252352	0.09463198671831766	0.5993359158826784	0.09186496956281129	0.42335362479247374	0.09739900387382401	0.24183729939125623	0.09131156613171001	0.25345877144438295	0.1140011068068622	0.1732152739346984	0.1040398450470393	0.20697288323187604	0.10514665190924184	0.18262313226342003
0.09075816270060874	0.5805201992252352	0.09518539014941893	0.5993359158826784	0.09241837299391256	0.42335362479247374	0.09905921416712783	0.24183729939125623	0.09186496956281129	0.25345877144438295	0.11621472053126729	0.1732152739346984	0.10514665190924184	0.20697288323187604	0.10570005534034312	0.18262313226342003
0.09075816270060874	0.5838406198118429	0.09518539014941893	0.5998893193137798	0.09241837299391256	0.43054786939679024	0.09905921416712783	0.24349750968456005	0.09186496956281129	0.2545655783065855	0.11621472053126729	0.17376867736579968	0.10514665190924184	0.20918649695628114	0.10570005534034312	0.1831765356945213
0.09186496956281129	0.5838406198118429	0.09629219701162148	0.5998893193137798	0.09352517985611511	0.43054786939679024	0.0996126175982291	0.24349750968456005	0.09241837299391256	0.2545655783065855	0.11676812396236856	0.17376867736579968	0.10570005534034312	0.20918649695628114	0.10625345877144439	0.1831765356945213
0.09186496956281129	0.5843940232429441	0.09629219701162148	0.600442722744881	0.09352517985611511	0.43276148312119533	0.0996126175982291	0.24737133370226896	0.09241837299391256	0.25511898173768677	0.11676812396236856	0.17598229109020475	0.10570005534034312	0.21029330381848368	0.10625345877144439	0.18483674598782512
0.09407858328721638	0.5843940232429441	0.09739900387382401	0.600442722744881	0.09407858328721638	0.43276148312119533	0.10016602102933038	0.24737133370226896	0.09297177642501384	0.25511898173768677	0.11787493082457111	0.17598229109020475	0.10625345877144439	0.21029330381848368	0.10680686220254565	0.18483674598782512
0.09407858328721638	0.5855008301051466	0.09739900387382401	0.6021029330381849	0.09407858328721638	0.43497509684560043	0.10016602102933038	0.24903154399557278	0.09297177642501384	0.2567791920309906	0.11787493082457111	0.17819590481460984	0.10625345877144439	0.2119535141117875	0.10680686220254565	0.1876037631433315
0.09463198671831766	0.5855008301051466	0.0996126175982291	0.6021029330381849	0.09518539014941893	0.43497509684560043	0.10071942446043165	0.24903154399557278	0.09407858328721638	0.2567791920309906	0.11842833425567238	0.17819590481460984	0.10736026563364692	0.2119535141117875	0.11012728278915329	0.1876037631433315
0.09463198671831766	0.5866076369673492	0.0996126175982291	0.6032097399003874	0.09518539014941893	0.4355285002767017	0.10071942446043165	0.25511898173768677	0.09407858328721638	0.2584394023242944	0.11842833425567238	0.1809629219701162	0.10736026563364692	0.21250691754288878	0.11012728278915329	0.1892639734366353
0.0957387935805202	0.5866076369673492	0.10127282789153293	0.6032097399003874	0.09629219701162148	0.4355285002767017	0.10127282789153293	0.25511898173768677	0.09518539014941893	0.2584394023242944	0.11898173768677366	0.1809629219701162	0.10846707249584947	0.21250691754288878	0.11123408965135584	0.1892639734366353
0.0957387935805202	0.5882678472606531	0.10127282789153293	0.60431654676259	0.09629219701162148	0.4377421140011068	0.10127282789153293	0.25567238516878804	0.09518539014941893	0.25954620918649696	0.11898173768677366	0.18151632540121748	0.10846707249584947	0.21306032097399003	0.11123408965135584	0.19424460431654678
0.09684560044272275	0.5882678472606531	0.10348644161593802	0.60431654676259	0.09850581073602656	0.4377421140011068	0.10237963475373547	0.25567238516878804	0.0957387935805202	0.25954620918649696	0.11953514111787493	0.18151632540121748	0.11234089651355839	0.21306032097399003	0.11178749308245711	0.19424460431654678
0.09684560044272275	0.5904814609850582	0.10348644161593802	0.6048699501936912	0.09850581073602656	0.43829551743220807	0.10237963475373547	0.25788599889319314	0.0957387935805202	0.2606530160486995	0.11953514111787493	0.18372993912562258	0.11234089651355839	0.21527393469839512	0.11178749308245711	0.19479800774764802
0.09739900387382401	0.5904814609850582	0.1040398450470393	0.6048699501936912	0.0996126175982291	0.43829551743220807	0.10459324847814057	0.25788599889319314	0.09629219701162148	0.2606530160486995	0.1200885445489762	0.18372993912562258	0.11289429994465966	0.21527393469839512	0.11289429994465966	0.19479800774764802
0.09739900387382401	0.5921416712783619	0.1040398450470393	0.6054233536247925	0.0996126175982291	0.43884892086330934	0.10459324847814057	0.25954620918649696	0.09629219701162148	0.26175982291090205	0.1200885445489762	0.18428334255672385	0.11289429994465966	0.2158273381294964	0.11289429994465966	0.19645821804095184
0.09905921416712783	0.5921416712783619	0.10570005534034312	0.6054233536247925	0.10071942446043165	0.43884892086330934	0.10514665190924184	0.25954620918649696	0.09684560044272275	0.26175982291090205	0.12064194798007748	0.18428334255672385	0.1140011068068622	0.2158273381294964	0.11344770337576093	0.19645821804095184
0.09905921416712783	0.5965688987271721	0.10570005534034312	0.6076369673491976	0.10071942446043165	0.4399557277255119	0.10514665190924184	0.26009961261759823	0.09684560044272275	0.2634200332042059	0.12064194798007748	0.18483674598782512	0.1140011068068622	0.21859435528500276	0.11344770337576093	0.19701162147205312
0.10016602102933038	0.5965688987271721	0.10680686220254565	0.6076369673491976	0.10127282789153293	0.4399557277255119	0.10570005534034312	0.26009961261759823	0.09795240730492528	0.2634200332042059	0.1223021582733813	0.18483674598782512	0.11621472053126729	0.21859435528500276	0.1140011068068622	0.19701162147205312
0.10016602102933038	0.5971223021582733	0.10680686220254565	0.6081903707802988	0.10127282789153293	0.44327614831211953	0.10570005534034312	0.2623132263420033	0.09795240730492528	0.2645268400664084	0.1223021582733813	0.18705035971223022	0.11621472053126729	0.21914775871610404	0.1140011068068622	0.19867183176535694
0.10127282789153293	0.5971223021582733	0.10736026563364692	0.6081903707802988	0.10237963475373547	0.44327614831211953	0.10680686220254565	0.2623132263420033	0.09850581073602656	0.2645268400664084	0.12340896513558385	0.18705035971223022	0.11676812396236856	0.21914775871610404	0.11510791366906475	0.19867183176535694
0.10127282789153293	0.5987825124515772	0.10736026563364692	0.6092971776425014	0.10237963475373547	0.4443829551743221	0.10680686220254565	0.2645268400664084	0.09850581073602656	0.2650802434975097	0.12340896513558385	0.18815716657443277	0.11676812396236856	0.22080796900940786	0.11510791366906475	0.2014388489208633
0.10293303818483675	0.5987825124515772	0.1079136690647482	0.6092971776425014	0.10348644161593802	0.4443829551743221	0.10736026563364692	0.2645268400664084	0.0996126175982291	0.2650802434975097	0.12396236856668512	0.18815716657443277	0.11732152739346983	0.22080796900940786	0.11566131710016603	0.2014388489208633
0.10293303818483675	0.6026563364692861	0.1079136690647482	0.6098505810736027	0.10348644161593802	0.44548976203652463	0.10736026563364692	0.26563364692861097	0.0996126175982291	0.26840066408411734	0.12396236856668512	0.19037078029883786	0.11732152739346983	0.22136137244050913	0.11566131710016603	0.20199225235196458
0.10459324847814057	0.6026563364692861	0.10846707249584947	0.6098505810736027	0.1040398450470393	0.44548976203652463	0.1079136690647482	0.26563364692861097	0.10127282789153293	0.26840066408411734	0.12562257885998893	0.19037078029883786	0.11898173768677366	0.22136137244050913	0.11621472053126729	0.20199225235196458
0.10459324847814057	0.60431654676259	0.10846707249584947	0.6109573879358052	0.1040398450470393	0.448256779192031	0.1079136690647482	0.26618705035971224	0.10127282789153293	0.2689540675152186	0.12562257885998893	0.19092418372993913	0.11898173768677366	0.2219147758716104	0.11621472053126729	0.20254565578306585
0.10570005534034312	0.60431654676259	0.10902047592695074	0.6109573879358052	0.10514665190924184	0.448256779192031	0.10846707249584947	0.26618705035971224	0.10293303818483675	0.2689540675152186	0.12672938572219147	0.19092418372993913	0.11953514111787493	0.2219147758716104	0.11676812396236856	0.20254565578306585
0.10570005534034312	0.6048699501936912	0.10902047592695074	0.6137244050913115	0.10514665190924184	0.44936358605423354	0.10846707249584947	0.2672938572219148	0.10293303818483675	0.2711676812396237	0.12672938572219147	0.19258439402324296	0.11953514111787493	0.22246817930271168	0.11676812396236856	0.20420586607636967
0.10736026563364692	0.6048699501936912	0.10957387935805202	0.6137244050913115	0.10570005534034312	0.44936358605423354	0.10957387935805202	0.2672938572219148	0.10348644161593802	0.2711676812396237	0.12728278915329275	0.19258439402324296	0.1200885445489762	0.22246817930271168	0.11787493082457111	0.20420586607636967
0.10736026563364692	0.6054233536247925	0.10957387935805202	0.6148312119535141	0.10570005534034312	0.4521306032097399	0.10957387935805202	0.26784726065301606	0.10348644161593802	0.271721084670725	0.12728278915329275	0.19313779745434423	0.1200885445489762	0.22468179302711677	0.11787493082457111	0.20475926950747095
0.10846707249584947	0.6054233536247925	0.11068068622025456	0.6148312119535141	0.10680686220254565	0.4521306032097399	0.11123408965135584	0.26784726065301606	0.1040398450470393	0.271721084670725	0.12783619258439402	0.19313779745434423	0.12064194798007748	0.22468179302711677	0.11842833425567238	0.20475926950747095
0.10846707249584947	0.6059767570558937	0.11068068622025456	0.6153846153846154	0.10680686220254565	0.4526840066408412	0.11123408965135584	0.2695074709463199	0.1040398450470393	0.27227448810182625	0.12783619258439402	0.19424460431654678	0.12064194798007748	0.22578859988931932	0.11842833425567238	0.2058660763696735
0.10957387935805202	0.6059767570558937	0.11123408965135584	0.6153846153846154	0.10736026563364692	0.4526840066408412	0.11178749308245711	0.2695074709463199	0.10625345877144439	0.27227448810182625	0.12949640287769784	0.19424460431654678	0.1223021582733813	0.22578859988931932	0.11953514111787493	0.2058660763696735
0.10957387935805202	0.6076369673491976	0.11123408965135584	0.6175982291090205	0.10736026563364692	0.4548976203652463	0.11178749308245711	0.27061427780852243	0.10625345877144439	0.2733812949640288	0.12949640287769784	0.19479800774764802	0.1223021582733813	0.22689540675152187	0.11953514111787493	0.20641947980077477
0.11068068622025456	0.6076369673491976	0.11178749308245711	0.6175982291090205	0.1079136690647482	0.4548976203652463	0.11234089651355839	0.27061427780852243	0.10680686220254565	0.2733812949640288	0.1306032097399004	0.19479800774764802	0.12285556170448257	0.22689540675152187	0.1200885445489762	0.20641947980077477
0.11068068622025456	0.6081903707802988	0.11178749308245711	0.6181516325401217	0.1079136690647482	0.45545102379634755	0.11234089651355839	0.27227448810182625	0.10680686220254565	0.27448810182623135	0.1306032097399004	0.19590481460985057	0.12285556170448257	0.2280022136137244	0.1200885445489762	0.20697288323187604
0.11178749308245711	0.6081903707802988	0.11234089651355839	0.6181516325401217	0.10846707249584947	0.45545102379634755	0.11289429994465966	0.27227448810182625	0.10736026563364692	0.27448810182623135	0.13115661317100166	0.19590481460985057	0.12340896513558385	0.2280022136137244	0.12119535141117875	0.20697288323187604
0.11178749308245711	0.6087437742114001	0.11234089651355839	0.6192584394023243	0.10846707249584947	0.4587714443829552	0.11289429994465966	0.27393469839513007	0.10736026563364692	0.2755949086884339	0.13115661317100166	0.19645821804095184	0.12340896513558385	0.2285556170448257	0.12119535141117875	0.20752628666297732
0.11234089651355839	0.6087437742114001	0.11289429994465966	0.6192584394023243	0.10902047592695074	0.4587714443829552	0.11344770337576093	0.27393469839513007	0.1079136690647482	0.2755949086884339	0.13337022689540676	0.19645821804095184	0.12396236856668512	0.2285556170448257	0.12174875484228002	0.20752628666297732
0.11234089651355839	0.6092971776425014	0.11289429994465966	0.6209186496956282	0.10902047592695074	0.4609850581073603	0.11344770337576093	0.2750415052573326	0.1079136690647482	0.27614831211953517	0.13337022689540676	0.19811842833425566	0.12396236856668512	0.22910902047592696	0.12174875484228002	0.2080796900940786
0.11344770337576093	0.6092971776425014	0.11344770337576093	0.6209186496956282	0.10957387935805202	0.4609850581073603	0.1140011068068622	0.2750415052573326	0.10902047592695074	0.27614831211953517	0.13392363032650803	0.19811842833425566	0.12451577199778639	0.22910902047592696	0.1223021582733813	0.2080796900940786
0.11344770337576093	0.6115107913669064	0.11344770337576093	0.6231322634200332	0.10957387935805202	0.46153846153846156	0.1140011068068622	0.27614831211953517	0.10902047592695074	0.27670171555063644	0.13392363032650803	0.19977863862755948	0.12451577199778639	0.2302158273381295	0.1223021582733813	0.2097399003873824
0.1140011068068622	0.6115107913669064	0.11621472053126729	0.6231322634200332	0.11068068622025456	0.46153846153846156	0.11455451023796348	0.27614831211953517	0.10957387935805202	0.27670171555063644	0.1344770337576093	0.19977863862755948	0.12562257885998893	0.2302158273381295	0.12562257885998893	0.2097399003873824
0.1140011068068622	0.612617598229109	0.11621472053126729	0.6253458771444383	0.11068068622025456	0.4626452684006641	0.11455451023796348	0.27670171555063644	0.10957387935805202	0.27780852241283893	0.1344770337576093	0.20033204205866076	0.12562257885998893	0.23076923076923078	0.12562257885998893	0.21084670724958496
0.11455451023796348	0.612617598229109	0.11676812396236856	0.6253458771444383	0.11123408965135584	0.4626452684006641	0.11510791366906475	0.27670171555063644	0.11012728278915329	0.27780852241283893	0.13503043718871058	0.20033204205866076	0.1261759822910902	0.23076923076923078	0.1261759822910902	0.21084670724958496
0.11455451023796348	0.6137244050913115	0.11676812396236856	0.6258992805755396	0.11123408965135584	0.46319867183176533	0.11510791366906475	0.2772551189817377	0.11012728278915329	0.27946873270614275	0.13503043718871058	0.20088544548976203	0.1261759822910902	0.23132263420033206	0.1261759822910902	0.21306032097399003
0.11510791366906475	0.6137244050913115	0.11787493082457111	0.6258992805755396	0.11178749308245711	0.46319867183176533	0.11566131710016603	0.2772551189817377	0.11068068622025456	0.27946873270614275	0.13613724405091313	0.20088544548976203	0.12672938572219147	0.23132263420033206	0.12672938572219147	0.21306032097399003
0.11510791366906475	0.6148312119535141	0.11787493082457111	0.6264526840066409	0.11178749308245711	0.4637520752628666	0.11566131710016603	0.2789153292750415	0.11068068622025456	0.280022136137244	0.13613724405091313	0.2036524626452684	0.12672938572219147	0.23298284449363585	0.12672938572219147	0.21527393469839512
0.11566131710016603	0.6148312119535141	0.11842833425567238	0.6264526840066409	0.11234089651355839	0.4637520752628666	0.11621472053126729	0.2789153292750415	0.11123408965135584	0.280022136137244	0.13835085777531822	0.2036524626452684	0.12783619258439402	0.23298284449363585	0.12783619258439402	0.21527393469839512
0.11566131710016603	0.6175982291090205	0.11842833425567238	0.6275594908688434	0.11234089651355839	0.4643054786939679	0.11621472053126729	0.27946873270614275	0.11123408965135584	0.2811289429994466	0.13835085777531822	0.20420586607636967	0.12783619258439402	0.23464305478693967	0.12783619258439402	0.21748754842280021
0.11732152739346983	0.6175982291090205	0.11953514111787493	0.6275594908688434	0.11289429994465966	0.4643054786939679	0.11676812396236856	0.27946873270614275	0.11178749308245711	0.2811289429994466	0.13890426120641947	0.20420586607636967	0.12949640287769784	0.23464305478693967	0.1283895960154953	0.21748754842280021
0.11732152739346983	0.6198118428334256	0.11953514111787493	0.6281128942999447	0.11289429994465966	0.46485888212506915	0.11676812396236856	0.280022136137244	0.11178749308245711	0.2822357498616491	0.13890426120641947	0.20641947980077477	0.12949640287769784	0.2363032650802435	0.1283895960154953	0.22025456557830658
0.1200885445489762	0.6198118428334256	0.12064194798007748	0.6281128942999447	0.11455451023796348	0.46485888212506915	0.11732152739346983	0.280022136137244	0.11234089651355839	0.2822357498616491	0.140011068068622	0.20641947980077477	0.1306032097399004	0.2363032650802435	0.12894299944659657	0.22025456557830658
0.1200885445489762	0.6209186496956282	0.12064194798007748	0.628666297731046	0.11455451023796348	0.4659656889872717	0.11732152739346983	0.2805755395683453	0.11234089651355839	0.2850027670171555	0.140011068068622	0.20697288323187604	0.1306032097399004	0.23741007194244604	0.12894299944659657	0.22080796900940786
0.1223021582733813	0.6209186496956282	0.12119535141117875	0.628666297731046	0.11510791366906475	0.4659656889872717	0.11787493082457111	0.2805755395683453	0.11289429994465966	0.2850027670171555	0.1405644714997233	0.20697288323187604	0.1322634200332042	0.23741007194244604	0.13115661317100166	0.22080796900940786
0.1223021582733813	0.6231322634200332	0.12119535141117875	0.6297731045932484	0.11510791366906475	0.46651909241837297	0.11787493082457111	0.2811289429994466	0.11289429994465966	0.2872163807415606	0.1405644714997233	0.20752628666297732	0.1322634200332042	0.24073049252905368	0.13115661317100166	0.22302158273381295
0.12340896513558385	0.6231322634200332	0.12174875484228002	0.6297731045932484	0.11566131710016603	0.46651909241837297	0.11842833425567238	0.2811289429994466	0.1140011068068622	0.2872163807415606	0.1422246817930271	0.20752628666297732	0.1344770337576093	0.24073049252905368	0.13281682346430548	0.22302158273381295
0.12340896513558385	0.6242390702822358	0.12174875484228002	0.6303265080243498	0.11566131710016603	0.4681793027116768	0.11842833425567238	0.28168234643054785	0.1140011068068622	0.2888765910348644	0.1422246817930271	0.20863309352517986	0.1344770337576093	0.24294410625345877	0.13281682346430548	0.22523519645821805
0.12451577199778639	0.6242390702822358	0.12285556170448257	0.6303265080243498	0.11621472053126729	0.4681793027116768	0.11953514111787493	0.28168234643054785	0.11455451023796348	0.2888765910348644	0.14277808522412838	0.20863309352517986	0.13503043718871058	0.24294410625345877	0.13337022689540676	0.22523519645821805
0.12451577199778639	0.6253458771444383	0.12285556170448257	0.630879911455451	0.11621472053126729	0.46873270614277807	0.11953514111787493	0.2827891532927504	0.11455451023796348	0.28998339789706695	0.14277808522412838	0.20918649695628114	0.13503043718871058	0.24405091311566132	0.13337022689540676	0.22689540675152187
0.12506917542888765	0.6253458771444383	0.12340896513558385	0.630879911455451	0.11732152739346983	0.46873270614277807	0.1200885445489762	0.2827891532927504	0.11566131710016603	0.28998339789706695	0.1444382955174322	0.20918649695628114	0.13558384061981185	0.24405091311566132	0.13392363032650803	0.22689540675152187
0.12506917542888765	0.6275594908688434	0.12340896513558385	0.6336469286109574	0.11732152739346983	0.4720531267293857	0.1200885445489762	0.2844493635860542	0.11566131710016603	0.2916436081903708	0.1444382955174322	0.21029330381848368	0.13558384061981185	0.24626452684006642	0.13392363032650803	0.22744881018262314
0.1261759822910902	0.6275594908688434	0.12396236856668512	0.6336469286109574	0.11842833425567238	0.4720531267293857	0.12064194798007748	0.2844493635860542	0.11621472053126729	0.2916436081903708	0.14499169894853348	0.21029330381848368	0.13613724405091313	0.24626452684006642	0.13558384061981185	0.22744881018262314
0.1261759822910902	0.6281128942999447	0.12396236856668512	0.6347537354731599	0.11842833425567238	0.47315993359158826	0.12064194798007748	0.2850027670171555	0.11621472053126729	0.2927504150525733	0.14499169894853348	0.21084670724958496	0.13613724405091313	0.2468179302711677	0.13558384061981185	0.22966242390702823
0.12672938572219147	0.6281128942999447	0.1261759822910902	0.6347537354731599	0.11898173768677366	0.47315993359158826	0.12119535141117875	0.2850027670171555	0.11676812396236856	0.2927504150525733	0.14609850581073602	0.21084670724958496	0.13835085777531822	0.2468179302711677	0.13613724405091313	0.22966242390702823
0.12672938572219147	0.6325401217487548	0.1261759822910902	0.6358605423353625	0.11898173768677366	0.4742667404537908	0.12119535141117875	0.28555617044825676	0.11676812396236856	0.2933038184836746	0.14609850581073602	0.21250691754288878	0.13835085777531822	0.2506917542888766	0.13613724405091313	0.2302158273381295
0.12728278915329275	0.6325401217487548	0.12783619258439402	0.6358605423353625	0.1223021582733813	0.4742667404537908	0.12174875484228002	0.28555617044825676	0.11732152739346983	0.2933038184836746	0.1466519092418373	0.21250691754288878	0.140011068068622	0.2506917542888766	0.13779745434421695	0.2302158273381295
0.12728278915329275	0.6342003320420586	0.12783619258439402	0.6364139457664637	0.1223021582733813	0.4748201438848921	0.12174875484228002	0.28832318760376313	0.11732152739346983	0.2955174322080797	0.1466519092418373	0.21693414499169894	0.140011068068622	0.25345877144438295	0.13779745434421695	0.2318760376314333
0.12949640287769784	0.6342003320420586	0.12894299944659657	0.6364139457664637	0.12285556170448257	0.4748201438848921	0.12396236856668512	0.28832318760376313	0.11787493082457111	0.2955174322080797	0.14720531267293857	0.21693414499169894	0.1405644714997233	0.25345877144438295	0.13835085777531822	0.2318760376314333
0.12949640287769784	0.6347537354731599	0.12894299944659657	0.6375207526286663	0.12285556170448257	0.4759269507470946	0.12396236856668512	0.2888765910348644	0.11787493082457111	0.29662423907028224	0.14720531267293857	0.21748754842280021	0.1405644714997233	0.2562257885998893	0.13835085777531822	0.23242944106253458
0.1306032097399004	0.6347537354731599	0.13392363032650803	0.6375207526286663	0.12340896513558385	0.4759269507470946	0.12451577199778639	0.2888765910348644	0.11842833425567238	0.29662423907028224	0.14775871610403984	0.21748754842280021	0.14167127836192583	0.2562257885998893	0.140011068068622	0.23242944106253458
0.1306032097399004	0.6358605423353625	0.13392363032650803	0.6391809629219701	0.12340896513558385	0.4764803541781959	0.12451577199778639	0.2933038184836746	0.11842833425567238	0.3032650802434975	0.14775871610403984	0.21859435528500276	0.14167127836192583	0.2567791920309906	0.140011068068622	0.23298284449363585
0.13115661317100166	0.6358605423353625	0.13503043718871058	0.6391809629219701	0.12672938572219147	0.4764803541781959	0.12562257885998893	0.2933038184836746	0.11898173768677366	0.3032650802434975	0.1488655229662424	0.21859435528500276	0.14277808522412838	0.2567791920309906	0.14111787493082456	0.23298284449363585
0.13115661317100166	0.636967349197565	0.13503043718871058	0.6397343663530713	0.12672938572219147	0.47758716104039844	0.12562257885998893	0.2949640287769784	0.11898173768677366	0.30492529053680134	0.1488655229662424	0.2197011621472053	0.14277808522412838	0.25788599889319314	0.14111787493082456	0.2340896513558384
0.13171001660210294	0.636967349197565	0.13613724405091313	0.6397343663530713	0.12728278915329275	0.47758716104039844	0.1261759822910902	0.2949640287769784	0.1200885445489762	0.30492529053680134	0.14941892639734367	0.2197011621472053	0.14333148865522966	0.25788599889319314	0.1422246817930271	0.2340896513558384
0.13171001660210294	0.6375207526286663	0.13613724405091313	0.6408411732152739	0.12728278915329275	0.4781405644714997	0.1261759822910902	0.29662423907028224	0.1200885445489762	0.3054786939679026	0.14941892639734367	0.22025456557830658	0.14333148865522966	0.2589928057553957	0.1422246817930271	0.23519645821804094
0.13281682346430548	0.6375207526286663	0.13724405091311567	0.6408411732152739	0.12783619258439402	0.4781405644714997	0.12672938572219147	0.29662423907028224	0.12119535141117875	0.3054786939679026	0.14997232982844494	0.22025456557830658	0.14388489208633093	0.2589928057553957	0.14333148865522966	0.23519645821804094
0.13281682346430548	0.6391809629219701	0.13724405091311567	0.6413945766463752	0.12783619258439402	0.478693967902601	0.12672938572219147	0.2977310459324848	0.12119535141117875	0.30935251798561153	0.14997232982844494	0.22080796900940786	0.14388489208633093	0.25954620918649696	0.14333148865522966	0.23685666851134476
0.13337022689540676	0.6391809629219701	0.13779745434421695	0.6413945766463752	0.12894299944659657	0.478693967902601	0.1283895960154953	0.2977310459324848	0.12174875484228002	0.30935251798561153	0.1505257332595462	0.22080796900940786	0.14499169894853348	0.25954620918649696	0.14388489208633093	0.23685666851134476
0.13337022689540676	0.6397343663530713	0.13779745434421695	0.6425013835085778	0.12894299944659657	0.47924737133370227	0.1283895960154953	0.2993912562257886	0.12174875484228002	0.3099059214167128	0.1505257332595462	0.22246817930271168	0.14499169894853348	0.2612064194798008	0.14388489208633093	0.23851687880464859
0.13392363032650803	0.6397343663530713	0.13945766463752074	0.6425013835085778	0.12949640287769784	0.47924737133370227	0.1306032097399004	0.2993912562257886	0.1223021582733813	0.3099059214167128	0.15163254012174876	0.22246817930271168	0.1466519092418373	0.2612064194798008	0.1444382955174322	0.23851687880464859
0.13392363032650803	0.6419479800774764	0.13945766463752074	0.6447149972329829	0.12949640287769784	0.4803541781959048	0.1306032097399004	0.302158273381295	0.1223021582733813	0.3104593248478141	0.15163254012174876	0.22468179302711677	0.1466519092418373	0.2623132263420033	0.1444382955174322	0.23962368566685113
0.13613724405091313	0.6419479800774764	0.140011068068622	0.6447149972329829	0.13004980630879912	0.4803541781959048	0.13115661317100166	0.302158273381295	0.12506917542888765	0.3104593248478141	0.15218594355285003	0.22468179302711677	0.14775871610403984	0.2623132263420033	0.1466519092418373	0.23962368566685113
0.13613724405091313	0.6425013835085778	0.140011068068622	0.6458218040951854	0.13004980630879912	0.48367459878251245	0.13115661317100166	0.30271167681239625	0.12506917542888765	0.31322634200332045	0.15218594355285003	0.22523519645821805	0.14775871610403984	0.2645268400664084	0.1466519092418373	0.24073049252905368
0.13835085777531822	0.6425013835085778	0.14167127836192583	0.6458218040951854	0.1306032097399004	0.48367459878251245	0.13281682346430548	0.30271167681239625	0.12562257885998893	0.31322634200332045	0.15329275041505258	0.22523519645821805	0.14831211953514112	0.2645268400664084	0.14720531267293857	0.24073049252905368
0.13835085777531822	0.6441615938018815	0.14167127836192583	0.6463752075262866	0.1306032097399004	0.4892086330935252	0.13281682346430548	0.3032650802434975	0.12562257885998893	0.31599335915882676	0.15329275041505258	0.2263420033204206	0.14831211953514112	0.2650802434975097	0.14720531267293857	0.2446043165467626
0.13890426120641947	0.6441615938018815	0.14277808522412838	0.6463752075262866	0.13171001660210294	0.4892086330935252	0.13337022689540676	0.3032650802434975	0.1261759822910902	0.31599335915882676	0.15384615384615385	0.2263420033204206	0.14941892639734367	0.2650802434975097	0.14775871610403984	0.2446043165467626
0.13890426120641947	0.6452684006640841	0.14277808522412838	0.646928610957388	0.13171001660210294	0.48976203652462647	0.13337022689540676	0.30437188710570007	0.1261759822910902	0.31654676258992803	0.15384615384615385	0.22744881018262314	0.14941892639734367	0.26563364692861097	0.14775871610403984	0.24626452684006642
0.13945766463752074	0.6452684006640841	0.14333148865522966	0.646928610957388	0.1322634200332042	0.48976203652462647	0.13392363032650803	0.30437188710570007	0.12672938572219147	0.31654676258992803	0.1549529607083564	0.22744881018262314	0.14997232982844494	0.26563364692861097	0.14941892639734367	0.24626452684006642
0.13945766463752074	0.6458218040951854	0.14333148865522966	0.6491422246817931	0.1322634200332042	0.49252905368013283	0.13392363032650803	0.3076923076923077	0.12672938572219147	0.3187603763143331	0.1549529607083564	0.2280022136137244	0.14997232982844494	0.26784726065301606	0.14941892639734367	0.24737133370226896
0.140011068068622	0.6458218040951854	0.14388489208633093	0.6491422246817931	0.13392363032650803	0.49252905368013283	0.1344770337576093	0.3076923076923077	0.12728278915329275	0.3187603763143331	0.15550636413945768	0.2280022136137244	0.15163254012174876	0.26784726065301606	0.14997232982844494	0.24737133370226896
0.140011068068622	0.6463752075262866	0.14388489208633093	0.6513558384061982	0.13392363032650803	0.4936358605423354	0.1344770337576093	0.30879911455451026	0.12728278915329275	0.32042058660763695	0.15550636413945768	0.2285556170448257	0.15163254012174876	0.27227448810182625	0.14997232982844494	0.2506917542888766
0.14111787493082456	0.6463752075262866	0.1444382955174322	0.6513558384061982	0.13503043718871058	0.4936358605423354	0.13503043718871058	0.30879911455451026	0.12783619258439402	0.32042058660763695	0.15605976757055895	0.2285556170448257	0.1549529607083564	0.27227448810182625	0.1510791366906475	0.2506917542888766
0.14111787493082456	0.6474820143884892	0.1444382955174322	0.6519092418372994	0.13503043718871058	0.49640287769784175	0.13503043718871058	0.3099059214167128	0.12783619258439402	0.3209739900387382	0.15605976757055895	0.22966242390702823	0.1549529607083564	0.27448810182623135	0.1510791366906475	0.25124515771997785
0.14333148865522966	0.6474820143884892	0.14775871610403984	0.6519092418372994	0.13558384061981185	0.49640287769784175	0.13613724405091313	0.3099059214167128	0.12894299944659657	0.3209739900387382	0.15661317100166022	0.22966242390702823	0.15605976757055895	0.27448810182623135	0.15163254012174876	0.25124515771997785
0.14333148865522966	0.6491422246817931	0.14775871610403984	0.6524626452684007	0.13558384061981185	0.4991698948533481	0.13613724405091313	0.3104593248478141	0.12894299944659657	0.3215273934698395	0.15661317100166022	0.23132263420033206	0.15605976757055895	0.2750415052573326	0.15163254012174876	0.2529053680132817
0.14499169894853348	0.6491422246817931	0.14831211953514112	0.6524626452684007	0.13724405091311567	0.4991698948533481	0.13724405091311567	0.3104593248478141	0.12949640287769784	0.3215273934698395	0.15771997786386274	0.23132263420033206	0.15661317100166022	0.2750415052573326	0.1527393469839513	0.2529053680132817
0.14499169894853348	0.6496956281128943	0.14831211953514112	0.6530160486995019	0.13724405091311567	0.5002767017155506	0.13724405091311567	0.3121195351411179	0.12949640287769784	0.32263420033204204	0.15771997786386274	0.2318760376314333	0.15661317100166022	0.27614831211953517	0.1527393469839513	0.25511898173768677
0.14554510237963475	0.6496956281128943	0.14941892639734367	0.6530160486995019	0.13779745434421695	0.5002767017155506	0.13779745434421695	0.3121195351411179	0.13004980630879912	0.32263420033204204	0.1588267847260653	0.2318760376314333	0.1571665744327615	0.27614831211953517	0.15329275041505258	0.25511898173768677
0.14554510237963475	0.6502490315439956	0.14941892639734367	0.6535694521306032	0.13779745434421695	0.5008301051466519	0.13779745434421695	0.31322634200332045	0.13004980630879912	0.3259546209186497	0.1588267847260653	0.23298284449363585	0.1571665744327615	0.2772551189817377	0.15329275041505258	0.25733259546209186
0.14831211953514112	0.6502490315439956	0.1505257332595462	0.6535694521306032	0.13835085777531822	0.5008301051466519	0.13835085777531822	0.31322634200332045	0.1306032097399004	0.3259546209186497	0.15938018815716656	0.23298284449363585	0.15771997786386274	0.2772551189817377	0.15384615384615385	0.25733259546209186
0.14831211953514112	0.6508024349750968	0.1505257332595462	0.6546762589928058	0.13835085777531822	0.5013835085777532	0.13835085777531822	0.3154399557277255	0.1306032097399004	0.32706142778085223	0.15938018815716656	0.23353624792473712	0.15771997786386274	0.27780852241283893	0.15384615384615385	0.25788599889319314
0.14941892639734367	0.6508024349750968	0.15163254012174876	0.6546762589928058	0.13945766463752074	0.5013835085777532	0.13890426120641947	0.3154399557277255	0.13171001660210294	0.32706142778085223	0.15993359158826784	0.23353624792473712	0.15827338129496402	0.27780852241283893	0.1549529607083564	0.25788599889319314
0.14941892639734367	0.6524626452684007	0.15163254012174876	0.6563364692861096	0.13945766463752074	0.5024903154399557	0.13890426120641947	0.31599335915882676	0.13171001660210294	0.3276148312119535	0.15993359158826784	0.23574986164914222	0.15827338129496402	0.2783619258439402	0.1549529607083564	0.25954620918649696
0.14997232982844494	0.6524626452684007	0.15218594355285003	0.6563364692861096	0.140011068068622	0.5024903154399557	0.140011068068622	0.31599335915882676	0.13281682346430548	0.3276148312119535	0.1604869950193691	0.23574986164914222	0.1588267847260653	0.2783619258439402	0.15550636413945768	0.25954620918649696
0.14997232982844494	0.6541228555617045	0.15218594355285003	0.6574432761483121	0.140011068068622	0.5035971223021583	0.140011068068622	0.31654676258992803	0.13281682346430548	0.3281682346430548	0.1604869950193691	0.2363032650802435	0.1588267847260653	0.27946873270614275	0.15550636413945768	0.26009961261759823
0.1505257332595462	0.6541228555617045	0.1527393469839513	0.6574432761483121	0.1405644714997233	0.5035971223021583	0.1405644714997233	0.31654676258992803	0.1344770337576093	0.3281682346430548	0.16104039845047038	0.2363032650802435	0.15993359158826784	0.27946873270614275	0.15605976757055895	0.26009961261759823
0.1505257332595462	0.6546762589928058	0.1527393469839513	0.6579966795794134	0.1405644714997233	0.5041505257332596	0.1405644714997233	0.31820697288323185	0.1344770337576093	0.32872163807415605	0.16104039845047038	0.23851687880464859	0.15993359158826784	0.2805755395683453	0.15605976757055895	0.26175982291090205
0.1510791366906475	0.6546762589928058	0.15439955727725513	0.6579966795794134	0.14167127836192583	0.5041505257332596	0.14111787493082456	0.31820697288323185	0.13558384061981185	0.32872163807415605	0.16159380188157166	0.23851687880464859	0.1604869950193691	0.2805755395683453	0.15827338129496402	0.26175982291090205
0.1510791366906475	0.655229662423907	0.15439955727725513	0.6585500830105147	0.14167127836192583	0.5058107360265633	0.14111787493082456	0.3187603763143331	0.13558384061981185	0.3298284449363586	0.16159380188157166	0.2423907028223575	0.1604869950193691	0.28168234643054785	0.15827338129496402	0.2634200332042059
0.1527393469839513	0.655229662423907	0.1549529607083564	0.6585500830105147	0.1422246817930271	0.5058107360265633	0.14167127836192583	0.3187603763143331	0.13613724405091313	0.3298284449363586	0.1627006087437742	0.2423907028223575	0.16104039845047038	0.28168234643054785	0.1588267847260653	0.2634200332042059
0.1527393469839513	0.6557830658550083	0.1549529607083564	0.659103486441616	0.1422246817930271	0.5080243497509684	0.14167127836192583	0.3215273934698395	0.13613724405091313	0.3320420586607637	0.1627006087437742	0.24294410625345877	0.16104039845047038	0.2822357498616491	0.1588267847260653	0.26563364692861097
0.15439955727725513	0.6557830658550083	0.15550636413945768	0.659103486441616	0.14388489208633093	0.5080243497509684	0.1422246817930271	0.3215273934698395	0.1366906474820144	0.3320420586607637	0.16380741560597675	0.24294410625345877	0.16159380188157166	0.2822357498616491	0.16159380188157166	0.26563364692861097
0.15439955727725513	0.6568898727172109	0.15550636413945768	0.6602102933038185	0.14388489208633093	0.5085777531820698	0.1422246817930271	0.32208079690094077	0.1366906474820144	0.33536247924737134	0.16380741560597675	0.24349750968456005	0.16159380188157166	0.28389596015495294	0.16159380188157166	0.26618705035971224
0.1549529607083564	0.6568898727172109	0.15605976757055895	0.6602102933038185	0.1444382955174322	0.5085777531820698	0.14277808522412838	0.32208079690094077	0.13779745434421695	0.33536247924737134	0.16436081903707803	0.24349750968456005	0.16214720531267293	0.28389596015495294	0.16214720531267293	0.26618705035971224
0.1549529607083564	0.6574432761483121	0.15605976757055895	0.6607636967349197	0.1444382955174322	0.5102379634753735	0.14277808522412838	0.3231876037631433	0.13779745434421695	0.33757609297177643	0.16436081903707803	0.24571112340896514	0.16214720531267293	0.2844493635860542	0.16214720531267293	0.2689540675152186
0.15550636413945768	0.6574432761483121	0.15661317100166022	0.6607636967349197	0.14499169894853348	0.5102379634753735	0.1444382955174322	0.3231876037631433	0.13890426120641947	0.33757609297177643	0.1649142224681793	0.24571112340896514	0.16325401217487548	0.2844493635860542	0.1627006087437742	0.2689540675152186
0.15550636413945768	0.659103486441616	0.15661317100166022	0.6613171001660211	0.14499169894853348	0.5135583840619812	0.1444382955174322	0.3259546209186497	0.13890426120641947	0.3381294964028777	0.1649142224681793	0.2517985611510791	0.16325401217487548	0.2888765910348644	0.1627006087437742	0.2695074709463199
0.15605976757055895	0.659103486441616	0.15771997786386274	0.6613171001660211	0.14554510237963475	0.5135583840619812	0.14499169894853348	0.3259546209186497	0.13945766463752074	0.3381294964028777	0.16546762589928057	0.2517985611510791	0.16380741560597675	0.2888765910348644	0.16325401217487548	0.2695074709463199
0.15605976757055895	0.6602102933038185	0.15771997786386274	0.6646375207526287	0.14554510237963475	0.5146651909241837	0.14499169894853348	0.3276148312119535	0.13945766463752074	0.338682899833979	0.16546762589928057	0.2529053680132817	0.16380741560597675	0.2894299944659657	0.16325401217487548	0.27006087437742116
0.15661317100166022	0.6602102933038185	0.15827338129496402	0.6646375207526287	0.1466519092418373	0.5146651909241837	0.14609850581073602	0.3276148312119535	0.140011068068622	0.338682899833979	0.16602102933038185	0.2529053680132817	0.16436081903707803	0.2894299944659657	0.16436081903707803	0.27006087437742116
0.15661317100166022	0.6607636967349197	0.15827338129496402	0.6657443276148313	0.1466519092418373	0.515218594355285	0.14609850581073602	0.3281682346430548	0.140011068068622	0.3408965135583841	0.16602102933038185	0.25345877144438295	0.16436081903707803	0.2916436081903708	0.16436081903707803	0.27061427780852243
0.15771997786386274	0.6607636967349197	0.15938018815716656	0.6657443276148313	0.14831211953514112	0.515218594355285	0.1466519092418373	0.3281682346430548	0.1405644714997233	0.3408965135583841	0.16768123962368567	0.25345877144438295	0.1649142224681793	0.2916436081903708	0.16602102933038185	0.27061427780852243
0.15771997786386274	0.6613171001660211	0.15938018815716656	0.6662977310459325	0.14831211953514112	0.5157719977863863	0.1466519092418373	0.3292750415052573	0.1405644714997233	0.3425567238516879	0.16768123962368567	0.2540121748754842	0.1649142224681793	0.2927504150525733	0.16602102933038185	0.2711676812396237
0.15827338129496402	0.6613171001660211	0.1604869950193691	0.6662977310459325	0.1488655229662424	0.5157719977863863	0.14720531267293857	0.3292750415052573	0.14111787493082456	0.3425567238516879	0.16823464305478694	0.2540121748754842	0.16546762589928057	0.2927504150525733	0.1671278361925844	0.2711676812396237
0.15827338129496402	0.6629773104593248	0.1604869950193691	0.6668511344770337	0.1488655229662424	0.5190924183729939	0.14720531267293857	0.3298284449363586	0.14111787493082456	0.34366353071389044	0.16823464305478694	0.25567238516878804	0.16546762589928057	0.29662423907028224	0.1671278361925844	0.271721084670725
0.15938018815716656	0.6629773104593248	0.16159380188157166	0.6668511344770337	0.1505257332595462	0.5190924183729939	0.14831211953514112	0.3298284449363586	0.14167127836192583	0.34366353071389044	0.16878804648588822	0.25567238516878804	0.16768123962368567	0.29662423907028224	0.16768123962368567	0.271721084670725
0.15938018815716656	0.6640841173215274	0.16159380188157166	0.6679579413392362	0.1505257332595462	0.521306032097399	0.14831211953514112	0.3320420586607637	0.14167127836192583	0.34587714443829554	0.16878804648588822	0.2567791920309906	0.16768123962368567	0.2971776425013835	0.16768123962368567	0.27393469839513007
0.15993359158826784	0.6640841173215274	0.1627006087437742	0.6679579413392362	0.1510791366906475	0.521306032097399	0.1488655229662424	0.3320420586607637	0.1422246817930271	0.34587714443829554	0.17210846707249586	0.2567791920309906	0.16823464305478694	0.2971776425013835	0.16878804648588822	0.27393469839513007
0.15993359158826784	0.6662977310459325	0.1627006087437742	0.6690647482014388	0.1510791366906475	0.5218594355285002	0.1488655229662424	0.33314886552296624	0.1422246817930271	0.3469839513004981	0.17210846707249586	0.25788599889319314	0.16823464305478694	0.2977310459324848	0.16878804648588822	0.2750415052573326
0.16325401217487548	0.6662977310459325	0.16380741560597675	0.6690647482014388	0.15163254012174876	0.5218594355285002	0.14941892639734367	0.33314886552296624	0.14277808522412838	0.3469839513004981	0.1732152739346984	0.25788599889319314	0.1710016602102933	0.2977310459324848	0.1693414499169895	0.2750415052573326
0.16325401217487548	0.6668511344770337	0.16380741560597675	0.6701715550636413	0.15163254012174876	0.5224128389596016	0.14941892639734367	0.3337022689540675	0.14277808522412838	0.34809075816270063	0.1732152739346984	0.2584394023242944	0.1710016602102933	0.29828444936358606	0.1693414499169895	0.2755949086884339
0.16380741560597675	0.6668511344770337	0.16546762589928057	0.6701715550636413	0.1527393469839513	0.5224128389596016	0.1505257332595462	0.3337022689540675	0.14554510237963475	0.34809075816270063	0.17376867736579968	0.2584394023242944	0.17155506364139458	0.29828444936358606	0.17044825677919204	0.2755949086884339
0.16380741560597675	0.6679579413392362	0.16546762589928057	0.673491975650249	0.1527393469839513	0.5235196458218041	0.1505257332595462	0.33536247924737134	0.14554510237963475	0.34975096845600445	0.17376867736579968	0.25954620918649696	0.17155506364139458	0.3010514665190924	0.17044825677919204	0.2789153292750415
0.16436081903707803	0.6679579413392362	0.16602102933038185	0.673491975650249	0.15384615384615385	0.5235196458218041	0.15218594355285003	0.33536247924737134	0.14609850581073602	0.34975096845600445	0.17432208079690095	0.25954620918649696	0.17210846707249586	0.3010514665190924	0.1710016602102933	0.2789153292750415
0.16436081903707803	0.6685113447703376	0.16602102933038185	0.6745987825124515	0.15384615384615385	0.5246264526840066	0.15218594355285003	0.3359158826784726	0.14609850581073602	0.3503043718871057	0.17432208079690095	0.26009961261759823	0.17210846707249586	0.3032650802434975	0.1710016602102933	0.2822357498616491
0.16602102933038185	0.6685113447703376	0.16657443276148312	0.6745987825124515	0.1549529607083564	0.5246264526840066	0.1527393469839513	0.3359158826784726	0.1466519092418373	0.3503043718871057	0.17487548422800223	0.26009961261759823	0.17266187050359713	0.3032650802434975	0.17155506364139458	0.2822357498616491
0.16602102933038185	0.6696181516325401	0.16657443276148312	0.6784726065301605	0.1549529607083564	0.5268400664084117	0.1527393469839513	0.33757609297177643	0.1466519092418373	0.350857775318207	0.17487548422800223	0.2612064194798008	0.17266187050359713	0.3060320973990039	0.17155506364139458	0.2827891532927504
0.16657443276148312	0.6696181516325401	0.16823464305478694	0.6784726065301605	0.15605976757055895	0.5268400664084117	0.15384615384615385	0.33757609297177643	0.14720531267293857	0.350857775318207	0.17653569452130602	0.2612064194798008	0.17376867736579968	0.3060320973990039	0.17210846707249586	0.2827891532927504
0.16657443276148312	0.6707249584947427	0.16823464305478694	0.6790260099612617	0.15605976757055895	0.527393469839513	0.15384615384615385	0.338682899833979	0.14720531267293857	0.35251798561151076	0.17653569452130602	0.26175982291090205	0.17376867736579968	0.3076923076923077	0.17210846707249586	0.28334255672385167
0.1671278361925844	0.6707249584947427	0.16878804648588822	0.6790260099612617	0.15827338129496402	0.527393469839513	0.1549529607083564	0.338682899833979	0.14831211953514112	0.35251798561151076	0.1770890979524073	0.26175982291090205	0.17487548422800223	0.3076923076923077	0.17266187050359713	0.28334255672385167
0.1671278361925844	0.6712783619258439	0.16878804648588822	0.679579413392363	0.15827338129496402	0.5285002767017155	0.1549529607083564	0.3397897066961815	0.14831211953514112	0.3536247924737133	0.1770890979524073	0.2623132263420033	0.17487548422800223	0.308245711123409	0.17266187050359713	0.28389596015495294
0.16768123962368567	0.6712783619258439	0.1693414499169895	0.679579413392363	0.1588267847260653	0.5285002767017155	0.15827338129496402	0.3397897066961815	0.14997232982844494	0.3536247924737133	0.17764250138350857	0.2623132263420033	0.1754288876591035	0.308245711123409	0.1732152739346984	0.28389596015495294
0.16768123962368567	0.6740453790813503	0.1693414499169895	0.6801328168234643	0.1588267847260653	0.5312672938572219	0.15827338129496402	0.3403431101272828	0.14997232982844494	0.35528500276701713	0.17764250138350857	0.2634200332042059	0.1754288876591035	0.31322634200332045	0.1732152739346984	0.2850027670171555
0.16823464305478694	0.6740453790813503	0.16989485334809076	0.6801328168234643	0.15938018815716656	0.5312672938572219	0.15938018815716656	0.3403431101272828	0.1527393469839513	0.35528500276701713	0.1793027116768124	0.2634200332042059	0.17653569452130602	0.31322634200332045	0.17376867736579968	0.2850027670171555
0.16823464305478694	0.6745987825124515	0.16989485334809076	0.6806862202545656	0.15938018815716656	0.5318206972883232	0.15938018815716656	0.3408965135583841	0.1527393469839513	0.35915882678472605	0.1793027116768124	0.2645268400664084	0.17653569452130602	0.31599335915882676	0.17376867736579968	0.28610957387935804
0.1693414499169895	0.6745987825124515	0.17044825677919204	0.6806862202545656	0.1604869950193691	0.5318206972883232	0.16104039845047038	0.3408965135583841	0.15329275041505258	0.35915882678472605	0.17985611510791366	0.2645268400664084	0.1770890979524073	0.31599335915882676	0.1754288876591035	0.28610957387935804
0.1693414499169895	0.6757055893746541	0.17044825677919204	0.6812396236856668	0.1604869950193691	0.5340343110127282	0.16104039845047038	0.3420033204205866	0.15329275041505258	0.3597122302158273	0.17985611510791366	0.2650802434975097	0.1770890979524073	0.31654676258992803	0.1754288876591035	0.28832318760376313
0.17044825677919204	0.6757055893746541	0.1732152739346984	0.6812396236856668	0.16104039845047038	0.5340343110127282	0.16214720531267293	0.3420033204205866	0.15439955727725513	0.3597122302158273	0.18040951853901493	0.2650802434975097	0.17764250138350857	0.31654676258992803	0.17598229109020475	0.28832318760376313
0.17044825677919204	0.6762589928057554	0.1732152739346984	0.6817930271167681	0.16104039845047038	0.5368013281682347	0.16214720531267293	0.3425567238516879	0.15439955727725513	0.3602656336469286	0.18040951853901493	0.2672938572219148	0.17764250138350857	0.3187603763143331	0.17598229109020475	0.2894299944659657
0.1710016602102933	0.6762589928057554	0.17376867736579968	0.6817930271167681	0.16159380188157166	0.5368013281682347	0.16325401217487548	0.3425567238516879	0.15605976757055895	0.3602656336469286	0.1809629219701162	0.2672938572219148	0.1787493082457111	0.3187603763143331	0.17819590481460984	0.2894299944659657
0.1710016602102933	0.6768123962368566	0.17376867736579968	0.6823464305478694	0.16159380188157166	0.5373547315993359	0.16325401217487548	0.34366353071389044	0.15605976757055895	0.36137244050913114	0.1809629219701162	0.2695074709463199	0.1787493082457111	0.3198671831765357	0.17819590481460984	0.2933038184836746
0.17155506364139458	0.6768123962368566	0.17432208079690095	0.6823464305478694	0.16214720531267293	0.5373547315993359	0.16546762589928057	0.34366353071389044	0.15661317100166022	0.36137244050913114	0.18206972883231876	0.2695074709463199	0.1793027116768124	0.3198671831765357	0.1793027116768124	0.2933038184836746
0.17155506364139458	0.6784726065301605	0.17432208079690095	0.6828998339789707	0.16214720531267293	0.5384615384615384	0.16546762589928057	0.3442169341449917	0.15661317100166022	0.3624792473713337	0.18206972883231876	0.27006087437742116	0.1793027116768124	0.3237410071942446	0.1793027116768124	0.29441062534587714
0.17210846707249586	0.6784726065301605	0.17487548422800223	0.6828998339789707	0.1627006087437742	0.5384615384615384	0.1671278361925844	0.3442169341449917	0.1571665744327615	0.3624792473713337	0.18262313226342003	0.27006087437742116	0.17985611510791366	0.3237410071942446	0.17985611510791366	0.29441062534587714
0.17210846707249586	0.679579413392363	0.17487548422800223	0.6834532374100719	0.1627006087437742	0.5390149418926398	0.1671278361925844	0.344770337576093	0.1571665744327615	0.36303265080243496	0.18262313226342003	0.27061427780852243	0.17985611510791366	0.32429441062534586	0.17985611510791366	0.2955174322080797
0.17266187050359713	0.679579413392363	0.1754288876591035	0.6834532374100719	0.16325401217487548	0.5390149418926398	0.16768123962368567	0.344770337576093	0.15938018815716656	0.36303265080243496	0.1831765356945213	0.27061427780852243	0.18040951853901493	0.32429441062534586	0.18040951853901493	0.2955174322080797
0.17266187050359713	0.6806862202545656	0.1754288876591035	0.6845600442722745	0.16325401217487548	0.5401217487548423	0.16768123962368567	0.3469839513004981	0.15938018815716656	0.36358605423353624	0.1831765356945213	0.2728278915329275	0.18040951853901493	0.32484781405644714	0.18040951853901493	0.29662423907028224
0.17376867736579968	0.6806862202545656	0.17598229109020475	0.6845600442722745	0.16380741560597675	0.5401217487548423	0.16878804648588822	0.3469839513004981	0.15993359158826784	0.36358605423353624	0.18428334255672385	0.2728278915329275	0.1809629219701162	0.32484781405644714	0.18151632540121748	0.29662423907028224
0.17376867736579968	0.6828998339789707	0.17598229109020475	0.685666851134477	0.16380741560597675	0.5417819590481461	0.16878804648588822	0.34753735473159936	0.15993359158826784	0.3641394576646375	0.18428334255672385	0.27614831211953517	0.1809629219701162	0.3254012174875484	0.18151632540121748	0.29828444936358606
0.17432208079690095	0.6828998339789707	0.1770890979524073	0.685666851134477	0.16436081903707803	0.5417819590481461	0.1693414499169895	0.34753735473159936	0.16159380188157166	0.3641394576646375	0.18483674598782512	0.27614831211953517	0.18151632540121748	0.3254012174875484	0.18262313226342003	0.29828444936358606
0.17432208079690095	0.6851134477033758	0.1770890979524073	0.6862202545655783	0.16436081903707803	0.54344216934145	0.1693414499169895	0.3491975650249032	0.16159380188157166	0.37188710570005534	0.18483674598782512	0.27670171555063644	0.18151632540121748	0.3276148312119535	0.18262313226342003	0.2993912562257886
0.17487548422800223	0.6851134477033758	0.1787493082457111	0.6862202545655783	0.1649142224681793	0.54344216934145	0.16989485334809076	0.3491975650249032	0.1627006087437742	0.37188710570005534	0.1853901494189264	0.27670171555063644	0.18262313226342003	0.3276148312119535	0.1831765356945213	0.2993912562257886
0.17487548422800223	0.685666851134477	0.1787493082457111	0.6867736579966796	0.1649142224681793	0.5445489762036525	0.16989485334809076	0.34975096845600445	0.1627006087437742	0.3729939125622579	0.1853901494189264	0.2772551189817377	0.18262313226342003	0.32872163807415605	0.1831765356945213	0.2999446596568899
0.1754288876591035	0.685666851134477	0.18151632540121748	0.6867736579966796	0.16546762589928057	0.5445489762036525	0.1710016602102933	0.34975096845600445	0.16325401217487548	0.3729939125622579	0.18594355285002767	0.2772551189817377	0.18428334255672385	0.32872163807415605	0.18372993912562258	0.2999446596568899
0.1754288876591035	0.6862202545655783	0.18151632540121748	0.6884338682899834	0.16546762589928057	0.5451023796347537	0.1710016602102933	0.3503043718871057	0.16325401217487548	0.37410071942446044	0.18594355285002767	0.2789153292750415	0.18428334255672385	0.3292750415052573	0.18372993912562258	0.30049806308799115
0.1770890979524073	0.6862202545655783	0.1831765356945213	0.6884338682899834	0.16602102933038185	0.5451023796347537	0.17155506364139458	0.3503043718871057	0.16380741560597675	0.37410071942446044	0.1876037631433315	0.2789153292750415	0.18483674598782512	0.3292750415052573	0.18428334255672385	0.30049806308799115
0.1770890979524073	0.6867736579966796	0.1831765356945213	0.6889872717210846	0.16602102933038185	0.5467625899280576	0.17155506364139458	0.350857775318207	0.16380741560597675	0.3768677365799668	0.1876037631433315	0.280022136137244	0.18483674598782512	0.3314886552296624	0.18428334255672385	0.3016048699501937
0.17764250138350857	0.6867736579966796	0.18649695628112894	0.6889872717210846	0.16657443276148312	0.5467625899280576	0.17210846707249586	0.350857775318207	0.16436081903707803	0.3768677365799668	0.18815716657443277	0.280022136137244	0.1853901494189264	0.3314886552296624	0.1853901494189264	0.3016048699501937
0.17764250138350857	0.6889872717210846	0.18649695628112894	0.6906474820143885	0.16657443276148312	0.5473159933591588	0.17210846707249586	0.35251798561151076	0.16436081903707803	0.3774211400110681	0.18815716657443277	0.2811289429994466	0.1853901494189264	0.33259546209186497	0.1853901494189264	0.30271167681239625
0.17819590481460984	0.6889872717210846	0.1876037631433315	0.6906474820143885	0.16768123962368567	0.5473159933591588	0.17266187050359713	0.35251798561151076	0.1649142224681793	0.3774211400110681	0.1892639734366353	0.2811289429994466	0.1876037631433315	0.33259546209186497	0.18649695628112894	0.30271167681239625
0.17819590481460984	0.6906474820143885	0.1876037631433315	0.6923076923076923	0.16768123962368567	0.5500830105146652	0.17266187050359713	0.3536247924737133	0.1649142224681793	0.3790813503043719	0.1892639734366353	0.28334255672385167	0.1876037631433315	0.3337022689540675	0.18649695628112894	0.3038184836745988
0.1793027116768124	0.6906474820143885	0.1892639734366353	0.6923076923076923	0.16878804648588822	0.5500830105146652	0.1732152739346984	0.3536247924737133	0.16546762589928057	0.3790813503043719	0.1898173768677366	0.28334255672385167	0.18815716657443277	0.3337022689540675	0.1876037631433315	0.3038184836745988
0.1793027116768124	0.6912008854454897	0.1892639734366353	0.6928610957387936	0.16878804648588822	0.5511898173768678	0.1732152739346984	0.3563918096292197	0.16546762589928057	0.381294964028777	0.1898173768677366	0.28389596015495294	0.18815716657443277	0.3364692861095739	0.1876037631433315	0.3076923076923077
0.1809629219701162	0.6912008854454897	0.1898173768677366	0.6928610957387936	0.17044825677919204	0.5511898173768678	0.1754288876591035	0.3563918096292197	0.16602102933038185	0.381294964028777	0.19037078029883786	0.28389596015495294	0.1892639734366353	0.3364692861095739	0.18815716657443277	0.3076923076923077
0.1809629219701162	0.6928610957387936	0.1898173768677366	0.6934144991698948	0.17044825677919204	0.551743220807969	0.1754288876591035	0.3586054233536248	0.16602102933038185	0.38184836745987827	0.19037078029883786	0.2844493635860542	0.1892639734366353	0.33702268954067516	0.18815716657443277	0.308245711123409
0.18151632540121748	0.6928610957387936	0.19203099059214168	0.6934144991698948	0.17210846707249586	0.551743220807969	0.17653569452130602	0.3586054233536248	0.16768123962368567	0.38184836745987827	0.19092418372993913	0.2844493635860542	0.1898173768677366	0.33702268954067516	0.18871057000553404	0.308245711123409
0.18151632540121748	0.6939679026009962	0.19203099059214168	0.6939679026009962	0.17210846707249586	0.5534034311012729	0.17653569452130602	0.35915882678472605	0.16768123962368567	0.3829551743220808	0.19092418372993913	0.2850027670171555	0.1898173768677366	0.33757609297177643	0.18871057000553404	0.30879911455451026
0.18262313226342003	0.6939679026009962	0.19258439402324296	0.6939679026009962	0.1732152739346984	0.5534034311012729	0.1770890979524073	0.35915882678472605	0.1693414499169895	0.3829551743220808	0.1914775871610404	0.2850027670171555	0.19037078029883786	0.33757609297177643	0.19037078029883786	0.30879911455451026
0.18262313226342003	0.6950747094631987	0.19258439402324296	0.6945213060320974	0.1732152739346984	0.5539568345323741	0.1770890979524073	0.36137244050913114	0.1693414499169895	0.3835085777531821	0.1914775871610404	0.2866629773104593	0.19037078029883786	0.338682899833979	0.19037078029883786	0.30935251798561153
0.1831765356945213	0.6950747094631987	0.1936912008854455	0.6945213060320974	0.17376867736579968	0.5539568345323741	0.17764250138350857	0.36137244050913114	0.16989485334809076	0.3835085777531821	0.19203099059214168	0.2866629773104593	0.19092418372993913	0.338682899833979	0.19092418372993913	0.30935251798561153
0.1831765356945213	0.6967349197565025	0.1936912008854455	0.6956281128942999	0.17376867736579968	0.5545102379634754	0.17764250138350857	0.3624792473713337	0.16989485334809076	0.38461538461538464	0.19203099059214168	0.2888765910348644	0.19092418372993913	0.3397897066961815	0.19092418372993913	0.3104593248478141
0.18372993912562258	0.6967349197565025	0.19590481460985057	0.6956281128942999	0.17432208079690095	0.5545102379634754	0.17819590481460984	0.3624792473713337	0.17376867736579968	0.38461538461538464	0.19258439402324296	0.2888765910348644	0.1914775871610404	0.3397897066961815	0.1914775871610404	0.3104593248478141
0.18372993912562258	0.6972883231876038	0.19590481460985057	0.6961815163254013	0.17432208079690095	0.5550636413945766	0.17819590481460984	0.36358605423353624	0.17376867736579968	0.3851687880464859	0.19258439402324296	0.28998339789706695	0.1914775871610404	0.34366353071389044	0.1914775871610404	0.31101272827891535
0.18428334255672385	0.6972883231876038	0.19701162147205312	0.6961815163254013	0.17487548422800223	0.5550636413945766	0.1787493082457111	0.36358605423353624	0.17432208079690095	0.3851687880464859	0.1936912008854455	0.28998339789706695	0.19258439402324296	0.34366353071389044	0.19203099059214168	0.31101272827891535
0.18428334255672385	0.6989485334809076	0.19701162147205312	0.6972883231876038	0.17487548422800223	0.557830658550083	0.1787493082457111	0.3641394576646375	0.17432208079690095	0.3857221914775872	0.1936912008854455	0.2910902047592695	0.19258439402324296	0.3442169341449917	0.19203099059214168	0.3115661317100166
0.18594355285002767	0.6989485334809076	0.1975650249031544	0.6972883231876038	0.17653569452130602	0.557830658550083	0.1793027116768124	0.3641394576646375	0.17598229109020475	0.3857221914775872	0.19479800774764802	0.2910902047592695	0.19424460431654678	0.3442169341449917	0.19258439402324296	0.3115661317100166
0.18594355285002767	0.701715550636414	0.1975650249031544	0.697841726618705	0.17653569452130602	0.5594908688433868	0.1793027116768124	0.36524626452684006	0.17598229109020475	0.38627559490868846	0.19479800774764802	0.2916436081903708	0.19424460431654678	0.344770337576093	0.19258439402324296	0.3171001660210293
0.18705035971223022	0.701715550636414	0.19811842833425566	0.697841726618705	0.17764250138350857	0.5594908688433868	0.17985611510791366	0.36524626452684006	0.1770890979524073	0.38627559490868846	0.1953514111787493	0.2916436081903708	0.19479800774764802	0.344770337576093	0.19424460431654678	0.3171001660210293
0.18705035971223022	0.7028223574986165	0.19811842833425566	0.6989485334809076	0.17764250138350857	0.5605976757055894	0.17985611510791366	0.3663530713890426	0.1770890979524073	0.38848920863309355	0.1953514111787493	0.29441062534587714	0.19479800774764802	0.34532374100719426	0.19424460431654678	0.31820697288323185
0.18871057000553404	0.7028223574986165	0.1992252351964582	0.6989485334809076	0.1787493082457111	0.5605976757055894	0.18040951853901493	0.3663530713890426	0.17764250138350857	0.38848920863309355	0.19590481460985057	0.29441062534587714	0.1953514111787493	0.34532374100719426	0.19479800774764802	0.31820697288323185
0.18871057000553404	0.7055893746541229	0.1992252351964582	0.7000553403431101	0.1787493082457111	0.5617044825677919	0.18040951853901493	0.3680132816823464	0.17764250138350857	0.38904261206419477	0.19590481460985057	0.2955174322080797	0.1953514111787493	0.3486441615938019	0.19479800774764802	0.3198671831765357
0.1914775871610404	0.7055893746541229	0.20033204205866076	0.7000553403431101	0.18040951853901493	0.5617044825677919	0.1809629219701162	0.3680132816823464	0.17819590481460984	0.38904261206419477	0.19701162147205312	0.2955174322080797	0.19590481460985057	0.3486441615938019	0.19590481460985057	0.3198671831765357
0.1914775871610404	0.7061427780852241	0.20033204205866076	0.703929164360819	0.18040951853901493	0.5633646928610957	0.1809629219701162	0.3685666851134477	0.17819590481460984	0.38959601549529604	0.19701162147205312	0.29828444936358606	0.19590481460985057	0.3519645821804095	0.19590481460985057	0.3231876037631433
0.19203099059214168	0.7061427780852241	0.20088544548976203	0.703929164360819	0.1809629219701162	0.5633646928610957	0.18151632540121748	0.3685666851134477	0.1787493082457111	0.38959601549529604	0.1975650249031544	0.29828444936358606	0.19701162147205312	0.3519645821804095	0.1975650249031544	0.3231876037631433
0.19203099059214168	0.7072495849474266	0.20088544548976203	0.7061427780852241	0.1809629219701162	0.5644714997232982	0.18151632540121748	0.369120088544549	0.1787493082457111	0.3907028223574986	0.1975650249031544	0.29883785279468733	0.19701162147205312	0.35251798561151076	0.1975650249031544	0.32429441062534586
0.19313779745434423	0.7072495849474266	0.20199225235196458	0.7061427780852241	0.18206972883231876	0.5644714997232982	0.18206972883231876	0.369120088544549	0.1793027116768124	0.3907028223574986	0.1992252351964582	0.29883785279468733	0.19867183176535694	0.35251798561151076	0.1992252351964582	0.32429441062534586
0.19313779745434423	0.7083563918096292	0.20199225235196458	0.7066961815163254	0.18206972883231876	0.5655783065855008	0.18206972883231876	0.36967349197565025	0.1793027116768124	0.39125622578859987	0.1992252351964582	0.2993912562257886	0.19867183176535694	0.35307138904261204	0.1992252351964582	0.32650802434975096
0.1936912008854455	0.7083563918096292	0.20309905921416713	0.7066961815163254	0.18262313226342003	0.5655783065855008	0.18262313226342003	0.36967349197565025	0.17985611510791366	0.39125622578859987	0.19977863862755948	0.2993912562257886	0.1992252351964582	0.35307138904261204	0.19977863862755948	0.32650802434975096
0.1936912008854455	0.7089097952407305	0.20309905921416713	0.707802988378528	0.18262313226342003	0.5666851134477033	0.18262313226342003	0.3707802988378528	0.17985611510791366	0.3929164360819037	0.19977863862755948	0.2999446596568899	0.1992252351964582	0.3536247924737133	0.19977863862755948	0.3281682346430548
0.1953514111787493	0.7089097952407305	0.2036524626452684	0.707802988378528	0.1831765356945213	0.5666851134477033	0.1831765356945213	0.37133370226895407	0.1809629219701162	0.3929164360819037	0.20199225235196458	0.2999446596568899	0.2014388489208633	0.3536247924737133	0.20033204205866076	0.3281682346430548
0.1953514111787493	0.7116768123962368	0.2036524626452684	0.7083563918096292	0.1831765356945213	0.5683453237410072	0.1831765356945213	0.37354731599335916	0.1809629219701162	0.39346983951300496	0.20199225235196458	0.30049806308799115	0.2014388489208633	0.3558384061981184	0.20033204205866076	0.3314886552296624
0.19701162147205312	0.7116768123962368	0.20420586607636967	0.7083563918096292	0.18483674598782512	0.5683453237410072	0.18372993912562258	0.37354731599335916	0.18206972883231876	0.39346983951300496	0.20309905921416713	0.30049806308799115	0.20199225235196458	0.3558384061981184	0.20199225235196458	0.3314886552296624
0.19701162147205312	0.7127836192584394	0.20420586607636967	0.710016602102933	0.18483674598782512	0.5694521306032098	0.18372993912562258	0.3796347537354732	0.18206972883231876	0.3945766463752075	0.20309905921416713	0.3010514665190924	0.20199225235196458	0.3574986164914222	0.20199225235196458	0.33314886552296624
0.1975650249031544	0.7127836192584394	0.2058660763696735	0.710016602102933	0.18815716657443277	0.5694521306032098	0.1853901494189264	0.3796347537354732	0.18262313226342003	0.3945766463752075	0.20531267293857222	0.3010514665190924	0.20420586607636967	0.3574986164914222	0.20254565578306585	0.33314886552296624
0.1975650249031544	0.7138904261206419	0.2058660763696735	0.7105700055340343	0.18815716657443277	0.570005534034311	0.1853901494189264	0.38240177089097954	0.18262313226342003	0.3951300498063088	0.20531267293857222	0.3016048699501937	0.20420586607636967	0.3580520199225235	0.20254565578306585	0.3342556723851688
0.19867183176535694	0.7138904261206419	0.20641947980077477	0.7105700055340343	0.1892639734366353	0.570005534034311	0.18649695628112894	0.38240177089097954	0.18372993912562258	0.3951300498063088	0.2058660763696735	0.3016048699501937	0.20531267293857222	0.3580520199225235	0.20309905921416713	0.3342556723851688
0.19867183176535694	0.7149972329828445	0.20641947980077477	0.7138904261206419	0.1892639734366353	0.5733259546209186	0.18649695628112894	0.38461538461538464	0.18372993912562258	0.39623685666851133	0.2058660763696735	0.302158273381295	0.20531267293857222	0.36137244050913114	0.20309905921416713	0.33536247924737134
0.1992252351964582	0.7149972329828445	0.2097399003873824	0.7138904261206419	0.19037078029883786	0.5733259546209186	0.1876037631433315	0.38461538461538464	0.18428334255672385	0.39623685666851133	0.20697288323187604	0.302158273381295	0.2058660763696735	0.36137244050913114	0.2036524626452684	0.33536247924737134
0.1992252351964582	0.716104039845047	0.2097399003873824	0.7149972329828445	0.19037078029883786	0.5749861649142225	0.1876037631433315	0.3857221914775872	0.18428334255672385	0.39789706696181515	0.20697288323187604	0.3032650802434975	0.2058660763696735	0.36358605423353624	0.2036524626452684	0.3359158826784726
0.19977863862755948	0.716104039845047	0.21029330381848368	0.7149972329828445	0.19092418372993913	0.5749861649142225	0.18815716657443277	0.3857221914775872	0.18705035971223022	0.39789706696181515	0.20752628666297732	0.3032650802434975	0.20641947980077477	0.36358605423353624	0.20420586607636967	0.3359158826784726
0.19977863862755948	0.7166574432761483	0.21029330381848368	0.7155506364139458	0.19092418372993913	0.5755395683453237	0.18815716657443277	0.387382401770891	0.18705035971223022	0.3984504703929164	0.20752628666297732	0.3038184836745988	0.20641947980077477	0.3641394576646375	0.20420586607636967	0.3364692861095739
0.20033204205866076	0.7166574432761483	0.2119535141117875	0.7155506364139458	0.1914775871610404	0.5755395683453237	0.19037078029883786	0.387382401770891	0.1876037631433315	0.3984504703929164	0.2080796900940786	0.3038184836745988	0.2080796900940786	0.3641394576646375	0.20475926950747095	0.3364692861095739
0.20033204205866076	0.7172108467072495	0.2119535141117875	0.716104039845047	0.1914775871610404	0.5771997786386276	0.19037078029883786	0.3879358052019923	0.1876037631433315	0.40011068068622024	0.2080796900940786	0.3060320973990039	0.2080796900940786	0.3646928610957388	0.20475926950747095	0.3381294964028777
0.20199225235196458	0.7172108467072495	0.21472053126729385	0.716104039845047	0.19313779745434423	0.5771997786386276	0.19258439402324296	0.3879358052019923	0.18815716657443277	0.40011068068622024	0.20918649695628114	0.3060320973990039	0.2097399003873824	0.3646928610957388	0.20531267293857222	0.3381294964028777
0.20199225235196458	0.7177642501383509	0.21472053126729385	0.7177642501383509	0.19313779745434423	0.5783065855008301	0.19258439402324296	0.38848920863309355	0.18815716657443277	0.4006640841173215	0.20918649695628114	0.3076923076923077	0.2097399003873824	0.36579966795794133	0.20531267293857222	0.338682899833979
0.20254565578306585	0.7177642501383509	0.2158273381294964	0.7177642501383509	0.19479800774764802	0.5783065855008301	0.19313779745434423	0.38848920863309355	0.18871057000553404	0.4006640841173215	0.2097399003873824	0.3076923076923077	0.21029330381848368	0.36579966795794133	0.20641947980077477	0.338682899833979
0.20254565578306585	0.7183176535694521	0.2158273381294964	0.7183176535694521	0.19479800774764802	0.5788599889319314	0.19313779745434423	0.3901494189263973	0.18871057000553404	0.4028776978417266	0.2097399003873824	0.30935251798561153	0.21029330381848368	0.36745987825124515	0.20641947980077477	0.33923630326508025
0.20309905921416713	0.7183176535694521	0.21638074156059767	0.7183176535694521	0.1953514111787493	0.5788599889319314	0.1936912008854455	0.3901494189263973	0.1892639734366353	0.4028776978417266	0.21029330381848368	0.30935251798561153	0.21084670724958496	0.36745987825124515	0.20752628666297732	0.33923630326508025
0.20309905921416713	0.7205312672938572	0.21638074156059767	0.7188710570005534	0.1953514111787493	0.5805201992252352	0.1936912008854455	0.3907028223574986	0.1892639734366353	0.40398450470392916	0.21029330381848368	0.3104593248478141	0.21084670724958496	0.3707802988378528	0.20752628666297732	0.3397897066961815
0.2036524626452684	0.7205312672938572	0.21693414499169894	0.7188710570005534	0.19590481460985057	0.5805201992252352	0.19590481460985057	0.3907028223574986	0.19092418372993913	0.40398450470392916	0.2119535141117875	0.3104593248478141	0.21250691754288878	0.3707802988378528	0.20918649695628114	0.3397897066961815
0.2036524626452684	0.7210846707249585	0.21693414499169894	0.7194244604316546	0.19590481460985057	0.5832872163807415	0.19590481460985057	0.39125622578859987	0.19092418372993913	0.4050913115661317	0.2119535141117875	0.3115661317100166	0.21250691754288878	0.37133370226895407	0.20918649695628114	0.3420033204205866
0.20420586607636967	0.7210846707249585	0.22080796900940786	0.7194244604316546	0.19645821804095184	0.5832872163807415	0.19645821804095184	0.39125622578859987	0.1914775871610404	0.4050913115661317	0.21250691754288878	0.3115661317100166	0.21306032097399003	0.37133370226895407	0.21029330381848368	0.3420033204205866
0.20420586607636967	0.7216380741560597	0.22080796900940786	0.719977863862756	0.19645821804095184	0.5838406198118429	0.19645821804095184	0.39180962921970114	0.1914775871610404	0.405644714997233	0.21250691754288878	0.3121195351411179	0.21306032097399003	0.3724405091311566	0.21029330381848368	0.3425567238516879
0.20475926950747095	0.7216380741560597	0.22136137244050913	0.719977863862756	0.19701162147205312	0.5838406198118429	0.19701162147205312	0.39180962921970114	0.19258439402324296	0.405644714997233	0.21306032097399003	0.3121195351411179	0.21416712783619257	0.3724405091311566	0.21084670724958496	0.3425567238516879
0.20475926950747095	0.7221914775871611	0.22136137244050913	0.7205312672938572	0.19701162147205312	0.5843940232429441	0.19701162147205312	0.39402324294410623	0.19258439402324296	0.40619811842833425	0.21306032097399003	0.314333148865523	0.21416712783619257	0.3729939125622579	0.21084670724958496	0.34311012728278917
0.20531267293857222	0.7221914775871611	0.2219147758716104	0.7205312672938572	0.1992252351964582	0.5843940232429441	0.19811842833425566	0.39402324294410623	0.19424460431654678	0.40619811842833425	0.21527393469839512	0.314333148865523	0.2158273381294964	0.3729939125622579	0.21140011068068623	0.34311012728278917
0.20531267293857222	0.7238516878804648	0.2219147758716104	0.7210846707249585	0.1992252351964582	0.5849474266740454	0.19811842833425566	0.39568345323741005	0.19424460431654678	0.40841173215273935	0.21527393469839512	0.31599335915882676	0.2158273381294964	0.37354731599335916	0.21140011068068623	0.3442169341449917
0.2058660763696735	0.7238516878804648	0.22246817930271168	0.7210846707249585	0.19977863862755948	0.5849474266740454	0.19867183176535694	0.39568345323741005	0.19479800774764802	0.40841173215273935	0.2158273381294964	0.31599335915882676	0.21638074156059767	0.37354731599335916	0.21250691754288878	0.3442169341449917
0.2058660763696735	0.7249584947426674	0.22246817930271168	0.7216380741560597	0.19977863862755948	0.5855008301051466	0.19867183176535694	0.3973436635307139	0.19479800774764802	0.4089651355838406	0.2158273381294964	0.32263420033204204	0.21638074156059767	0.3746541228555617	0.21250691754288878	0.34532374100719426
0.20697288323187604	0.7249584947426674	0.22302158273381295	0.7216380741560597	0.2014388489208633	0.5855008301051466	0.1992252351964582	0.3973436635307139	0.1953514111787493	0.4089651355838406	0.21638074156059767	0.32263420033204204	0.2180409518539015	0.3746541228555617	0.21306032097399003	0.34532374100719426
0.20697288323187604	0.7277255118981738	0.22302158273381295	0.7227448810182623	0.2014388489208633	0.586054233536248	0.1992252351964582	0.3984504703929164	0.1953514111787493	0.41062534587714444	0.21638074156059767	0.3237410071942446	0.2180409518539015	0.37797454344216935	0.21306032097399003	0.34587714443829554
0.2080796900940786	0.7277255118981738	0.22578859988931932	0.7227448810182623	0.20199225235196458	0.586054233536248	0.19977863862755948	0.3984504703929164	0.19645821804095184	0.41062534587714444	0.21693414499169894	0.3237410071942446	0.21914775871610404	0.37797454344216935	0.2136137244050913	0.34587714443829554
0.2080796900940786	0.728278915329275	0.22578859988931932	0.7238516878804648	0.20199225235196458	0.5882678472606531	0.19977863862755948	0.39955727725511897	0.19645821804095184	0.41228555617044826	0.21693414499169894	0.32484781405644714	0.21914775871610404	0.3785279468732706	0.2136137244050913	0.34753735473159936
0.21084670724958496	0.728278915329275	0.22744881018262314	0.7238516878804648	0.2036524626452684	0.5882678472606531	0.20088544548976203	0.39955727725511897	0.19701162147205312	0.41228555617044826	0.21748754842280021	0.32484781405644714	0.22136137244050913	0.3785279468732706	0.21527393469839512	0.34753735473159936
0.21084670724958496	0.7304925290536801	0.22744881018262314	0.7244050913115662	0.2036524626452684	0.5888212506917543	0.20088544548976203	0.40177089097952406	0.19701162147205312	0.4133923630326508	0.21748754842280021	0.32650802434975096	0.22136137244050913	0.3790813503043719	0.21527393469839512	0.3491975650249032
0.21140011068068623	0.7304925290536801	0.2280022136137244	0.7244050913115662	0.20475926950747095	0.5888212506917543	0.20254565578306585	0.40177089097952406	0.19811842833425566	0.4133923630326508	0.2180409518539015	0.32650802434975096	0.22246817930271168	0.3790813503043719	0.2158273381294964	0.3491975650249032
0.21140011068068623	0.7310459324847814	0.2280022136137244	0.7255118981737687	0.20475926950747095	0.5915882678472607	0.20254565578306585	0.40232429441062534	0.19811842833425566	0.41449916989485336	0.2180409518539015	0.32706142778085223	0.22246817930271168	0.38018815716657445	0.2158273381294964	0.35307138904261204
0.21250691754288878	0.7310459324847814	0.2285556170448257	0.7255118981737687	0.20531267293857222	0.5915882678472607	0.20309905921416713	0.40232429441062534	0.1992252351964582	0.41449916989485336	0.21859435528500276	0.32706142778085223	0.22302158273381295	0.38018815716657445	0.21638074156059767	0.35307138904261204
0.21250691754288878	0.732152739346984	0.2285556170448257	0.7260653016048699	0.20531267293857222	0.5921416712783619	0.20309905921416713	0.40398450470392916	0.1992252351964582	0.4156059767570559	0.21859435528500276	0.3276148312119535	0.22302158273381295	0.38240177089097954	0.21638074156059767	0.3536247924737133
0.21306032097399003	0.732152739346984	0.22966242390702823	0.7260653016048699	0.2058660763696735	0.5921416712783619	0.20420586607636967	0.40398450470392916	0.19977863862755948	0.4156059767570559	0.2197011621472053	0.3276148312119535	0.2241283895960155	0.38240177089097954	0.21748754842280021	0.3536247924737133
0.21306032097399003	0.7343663530713891	0.22966242390702823	0.7266187050359713	0.2058660763696735	0.594355285002767	0.20420586607636967	0.40453790813503043	0.19977863862755948	0.41671278361925845	0.2197011621472053	0.3292750415052573	0.2241283895960155	0.38461538461538464	0.21748754842280021	0.3541781959048146
0.2136137244050913	0.7343663530713891	0.2302158273381295	0.7266187050359713	0.20641947980077477	0.594355285002767	0.20475926950747095	0.40453790813503043	0.20088544548976203	0.41671278361925845	0.22025456557830658	0.3292750415052573	0.22523519645821805	0.38461538461538464	0.21859435528500276	0.3541781959048146
0.2136137244050913	0.7349197565024903	0.2302158273381295	0.7271721084670725	0.20641947980077477	0.5949086884338682	0.20475926950747095	0.405644714997233	0.20088544548976203	0.417819590481461	0.22025456557830658	0.3298284449363586	0.22523519645821805	0.38627559490868846	0.21859435528500276	0.35473159933591586
0.21472053126729385	0.7349197565024903	0.23353624792473712	0.7271721084670725	0.20752628666297732	0.5949086884338682	0.20531267293857222	0.405644714997233	0.2014388489208633	0.417819590481461	0.2219147758716104	0.3298284449363586	0.22578859988931932	0.38627559490868846	0.22080796900940786	0.35473159933591586
0.21472053126729385	0.7360265633646929	0.23353624792473712	0.728278915329275	0.20752628666297732	0.5971223021582733	0.20531267293857222	0.4067515218594355	0.2014388489208633	0.4183729939125623	0.2219147758716104	0.33093525179856115	0.22578859988931932	0.38682899833978973	0.22080796900940786	0.35528500276701713
0.21527393469839512	0.7360265633646929	0.2340896513558384	0.728278915329275	0.20863309352517986	0.5971223021582733	0.20641947980077477	0.4067515218594355	0.20199225235196458	0.4183729939125623	0.22578859988931932	0.33093525179856115	0.2263420033204206	0.38682899833978973	0.2219147758716104	0.35528500276701713
0.21527393469839512	0.7371333702268954	0.2340896513558384	0.7288323187603764	0.20863309352517986	0.5998893193137798	0.20641947980077477	0.4073049252905368	0.20199225235196458	0.41892639734366355	0.22578859988931932	0.33314886552296624	0.2263420033204206	0.38848920863309355	0.2219147758716104	0.35694521306032095
0.21693414499169894	0.7371333702268954	0.23464305478693967	0.7288323187603764	0.2097399003873824	0.5998893193137798	0.20697288323187604	0.4073049252905368	0.20254565578306585	0.41892639734366355	0.2263420033204206	0.33314886552296624	0.22744881018262314	0.38848920863309355	0.22302158273381295	0.35694521306032095
0.21693414499169894	0.7376867736579967	0.23464305478693967	0.7310459324847814	0.2097399003873824	0.600442722744881	0.20697288323187604	0.411732152739347	0.20254565578306585	0.4194798007747648	0.2263420033204206	0.3342556723851688	0.22744881018262314	0.39125622578859987	0.22302158273381295	0.3574986164914222
0.21748754842280021	0.7376867736579967	0.2363032650802435	0.7310459324847814	0.21029330381848368	0.600442722744881	0.20752628666297732	0.411732152739347	0.20309905921416713	0.4194798007747648	0.22689540675152187	0.3342556723851688	0.2285556170448257	0.39125622578859987	0.22357498616491422	0.3574986164914222
0.21748754842280021	0.738240177089098	0.2363032650802435	0.7338129496402878	0.21029330381848368	0.6015495296070835	0.20752628666297732	0.41228555617044826	0.20309905921416713	0.42114001106806864	0.22689540675152187	0.3364692861095739	0.2285556170448257	0.39346983951300496	0.22357498616491422	0.3580520199225235
0.22136137244050913	0.738240177089098	0.23851687880464859	0.7338129496402878	0.21140011068068623	0.6015495296070835	0.2080796900940786	0.41228555617044826	0.2036524626452684	0.42114001106806864	0.22744881018262314	0.3364692861095739	0.22910902047592696	0.39346983951300496	0.2241283895960155	0.3580520199225235
0.22136137244050913	0.7393469839513005	0.23851687880464859	0.7343663530713891	0.21140011068068623	0.6032097399003874	0.2080796900940786	0.4133923630326508	0.2036524626452684	0.423907028223575	0.22744881018262314	0.33757609297177643	0.22910902047592696	0.3945766463752075	0.2241283895960155	0.35915882678472605
0.2219147758716104	0.7393469839513005	0.2401770890979524	0.7343663530713891	0.2119535141117875	0.6032097399003874	0.20863309352517986	0.4133923630326508	0.20420586607636967	0.423907028223575	0.2280022136137244	0.33757609297177643	0.23076923076923078	0.3945766463752075	0.22578859988931932	0.35915882678472605
0.2219147758716104	0.7399003873824018	0.2401770890979524	0.7349197565024903	0.2119535141117875	0.6054233536247925	0.20863309352517986	0.4139457664637521	0.20420586607636967	0.4244604316546763	0.2280022136137244	0.338682899833979	0.23076923076923078	0.39623685666851133	0.22578859988931932	0.3602656336469286
0.22246817930271168	0.7399003873824018	0.24183729939125623	0.7349197565024903	0.21306032097399003	0.6054233536247925	0.20918649695628114	0.4139457664637521	0.20531267293857222	0.4244604316546763	0.22910902047592696	0.338682899833979	0.2318760376314333	0.39623685666851133	0.2280022136137244	0.3602656336469286
0.22246817930271168	0.740453790813503	0.2423907028223575	0.7354731599335916	0.21306032097399003	0.6059767570558937	0.20918649695628114	0.4156059767570559	0.20531267293857222	0.4266740453790813	0.22910902047592696	0.3420033204205866	0.2318760376314333	0.3984504703929164	0.2280022136137244	0.3624792473713337
0.2241283895960155	0.740453790813503	0.24294410625345877	0.7354731599335916	0.2136137244050913	0.6059767570558937	0.21029330381848368	0.4156059767570559	0.20641947980077477	0.4266740453790813	0.2302158273381295	0.3420033204205866	0.23242944106253458	0.3984504703929164	0.22966242390702823	0.3624792473713337
0.2241283895960155	0.7410071942446043	0.24294410625345877	0.7360265633646929	0.2136137244050913	0.6087437742114001	0.21029330381848368	0.4172661870503597	0.20641947980077477	0.4272274488101826	0.2302158273381295	0.34311012728278917	0.23242944106253458	0.3990038738240177	0.22966242390702823	0.3669064748201439
0.22468179302711677	0.7410071942446043	0.2468179302711677	0.7360265633646929	0.21416712783619257	0.6087437742114001	0.21084670724958496	0.4172661870503597	0.20752628666297732	0.4272274488101826	0.23076923076923078	0.34311012728278917	0.23464305478693967	0.3990038738240177	0.2302158273381295	0.3669064748201439
0.22468179302711677	0.7415605976757056	0.2468179302711677	0.7371333702268954	0.21416712783619257	0.6115107913669064	0.21084670724958496	0.417819590481461	0.20752628666297732	0.42833425567238514	0.23076923076923078	0.34366353071389044	0.23464305478693967	0.40011068068622024	0.2302158273381295	0.36745987825124515
0.22523519645821805	0.7415605976757056	0.24792473713337024	0.7371333702268954	0.21472053126729385	0.6115107913669064	0.21140011068068623	0.417819590481461	0.2080796900940786	0.42833425567238514	0.23132263420033206	0.34366353071389044	0.23519645821804094	0.40011068068622024	0.23076923076923078	0.36745987825124515
0.22523519645821805	0.7421140011068068	0.24792473713337024	0.7376867736579967	0.21472053126729385	0.612617598229109	0.21140011068068623	0.41892639734366355	0.2080796900940786	0.4288876591034864	0.23132263420033206	0.344770337576093	0.23519645821804094	0.40232429441062534	0.23076923076923078	0.3680132816823464
0.22578859988931932	0.7421140011068068	0.24903154399557278	0.7376867736579967	0.2158273381294964	0.612617598229109	0.2119535141117875	0.41892639734366355	0.20918649695628114	0.4288876591034864	0.2318760376314333	0.344770337576093	0.23574986164914222	0.40232429441062534	0.23132263420033206	0.3680132816823464
0.22578859988931932	0.7432208079690094	0.24903154399557278	0.738240177089098	0.2158273381294964	0.6137244050913115	0.2119535141117875	0.4200332042058661	0.20918649695628114	0.4294410625345877	0.2318760376314333	0.34532374100719426	0.23574986164914222	0.40398450470392916	0.23132263420033206	0.3685666851134477
0.2285556170448257	0.7432208079690094	0.24958494742667406	0.738240177089098	0.21638074156059767	0.6137244050913115	0.21250691754288878	0.4200332042058661	0.2097399003873824	0.4294410625345877	0.23242944106253458	0.34532374100719426	0.2363032650802435	0.40398450470392916	0.2318760376314333	0.3685666851134477
0.2285556170448257	0.7437742114001107	0.24958494742667406	0.7387935805201993	0.21638074156059767	0.6153846153846154	0.21250691754288878	0.42114001106806864	0.2097399003873824	0.4311012728278915	0.23242944106253458	0.34753735473159936	0.2363032650802435	0.4050913115661317	0.2318760376314333	0.369120088544549
0.22910902047592696	0.7437742114001107	0.2501383508577753	0.7387935805201993	0.21693414499169894	0.6153846153846154	0.2136137244050913	0.42114001106806864	0.21029330381848368	0.4311012728278915	0.23298284449363585	0.34753735473159936	0.23907028223574986	0.4050913115661317	0.23353624792473712	0.369120088544549
0.22910902047592696	0.7443276148312119	0.2501383508577753	0.7410071942446043	0.21693414499169894	0.6159380188157166	0.2136137244050913	0.42335362479247374	0.21029330381848368	0.4316546762589928	0.23298284449363585	0.34975096845600445	0.23907028223574986	0.40619811842833425	0.23353624792473712	0.36967349197565025
0.23076923076923078	0.7443276148312119	0.25124515771997785	0.7410071942446043	0.2180409518539015	0.6159380188157166	0.21416712783619257	0.42335362479247374	0.2119535141117875	0.4316546762589928	0.23353624792473712	0.34975096845600445	0.2401770890979524	0.40619811842833425	0.2340896513558384	0.36967349197565025
0.23076923076923078	0.7459878251245158	0.25124515771997785	0.7421140011068068	0.2180409518539015	0.616491422246818	0.21416712783619257	0.423907028223575	0.2119535141117875	0.43442169341449915	0.23353624792473712	0.350857775318207	0.2401770890979524	0.4089651355838406	0.2340896513558384	0.3702268954067515
0.23242944106253458	0.7459878251245158	0.2517985611510791	0.7421140011068068	0.21914775871610404	0.616491422246818	0.21472053126729385	0.423907028223575	0.21250691754288878	0.43442169341449915	0.2340896513558384	0.350857775318207	0.24073049252905368	0.4089651355838406	0.23519645821804094	0.3702268954067515
0.23242944106253458	0.7470946319867183	0.2517985611510791	0.7437742114001107	0.21914775871610404	0.6170448256779192	0.21472053126729385	0.42556723851687883	0.21250691754288878	0.43497509684560043	0.2340896513558384	0.35251798561151076	0.24073049252905368	0.4111787493082457	0.23519645821804094	0.3707802988378528
0.23519645821804094	0.7470946319867183	0.25345877144438295	0.7437742114001107	0.22025456557830658	0.6170448256779192	0.21527393469839512	0.42556723851687883	0.21306032097399003	0.43497509684560043	0.23464305478693967	0.35251798561151076	0.2423907028223575	0.4111787493082457	0.23574986164914222	0.3707802988378528
0.23519645821804094	0.750415052573326	0.25345877144438295	0.7443276148312119	0.22025456557830658	0.6187050359712231	0.21527393469839512	0.42612064194798005	0.21306032097399003	0.4355285002767017	0.23464305478693967	0.35307138904261204	0.2423907028223575	0.41228555617044826	0.23574986164914222	0.3724405091311566
0.23741007194244604	0.750415052573326	0.2540121748754842	0.7443276148312119	0.2219147758716104	0.6187050359712231	0.2158273381294964	0.42612064194798005	0.2136137244050913	0.4355285002767017	0.23574986164914222	0.35307138904261204	0.24405091311566132	0.41228555617044826	0.2363032650802435	0.3724405091311566
0.23741007194244604	0.7520752628666297	0.2540121748754842	0.7454344216934145	0.2219147758716104	0.6192584394023243	0.2158273381294964	0.4288876591034864	0.2136137244050913	0.4371887105700055	0.23574986164914222	0.3541781959048146	0.24405091311566132	0.41283895960154954	0.2363032650802435	0.37576092971776426
0.2423907028223575	0.7520752628666297	0.2545655783065855	0.7454344216934145	0.22302158273381295	0.6192584394023243	0.21638074156059767	0.4288876591034864	0.21416712783619257	0.4371887105700055	0.23851687880464859	0.3541781959048146	0.2446043165467626	0.41283895960154954	0.2379634753735473	0.37576092971776426
0.2423907028223575	0.7526286662977311	0.2545655783065855	0.746541228555617	0.22302158273381295	0.6209186496956282	0.21638074156059767	0.4333148865522966	0.21416712783619257	0.4394023242944106	0.23851687880464859	0.35528500276701713	0.2446043165467626	0.4133923630326508	0.2379634753735473	0.37631433314886553
0.24294410625345877	0.7526286662977311	0.25511898173768677	0.746541228555617	0.2241283895960155	0.6209186496956282	0.21693414499169894	0.4333148865522966	0.21638074156059767	0.4394023242944106	0.23907028223574986	0.35528500276701713	0.24626452684006642	0.4133923630326508	0.23907028223574986	0.37631433314886553
0.24294410625345877	0.7531820697288323	0.25511898173768677	0.7470946319867183	0.2241283895960155	0.6220254565578307	0.21693414499169894	0.43497509684560043	0.21638074156059767	0.4399557277255119	0.23907028223574986	0.3563918096292197	0.24626452684006642	0.4139457664637521	0.23907028223574986	0.3768677365799668
0.24349750968456005	0.7531820697288323	0.25567238516878804	0.7470946319867183	0.22523519645821805	0.6220254565578307	0.21748754842280021	0.43497509684560043	0.21693414499169894	0.4399557277255119	0.23962368566685113	0.3563918096292197	0.2468179302711677	0.4139457664637521	0.23962368566685113	0.3768677365799668
0.24349750968456005	0.7548422800221362	0.25567238516878804	0.7487548422800221	0.22523519645821805	0.6231322634200332	0.21748754842280021	0.4355285002767017	0.21693414499169894	0.442169341449917	0.23962368566685113	0.3580520199225235	0.2468179302711677	0.41505257332595463	0.23962368566685113	0.37797454344216935
0.24405091311566132	0.7548422800221362	0.25788599889319314	0.7487548422800221	0.22689540675152187	0.6231322634200332	0.2180409518539015	0.4355285002767017	0.21748754842280021	0.442169341449917	0.2401770890979524	0.3580520199225235	0.24792473713337024	0.41505257332595463	0.2401770890979524	0.37797454344216935
0.24405091311566132	0.7559490868843387	0.25788599889319314	0.7493082457111234	0.22689540675152187	0.6236856668511345	0.2180409518539015	0.43829551743220807	0.21748754842280021	0.44272274488101826	0.2401770890979524	0.35915882678472605	0.24792473713337024	0.41671278361925845	0.2401770890979524	0.3790813503043719
0.2446043165467626	0.7559490868843387	0.2584394023242944	0.7493082457111234	0.22744881018262314	0.6236856668511345	0.21859435528500276	0.43829551743220807	0.2180409518539015	0.44272274488101826	0.24073049252905368	0.35915882678472605	0.24903154399557278	0.41671278361925845	0.24073049252905368	0.3790813503043719
0.2446043165467626	0.7576092971776425	0.2584394023242944	0.750415052573326	0.22744881018262314	0.624792473713337	0.21859435528500276	0.43884892086330934	0.2180409518539015	0.4443829551743221	0.24073049252905368	0.36081903707802987	0.24903154399557278	0.417819590481461	0.24073049252905368	0.38018815716657445
0.24571112340896514	0.7576092971776425	0.26009961261759823	0.750415052573326	0.22910902047592696	0.624792473713337	0.2197011621472053	0.43884892086330934	0.21859435528500276	0.4443829551743221	0.24183729939125623	0.36081903707802987	0.2501383508577753	0.417819590481461	0.24128389596015495	0.38018815716657445
0.24571112340896514	0.7581627006087438	0.26009961261759823	0.7526286662977311	0.22910902047592696	0.6253458771444383	0.2197011621472053	0.4399557277255119	0.21859435528500276	0.44493635860542335	0.24183729939125623	0.36137244050913114	0.2501383508577753	0.4194798007747648	0.24128389596015495	0.3807415605976757
0.24792473713337024	0.7581627006087438	0.2612064194798008	0.7526286662977311	0.22966242390702823	0.6253458771444383	0.2219147758716104	0.4399557277255119	0.2197011621472053	0.44493635860542335	0.2423907028223575	0.36137244050913114	0.2506917542888766	0.4194798007747648	0.24183729939125623	0.3807415605976757
0.24792473713337024	0.758716104039845	0.2612064194798008	0.7531820697288323	0.22966242390702823	0.6270060874377421	0.2219147758716104	0.4438295517432208	0.2197011621472053	0.44548976203652463	0.2423907028223575	0.3619258439402324	0.2506917542888766	0.4200332042058661	0.24183729939125623	0.381294964028777
0.24903154399557278	0.758716104039845	0.2628666297731046	0.7531820697288323	0.2302158273381295	0.6270060874377421	0.22302158273381295	0.4438295517432208	0.22025456557830658	0.44548976203652463	0.24294410625345877	0.3619258439402324	0.25345877144438295	0.4200332042058661	0.24349750968456005	0.381294964028777
0.24903154399557278	0.7592695074709463	0.2628666297731046	0.7548422800221362	0.2302158273381295	0.6275594908688434	0.22302158273381295	0.44548976203652463	0.22025456557830658	0.44714997232982845	0.24294410625345877	0.36358605423353624	0.25345877144438295	0.4216934144991699	0.24349750968456005	0.38240177089097954
0.24958494742667406	0.7592695074709463	0.2634200332042059	0.7548422800221362	0.23132263420033206	0.6275594908688434	0.22468179302711677	0.44548976203652463	0.22136137244050913	0.44714997232982845	0.24405091311566132	0.36358605423353624	0.2545655783065855	0.4216934144991699	0.24405091311566132	0.38240177089097954
0.24958494742667406	0.7603763143331489	0.2634200332042059	0.7553956834532374	0.23132263420033206	0.6281128942999447	0.22468179302711677	0.4465965688987272	0.22136137244050913	0.4477033757609297	0.24405091311566132	0.3641394576646375	0.2545655783065855	0.42280022136137246	0.24405091311566132	0.3835085777531821
0.2506917542888766	0.7603763143331489	0.26397343663530715	0.7553956834532374	0.23242944106253458	0.6281128942999447	0.22578859988931932	0.4465965688987272	0.2219147758716104	0.4477033757609297	0.24515771997786387	0.3641394576646375	0.2562257885998893	0.42280022136137246	0.24515771997786387	0.3835085777531821
0.2506917542888766	0.7614831211953514	0.26397343663530715	0.7559490868843387	0.23242944106253458	0.6292197011621472	0.22578859988931932	0.4477033757609297	0.2219147758716104	0.448256779192031	0.24515771997786387	0.3646928610957388	0.2562257885998893	0.42335362479247374	0.24515771997786387	0.38406198118428336
0.2517985611510791	0.7614831211953514	0.2645268400664084	0.7559490868843387	0.23464305478693967	0.6292197011621472	0.2285556170448257	0.4477033757609297	0.22246817930271168	0.448256779192031	0.24626452684006642	0.3646928610957388	0.25733259546209186	0.42335362479247374	0.24571112340896514	0.38406198118428336
0.2517985611510791	0.762589928057554	0.2645268400664084	0.7570558937465413	0.23464305478693967	0.6297731045932484	0.2285556170448257	0.448256779192031	0.22246817930271168	0.44881018262313227	0.24626452684006642	0.3669064748201439	0.25733259546209186	0.423907028223575	0.24571112340896514	0.38461538461538464
0.2529053680132817	0.762589928057554	0.2650802434975097	0.7570558937465413	0.23519645821804094	0.6297731045932484	0.23132263420033206	0.448256779192031	0.22302158273381295	0.44881018262313227	0.2468179302711677	0.3669064748201439	0.25788599889319314	0.423907028223575	0.24626452684006642	0.38461538461538464
0.2529053680132817	0.7631433314886552	0.2650802434975097	0.7581627006087438	0.23519645821804094	0.6303265080243498	0.23132263420033206	0.44936358605423354	0.22302158273381295	0.44936358605423354	0.2468179302711677	0.36745987825124515	0.25788599889319314	0.42501383508577756	0.24626452684006642	0.387382401770891
0.2545655783065855	0.7631433314886552	0.26563364692861097	0.7581627006087438	0.23574986164914222	0.6303265080243498	0.23242944106253458	0.44936358605423354	0.22357498616491422	0.44936358605423354	0.24737133370226896	0.36745987825124515	0.2584394023242944	0.42501383508577756	0.24737133370226896	0.387382401770891
0.2545655783065855	0.7636967349197565	0.26563364692861097	0.7620365246264527	0.23574986164914222	0.6314333148865523	0.23242944106253458	0.4499169894853348	0.22357498616491422	0.45102379634753736	0.24737133370226896	0.3685666851134477	0.2584394023242944	0.42612064194798005	0.24737133370226896	0.3879358052019923
0.2562257885998893	0.7636967349197565	0.2672938572219148	0.7620365246264527	0.23685666851134476	0.6314333148865523	0.23353624792473712	0.4499169894853348	0.2241283895960155	0.45102379634753736	0.24792473713337024	0.3685666851134477	0.2589928057553957	0.42612064194798005	0.24792473713337024	0.3879358052019923
0.2562257885998893	0.7653569452130603	0.2672938572219148	0.762589928057554	0.23685666851134476	0.6319867183176535	0.23353624792473712	0.4504703929164361	0.2241283895960155	0.4526840066408412	0.24792473713337024	0.36967349197565025	0.2589928057553957	0.4266740453790813	0.24792473713337024	0.3907028223574986
0.25788599889319314	0.7653569452130603	0.2689540675152186	0.762589928057554	0.23741007194244604	0.6319867183176535	0.2340896513558384	0.4504703929164361	0.22468179302711677	0.4526840066408412	0.2484781405644715	0.36967349197565025	0.25954620918649696	0.4266740453790813	0.2484781405644715	0.3907028223574986
0.25788599889319314	0.7664637520752628	0.2689540675152186	0.7631433314886552	0.23741007194244604	0.6330935251798561	0.2340896513558384	0.45379081350304373	0.22468179302711677	0.454344216934145	0.2484781405644715	0.3707802988378528	0.25954620918649696	0.4272274488101826	0.2484781405644715	0.39125622578859987
0.2584394023242944	0.7664637520752628	0.27227448810182625	0.7631433314886552	0.23851687880464859	0.6330935251798561	0.23519645821804094	0.45379081350304373	0.22523519645821805	0.454344216934145	0.24903154399557278	0.3707802988378528	0.26009961261759823	0.4272274488101826	0.24903154399557278	0.39125622578859987
0.2584394023242944	0.7670171555063642	0.27227448810182625	0.7636967349197565	0.23851687880464859	0.6336469286109574	0.23519645821804094	0.454344216934145	0.22523519645821805	0.4560044272274488	0.24903154399557278	0.37133370226895407	0.26009961261759823	0.4288876591034864	0.24903154399557278	0.3923630326508024
0.2589928057553957	0.7670171555063642	0.2728278915329275	0.7636967349197565	0.23907028223574986	0.6336469286109574	0.23574986164914222	0.454344216934145	0.2263420033204206	0.4560044272274488	0.24958494742667406	0.37133370226895407	0.2612064194798008	0.4288876591034864	0.24958494742667406	0.3923630326508024
0.2589928057553957	0.7692307692307693	0.2728278915329275	0.7653569452130603	0.23907028223574986	0.6342003320420586	0.23574986164914222	0.45545102379634755	0.2263420033204206	0.4565578306585501	0.24958494742667406	0.3724405091311566	0.2612064194798008	0.42999446596568897	0.24958494742667406	0.3929164360819037
0.25954620918649696	0.7692307692307693	0.2772551189817377	0.7653569452130603	0.24073049252905368	0.6342003320420586	0.2363032650802435	0.45545102379634755	0.22744881018262314	0.4565578306585501	0.2506917542888766	0.3724405091311566	0.26175982291090205	0.42999446596568897	0.2501383508577753	0.3929164360819037
0.25954620918649696	0.7697841726618705	0.2772551189817377	0.7659103486441616	0.24073049252905368	0.6347537354731599	0.2363032650802435	0.4560044272274488	0.22744881018262314	0.4571112340896514	0.2506917542888766	0.3729939125622579	0.26175982291090205	0.4311012728278915	0.2501383508577753	0.39346983951300496
0.26009961261759823	0.7697841726618705	0.2789153292750415	0.7659103486441616	0.24349750968456005	0.6347537354731599	0.2379634753735473	0.4560044272274488	0.2280022136137244	0.4571112340896514	0.2523519645821804	0.3729939125622579	0.2623132263420033	0.4311012728278915	0.2506917542888766	0.39346983951300496
0.26009961261759823	0.7703375760929718	0.2789153292750415	0.7664637520752628	0.24349750968456005	0.6353071389042612	0.2379634753735473	0.4565578306585501	0.2280022136137244	0.45766463752075265	0.2523519645821804	0.3746541228555617	0.2623132263420033	0.4316546762589928	0.2506917542888766	0.39402324294410623
0.26175982291090205	0.7703375760929718	0.2811289429994466	0.7664637520752628	0.2446043165467626	0.6353071389042612	0.23851687880464859	0.4565578306585501	0.2285556170448257	0.45766463752075265	0.2529053680132817	0.3746541228555617	0.2634200332042059	0.4316546762589928	0.25345877144438295	0.39402324294410623
0.26175982291090205	0.770890979524073	0.2811289429994466	0.7670171555063642	0.2446043165467626	0.6358605423353625	0.23851687880464859	0.4571112340896514	0.2285556170448257	0.4587714443829552	0.2529053680132817	0.37576092971776426	0.2634200332042059	0.43220807969009406	0.25345877144438295	0.3967902600996126
0.2623132263420033	0.770890979524073	0.2827891532927504	0.7670171555063642	0.24571112340896514	0.6358605423353625	0.23962368566685113	0.4571112340896514	0.2302158273381295	0.4587714443829552	0.25511898173768677	0.37576092971776426	0.2645268400664084	0.43220807969009406	0.2540121748754842	0.3967902600996126
0.2623132263420033	0.7725511898173769	0.2827891532927504	0.7675705589374654	0.24571112340896514	0.6364139457664637	0.23962368566685113	0.45766463752075265	0.2302158273381295	0.45932484781405647	0.25511898173768677	0.37631433314886553	0.2645268400664084	0.43276148312119533	0.2540121748754842	0.39789706696181515
0.2628666297731046	0.7725511898173769	0.28334255672385167	0.7675705589374654	0.2468179302711677	0.6364139457664637	0.24183729939125623	0.45766463752075265	0.23076923076923078	0.45932484781405647	0.2562257885998893	0.37631433314886553	0.26618705035971224	0.43276148312119533	0.2545655783065855	0.39789706696181515
0.2628666297731046	0.7731045932484781	0.28334255672385167	0.7681239623685667	0.2468179302711677	0.6386275594908688	0.24183729939125623	0.4582180409518539	0.23076923076923078	0.46153846153846156	0.2562257885998893	0.3774211400110681	0.26618705035971224	0.4333148865522966	0.2545655783065855	0.3990038738240177
0.2634200332042059	0.7731045932484781	0.2844493635860542	0.7681239623685667	0.2484781405644715	0.6386275594908688	0.2423907028223575	0.4582180409518539	0.23132263420033206	0.46153846153846156	0.25788599889319314	0.3774211400110681	0.2667404537908135	0.4333148865522966	0.25567238516878804	0.3990038738240177
0.2634200332042059	0.7736579966795795	0.2844493635860542	0.7692307692307693	0.2484781405644715	0.6408411732152739	0.2423907028223575	0.4587714443829552	0.23132263420033206	0.46209186496956284	0.25788599889319314	0.37797454344216935	0.2667404537908135	0.4338682899833979	0.25567238516878804	0.40011068068622024
0.2650802434975097	0.7736579966795795	0.28610957387935804	0.7692307692307693	0.2506917542888766	0.6408411732152739	0.24515771997786387	0.4587714443829552	0.2318760376314333	0.46209186496956284	0.25954620918649696	0.37797454344216935	0.2672938572219148	0.4338682899833979	0.25733259546209186	0.40011068068622024
0.2650802434975097	0.7742114001106807	0.28610957387935804	0.7697841726618705	0.2506917542888766	0.6425013835085778	0.24515771997786387	0.45932484781405647	0.2318760376314333	0.4637520752628666	0.25954620918649696	0.3796347537354732	0.2672938572219148	0.43442169341449915	0.25733259546209186	0.4034311012728279
0.26563364692861097	0.7742114001106807	0.29219701162147205	0.7697841726618705	0.25124515771997785	0.6425013835085778	0.24571112340896514	0.45932484781405647	0.23242944106253458	0.4637520752628666	0.26175982291090205	0.3796347537354732	0.2689540675152186	0.43442169341449915	0.25788599889319314	0.4034311012728279
0.26563364692861097	0.774764803541782	0.29219701162147205	0.770890979524073	0.25124515771997785	0.6441615938018815	0.24571112340896514	0.460431654676259	0.23242944106253458	0.4654122855561704	0.26175982291090205	0.38018815716657445	0.2689540675152186	0.43497509684560043	0.25788599889319314	0.40619811842833425
0.26618705035971224	0.774764803541782	0.2933038184836746	0.770890979524073	0.25345877144438295	0.6441615938018815	0.24626452684006642	0.460431654676259	0.23298284449363585	0.4654122855561704	0.2623132263420033	0.38018815716657445	0.27006087437742116	0.43497509684560043	0.25954620918649696	0.40619811842833425
0.26618705035971224	0.7753182069728832	0.2933038184836746	0.7714443829551744	0.25345877144438295	0.6458218040951854	0.24626452684006642	0.46319867183176533	0.23298284449363585	0.4659656889872717	0.2623132263420033	0.3807415605976757	0.27006087437742116	0.43663530713890425	0.25954620918649696	0.4073049252905368
0.2667404537908135	0.7753182069728832	0.29385722191477587	0.7714443829551744	0.2540121748754842	0.6458218040951854	0.2468179302711677	0.46319867183176533	0.23353624792473712	0.4659656889872717	0.2628666297731046	0.3807415605976757	0.271721084670725	0.43663530713890425	0.26009961261759823	0.4073049252905368
0.2667404537908135	0.7758716104039846	0.29385722191477587	0.7719977863862756	0.2540121748754842	0.6463752075262866	0.2468179302711677	0.4637520752628666	0.23353624792473712	0.46651909241837297	0.2628666297731046	0.381294964028777	0.271721084670725	0.4377421140011068	0.26009961261759823	0.40841173215273935
0.2672938572219148	0.7758716104039846	0.29441062534587714	0.7719977863862756	0.2545655783065855	0.6463752075262866	0.24737133370226896	0.4637520752628666	0.23464305478693967	0.46651909241837297	0.2634200332042059	0.381294964028777	0.27227448810182625	0.4377421140011068	0.2628666297731046	0.40841173215273935
0.2672938572219148	0.7764250138350858	0.29441062534587714	0.7725511898173769	0.2545655783065855	0.6474820143884892	0.24737133370226896	0.46485888212506915	0.23464305478693967	0.4676258992805755	0.2634200332042059	0.3835085777531821	0.27227448810182625	0.43829551743220807	0.2628666297731046	0.41228555617044826
0.27006087437742116	0.7764250138350858	0.29607083563918096	0.7725511898173769	0.25511898173768677	0.6474820143884892	0.2484781405644715	0.46485888212506915	0.23574986164914222	0.4676258992805755	0.26397343663530715	0.3835085777531821	0.2733812949640288	0.43829551743220807	0.2634200332042059	0.41228555617044826
0.27006087437742116	0.7769784172661871	0.29607083563918096	0.7731045932484781	0.25511898173768677	0.6480354178195905	0.2484781405644715	0.4654122855561704	0.23574986164914222	0.4681793027116768	0.26397343663530715	0.38406198118428336	0.2733812949640288	0.44327614831211953	0.2634200332042059	0.41283895960154954
0.27227448810182625	0.7769784172661871	0.2971776425013835	0.7731045932484781	0.2567791920309906	0.6480354178195905	0.24903154399557278	0.4654122855561704	0.23685666851134476	0.4681793027116768	0.2645268400664084	0.38406198118428336	0.27393469839513007	0.44327614831211953	0.26397343663530715	0.41283895960154954
0.27227448810182625	0.7780852241283895	0.2971776425013835	0.774764803541782	0.2567791920309906	0.6502490315439956	0.24903154399557278	0.46651909241837297	0.23685666851134476	0.4698395130049806	0.2645268400664084	0.38461538461538464	0.27393469839513007	0.4438295517432208	0.26397343663530715	0.4133923630326508
0.2728278915329275	0.7780852241283895	0.2999446596568899	0.774764803541782	0.25733259546209186	0.6502490315439956	0.2501383508577753	0.46651909241837297	0.23741007194244604	0.4698395130049806	0.2650802434975097	0.38461538461538464	0.2750415052573326	0.4438295517432208	0.2645268400664084	0.4133923630326508
0.2728278915329275	0.7797454344216934	0.2999446596568899	0.7753182069728832	0.25733259546209186	0.6519092418372994	0.2501383508577753	0.46707249584947425	0.23741007194244604	0.47149972329828443	0.2650802434975097	0.38627559490868846	0.2750415052573326	0.4443829551743221	0.2645268400664084	0.41505257332595463
0.2733812949640288	0.7797454344216934	0.3010514665190924	0.7753182069728832	0.2584394023242944	0.6519092418372994	0.2506917542888766	0.46707249584947425	0.23851687880464859	0.47149972329828443	0.26618705035971224	0.38627559490868846	0.2755949086884339	0.4443829551743221	0.2650802434975097	0.41505257332595463
0.2733812949640288	0.7802988378527946	0.3010514665190924	0.7764250138350858	0.2584394023242944	0.6524626452684007	0.2506917542888766	0.4698395130049806	0.23851687880464859	0.4720531267293857	0.26618705035971224	0.387382401770891	0.2755949086884339	0.4465965688987272	0.2650802434975097	0.4156059767570559
0.27448810182623135	0.7802988378527946	0.3038184836745988	0.7764250138350858	0.26009961261759823	0.6524626452684007	0.25124515771997785	0.4698395130049806	0.23907028223574986	0.4720531267293857	0.2667404537908135	0.387382401770891	0.27614831211953517	0.4465965688987272	0.26563364692861097	0.4156059767570559
0.27448810182623135	0.780852241283896	0.3038184836745988	0.7769784172661871	0.26009961261759823	0.6541228555617045	0.25124515771997785	0.47149972329828443	0.23907028223574986	0.47371333702268953	0.2667404537908135	0.38959601549529604	0.27614831211953517	0.44936358605423354	0.26563364692861097	0.4161593801881572
0.2750415052573326	0.780852241283896	0.3076923076923077	0.7769784172661871	0.2606530160486995	0.6541228555617045	0.2523519645821804	0.47149972329828443	0.23962368566685113	0.47371333702268953	0.26840066408411734	0.38959601549529604	0.2789153292750415	0.44936358605423354	0.2689540675152186	0.4161593801881572
0.2750415052573326	0.7825124515771997	0.3076923076923077	0.7775318206972883	0.2606530160486995	0.655229662423907	0.2523519645821804	0.4720531267293857	0.23962368566685113	0.4748201438848921	0.26840066408411734	0.39125622578859987	0.2789153292750415	0.45102379634753736	0.2689540675152186	0.4172661870503597
0.2772551189817377	0.7825124515771997	0.308245711123409	0.7775318206972883	0.2612064194798008	0.655229662423907	0.25345877144438295	0.4720531267293857	0.2401770890979524	0.4748201438848921	0.2695074709463199	0.39125622578859987	0.27946873270614275	0.45102379634753736	0.2695074709463199	0.4172661870503597
0.2772551189817377	0.7830658550083011	0.308245711123409	0.7780852241283895	0.2612064194798008	0.6557830658550083	0.25345877144438295	0.47371333702268953	0.2401770890979524	0.47703375760929717	0.2695074709463199	0.3929164360819037	0.27946873270614275	0.45157719977863864	0.2695074709463199	0.4200332042058661
0.2783619258439402	0.7830658550083011	0.3104593248478141	0.7780852241283895	0.26397343663530715	0.6557830658550083	0.2540121748754842	0.47371333702268953	0.24128389596015495	0.47703375760929717	0.2711676812396237	0.3929164360819037	0.28168234643054785	0.45157719977863864	0.27006087437742116	0.4200332042058661
0.2783619258439402	0.7847260653016048	0.3104593248478141	0.7786386275594909	0.26397343663530715	0.6585500830105147	0.2540121748754842	0.4742667404537908	0.24128389596015495	0.47758716104039844	0.2711676812396237	0.39402324294410623	0.28168234643054785	0.4521306032097399	0.27006087437742116	0.42114001106806864
0.280022136137244	0.7847260653016048	0.3115661317100166	0.7786386275594909	0.2645268400664084	0.6585500830105147	0.2545655783065855	0.4742667404537908	0.24294410625345877	0.47758716104039844	0.271721084670725	0.39402324294410623	0.2827891532927504	0.4521306032097399	0.27061427780852243	0.42114001106806864
0.280022136137244	0.7852794687327062	0.3115661317100166	0.7791920309905921	0.2645268400664084	0.6596568898727172	0.2545655783065855	0.4748201438848921	0.24294410625345877	0.47924737133370227	0.271721084670725	0.3951300498063088	0.2827891532927504	0.45323741007194246	0.27061427780852243	0.42280022136137246
0.28168234643054785	0.7852794687327062	0.3137797454344217	0.7791920309905921	0.2667404537908135	0.6596568898727172	0.25511898173768677	0.4748201438848921	0.24349750968456005	0.47924737133370227	0.27393469839513007	0.3951300498063088	0.28389596015495294	0.45323741007194246	0.2711676812396237	0.42280022136137246
0.28168234643054785	0.7858328721638074	0.3137797454344217	0.7802988378527946	0.2667404537908135	0.6607636967349197	0.25511898173768677	0.4764803541781959	0.24349750968456005	0.47980077476480354	0.27393469839513007	0.39568345323741005	0.28389596015495294	0.45379081350304373	0.2711676812396237	0.423907028223575
0.2827891532927504	0.7858328721638074	0.314333148865523	0.7802988378527946	0.26784726065301606	0.6607636967349197	0.25567238516878804	0.4764803541781959	0.24405091311566132	0.47980077476480354	0.27448810182623135	0.39568345323741005	0.2850027670171555	0.45379081350304373	0.27227448810182625	0.423907028223575
0.2827891532927504	0.7863862755949087	0.314333148865523	0.7814056447149972	0.26784726065301606	0.6613171001660211	0.25567238516878804	0.47758716104039844	0.24405091311566132	0.4803541781959048	0.27448810182623135	0.39623685666851133	0.2850027670171555	0.454344216934145	0.27227448810182625	0.42612064194798005
0.2844493635860542	0.7863862755949087	0.3154399557277255	0.7814056447149972	0.26840066408411734	0.6613171001660211	0.25733259546209186	0.47758716104039844	0.24515771997786387	0.4803541781959048	0.27614831211953517	0.39623685666851133	0.28555617044825676	0.454344216934145	0.2728278915329275	0.42612064194798005
0.2844493635860542	0.7885998893193138	0.3154399557277255	0.7819590481460985	0.26840066408411734	0.6618705035971223	0.25733259546209186	0.4809075816270061	0.24515771997786387	0.4809075816270061	0.27614831211953517	0.3973436635307139	0.28555617044825676	0.45545102379634755	0.2728278915329275	0.4288876591034864
0.2872163807415606	0.7885998893193138	0.31599335915882676	0.7819590481460985	0.27061427780852243	0.6618705035971223	0.2584394023242944	0.4809075816270061	0.24571112340896514	0.4809075816270061	0.280022136137244	0.3973436635307139	0.2866629773104593	0.45545102379634755	0.2733812949640288	0.4288876591034864
0.2872163807415606	0.789153292750415	0.31599335915882676	0.7825124515771997	0.27061427780852243	0.6635307138904262	0.2584394023242944	0.48146098505810736	0.24571112340896514	0.4831211953514112	0.280022136137244	0.39789706696181515	0.2866629773104593	0.4565578306585501	0.2733812949640288	0.43220807969009406
0.2910902047592695	0.789153292750415	0.31654676258992803	0.7825124515771997	0.2711676812396237	0.6635307138904262	0.2589928057553957	0.48146098505810736	0.24626452684006642	0.4831211953514112	0.2805755395683453	0.39789706696181515	0.2872163807415606	0.4565578306585501	0.27393469839513007	0.43220807969009406
0.2910902047592695	0.7897066961815163	0.31654676258992803	0.7830658550083011	0.2711676812396237	0.6640841173215274	0.2589928057553957	0.48201438848920863	0.24626452684006642	0.48422800221361373	0.2805755395683453	0.3984504703929164	0.2872163807415606	0.45932484781405647	0.27393469839513007	0.4333148865522966
0.2927504150525733	0.7897066961815163	0.3171001660210293	0.7830658550083011	0.2733812949640288	0.6640841173215274	0.2612064194798008	0.48201438848920863	0.2468179302711677	0.48422800221361373	0.2811289429994466	0.3984504703929164	0.28776978417266186	0.45932484781405647	0.27614831211953517	0.4333148865522966
0.2927504150525733	0.7902600996126176	0.3171001660210293	0.7841726618705036	0.2733812949640288	0.6646375207526287	0.2612064194798008	0.48367459878251245	0.2468179302711677	0.4864416159380188	0.2811289429994466	0.3990038738240177	0.28776978417266186	0.45987825124515774	0.27614831211953517	0.43497509684560043
0.29385722191477587	0.7902600996126176	0.32042058660763695	0.7841726618705036	0.27448810182623135	0.6646375207526287	0.26175982291090205	0.48367459878251245	0.24737133370226896	0.4864416159380188	0.2822357498616491	0.3990038738240177	0.2888765910348644	0.45987825124515774	0.27780852241283893	0.43497509684560043
0.29385722191477587	0.7919203099059214	0.32042058660763695	0.7874930824571112	0.27448810182623135	0.6651909241837299	0.26175982291090205	0.48422800221361373	0.24737133370226896	0.48810182623132264	0.2822357498616491	0.40232429441062534	0.2888765910348644	0.4609850581073603	0.27780852241283893	0.4355285002767017
0.29441062534587714	0.7919203099059214	0.3209739900387382	0.7874930824571112	0.27614831211953517	0.6651909241837299	0.2623132263420033	0.48422800221361373	0.24903154399557278	0.48810182623132264	0.2827891532927504	0.40232429441062534	0.2894299944659657	0.4609850581073603	0.280022136137244	0.4355285002767017
0.29441062534587714	0.793027116768124	0.3209739900387382	0.7885998893193138	0.27614831211953517	0.6662977310459325	0.2623132263420033	0.484781405644715	0.24903154399557278	0.48976203652462647	0.2827891532927504	0.40453790813503043	0.2894299944659657	0.46153846153846156	0.280022136137244	0.436081903707803
0.2955174322080797	0.793027116768124	0.32208079690094077	0.7885998893193138	0.27780852241283893	0.6662977310459325	0.2634200332042059	0.484781405644715	0.24958494742667406	0.48976203652462647	0.28389596015495294	0.40453790813503043	0.2910902047592695	0.46153846153846156	0.2811289429994466	0.436081903707803
0.2955174322080797	0.7935805201992252	0.32208079690094077	0.789153292750415	0.27780852241283893	0.6668511344770337	0.2634200332042059	0.48588821250691755	0.24958494742667406	0.49197565024903156	0.28389596015495294	0.4050913115661317	0.2910902047592695	0.46319867183176533	0.2811289429994466	0.43663530713890425
0.29607083563918096	0.7935805201992252	0.32263420033204204	0.789153292750415	0.2783619258439402	0.6668511344770337	0.26397343663530715	0.48588821250691755	0.2501383508577753	0.49197565024903156	0.2844493635860542	0.4050913115661317	0.29219701162147205	0.46319867183176533	0.2822357498616491	0.43663530713890425
0.29607083563918096	0.7941339236303265	0.32263420033204204	0.7919203099059214	0.2783619258439402	0.667404537908135	0.26397343663530715	0.4864416159380188	0.2501383508577753	0.4930824571112341	0.2844493635860542	0.405644714997233	0.29219701162147205	0.4643054786939679	0.2822357498616491	0.43829551743220807
0.2971776425013835	0.7941339236303265	0.3231876037631433	0.7919203099059214	0.27946873270614275	0.667404537908135	0.2650802434975097	0.4864416159380188	0.2506917542888766	0.4930824571112341	0.2850027670171555	0.405644714997233	0.2927504150525733	0.4643054786939679	0.2844493635860542	0.43829551743220807
0.2971776425013835	0.7952407304925291	0.3231876037631433	0.7935805201992252	0.27946873270614275	0.6679579413392362	0.2650802434975097	0.48810182623132264	0.2506917542888766	0.49418926397343665	0.2850027670171555	0.40619811842833425	0.2927504150525733	0.46485888212506915	0.2844493635860542	0.44327614831211953
0.29828444936358606	0.7952407304925291	0.3254012174875484	0.7935805201992252	0.280022136137244	0.6679579413392362	0.26563364692861097	0.48810182623132264	0.2529053680132817	0.49418926397343665	0.28555617044825676	0.40619811842833425	0.2933038184836746	0.46485888212506915	0.2850027670171555	0.44327614831211953
0.29828444936358606	0.7957941339236303	0.3254012174875484	0.7941339236303265	0.280022136137244	0.6685113447703376	0.26563364692861097	0.4886552296624239	0.2529053680132817	0.496956281128943	0.28555617044825676	0.4073049252905368	0.2933038184836746	0.46873270614277807	0.2850027670171555	0.4438295517432208
0.30049806308799115	0.7957941339236303	0.3276148312119535	0.7941339236303265	0.2811289429994466	0.6685113447703376	0.2672938572219148	0.4886552296624239	0.2540121748754842	0.496956281128943	0.2872163807415606	0.4073049252905368	0.29385722191477587	0.46873270614277807	0.28610957387935804	0.4438295517432208
0.30049806308799115	0.7963475373547316	0.3276148312119535	0.7946873270614278	0.2811289429994466	0.6696181516325401	0.2672938572219148	0.4892086330935252	0.2540121748754842	0.49806308799114557	0.2872163807415606	0.40841173215273935	0.29385722191477587	0.4703929164360819	0.28610957387935804	0.44493635860542335
0.3010514665190924	0.7963475373547316	0.3281682346430548	0.7946873270614278	0.28168234643054785	0.6696181516325401	0.26840066408411734	0.4892086330935252	0.2545655783065855	0.49806308799114557	0.28776978417266186	0.40841173215273935	0.2949640287769784	0.4703929164360819	0.2866629773104593	0.44493635860542335
0.3010514665190924	0.7969009407858328	0.3281682346430548	0.7952407304925291	0.28168234643054785	0.6712783619258439	0.26840066408411734	0.4914222468179303	0.2545655783065855	0.4991698948533481	0.28776978417266186	0.4089651355838406	0.2949640287769784	0.47149972329828443	0.2866629773104593	0.44548976203652463
0.30492529053680134	0.7969009407858328	0.3292750415052573	0.7952407304925291	0.2822357498616491	0.6712783619258439	0.2689540675152186	0.4914222468179303	0.25567238516878804	0.4991698948533481	0.28832318760376313	0.4089651355838406	0.2955174322080797	0.47149972329828443	0.28998339789706695	0.44548976203652463
0.30492529053680134	0.7974543442169342	0.3292750415052573	0.7957941339236303	0.2822357498616491	0.6718317653569452	0.2689540675152186	0.49197565024903156	0.25567238516878804	0.4997232982844494	0.28832318760376313	0.4095185390149419	0.2955174322080797	0.47315993359158826	0.28998339789706695	0.4460431654676259
0.30713890426120644	0.7974543442169342	0.3314886552296624	0.7957941339236303	0.28334255672385167	0.6718317653569452	0.27006087437742116	0.49197565024903156	0.25733259546209186	0.4997232982844494	0.2888765910348644	0.4095185390149419	0.29662423907028224	0.47315993359158826	0.2905368013281682	0.4460431654676259
0.30713890426120644	0.7980077476480354	0.3314886552296624	0.7963475373547316	0.28334255672385167	0.6723851687880464	0.27006087437742116	0.4930824571112341	0.25733259546209186	0.5002767017155506	0.2888765910348644	0.41007194244604317	0.29662423907028224	0.4748201438848921	0.2905368013281682	0.44881018262313227
0.308245711123409	0.7980077476480354	0.3320420586607637	0.7963475373547316	0.28389596015495294	0.6723851687880464	0.27061427780852243	0.4930824571112341	0.2584394023242944	0.5002767017155506	0.28998339789706695	0.41007194244604317	0.29883785279468733	0.4748201438848921	0.2910902047592695	0.44881018262313227
0.308245711123409	0.7985611510791367	0.3320420586607637	0.7969009407858328	0.28389596015495294	0.6729385722191478	0.27061427780852243	0.49474266740453793	0.2584394023242944	0.5008301051466519	0.28998339789706695	0.41062534587714444	0.29883785279468733	0.47537354731599335	0.2910902047592695	0.44936358605423354
0.30935251798561153	0.7985611510791367	0.33259546209186497	0.7969009407858328	0.28555617044825676	0.6729385722191478	0.271721084670725	0.49474266740453793	0.25954620918649696	0.5008301051466519	0.2905368013281682	0.41062534587714444	0.2993912562257886	0.47537354731599335	0.2916436081903708	0.44936358605423354
0.30935251798561153	0.7991145545102379	0.33259546209186497	0.7980077476480354	0.28555617044825676	0.6740453790813503	0.271721084670725	0.49640287769784175	0.25954620918649696	0.5019369120088545	0.2905368013281682	0.41228555617044826	0.2993912562257886	0.4759269507470946	0.2916436081903708	0.45102379634753736
0.3099059214167128	0.7991145545102379	0.3337022689540675	0.7980077476480354	0.2872163807415606	0.6740453790813503	0.27227448810182625	0.49640287769784175	0.2623132263420033	0.5019369120088545	0.2910902047592695	0.41228555617044826	0.30049806308799115	0.4759269507470946	0.29219701162147205	0.45102379634753736
0.3099059214167128	0.7996679579413393	0.3337022689540675	0.7996679579413393	0.2872163807415606	0.6745987825124515	0.27227448810182625	0.4975096845600443	0.2623132263420033	0.5024903154399557	0.2910902047592695	0.41283895960154954	0.30049806308799115	0.478693967902601	0.29219701162147205	0.45157719977863864
0.3121195351411179	0.7996679579413393	0.3342556723851688	0.7996679579413393	0.28832318760376313	0.6745987825124515	0.2728278915329275	0.4975096845600443	0.2650802434975097	0.5024903154399557	0.2916436081903708	0.41283895960154954	0.3010514665190924	0.478693967902601	0.29385722191477587	0.45157719977863864
0.3121195351411179	0.8007747648035418	0.3342556723851688	0.8002213613724405	0.28832318760376313	0.6751521859435529	0.2728278915329275	0.49806308799114557	0.2650802434975097	0.503043718871057	0.2916436081903708	0.41449916989485336	0.3010514665190924	0.47924737133370227	0.29385722191477587	0.4521306032097399
0.314333148865523	0.8007747648035418	0.34144991698948535	0.8002213613724405	0.2888765910348644	0.6751521859435529	0.2733812949640288	0.49806308799114557	0.26563364692861097	0.503043718871057	0.29219701162147205	0.41449916989485336	0.302158273381295	0.47924737133370227	0.2949640287769784	0.4521306032097399
0.314333148865523	0.801328168234643	0.34144991698948535	0.8024349750968456	0.2888765910348644	0.677365799667958	0.2733812949640288	0.4997232982844494	0.26563364692861097	0.5035971223021583	0.29219701162147205	0.4156059767570559	0.302158273381295	0.4809075816270061	0.2949640287769784	0.4526840066408412
0.3148865522966242	0.801328168234643	0.3425567238516879	0.8024349750968456	0.28998339789706695	0.677365799667958	0.27393469839513007	0.4997232982844494	0.26618705035971224	0.5035971223021583	0.2949640287769784	0.4156059767570559	0.3032650802434975	0.4809075816270061	0.29607083563918096	0.4526840066408412
0.3148865522966242	0.8024349750968456	0.3425567238516879	0.8029883785279469	0.28998339789706695	0.6779192030990592	0.27393469839513007	0.5002767017155506	0.26618705035971224	0.5041505257332596	0.2949640287769784	0.41671278361925845	0.3032650802434975	0.4825677919203099	0.29607083563918096	0.45545102379634755
0.31820697288323185	0.8024349750968456	0.34366353071389044	0.8029883785279469	0.2905368013281682	0.6779192030990592	0.27448810182623135	0.5002767017155506	0.2667404537908135	0.5041505257332596	0.29607083563918096	0.41671278361925845	0.3038184836745988	0.4825677919203099	0.2971776425013835	0.45545102379634755
0.31820697288323185	0.8029883785279469	0.34366353071389044	0.8035417819590481	0.2905368013281682	0.6784726065301605	0.27448810182623135	0.5013835085777532	0.2667404537908135	0.5063641394576647	0.29607083563918096	0.4194798007747648	0.3038184836745988	0.48367459878251245	0.2971776425013835	0.4560044272274488
0.3193137797454344	0.8029883785279469	0.3442169341449917	0.8035417819590481	0.2927504150525733	0.6784726065301605	0.27614831211953517	0.5013835085777532	0.2672938572219148	0.5063641394576647	0.29662423907028224	0.4194798007747648	0.30437188710570007	0.48367459878251245	0.2999446596568899	0.4560044272274488
0.3193137797454344	0.8040951853901495	0.3442169341449917	0.8040951853901495	0.2927504150525733	0.6790260099612617	0.27614831211953517	0.5024903154399557	0.2672938572219148	0.5069175428887659	0.29662423907028224	0.42501383508577756	0.30437188710570007	0.4864416159380188	0.2999446596568899	0.4565578306585501
0.3237410071942446	0.8040951853901495	0.34532374100719426	0.8040951853901495	0.29385722191477587	0.6790260099612617	0.27670171555063644	0.5024903154399557	0.2689540675152186	0.5069175428887659	0.2971776425013835	0.42501383508577756	0.30492529053680134	0.4864416159380188	0.30049806308799115	0.4565578306585501
0.3237410071942446	0.8046485888212507	0.34532374100719426	0.8046485888212507	0.29385722191477587	0.6806862202545656	0.27670171555063644	0.5035971223021583	0.2689540675152186	0.5074709463198672	0.2971776425013835	0.42778085224128387	0.30492529053680134	0.48754842280022137	0.30049806308799115	0.4587714443829552
0.32429441062534586	0.8046485888212507	0.34753735473159936	0.8046485888212507	0.29607083563918096	0.6806862202545656	0.2772551189817377	0.5035971223021583	0.2695074709463199	0.5074709463198672	0.29828444936358606	0.42778085224128387	0.3054786939679026	0.48754842280022137	0.3010514665190924	0.4587714443829552
0.32429441062534586	0.805201992252352	0.34753735473159936	0.805201992252352	0.29607083563918096	0.6812396236856668	0.2772551189817377	0.5041505257332596	0.2695074709463199	0.5096845600442723	0.29828444936358606	0.42833425567238514	0.3054786939679026	0.49031543995572774	0.3010514665190924	0.4609850581073603
0.32484781405644714	0.805201992252352	0.34809075816270063	0.805201992252352	0.2977310459324848	0.6812396236856668	0.27780852241283893	0.5041505257332596	0.271721084670725	0.5096845600442723	0.2999446596568899	0.42833425567238514	0.30658550083010516	0.49031543995572774	0.302158273381295	0.4609850581073603
0.32484781405644714	0.8057553956834532	0.34809075816270063	0.8057553956834532	0.2977310459324848	0.6817930271167681	0.27780852241283893	0.5047039291643608	0.271721084670725	0.5118981737686774	0.2999446596568899	0.4288876591034864	0.30658550083010516	0.49197565024903156	0.302158273381295	0.46153846153846156
0.3259546209186497	0.8057553956834532	0.3486441615938019	0.8057553956834532	0.29828444936358606	0.6817930271167681	0.280022136137244	0.5047039291643608	0.27227448810182625	0.5118981737686774	0.30049806308799115	0.4288876591034864	0.30713890426120644	0.49197565024903156	0.30271167681239625	0.46153846153846156
0.3259546209186497	0.8085224128389596	0.3486441615938019	0.8063087991145546	0.29828444936358606	0.6823464305478694	0.280022136137244	0.5080243497509684	0.27227448810182625	0.51300498063088	0.30049806308799115	0.4294410625345877	0.30713890426120644	0.4930824571112341	0.30271167681239625	0.46319867183176533
0.32706142778085223	0.8085224128389596	0.34975096845600445	0.8063087991145546	0.29883785279468733	0.6823464305478694	0.2805755395683453	0.5080243497509684	0.2728278915329275	0.51300498063088	0.3032650802434975	0.4294410625345877	0.3076923076923077	0.4930824571112341	0.3032650802434975	0.46319867183176533
0.32706142778085223	0.8096292197011622	0.34975096845600445	0.8085224128389596	0.29883785279468733	0.6828998339789707	0.2805755395683453	0.5107913669064749	0.2728278915329275	0.5141117874930825	0.3032650802434975	0.4311012728278915	0.3076923076923077	0.496956281128943	0.3032650802434975	0.4637520752628666
0.3276148312119535	0.8096292197011622	0.35307138904261204	0.8085224128389596	0.2999446596568899	0.6828998339789707	0.2811289429994466	0.5107913669064749	0.2733812949640288	0.5141117874930825	0.30437188710570007	0.4311012728278915	0.308245711123409	0.496956281128943	0.3038184836745988	0.4637520752628666
0.3276148312119535	0.811289429994466	0.35307138904261204	0.8096292197011622	0.2999446596568899	0.6840066408411732	0.2811289429994466	0.5113447703375761	0.2733812949640288	0.5163254012174876	0.30437188710570007	0.43220807969009406	0.308245711123409	0.49861649142224684	0.3038184836745988	0.4654122855561704
0.3292750415052573	0.811289429994466	0.3541781959048146	0.8096292197011622	0.30049806308799115	0.6840066408411732	0.2827891532927504	0.5113447703375761	0.27393469839513007	0.5163254012174876	0.30492529053680134	0.43220807969009406	0.30879911455451026	0.49861649142224684	0.30437188710570007	0.4654122855561704
0.3292750415052573	0.8123962368566685	0.3541781959048146	0.8107360265633647	0.30049806308799115	0.6845600442722745	0.2827891532927504	0.5118981737686774	0.27393469839513007	0.5201992252351965	0.30492529053680134	0.43442169341449915	0.30879911455451026	0.5008301051466519	0.30437188710570007	0.46873270614277807
0.3303818483674599	0.8123962368566685	0.35473159933591586	0.8107360265633647	0.3010514665190924	0.6845600442722745	0.28389596015495294	0.5118981737686774	0.27448810182623135	0.5201992252351965	0.3054786939679026	0.43442169341449915	0.3099059214167128	0.5008301051466519	0.30492529053680134	0.46873270614277807
0.3303818483674599	0.8129496402877698	0.35473159933591586	0.811289429994466	0.3010514665190924	0.685666851134477	0.28389596015495294	0.51300498063088	0.27448810182623135	0.5218594355285002	0.3054786939679026	0.43497509684560043	0.3099059214167128	0.5013835085777532	0.30492529053680134	0.4698395130049806
0.3314886552296624	0.8129496402877698	0.3580520199225235	0.811289429994466	0.3016048699501937	0.685666851134477	0.2844493635860542	0.51300498063088	0.27670171555063644	0.5218594355285002	0.3060320973990039	0.43497509684560043	0.3104593248478141	0.5013835085777532	0.3054786939679026	0.4698395130049806
0.3314886552296624	0.8146098505810736	0.3580520199225235	0.8123962368566685	0.3016048699501937	0.6873270614277809	0.2844493635860542	0.5135583840619812	0.27670171555063644	0.5235196458218041	0.3060320973990039	0.4355285002767017	0.3104593248478141	0.503043718871057	0.3054786939679026	0.4703929164360819
0.33314886552296624	0.8146098505810736	0.3586054233536248	0.8123962368566685	0.302158273381295	0.6873270614277809	0.2850027670171555	0.5135583840619812	0.2772551189817377	0.5235196458218041	0.30713890426120644	0.4355285002767017	0.31101272827891535	0.503043718871057	0.30713890426120644	0.4703929164360819
0.33314886552296624	0.8162700608743774	0.3586054233536248	0.8129496402877698	0.302158273381295	0.6884338682899834	0.2850027670171555	0.5141117874930825	0.2772551189817377	0.5246264526840066	0.30713890426120644	0.4371887105700055	0.31101272827891535	0.5035971223021583	0.30713890426120644	0.47094631986718316
0.3359158826784726	0.8162700608743774	0.3597122302158273	0.8129496402877698	0.30271167681239625	0.6884338682899834	0.28555617044825676	0.5141117874930825	0.27780852241283893	0.5246264526840066	0.3076923076923077	0.4371887105700055	0.3121195351411179	0.5035971223021583	0.3076923076923077	0.47094631986718316
0.3359158826784726	0.8168234643054787	0.3597122302158273	0.8140564471499724	0.30271167681239625	0.6889872717210846	0.28555617044825676	0.515218594355285	0.27780852241283893	0.5251798561151079	0.3076923076923077	0.4377421140011068	0.3121195351411179	0.5041505257332596	0.3076923076923077	0.47149972329828443
0.3364692861095739	0.8168234643054787	0.36081903707802987	0.8140564471499724	0.30437188710570007	0.6889872717210846	0.2866629773104593	0.515218594355285	0.2783619258439402	0.5251798561151079	0.308245711123409	0.4377421140011068	0.31322634200332045	0.5041505257332596	0.30935251798561153	0.47149972329828443
0.3364692861095739	0.8179302711676812	0.36081903707802987	0.8146098505810736	0.30437188710570007	0.6900940785832872	0.2866629773104593	0.5157719977863863	0.2783619258439402	0.5257332595462092	0.308245711123409	0.43884892086330934	0.31322634200332045	0.5058107360265633	0.30935251798561153	0.472606530160487
0.33757609297177643	0.8179302711676812	0.3619258439402324	0.8146098505810736	0.30492529053680134	0.6900940785832872	0.2872163807415606	0.5157719977863863	0.2789153292750415	0.5257332595462092	0.3099059214167128	0.43884892086330934	0.3137797454344217	0.5058107360265633	0.3104593248478141	0.472606530160487
0.33757609297177643	0.8190370780298838	0.3619258439402324	0.8162700608743774	0.30492529053680134	0.6906474820143885	0.2872163807415606	0.5190924183729939	0.2789153292750415	0.5262866629773104	0.3099059214167128	0.4394023242944106	0.3137797454344217	0.5063641394576647	0.3104593248478141	0.4764803541781959
0.3381294964028777	0.8190370780298838	0.36358605423353624	0.8162700608743774	0.3054786939679026	0.6906474820143885	0.28776978417266186	0.5190924183729939	0.27946873270614275	0.5262866629773104	0.3115661317100166	0.4394023242944106	0.314333148865523	0.5063641394576647	0.3115661317100166	0.4764803541781959
0.3381294964028777	0.8206972883231876	0.36358605423353624	0.8179302711676812	0.3054786939679026	0.6912008854454897	0.28776978417266186	0.5196458218040951	0.27946873270614275	0.5279468732706143	0.3115661317100166	0.4399557277255119	0.314333148865523	0.5069175428887659	0.3115661317100166	0.47758716104039844
0.338682899833979	0.8206972883231876	0.36745987825124515	0.8179302711676812	0.3060320973990039	0.6912008854454897	0.28832318760376313	0.5196458218040951	0.2805755395683453	0.5279468732706143	0.3121195351411179	0.4399557277255119	0.31820697288323185	0.5069175428887659	0.3121195351411179	0.47758716104039844
0.338682899833979	0.8212506917542889	0.36745987825124515	0.8190370780298838	0.3060320973990039	0.6917542888765911	0.28832318760376313	0.5207526286662977	0.2805755395683453	0.5285002767017155	0.3121195351411179	0.44272274488101826	0.31820697288323185	0.5080243497509684	0.3121195351411179	0.48146098505810736
0.33923630326508025	0.8212506917542889	0.3680132816823464	0.8190370780298838	0.30713890426120644	0.6917542888765911	0.2894299944659657	0.5207526286662977	0.2811289429994466	0.5285002767017155	0.3126729385722192	0.44272274488101826	0.3187603763143331	0.5080243497509684	0.31322634200332045	0.48146098505810736
0.33923630326508025	0.8218040951853901	0.3680132816823464	0.8201438848920863	0.30713890426120644	0.6928610957387936	0.2894299944659657	0.521306032097399	0.2811289429994466	0.5307138904261206	0.3126729385722192	0.4438295517432208	0.3187603763143331	0.5085777531820698	0.31322634200332045	0.48201438848920863
0.34144991698948535	0.8218040951853901	0.369120088544549	0.8201438848920863	0.3076923076923077	0.6928610957387936	0.2905368013281682	0.521306032097399	0.28168234643054785	0.5307138904261206	0.31322634200332045	0.4438295517432208	0.3193137797454344	0.5085777531820698	0.3148865522966242	0.48201438848920863
0.34144991698948535	0.8223574986164914	0.369120088544549	0.8206972883231876	0.3076923076923077	0.6934144991698948	0.2905368013281682	0.5218594355285002	0.28168234643054785	0.5312672938572219	0.31322634200332045	0.4460431654676259	0.3193137797454344	0.509131156613171	0.3148865522966242	0.4831211953514112
0.3442169341449917	0.8223574986164914	0.3702268954067515	0.8206972883231876	0.30879911455451026	0.6934144991698948	0.2910902047592695	0.5218594355285002	0.2827891532927504	0.5312672938572219	0.3137797454344217	0.4460431654676259	0.3198671831765357	0.509131156613171	0.31654676258992803	0.4831211953514112
0.3442169341449917	0.8229109020475927	0.3702268954067515	0.8223574986164914	0.30879911455451026	0.6939679026009962	0.2910902047592695	0.5224128389596016	0.2827891532927504	0.5318206972883232	0.3137797454344217	0.44714997232982845	0.3198671831765357	0.5102379634753735	0.31654676258992803	0.48367459878251245
0.344770337576093	0.8229109020475927	0.3707802988378528	0.8223574986164914	0.30935251798561153	0.6939679026009962	0.2927504150525733	0.5224128389596016	0.28334255672385167	0.5318206972883232	0.314333148865523	0.44714997232982845	0.32042058660763695	0.5102379634753735	0.3176535694521306	0.48367459878251245
0.344770337576093	0.823464305478694	0.3707802988378528	0.8229109020475927	0.30935251798561153	0.6945213060320974	0.2927504150525733	0.5229662423907028	0.28334255672385167	0.5329275041505257	0.314333148865523	0.4477033757609297	0.32042058660763695	0.5107913669064749	0.3176535694521306	0.48422800221361373
0.3469839513004981	0.823464305478694	0.3724405091311566	0.8229109020475927	0.3121195351411179	0.6945213060320974	0.2933038184836746	0.5229662423907028	0.28389596015495294	0.5329275041505257	0.3176535694521306	0.4477033757609297	0.3209739900387382	0.5107913669064749	0.31820697288323185	0.48422800221361373
0.3469839513004981	0.8251245157719977	0.3724405091311566	0.823464305478694	0.3121195351411179	0.6950747094631987	0.2933038184836746	0.5240730492529053	0.28389596015495294	0.533480907581627	0.3176535694521306	0.44936358605423354	0.3209739900387382	0.5113447703375761	0.31820697288323185	0.48588821250691755
0.34975096845600445	0.8251245157719977	0.3729939125622579	0.823464305478694	0.3126729385722192	0.6950747094631987	0.29441062534587714	0.5240730492529053	0.2844493635860542	0.533480907581627	0.3187603763143331	0.44936358605423354	0.3231876037631433	0.5113447703375761	0.32042058660763695	0.48588821250691755
0.34975096845600445	0.8256779192030991	0.3729939125622579	0.8240177089097952	0.3126729385722192	0.6961815163254013	0.29441062534587714	0.5251798561151079	0.2844493635860542	0.5340343110127282	0.3187603763143331	0.4499169894853348	0.3231876037631433	0.5124515771997786	0.32042058660763695	0.4869950193691201
0.3514111787493083	0.8256779192030991	0.37354731599335916	0.8240177089097952	0.31322634200332045	0.6961815163254013	0.2949640287769784	0.5251798561151079	0.28555617044825676	0.5340343110127282	0.3198671831765357	0.4499169894853348	0.3237410071942446	0.5124515771997786	0.3209739900387382	0.4869950193691201
0.3514111787493083	0.8262313226342003	0.37354731599335916	0.8251245157719977	0.31322634200332045	0.6972883231876038	0.2949640287769784	0.5257332595462092	0.28555617044825676	0.5351411178749308	0.3198671831765357	0.4504703929164361	0.3237410071942446	0.51300498063088	0.3209739900387382	0.4892086330935252
0.3519645821804095	0.8262313226342003	0.375207526286663	0.8251245157719977	0.3137797454344217	0.6972883231876038	0.29607083563918096	0.5257332595462092	0.28610957387935804	0.5351411178749308	0.32042058660763695	0.4504703929164361	0.32429441062534586	0.51300498063088	0.3215273934698395	0.4892086330935252
0.3519645821804095	0.8273381294964028	0.375207526286663	0.8256779192030991	0.3137797454344217	0.6989485334809076	0.29607083563918096	0.5262866629773104	0.28610957387935804	0.5384615384615384	0.32042058660763695	0.45102379634753736	0.32429441062534586	0.5157719977863863	0.3215273934698395	0.48976203652462647
0.35251798561151076	0.8273381294964028	0.3768677365799668	0.8256779192030991	0.314333148865523	0.6989485334809076	0.2971776425013835	0.5262866629773104	0.2866629773104593	0.5384615384615384	0.3209739900387382	0.45102379634753736	0.32484781405644714	0.5157719977863863	0.32208079690094077	0.48976203652462647
0.35251798561151076	0.8278915329275042	0.3768677365799668	0.8262313226342003	0.314333148865523	0.6995019369120089	0.2971776425013835	0.5268400664084117	0.2866629773104593	0.539568345323741	0.3209739900387382	0.4521306032097399	0.32484781405644714	0.5168788046485888	0.32208079690094077	0.49031543995572774
0.3536247924737133	0.8278915329275042	0.3774211400110681	0.8262313226342003	0.3148865522966242	0.6995019369120089	0.2977310459324848	0.5268400664084117	0.28776978417266186	0.539568345323741	0.3215273934698395	0.4521306032097399	0.3259546209186497	0.5168788046485888	0.3237410071942446	0.49031543995572774
0.3536247924737133	0.8284449363586054	0.3774211400110681	0.8267847260653016	0.3148865522966242	0.7011621472053127	0.2977310459324848	0.527393469839513	0.28776978417266186	0.5401217487548423	0.3215273934698395	0.4526840066408412	0.3259546209186497	0.5174322080796901	0.3237410071942446	0.490868843386829
0.35528500276701713	0.8284449363586054	0.3785279468732706	0.8267847260653016	0.31820697288323185	0.7011621472053127	0.29883785279468733	0.527393469839513	0.28832318760376313	0.5401217487548423	0.32208079690094077	0.4526840066408412	0.3276148312119535	0.5174322080796901	0.32429441062534586	0.490868843386829
0.35528500276701713	0.831765356945213	0.3785279468732706	0.8278915329275042	0.31820697288323185	0.7033757609297178	0.29883785279468733	0.5279468732706143	0.28832318760376313	0.5406751521859435	0.32208079690094077	0.45323741007194246	0.3276148312119535	0.5207526286662977	0.32429441062534586	0.49197565024903156
0.3558384061981184	0.831765356945213	0.381294964028777	0.8278915329275042	0.3187603763143331	0.7033757609297178	0.2993912562257886	0.5279468732706143	0.2888765910348644	0.5406751521859435	0.32263420033204204	0.45323741007194246	0.32872163807415605	0.5207526286662977	0.32484781405644714	0.49197565024903156
0.3558384061981184	0.8323187603763144	0.381294964028777	0.8301051466519093	0.3187603763143331	0.703929164360819	0.2993912562257886	0.5290536801328168	0.2888765910348644	0.5412285556170449	0.32263420033204204	0.45379081350304373	0.32872163807415605	0.5224128389596016	0.32484781405644714	0.4930824571112341
0.35694521306032095	0.8323187603763144	0.38184836745987827	0.8301051466519093	0.3209739900387382	0.703929164360819	0.30049806308799115	0.5290536801328168	0.28998339789706695	0.5412285556170449	0.32484781405644714	0.45379081350304373	0.3292750415052573	0.5224128389596016	0.3254012174875484	0.4930824571112341
0.35694521306032095	0.8328721638074156	0.38184836745987827	0.8306585500830105	0.3209739900387382	0.7055893746541229	0.30049806308799115	0.5296070835639181	0.28998339789706695	0.5423353624792474	0.32484781405644714	0.454344216934145	0.3292750415052573	0.5240730492529053	0.3254012174875484	0.4936358605423354
0.3580520199225235	0.8328721638074156	0.3829551743220808	0.8306585500830105	0.3215273934698395	0.7055893746541229	0.302158273381295	0.5296070835639181	0.2905368013281682	0.5423353624792474	0.3254012174875484	0.454344216934145	0.3298284449363586	0.5240730492529053	0.3281682346430548	0.4936358605423354
0.3580520199225235	0.8339789706696181	0.3829551743220808	0.8312119535141118	0.3215273934698395	0.707802988378528	0.302158273381295	0.5301604869950194	0.2905368013281682	0.54344216934145	0.3254012174875484	0.4548976203652463	0.3298284449363586	0.5262866629773104	0.3281682346430548	0.49474266740453793
0.3602656336469286	0.8339789706696181	0.3851687880464859	0.8312119535141118	0.32208079690094077	0.707802988378528	0.3032650802434975	0.5301604869950194	0.2916436081903708	0.54344216934145	0.32650802434975096	0.4548976203652463	0.3303818483674599	0.5262866629773104	0.32872163807415605	0.49474266740453793
0.3602656336469286	0.8361925843940232	0.3851687880464859	0.8328721638074156	0.32208079690094077	0.7083563918096292	0.3032650802434975	0.5307138904261206	0.2916436081903708	0.545655783065855	0.32650802434975096	0.4560044272274488	0.3303818483674599	0.5268400664084117	0.32872163807415605	0.4952960708356392
0.36081903707802987	0.8361925843940232	0.38682899833978973	0.8328721638074156	0.32429441062534586	0.7083563918096292	0.3038184836745988	0.5307138904261206	0.29219701162147205	0.545655783065855	0.3281682346430548	0.4560044272274488	0.33093525179856115	0.5268400664084117	0.3303818483674599	0.4952960708356392
0.36081903707802987	0.8372993912562258	0.38682899833978973	0.8339789706696181	0.32429441062534586	0.7094631986718317	0.3038184836745988	0.5318206972883232	0.29219701162147205	0.5462091864969563	0.3281682346430548	0.4565578306585501	0.33093525179856115	0.5285002767017155	0.3303818483674599	0.49640287769784175
0.36137244050913114	0.8372993912562258	0.387382401770891	0.8339789706696181	0.32484781405644714	0.7094631986718317	0.30658550083010516	0.5318206972883232	0.2927504150525733	0.5462091864969563	0.32872163807415605	0.4565578306585501	0.3337022689540675	0.5285002767017155	0.3320420586607637	0.49640287769784175
0.36137244050913114	0.8389596015495296	0.387382401770891	0.835639180962922	0.32484781405644714	0.710016602102933	0.30658550083010516	0.5323741007194245	0.2927504150525733	0.5473159933591588	0.32872163807415605	0.45766463752075265	0.3337022689540675	0.5340343110127282	0.3320420586607637	0.4975096845600443
0.3624792473713337	0.8389596015495296	0.38848920863309355	0.835639180962922	0.3254012174875484	0.710016602102933	0.30713890426120644	0.5323741007194245	0.29385722191477587	0.5473159933591588	0.3292750415052573	0.45766463752075265	0.3359158826784726	0.5340343110127282	0.33259546209186497	0.4975096845600443
0.3624792473713337	0.8400664084117322	0.38848920863309355	0.8361925843940232	0.3254012174875484	0.7116768123962368	0.30713890426120644	0.5329275041505257	0.29385722191477587	0.5484228002213614	0.3292750415052573	0.4582180409518539	0.3359158826784726	0.5345877144438296	0.33259546209186497	0.49861649142224684
0.3641394576646375	0.8400664084117322	0.38904261206419477	0.8361925843940232	0.32650802434975096	0.7116768123962368	0.3076923076923077	0.5329275041505257	0.29441062534587714	0.5484228002213614	0.3303818483674599	0.4582180409518539	0.33702268954067516	0.5345877144438296	0.33314886552296624	0.49861649142224684
0.3641394576646375	0.8406198118428334	0.38904261206419477	0.8372993912562258	0.32650802434975096	0.7122302158273381	0.3076923076923077	0.5340343110127282	0.29441062534587714	0.5495296070835639	0.3303818483674599	0.460431654676259	0.33702268954067516	0.5351411178749308	0.33314886552296624	0.4997232982844494
0.36579966795794133	0.8406198118428334	0.39125622578859987	0.8372993912562258	0.3276148312119535	0.7122302158273381	0.308245711123409	0.5340343110127282	0.2949640287769784	0.5495296070835639	0.33093525179856115	0.460431654676259	0.33923630326508025	0.5351411178749308	0.3342556723851688	0.4997232982844494
0.36579966795794133	0.8411732152739347	0.39125622578859987	0.8378527946873271	0.3276148312119535	0.7127836192584394	0.308245711123409	0.5345877144438296	0.2949640287769784	0.5506364139457665	0.33093525179856115	0.4626452684006641	0.33923630326508025	0.5362479247371333	0.3342556723851688	0.5047039291643608
0.3680132816823464	0.8411732152739347	0.3923630326508024	0.8378527946873271	0.3281682346430548	0.7127836192584394	0.30879911455451026	0.5345877144438296	0.2971776425013835	0.5506364139457665	0.3314886552296624	0.4626452684006641	0.3397897066961815	0.5362479247371333	0.33480907581627006	0.5047039291643608
0.3680132816823464	0.841726618705036	0.3923630326508024	0.8384061981184283	0.3281682346430548	0.7177642501383509	0.30879911455451026	0.5351411178749308	0.2971776425013835	0.5511898173768678	0.3314886552296624	0.46319867183176533	0.3397897066961815	0.5390149418926398	0.33480907581627006	0.5058107360265633
0.3707802988378528	0.841726618705036	0.39568345323741005	0.8384061981184283	0.3292750415052573	0.7177642501383509	0.30935251798561153	0.5351411178749308	0.29883785279468733	0.5511898173768678	0.3320420586607637	0.46319867183176533	0.3403431101272828	0.5390149418926398	0.33536247924737134	0.5058107360265633
0.3707802988378528	0.8428334255672385	0.39568345323741005	0.8395130049806309	0.3292750415052573	0.7188710570005534	0.30935251798561153	0.5356945213060321	0.29883785279468733	0.551743220807969	0.3320420586607637	0.4637520752628666	0.3403431101272828	0.539568345323741	0.33536247924737134	0.5063641394576647
0.37133370226895407	0.8428334255672385	0.3967902600996126	0.8395130049806309	0.3298284449363586	0.7188710570005534	0.3099059214167128	0.5356945213060321	0.2993912562257886	0.551743220807969	0.33314886552296624	0.4637520752628666	0.3408965135583841	0.539568345323741	0.3359158826784726	0.5063641394576647
0.37133370226895407	0.843940232429441	0.3967902600996126	0.8406198118428334	0.3298284449363586	0.7194244604316546	0.3099059214167128	0.5362479247371333	0.2993912562257886	0.5534034311012729	0.33314886552296624	0.4643054786939679	0.3408965135583841	0.5417819590481461	0.3359158826784726	0.5069175428887659
0.3724405091311566	0.843940232429441	0.39789706696181515	0.8406198118428334	0.3303818483674599	0.7194244604316546	0.3104593248478141	0.5362479247371333	0.2999446596568899	0.5534034311012729	0.3337022689540675	0.4643054786939679	0.34144991698948535	0.5417819590481461	0.3381294964028777	0.5069175428887659
0.3724405091311566	0.8444936358605424	0.39789706696181515	0.8411732152739347	0.3303818483674599	0.7210846707249585	0.3104593248478141	0.5373547315993359	0.2999446596568899	0.5550636413945766	0.3337022689540675	0.46485888212506915	0.34144991698948535	0.5428887659103486	0.3381294964028777	0.5074709463198672
0.3729939125622579	0.8444936358605424	0.3984504703929164	0.8411732152739347	0.33093525179856115	0.7210846707249585	0.3137797454344217	0.5373547315993359	0.302158273381295	0.5550636413945766	0.33480907581627006	0.46485888212506915	0.3420033204205866	0.5428887659103486	0.338682899833979	0.5074709463198672
0.3729939125622579	0.8450470392916436	0.3984504703929164	0.841726618705036	0.33093525179856115	0.7221914775871611	0.3137797454344217	0.5384615384615384	0.302158273381295	0.5583840619811843	0.33480907581627006	0.4654122855561704	0.3420033204205866	0.5439955727725512	0.338682899833979	0.5096845600442723
0.37410071942446044	0.8450470392916436	0.39955727725511897	0.841726618705036	0.3314886552296624	0.7221914775871611	0.314333148865523	0.5384615384615384	0.30271167681239625	0.5583840619811843	0.33536247924737134	0.4654122855561704	0.3425567238516879	0.5439955727725512	0.33923630326508025	0.5096845600442723
0.37410071942446044	0.8467072495849475	0.39955727725511897	0.8428334255672385	0.3314886552296624	0.7255118981737687	0.314333148865523	0.5390149418926398	0.30271167681239625	0.5589374654122855	0.33536247924737134	0.4659656889872717	0.3425567238516879	0.545655783065855	0.33923630326508025	0.5107913669064749
0.3746541228555617	0.8467072495849475	0.4012174875484228	0.8428334255672385	0.33259546209186497	0.7255118981737687	0.3148865522966242	0.5390149418926398	0.3038184836745988	0.5589374654122855	0.3364692861095739	0.4659656889872717	0.34311012728278917	0.545655783065855	0.34311012728278917	0.5107913669064749
0.3746541228555617	0.8472606530160487	0.4012174875484228	0.8433868289983398	0.33259546209186497	0.7260653016048699	0.3148865522966242	0.539568345323741	0.3038184836745988	0.5594908688433868	0.3364692861095739	0.46651909241837297	0.34311012728278917	0.5473159933591588	0.34311012728278917	0.5113447703375761
0.3851687880464859	0.8472606530160487	0.4028776978417266	0.8433868289983398	0.33702268954067516	0.7260653016048699	0.3154399557277255	0.539568345323741	0.30437188710570007	0.5594908688433868	0.33757609297177643	0.46651909241837297	0.3442169341449917	0.5473159933591588	0.34532374100719426	0.5113447703375761
0.3851687880464859	0.84781405644715	0.4028776978417266	0.843940232429441	0.33702268954067516	0.7266187050359713	0.3154399557277255	0.5401217487548423	0.30437188710570007	0.5611510791366906	0.33757609297177643	0.4698395130049806	0.3442169341449917	0.5478693967902601	0.34532374100719426	0.51300498063088
0.3857221914775872	0.84781405644715	0.405644714997233	0.843940232429441	0.3381294964028777	0.7266187050359713	0.31654676258992803	0.5401217487548423	0.3060320973990039	0.5611510791366906	0.3381294964028777	0.4698395130049806	0.344770337576093	0.5478693967902601	0.34587714443829554	0.51300498063088
0.3857221914775872	0.8489208633093526	0.405644714997233	0.8444936358605424	0.3381294964028777	0.7271721084670725	0.31654676258992803	0.5412285556170449	0.3060320973990039	0.5617044825677919	0.3381294964028777	0.4703929164360819	0.344770337576093	0.5489762036524627	0.34587714443829554	0.5135583840619812
0.3907028223574986	0.8489208633093526	0.4067515218594355	0.8444936358605424	0.3408965135583841	0.7271721084670725	0.3171001660210293	0.5412285556170449	0.308245711123409	0.5617044825677919	0.338682899833979	0.4703929164360819	0.34532374100719426	0.5489762036524627	0.3486441615938019	0.5135583840619812
0.3907028223574986	0.8505810736026563	0.4067515218594355	0.8461538461538461	0.3408965135583841	0.7277255118981738	0.3171001660210293	0.5417819590481461	0.308245711123409	0.563918096292197	0.338682899833979	0.47094631986718316	0.34532374100719426	0.5495296070835639	0.3486441615938019	0.5146651909241837
0.3923630326508024	0.8505810736026563	0.4095185390149419	0.8461538461538461	0.34311012728278917	0.7277255118981738	0.3176535694521306	0.5417819590481461	0.30879911455451026	0.563918096292197	0.34311012728278917	0.47094631986718316	0.3464305478693968	0.5495296070835639	0.3491975650249032	0.5146651909241837
0.3923630326508024	0.8516878804648589	0.4095185390149419	0.8472606530160487	0.34311012728278917	0.7288323187603764	0.3176535694521306	0.54344216934145	0.30879911455451026	0.5650249031543996	0.34311012728278917	0.4720531267293857	0.3464305478693968	0.5506364139457665	0.3491975650249032	0.5157719977863863
0.39402324294410623	0.8516878804648589	0.4139457664637521	0.8472606530160487	0.3464305478693968	0.7288323187603764	0.31820697288323185	0.54344216934145	0.3104593248478141	0.5650249031543996	0.34366353071389044	0.4720531267293857	0.3469839513004981	0.5506364139457665	0.34975096845600445	0.5157719977863863
0.39402324294410623	0.8522412838959601	0.4139457664637521	0.84781405644715	0.3464305478693968	0.7299391256225789	0.31820697288323185	0.5439955727725512	0.3104593248478141	0.5661317100166021	0.34366353071389044	0.472606530160487	0.3469839513004981	0.5528500276701716	0.34975096845600445	0.5163254012174876
0.39623685666851133	0.8522412838959601	0.41505257332595463	0.84781405644715	0.3469839513004981	0.7299391256225789	0.3187603763143331	0.5439955727725512	0.3115661317100166	0.5661317100166021	0.3442169341449917	0.472606530160487	0.34753735473159936	0.5528500276701716	0.3503043718871057	0.5163254012174876
0.39623685666851133	0.8527946873270614	0.41505257332595463	0.8483674598782512	0.3469839513004981	0.7310459324847814	0.3187603763143331	0.5445489762036525	0.3115661317100166	0.5672385168788047	0.3442169341449917	0.47371333702268953	0.34753735473159936	0.5545102379634754	0.3503043718871057	0.5190924183729939
0.39789706696181515	0.8527946873270614	0.417819590481461	0.8483674598782512	0.3491975650249032	0.7310459324847814	0.32042058660763695	0.5445489762036525	0.3126729385722192	0.5672385168788047	0.34587714443829554	0.47371333702268953	0.3486441615938019	0.5545102379634754	0.3514111787493083	0.5190924183729939
0.39789706696181515	0.8533480907581626	0.417819590481461	0.8489208633093526	0.3491975650249032	0.732152739346984	0.32042058660763695	0.5462091864969563	0.3126729385722192	0.5688987271721084	0.34587714443829554	0.4742667404537908	0.3486441615938019	0.557830658550083	0.3514111787493083	0.5201992252351965
0.40011068068622024	0.8533480907581626	0.4183729939125623	0.8489208633093526	0.34975096845600445	0.732152739346984	0.3209739900387382	0.5462091864969563	0.31322634200332045	0.5688987271721084	0.3469839513004981	0.4742667404537908	0.3491975650249032	0.557830658550083	0.35251798561151076	0.5201992252351965
0.40011068068622024	0.853901494189264	0.4183729939125623	0.8500276701715551	0.34975096845600445	0.7349197565024903	0.3209739900387382	0.5467625899280576	0.31322634200332045	0.5694521306032098	0.3469839513004981	0.4748201438848921	0.3491975650249032	0.5583840619811843	0.35251798561151076	0.5207526286662977
0.40177089097952406	0.853901494189264	0.4194798007747648	0.8500276701715551	0.3503043718871057	0.7349197565024903	0.3215273934698395	0.5467625899280576	0.3137797454344217	0.5694521306032098	0.34753735473159936	0.4748201438848921	0.34975096845600445	0.5583840619811843	0.35307138904261204	0.5207526286662977
0.40177089097952406	0.8550083010514665	0.4194798007747648	0.8505810736026563	0.3503043718871057	0.7354731599335916	0.3215273934698395	0.5478693967902601	0.3137797454344217	0.570005534034311	0.34753735473159936	0.47537354731599335	0.34975096845600445	0.5589374654122855	0.35307138904261204	0.5224128389596016
0.4028776978417266	0.8550083010514665	0.4200332042058661	0.8505810736026563	0.3519645821804095	0.7354731599335916	0.32208079690094077	0.5478693967902601	0.3148865522966242	0.570005534034311	0.34809075816270063	0.47537354731599335	0.3503043718871057	0.5589374654122855	0.3536247924737133	0.5224128389596016
0.4028776978417266	0.8561151079136691	0.4200332042058661	0.8511344770337577	0.3519645821804095	0.7365799667957942	0.32208079690094077	0.5489762036524627	0.3148865522966242	0.5711123408965135	0.34809075816270063	0.4759269507470946	0.3503043718871057	0.5594908688433868	0.3536247924737133	0.5235196458218041
0.4034311012728279	0.8561151079136691	0.42058660763696737	0.8511344770337577	0.3536247924737133	0.7365799667957942	0.32263420033204204	0.5489762036524627	0.31654676258992803	0.5711123408965135	0.3503043718871057	0.4759269507470946	0.3519645821804095	0.5594908688433868	0.35473159933591586	0.5235196458218041
0.4034311012728279	0.8566685113447703	0.42058660763696737	0.8527946873270614	0.3536247924737133	0.7371333702268954	0.32263420033204204	0.5511898173768678	0.31654676258992803	0.5716657443276149	0.3503043718871057	0.4764803541781959	0.3519645821804095	0.560044272274488	0.35473159933591586	0.5240730492529053
0.40398450470392916	0.8566685113447703	0.4222468179302712	0.8527946873270614	0.3558384061981184	0.7371333702268954	0.3231876037631433	0.5511898173768678	0.3171001660210293	0.5716657443276149	0.3519645821804095	0.4764803541781959	0.35251798561151076	0.560044272274488	0.35528500276701713	0.5240730492529053
0.40398450470392916	0.8577753182069728	0.4222468179302712	0.8533480907581626	0.3558384061981184	0.7376867736579967	0.3231876037631433	0.5539568345323741	0.3171001660210293	0.57387935805202	0.3519645821804095	0.47758716104039844	0.35251798561151076	0.5617044825677919	0.35528500276701713	0.5257332595462092
0.4050913115661317	0.8577753182069728	0.4244604316546763	0.8533480907581626	0.3574986164914222	0.7376867736579967	0.32484781405644714	0.5539568345323741	0.31820697288323185	0.57387935805202	0.3536247924737133	0.47758716104039844	0.35307138904261204	0.5617044825677919	0.3563918096292197	0.5257332595462092
0.4050913115661317	0.8583287216380742	0.4244604316546763	0.853901494189264	0.3574986164914222	0.738240177089098	0.32484781405644714	0.5545102379634754	0.31820697288323185	0.5749861649142225	0.3536247924737133	0.4781405644714997	0.35307138904261204	0.5622578859988931	0.3563918096292197	0.527393469839513
0.405644714997233	0.8583287216380742	0.4266740453790813	0.853901494189264	0.3580520199225235	0.738240177089098	0.3254012174875484	0.5545102379634754	0.3187603763143331	0.5749861649142225	0.35473159933591586	0.4781405644714997	0.3536247924737133	0.5622578859988931	0.3574986164914222	0.527393469839513
0.405644714997233	0.8588821250691754	0.4266740453790813	0.8550083010514665	0.3580520199225235	0.7393469839513005	0.3254012174875484	0.5556170448256779	0.3187603763143331	0.5777531820697288	0.35473159933591586	0.478693967902601	0.3536247924737133	0.5628112894299945	0.3574986164914222	0.5279468732706143
0.40619811842833425	0.8588821250691754	0.4288876591034864	0.8550083010514665	0.3586054233536248	0.7393469839513005	0.32650802434975096	0.5556170448256779	0.3193137797454344	0.5777531820697288	0.3558384061981184	0.478693967902601	0.35473159933591586	0.5628112894299945	0.35915882678472605	0.5279468732706143
0.40619811842833425	0.8594355285002767	0.4288876591034864	0.8555617044825677	0.3586054233536248	0.740453790813503	0.32650802434975096	0.5572772551189817	0.3193137797454344	0.5783065855008301	0.3558384061981184	0.4809075816270061	0.35473159933591586	0.563918096292197	0.35915882678472605	0.5285002767017155
0.411732152739347	0.8594355285002767	0.4311012728278915	0.8555617044825677	0.35915882678472605	0.740453790813503	0.32706142778085223	0.5572772551189817	0.3198671831765357	0.5783065855008301	0.35694521306032095	0.4809075816270061	0.35694521306032095	0.563918096292197	0.3597122302158273	0.5285002767017155
0.411732152739347	0.8599889319313779	0.4311012728278915	0.8561151079136691	0.35915882678472605	0.7410071942446043	0.32706142778085223	0.557830658550083	0.3198671831765357	0.5794133923630327	0.35694521306032095	0.48201438848920863	0.35694521306032095	0.5644714997232982	0.3597122302158273	0.5290536801328168
0.4161593801881572	0.8599889319313779	0.4355285002767017	0.8561151079136691	0.3597122302158273	0.7410071942446043	0.32872163807415605	0.557830658550083	0.32042058660763695	0.5794133923630327	0.3574986164914222	0.48201438848920863	0.3574986164914222	0.5644714997232982	0.36081903707802987	0.5290536801328168
0.4161593801881572	0.8605423353624793	0.4355285002767017	0.8566685113447703	0.3597122302158273	0.7426674045379081	0.32872163807415605	0.560044272274488	0.32042058660763695	0.5799667957941339	0.3574986164914222	0.48367459878251245	0.3574986164914222	0.5661317100166021	0.36081903707802987	0.5307138904261206
0.41671278361925845	0.8605423353624793	0.436081903707803	0.8566685113447703	0.3602656336469286	0.7426674045379081	0.3292750415052573	0.560044272274488	0.3215273934698395	0.5799667957941339	0.3580520199225235	0.48367459878251245	0.3580520199225235	0.5661317100166021	0.3619258439402324	0.5307138904261206
0.41671278361925845	0.8616491422246818	0.436081903707803	0.8572219147758716	0.3602656336469286	0.7432208079690094	0.3292750415052573	0.5605976757055894	0.3215273934698395	0.5805201992252352	0.3580520199225235	0.48422800221361373	0.3580520199225235	0.5677919203099059	0.3619258439402324	0.5323741007194245
0.41892639734366355	0.8616491422246818	0.43829551743220807	0.8572219147758716	0.36303265080243496	0.7432208079690094	0.3303818483674599	0.5605976757055894	0.3231876037631433	0.5805201992252352	0.3586054233536248	0.48422800221361373	0.3586054233536248	0.5677919203099059	0.3624792473713337	0.5323741007194245
0.41892639734366355	0.862202545655783	0.43829551743220807	0.8577753182069728	0.36303265080243496	0.7437742114001107	0.3303818483674599	0.5622578859988931	0.3231876037631433	0.5827338129496403	0.35915882678472605	0.484781405644715	0.3586054233536248	0.5711123408965135	0.3624792473713337	0.5329275041505257
0.42114001106806864	0.862202545655783	0.4399557277255119	0.8577753182069728	0.36358605423353624	0.7437742114001107	0.3320420586607637	0.5622578859988931	0.3237410071942446	0.5827338129496403	0.35915882678472605	0.4853348090758163	0.3597122302158273	0.5711123408965135	0.36303265080243496	0.5329275041505257
0.42114001106806864	0.8633093525179856	0.4399557277255119	0.8583287216380742	0.36358605423353624	0.7443276148312119	0.3320420586607637	0.5628112894299945	0.3237410071942446	0.5832872163807415	0.3619258439402324	0.4853348090758163	0.3597122302158273	0.5727725511898174	0.36303265080243496	0.5340343110127282
0.42999446596568897	0.8633093525179856	0.442169341449917	0.8583287216380742	0.3663530713890426	0.7443276148312119	0.33314886552296624	0.5628112894299945	0.32484781405644714	0.5832872163807415	0.3619258439402324	0.48588821250691755	0.3619258439402324	0.5727725511898174	0.3641394576646375	0.5340343110127282
0.42999446596568897	0.8638627559490869	0.442169341449917	0.8594355285002767	0.3663530713890426	0.7448810182623132	0.33314886552296624	0.5633646928610957	0.32484781405644714	0.5849474266740454	0.36358605423353624	0.48588821250691755	0.3619258439402324	0.5733259546209186	0.3641394576646375	0.5351411178749308
0.43276148312119533	0.8638627559490869	0.4460431654676259	0.8594355285002767	0.369120088544549	0.7448810182623132	0.33480907581627006	0.5633646928610957	0.3254012174875484	0.5849474266740454	0.36358605423353624	0.4869950193691201	0.3624792473713337	0.5733259546209186	0.3646928610957388	0.5351411178749308
0.43276148312119533	0.8649695628112894	0.4460431654676259	0.8599889319313779	0.369120088544549	0.7454344216934145	0.33480907581627006	0.5644714997232982	0.3254012174875484	0.5855008301051466	0.36579966795794133	0.4869950193691201	0.3624792473713337	0.57387935805202	0.3646928610957388	0.5356945213060321
0.4333148865522966	0.8649695628112894	0.4465965688987272	0.8599889319313779	0.3702268954067515	0.7454344216934145	0.33702268954067516	0.5644714997232982	0.3259546209186497	0.5855008301051466	0.36579966795794133	0.4886552296624239	0.36303265080243496	0.57387935805202	0.36524626452684006	0.5356945213060321
0.4333148865522966	0.8666297731045932	0.4465965688987272	0.8605423353624793	0.3702268954067515	0.7459878251245158	0.33702268954067516	0.5661317100166021	0.3259546209186497	0.5871610403984505	0.3663530713890426	0.4886552296624239	0.36303265080243496	0.5744327614831212	0.36524626452684006	0.5362479247371333
0.4355285002767017	0.8666297731045932	0.44881018262313227	0.8605423353624793	0.3707802988378528	0.7459878251245158	0.3381294964028777	0.5661317100166021	0.32706142778085223	0.5871610403984505	0.3663530713890426	0.48976203652462647	0.36358605423353624	0.5744327614831212	0.3680132816823464	0.5362479247371333
0.4355285002767017	0.8682899833978971	0.44881018262313227	0.862202545655783	0.3707802988378528	0.746541228555617	0.3381294964028777	0.5694521306032098	0.32706142778085223	0.5882678472606531	0.3685666851134477	0.48976203652462647	0.36358605423353624	0.5749861649142225	0.3680132816823464	0.5368013281682347
0.4371887105700055	0.8682899833978971	0.44936358605423354	0.862202545655783	0.37188710570005534	0.746541228555617	0.3397897066961815	0.5694521306032098	0.3292750415052573	0.5882678472606531	0.3685666851134477	0.4914222468179303	0.36524626452684006	0.5749861649142225	0.3685666851134477	0.5368013281682347
0.4371887105700055	0.8688433868289983	0.44936358605423354	0.8627559490868844	0.37188710570005534	0.7470946319867183	0.3397897066961815	0.570005534034311	0.3292750415052573	0.5888212506917543	0.369120088544549	0.4914222468179303	0.36524626452684006	0.576092971776425	0.3685666851134477	0.5373547315993359
0.4399557277255119	0.8688433868289983	0.4499169894853348	0.8627559490868844	0.3724405091311566	0.7470946319867183	0.3403431101272828	0.570005534034311	0.3298284449363586	0.5888212506917543	0.369120088544549	0.49197565024903156	0.36579966795794133	0.576092971776425	0.369120088544549	0.5373547315993359
0.4399557277255119	0.8699501936912009	0.4499169894853348	0.8633093525179856	0.3724405091311566	0.7487548422800221	0.3403431101272828	0.5705589374654123	0.3298284449363586	0.5904814609850582	0.36967349197565025	0.49197565024903156	0.36579966795794133	0.5771997786386276	0.369120088544549	0.5379081350304372
0.44106253458771444	0.8699501936912009	0.4504703929164361	0.8633093525179856	0.37410071942446044	0.7487548422800221	0.3408965135583841	0.5705589374654123	0.3303818483674599	0.5904814609850582	0.36967349197565025	0.4936358605423354	0.36745987825124515	0.5771997786386276	0.36967349197565025	0.5379081350304372
0.44106253458771444	0.8705035971223022	0.4504703929164361	0.8644161593801881	0.37410071942446044	0.7498616491422246	0.3408965135583841	0.5716657443276149	0.3303818483674599	0.5910348644161594	0.3702268954067515	0.4936358605423354	0.36745987825124515	0.5777531820697288	0.36967349197565025	0.5384615384615384
0.44327614831211953	0.8705035971223022	0.45157719977863864	0.8644161593801881	0.3746541228555617	0.7498616491422246	0.3420033204205866	0.5716657443276149	0.3320420586607637	0.5910348644161594	0.3702268954067515	0.49474266740453793	0.3680132816823464	0.5777531820697288	0.3702268954067515	0.5384615384615384
0.44327614831211953	0.8710570005534034	0.45157719977863864	0.8649695628112894	0.3746541228555617	0.750415052573326	0.3420033204205866	0.5733259546209186	0.3320420586607637	0.5921416712783619	0.37188710570005534	0.49474266740453793	0.3680132816823464	0.5794133923630327	0.3702268954067515	0.539568345323741
0.4443829551743221	0.8710570005534034	0.45323741007194246	0.8649695628112894	0.37576092971776426	0.750415052573326	0.34311012728278917	0.5733259546209186	0.33480907581627006	0.5921416712783619	0.37188710570005534	0.4952960708356392	0.3707802988378528	0.5794133923630327	0.37133370226895407	0.539568345323741
0.4443829551743221	0.8727172108467073	0.45323741007194246	0.866076369673492	0.37576092971776426	0.7509684560044272	0.34311012728278917	0.57387935805202	0.33480907581627006	0.5926950747094631	0.3724405091311566	0.4952960708356392	0.3707802988378528	0.5799667957941339	0.37133370226895407	0.5406751521859435
0.4460431654676259	0.8727172108467073	0.4548976203652463	0.866076369673492	0.37631433314886553	0.7509684560044272	0.34366353071389044	0.57387935805202	0.33536247924737134	0.5926950747094631	0.3724405091311566	0.4958494742667405	0.37133370226895407	0.5799667957941339	0.37188710570005534	0.5406751521859435
0.4460431654676259	0.8738240177089098	0.4548976203652463	0.8666297731045932	0.37631433314886553	0.7520752628666297	0.34366353071389044	0.5749861649142225	0.33536247924737134	0.5932484781405645	0.3729939125622579	0.4958494742667405	0.37133370226895407	0.582180409518539	0.37188710570005534	0.5417819590481461
0.4465965688987272	0.8738240177089098	0.45545102379634755	0.8666297731045932	0.3768677365799668	0.7520752628666297	0.344770337576093	0.5749861649142225	0.3364692861095739	0.5932484781405645	0.3729939125622579	0.4975096845600443	0.37354731599335916	0.582180409518539	0.3729939125622579	0.5417819590481461
0.4465965688987272	0.8754842280022136	0.45545102379634755	0.8671831765356945	0.3768677365799668	0.7526286662977311	0.344770337576093	0.5755395683453237	0.3364692861095739	0.5938018815716657	0.37410071942446044	0.4975096845600443	0.37354731599335916	0.5832872163807415	0.3729939125622579	0.5423353624792474
0.44936358605423354	0.8754842280022136	0.4565578306585501	0.8671831765356945	0.3774211400110681	0.7526286662977311	0.3464305478693968	0.5755395683453237	0.33757609297177643	0.5938018815716657	0.37410071942446044	0.49861649142224684	0.37410071942446044	0.5832872163807415	0.37354731599335916	0.5423353624792474
0.44936358605423354	0.8760376314333149	0.4565578306585501	0.8677365799667958	0.3774211400110681	0.7548422800221362	0.3464305478693968	0.5766463752075263	0.33757609297177643	0.594355285002767	0.3746541228555617	0.49861649142224684	0.37410071942446044	0.5838406198118429	0.37354731599335916	0.54344216934145
0.4499169894853348	0.8760376314333149	0.4582180409518539	0.8677365799667958	0.3785279468732706	0.7548422800221362	0.34753735473159936	0.5766463752075263	0.3381294964028777	0.594355285002767	0.3746541228555617	0.4991698948533481	0.3746541228555617	0.5838406198118429	0.37631433314886553	0.54344216934145
0.4499169894853348	0.8765910348644161	0.4582180409518539	0.8682899833978971	0.3785279468732706	0.7553956834532374	0.34753735473159936	0.5777531820697288	0.3381294964028777	0.5949086884338682	0.37631433314886553	0.4991698948533481	0.3746541228555617	0.5843940232429441	0.37631433314886553	0.5439955727725512
0.4504703929164361	0.8765910348644161	0.4587714443829552	0.8682899833978971	0.3790813503043719	0.7553956834532374	0.34975096845600445	0.5777531820697288	0.3397897066961815	0.5949086884338682	0.37631433314886553	0.4997232982844494	0.37576092971776426	0.5843940232429441	0.37797454344216935	0.5439955727725512
0.4504703929164361	0.8771444382955175	0.4587714443829552	0.8688433868289983	0.3790813503043719	0.7559490868843387	0.34975096845600445	0.5783065855008301	0.3397897066961815	0.5954620918649696	0.3768677365799668	0.4997232982844494	0.37576092971776426	0.5849474266740454	0.37797454344216935	0.5451023796347537
0.45102379634753736	0.8771444382955175	0.45987825124515774	0.8688433868289983	0.38018815716657445	0.7559490868843387	0.350857775318207	0.5783065855008301	0.34311012728278917	0.5954620918649696	0.3768677365799668	0.5013835085777532	0.37631433314886553	0.5849474266740454	0.3785279468732706	0.5451023796347537
0.45102379634753736	0.8776978417266187	0.45987825124515774	0.8699501936912009	0.38018815716657445	0.7565024903154399	0.350857775318207	0.5794133923630327	0.34311012728278917	0.5971223021582733	0.3774211400110681	0.5013835085777532	0.37631433314886553	0.5855008301051466	0.3785279468732706	0.545655783065855
0.4521306032097399	0.8776978417266187	0.46153846153846156	0.8699501936912009	0.38184836745987827	0.7565024903154399	0.35251798561151076	0.5794133923630327	0.3442169341449917	0.5971223021582733	0.3774211400110681	0.5024903154399557	0.3774211400110681	0.5855008301051466	0.3807415605976757	0.545655783065855
0.4521306032097399	0.87825124515772	0.46153846153846156	0.8710570005534034	0.38184836745987827	0.7592695074709463	0.35251798561151076	0.5810736026563365	0.3442169341449917	0.5987825124515772	0.3796347537354732	0.5024903154399557	0.3774211400110681	0.586054233536248	0.3807415605976757	0.5473159933591588
0.4526840066408412	0.87825124515772	0.4626452684006641	0.8710570005534034	0.38240177089097954	0.7592695074709463	0.3563918096292197	0.5810736026563365	0.34532374100719426	0.5987825124515772	0.3796347537354732	0.5035971223021583	0.3785279468732706	0.586054233536248	0.381294964028777	0.5473159933591588
0.4526840066408412	0.8788046485888212	0.4626452684006641	0.8716104039845047	0.38240177089097954	0.7598229109020476	0.3563918096292197	0.5816270060874378	0.34532374100719426	0.5993359158826784	0.38018815716657445	0.5035971223021583	0.3785279468732706	0.5877144438295517	0.381294964028777	0.5478693967902601
0.4582180409518539	0.8788046485888212	0.4659656889872717	0.8716104039845047	0.3835085777531821	0.7598229109020476	0.35694521306032095	0.5816270060874378	0.3469839513004981	0.5993359158826784	0.38018815716657445	0.5063641394576647	0.38018815716657445	0.5877144438295517	0.38240177089097954	0.5478693967902601
0.4582180409518539	0.8793580520199226	0.4659656889872717	0.872163807415606	0.3835085777531821	0.7609297177642501	0.35694521306032095	0.582180409518539	0.3469839513004981	0.6009961261759823	0.38184836745987827	0.5063641394576647	0.38018815716657445	0.5882678472606531	0.38240177089097954	0.5484228002213614
0.4587714443829552	0.8793580520199226	0.46651909241837297	0.872163807415606	0.38461538461538464	0.7609297177642501	0.3574986164914222	0.582180409518539	0.34809075816270063	0.6009961261759823	0.38184836745987827	0.5080243497509684	0.3807415605976757	0.5882678472606531	0.38461538461538464	0.5484228002213614
0.4587714443829552	0.8799114554510238	0.46651909241837297	0.8727172108467073	0.38461538461538464	0.7614831211953514	0.3574986164914222	0.5827338129496403	0.34809075816270063	0.6021029330381849	0.38240177089097954	0.5080243497509684	0.3807415605976757	0.5893746541228556	0.38461538461538464	0.5489762036524627
0.460431654676259	0.8799114554510238	0.46707249584947425	0.8727172108467073	0.38627559490868846	0.7614831211953514	0.3580520199225235	0.5827338129496403	0.3491975650249032	0.6021029330381849	0.38240177089097954	0.509131156613171	0.381294964028777	0.5893746541228556	0.3851687880464859	0.5489762036524627
0.460431654676259	0.8804648588821251	0.46707249584947425	0.8732706142778085	0.38627559490868846	0.762589928057554	0.3580520199225235	0.5849474266740454	0.3491975650249032	0.6026563364692861	0.3829551743220808	0.509131156613171	0.381294964028777	0.5921416712783619	0.3851687880464859	0.5495296070835639
0.46153846153846156	0.8804648588821251	0.4698395130049806	0.8732706142778085	0.387382401770891	0.762589928057554	0.35915882678472605	0.5849474266740454	0.34975096845600445	0.6026563364692861	0.3829551743220808	0.5124515771997786	0.38184836745987827	0.5921416712783619	0.3857221914775872	0.5495296070835639
0.46153846153846156	0.8810182623132263	0.4698395130049806	0.8749308245711124	0.387382401770891	0.7653569452130603	0.35915882678472605	0.5855008301051466	0.34975096845600445	0.60431654676259	0.3835085777531821	0.5124515771997786	0.38184836745987827	0.594355285002767	0.3857221914775872	0.5522966242390703
0.4659656889872717	0.8810182623132263	0.4703929164360819	0.8749308245711124	0.38904261206419477	0.7653569452130603	0.3597122302158273	0.5855008301051466	0.3503043718871057	0.60431654676259	0.3835085777531821	0.5146651909241837	0.3829551743220808	0.594355285002767	0.38682899833978973	0.5522966242390703
0.4659656889872717	0.8815716657443277	0.4703929164360819	0.8754842280022136	0.38904261206419477	0.7675705589374654	0.3597122302158273	0.586054233536248	0.3503043718871057	0.6087437742114001	0.38461538461538464	0.5146651909241837	0.3829551743220808	0.5949086884338682	0.38682899833978973	0.5550636413945766
0.46651909241837297	0.8815716657443277	0.4720531267293857	0.8754842280022136	0.38959601549529604	0.7675705589374654	0.3602656336469286	0.586054233536248	0.3514111787493083	0.6087437742114001	0.38461538461538464	0.515218594355285	0.3835085777531821	0.5949086884338682	0.3879358052019923	0.5550636413945766
0.46651909241837297	0.884338682899834	0.4720531267293857	0.8760376314333149	0.38959601549529604	0.7686773657996679	0.3602656336469286	0.5882678472606531	0.3514111787493083	0.6098505810736027	0.3851687880464859	0.515218594355285	0.3835085777531821	0.5954620918649696	0.3879358052019923	0.5572772551189817
0.46873270614277807	0.884338682899834	0.4759269507470946	0.8760376314333149	0.3901494189263973	0.7686773657996679	0.36081903707802987	0.5882678472606531	0.3519645821804095	0.6098505810736027	0.3851687880464859	0.5174322080796901	0.38406198118428336	0.5954620918649696	0.38848920863309355	0.5572772551189817
0.46873270614277807	0.8865522966242391	0.4759269507470946	0.8765910348644161	0.3901494189263973	0.7692307692307693	0.36081903707802987	0.5888212506917543	0.3519645821804095	0.6104039845047039	0.3857221914775872	0.5174322080796901	0.38406198118428336	0.5960154952960708	0.38848920863309355	0.557830658550083
0.46928610957387934	0.8865522966242391	0.48201438848920863	0.8765910348644161	0.3907028223574986	0.7692307692307693	0.3619258439402324	0.5888212506917543	0.35307138904261204	0.6104039845047039	0.3857221914775872	0.5201992252351965	0.38461538461538464	0.5960154952960708	0.38904261206419477	0.557830658550083
0.46928610957387934	0.8871057000553404	0.48201438848920863	0.8771444382955175	0.3907028223574986	0.7697841726618705	0.3619258439402324	0.5904814609850582	0.35307138904261204	0.6120641947980078	0.38627559490868846	0.5201992252351965	0.38461538461538464	0.5971223021582733	0.38904261206419477	0.560044272274488
0.47149972329828443	0.8871057000553404	0.4825677919203099	0.8771444382955175	0.39125622578859987	0.7697841726618705	0.36303265080243496	0.5904814609850582	0.3536247924737133	0.6120641947980078	0.38627559490868846	0.521306032097399	0.3857221914775872	0.5971223021582733	0.38959601549529604	0.560044272274488
0.47149972329828443	0.8876591034864416	0.4825677919203099	0.87825124515772	0.39125622578859987	0.7714443829551744	0.36303265080243496	0.5915882678472607	0.3536247924737133	0.6137244050913115	0.38682899833978973	0.521306032097399	0.3857221914775872	0.5987825124515772	0.38959601549529604	0.5611510791366906
0.4748201438848921	0.8876591034864416	0.48367459878251245	0.87825124515772	0.39180962921970114	0.7714443829551744	0.36358605423353624	0.5915882678472607	0.3541781959048146	0.6137244050913115	0.38682899833978973	0.5218594355285002	0.38627559490868846	0.5987825124515772	0.3907028223574986	0.5611510791366906
0.4748201438848921	0.8882125069175429	0.48367459878251245	0.8793580520199226	0.39180962921970114	0.7731045932484781	0.36358605423353624	0.594355285002767	0.3541781959048146	0.6148312119535141	0.387382401770891	0.5218594355285002	0.38627559490868846	0.5998893193137798	0.3907028223574986	0.5622578859988931
0.4759269507470946	0.8882125069175429	0.48588821250691755	0.8793580520199226	0.3923630326508024	0.7731045932484781	0.3646928610957388	0.594355285002767	0.35528500276701713	0.6148312119535141	0.387382401770891	0.5224128389596016	0.38682899833978973	0.5998893193137798	0.39346983951300496	0.5622578859988931
0.4759269507470946	0.8887659103486442	0.48588821250691755	0.8799114554510238	0.3923630326508024	0.7742114001106807	0.3646928610957388	0.5965688987271721	0.35528500276701713	0.6153846153846154	0.38848920863309355	0.5224128389596016	0.38682899833978973	0.6009961261759823	0.39346983951300496	0.5628112894299945
0.47703375760929717	0.8887659103486442	0.4869950193691201	0.8799114554510238	0.3929164360819037	0.7742114001106807	0.36524626452684006	0.5965688987271721	0.3558384061981184	0.6153846153846154	0.38848920863309355	0.5235196458218041	0.3879358052019923	0.6009961261759823	0.39402324294410623	0.5628112894299945
0.47703375760929717	0.8893193137797454	0.4869950193691201	0.8810182623132263	0.3929164360819037	0.774764803541782	0.36524626452684006	0.5976757055893747	0.3558384061981184	0.616491422246818	0.38904261206419477	0.5235196458218041	0.3879358052019923	0.6026563364692861	0.39402324294410623	0.5633646928610957
0.4781405644714997	0.8893193137797454	0.48810182623132264	0.8810182623132263	0.39346983951300496	0.774764803541782	0.3669064748201439	0.5976757055893747	0.3563918096292197	0.616491422246818	0.38904261206419477	0.5268400664084117	0.38848920863309355	0.6026563364692861	0.3951300498063088	0.5633646928610957
0.4781405644714997	0.8898727172108467	0.48810182623132264	0.8821250691754289	0.39346983951300496	0.7758716104039846	0.3669064748201439	0.5982291090204759	0.3563918096292197	0.6170448256779192	0.39125622578859987	0.5268400664084117	0.38848920863309355	0.6032097399003874	0.3951300498063088	0.5655783065855008
0.48201438848920863	0.8898727172108467	0.4892086330935252	0.8821250691754289	0.39402324294410623	0.7758716104039846	0.36745987825124515	0.5982291090204759	0.35915882678472605	0.6170448256779192	0.39125622578859987	0.5290536801328168	0.39125622578859987	0.6032097399003874	0.39568345323741005	0.5655783065855008
0.48201438848920863	0.8904261206419479	0.4892086330935252	0.8826784726065302	0.39402324294410623	0.7780852241283895	0.36745987825124515	0.5987825124515772	0.35915882678472605	0.6175982291090205	0.3923630326508024	0.5290536801328168	0.39125622578859987	0.6037631433314886	0.39568345323741005	0.5677919203099059
0.4825677919203099	0.8904261206419479	0.490868843386829	0.8826784726065302	0.3967902600996126	0.7780852241283895	0.3680132816823464	0.5987825124515772	0.36081903707802987	0.6175982291090205	0.3923630326508024	0.5301604869950194	0.39180962921970114	0.6037631433314886	0.3984504703929164	0.5677919203099059
0.4825677919203099	0.8915329275041505	0.490868843386829	0.8837852794687328	0.3967902600996126	0.7786386275594909	0.3680132816823464	0.5993359158826784	0.36081903707802987	0.6198118428334256	0.3929164360819037	0.5301604869950194	0.39180962921970114	0.6048699501936912	0.3984504703929164	0.5688987271721084
0.4853348090758163	0.8915329275041505	0.49418926397343665	0.8837852794687328	0.3973436635307139	0.7786386275594909	0.3707802988378528	0.5993359158826784	0.3619258439402324	0.6198118428334256	0.3929164360819037	0.5312672938572219	0.3923630326508024	0.6048699501936912	0.39955727725511897	0.5688987271721084
0.4853348090758163	0.8920863309352518	0.49418926397343665	0.884338682899834	0.3973436635307139	0.7791920309905921	0.3707802988378528	0.6009961261759823	0.3619258439402324	0.6203652462645268	0.39346983951300496	0.5312672938572219	0.3923630326508024	0.6076369673491976	0.39955727725511897	0.5722191477587161
0.48810182623132264	0.8920863309352518	0.49474266740453793	0.884338682899834	0.39789706696181515	0.7791920309905921	0.37133370226895407	0.6009961261759823	0.3646928610957388	0.6203652462645268	0.39346983951300496	0.5318206972883232	0.3929164360819037	0.6076369673491976	0.40011068068622024	0.5722191477587161
0.48810182623132264	0.8931931377974544	0.49474266740453793	0.8848920863309353	0.39789706696181515	0.7802988378527946	0.37133370226895407	0.6015495296070835	0.3646928610957388	0.6209186496956282	0.39402324294410623	0.5318206972883232	0.3929164360819037	0.6081903707802988	0.40011068068622024	0.57387935805202
0.4886552296624239	0.8931931377974544	0.49640287769784175	0.8848920863309353	0.3984504703929164	0.7802988378527946	0.37188710570005534	0.6015495296070835	0.36524626452684006	0.6209186496956282	0.39402324294410623	0.5329275041505257	0.39402324294410623	0.6081903707802988	0.40177089097952406	0.57387935805202
0.4886552296624239	0.8937465412285556	0.49640287769784175	0.8854454897620365	0.3984504703929164	0.7814056447149972	0.37188710570005534	0.6026563364692861	0.36524626452684006	0.6214720531267294	0.3951300498063088	0.5329275041505257	0.39402324294410623	0.6087437742114001	0.40177089097952406	0.5744327614831212
0.49031543995572774	0.8937465412285556	0.49806308799114557	0.8854454897620365	0.3990038738240177	0.7814056447149972	0.3729939125622579	0.6026563364692861	0.3663530713890426	0.6214720531267294	0.3951300498063088	0.5356945213060321	0.3945766463752075	0.6087437742114001	0.40232429441062534	0.5744327614831212
0.49031543995572774	0.8942999446596569	0.49806308799114557	0.8859988931931378	0.3990038738240177	0.7830658550083011	0.3729939125622579	0.6032097399003874	0.3663530713890426	0.6225788599889319	0.39623685666851133	0.5356945213060321	0.3945766463752075	0.6092971776425014	0.40232429441062534	0.5788599889319314
0.490868843386829	0.8942999446596569	0.49861649142224684	0.8859988931931378	0.39955727725511897	0.7830658550083011	0.3746541228555617	0.6032097399003874	0.3669064748201439	0.6225788599889319	0.39623685666851133	0.5362479247371333	0.39623685666851133	0.6092971776425014	0.4028776978417266	0.5788599889319314
0.490868843386829	0.8948533480907581	0.49861649142224684	0.8871057000553404	0.39955727725511897	0.7836192584394023	0.3746541228555617	0.6048699501936912	0.3669064748201439	0.6231322634200332	0.3967902600996126	0.5362479247371333	0.39623685666851133	0.6109573879358052	0.4028776978417266	0.5794133923630327
0.4930824571112341	0.8948533480907581	0.4997232982844494	0.8871057000553404	0.40011068068622024	0.7836192584394023	0.37631433314886553	0.6048699501936912	0.36745987825124515	0.6231322634200332	0.3967902600996126	0.5373547315993359	0.3973436635307139	0.6109573879358052	0.4034311012728279	0.5794133923630327
0.4930824571112341	0.8954067515218594	0.4997232982844494	0.8882125069175429	0.40011068068622024	0.7841726618705036	0.37631433314886553	0.6054233536247925	0.36745987825124515	0.624792473713337	0.39789706696181515	0.5373547315993359	0.3973436635307139	0.6115107913669064	0.4034311012728279	0.5799667957941339
0.49418926397343665	0.8954067515218594	0.5013835085777532	0.8882125069175429	0.40232429441062534	0.7841726618705036	0.3774211400110681	0.6054233536247925	0.3680132816823464	0.624792473713337	0.39789706696181515	0.5379081350304372	0.39789706696181515	0.6115107913669064	0.40398450470392916	0.5799667957941339
0.49418926397343665	0.8959601549529607	0.5013835085777532	0.8887659103486442	0.40232429441062534	0.7847260653016048	0.3774211400110681	0.6076369673491976	0.3680132816823464	0.6253458771444383	0.40011068068622024	0.5379081350304372	0.39789706696181515	0.6120641947980078	0.40398450470392916	0.5805201992252352
0.49474266740453793	0.8959601549529607	0.5019369120088545	0.8887659103486442	0.40398450470392916	0.7847260653016048	0.37797454344216935	0.6076369673491976	0.3685666851134477	0.6253458771444383	0.40011068068622024	0.5390149418926398	0.3990038738240177	0.6120641947980078	0.405644714997233	0.5805201992252352
0.49474266740453793	0.896513558384062	0.5019369120088545	0.8898727172108467	0.40398450470392916	0.7852794687327062	0.37797454344216935	0.6087437742114001	0.3685666851134477	0.6264526840066409	0.4012174875484228	0.5390149418926398	0.3990038738240177	0.612617598229109	0.405644714997233	0.582180409518539
0.496956281128943	0.896513558384062	0.5069175428887659	0.8898727172108467	0.40453790813503043	0.7852794687327062	0.3790813503043719	0.6087437742114001	0.369120088544549	0.6264526840066409	0.4012174875484228	0.5406751521859435	0.39955727725511897	0.612617598229109	0.40619811842833425	0.582180409518539
0.496956281128943	0.8970669618151632	0.5069175428887659	0.8915329275041505	0.40453790813503043	0.7858328721638074	0.3790813503043719	0.6092971776425014	0.369120088544549	0.6270060874377421	0.4034311012728279	0.5406751521859435	0.39955727725511897	0.6131710016602103	0.40619811842833425	0.5827338129496403
0.4975096845600443	0.8970669618151632	0.509131156613171	0.8915329275041505	0.4050913115661317	0.7858328721638074	0.381294964028777	0.6092971776425014	0.37133370226895407	0.6270060874377421	0.4034311012728279	0.5412285556170449	0.4006640841173215	0.6131710016602103	0.4067515218594355	0.5827338129496403
0.4975096845600443	0.8976203652462645	0.509131156613171	0.8920863309352518	0.4050913115661317	0.7863862755949087	0.381294964028777	0.6098505810736027	0.37133370226895407	0.6281128942999447	0.40619811842833425	0.5412285556170449	0.4006640841173215	0.6137244050913115	0.4067515218594355	0.5838406198118429
0.49861649142224684	0.8976203652462645	0.5096845600442723	0.8920863309352518	0.40619811842833425	0.7863862755949087	0.38240177089097954	0.6098505810736027	0.3729939125622579	0.6281128942999447	0.40619811842833425	0.5417819590481461	0.40177089097952406	0.6137244050913115	0.4073049252905368	0.5838406198118429
0.49861649142224684	0.8981737686773658	0.5096845600442723	0.892639734366353	0.40619811842833425	0.7880464858882125	0.38240177089097954	0.6104039845047039	0.3729939125622579	0.6292197011621472	0.4078583287216381	0.5417819590481461	0.40177089097952406	0.6159380188157166	0.4073049252905368	0.5855008301051466
0.5008301051466519	0.8981737686773658	0.5201992252351965	0.892639734366353	0.4089651355838406	0.7880464858882125	0.38406198118428336	0.6104039845047039	0.37410071942446044	0.6292197011621472	0.4078583287216381	0.5423353624792474	0.40232429441062534	0.6159380188157166	0.4078583287216381	0.5855008301051466
0.5008301051466519	0.8987271721084671	0.5201992252351965	0.8937465412285556	0.4089651355838406	0.7885998893193138	0.38406198118428336	0.6109573879358052	0.37410071942446044	0.6297731045932484	0.4089651355838406	0.5423353624792474	0.40232429441062534	0.616491422246818	0.4078583287216381	0.586054233536248
0.5019369120088545	0.8987271721084671	0.5235196458218041	0.8937465412285556	0.41007194244604317	0.7885998893193138	0.3851687880464859	0.6109573879358052	0.375207526286663	0.6297731045932484	0.4089651355838406	0.5428887659103486	0.4028776978417266	0.616491422246818	0.40841173215273935	0.586054233536248
0.5019369120088545	0.8992805755395683	0.5235196458218041	0.8948533480907581	0.41007194244604317	0.789153292750415	0.3851687880464859	0.6120641947980078	0.375207526286663	0.6303265080243498	0.4095185390149419	0.5428887659103486	0.4028776978417266	0.6170448256779192	0.40841173215273935	0.5888212506917543
0.5024903154399557	0.8992805755395683	0.5240730492529053	0.8948533480907581	0.4133923630326508	0.789153292750415	0.3857221914775872	0.6120641947980078	0.37576092971776426	0.6303265080243498	0.4095185390149419	0.54344216934145	0.4034311012728279	0.6170448256779192	0.41007194244604317	0.5888212506917543
0.5024903154399557	0.8998339789706696	0.5240730492529053	0.8959601549529607	0.4133923630326508	0.7902600996126176	0.3857221914775872	0.612617598229109	0.37576092971776426	0.6330935251798561	0.41007194244604317	0.54344216934145	0.4034311012728279	0.6175982291090205	0.41007194244604317	0.5954620918649696
0.5035971223021583	0.8998339789706696	0.5246264526840066	0.8959601549529607	0.41505257332595463	0.7902600996126176	0.38848920863309355	0.612617598229109	0.37631433314886553	0.6330935251798561	0.41007194244604317	0.5451023796347537	0.40453790813503043	0.6175982291090205	0.41062534587714444	0.5954620918649696
0.5035971223021583	0.9003873824017709	0.5246264526840066	0.896513558384062	0.41505257332595463	0.7913669064748201	0.38848920863309355	0.6131710016602103	0.37631433314886553	0.6336469286109574	0.41228555617044826	0.5451023796347537	0.40453790813503043	0.6198118428334256	0.41062534587714444	0.5960154952960708
0.5047039291643608	0.9003873824017709	0.5296070835639181	0.896513558384062	0.4194798007747648	0.7913669064748201	0.39125622578859987	0.6131710016602103	0.37797454344216935	0.6336469286109574	0.41228555617044826	0.5462091864969563	0.40619811842833425	0.6198118428334256	0.4111787493082457	0.5960154952960708
0.5047039291643608	0.9009407858328722	0.5296070835639181	0.8970669618151632	0.4194798007747648	0.7924737133370227	0.39125622578859987	0.6137244050913115	0.37797454344216935	0.6347537354731599	0.4133923630326508	0.5462091864969563	0.40619811842833425	0.6203652462645268	0.4111787493082457	0.5982291090204759
0.509131156613171	0.9009407858328722	0.5312672938572219	0.8970669618151632	0.4200332042058661	0.7924737133370227	0.3929164360819037	0.6137244050913115	0.38018815716657445	0.6347537354731599	0.4133923630326508	0.5484228002213614	0.4067515218594355	0.6203652462645268	0.411732152739347	0.5982291090204759
0.509131156613171	0.9014941892639734	0.5312672938572219	0.8976203652462645	0.4200332042058661	0.793027116768124	0.3929164360819037	0.6142778085224129	0.38018815716657445	0.6353071389042612	0.41449916989485336	0.5484228002213614	0.4067515218594355	0.6214720531267294	0.411732152739347	0.6015495296070835
0.5113447703375761	0.9014941892639734	0.533480907581627	0.8976203652462645	0.42058660763696737	0.793027116768124	0.39346983951300496	0.6142778085224129	0.381294964028777	0.6353071389042612	0.41449916989485336	0.5489762036524627	0.4073049252905368	0.6214720531267294	0.41228555617044826	0.6015495296070835
0.5113447703375761	0.9020475926950747	0.533480907581627	0.8981737686773658	0.42058660763696737	0.7935805201992252	0.39346983951300496	0.6148312119535141	0.381294964028777	0.6358605423353625	0.41505257332595463	0.5489762036524627	0.4073049252905368	0.6220254565578307	0.41228555617044826	0.6021029330381849
0.5157719977863863	0.9020475926950747	0.5345877144438296	0.8981737686773658	0.42114001106806864	0.7935805201992252	0.39402324294410623	0.6148312119535141	0.38184836745987827	0.6358605423353625	0.41505257332595463	0.5495296070835639	0.40841173215273935	0.6220254565578307	0.4139457664637521	0.6021029330381849
0.5157719977863863	0.902600996126176	0.5345877144438296	0.8998339789706696	0.42114001106806864	0.7969009407858328	0.39402324294410623	0.6159380188157166	0.38184836745987827	0.6364139457664637	0.4156059767570559	0.5495296070835639	0.40841173215273935	0.6225788599889319	0.4139457664637521	0.6037631433314886
0.5185390149418926	0.902600996126176	0.5351411178749308	0.8998339789706696	0.42280022136137246	0.7969009407858328	0.3951300498063088	0.6159380188157166	0.38240177089097954	0.6364139457664637	0.4156059767570559	0.551743220807969	0.4089651355838406	0.6225788599889319	0.41449916989485336	0.6037631433314886
0.5185390149418926	0.9031543995572773	0.5351411178749308	0.9003873824017709	0.42280022136137246	0.7974543442169342	0.3951300498063088	0.6181516325401217	0.38240177089097954	0.636967349197565	0.4161593801881572	0.551743220807969	0.4089651355838406	0.6236856668511345	0.41449916989485336	0.6048699501936912
0.5229662423907028	0.9031543995572773	0.5373547315993359	0.9003873824017709	0.423907028223575	0.7974543442169342	0.3967902600996126	0.6181516325401217	0.3829551743220808	0.636967349197565	0.4161593801881572	0.5522966242390703	0.4095185390149419	0.6236856668511345	0.41505257332595463	0.6048699501936912
0.5229662423907028	0.9042612064194798	0.5373547315993359	0.9009407858328722	0.423907028223575	0.7985611510791367	0.3967902600996126	0.6187050359712231	0.3829551743220808	0.6375207526286663	0.41892639734366355	0.5522966242390703	0.4095185390149419	0.624792473713337	0.41505257332595463	0.6059767570558937
0.5240730492529053	0.9042612064194798	0.5390149418926398	0.9009407858328722	0.4244604316546763	0.7985611510791367	0.3973436635307139	0.6187050359712231	0.3835085777531821	0.6375207526286663	0.41892639734366355	0.5528500276701716	0.41007194244604317	0.624792473713337	0.4161593801881572	0.6059767570558937
0.5240730492529053	0.904814609850581	0.5390149418926398	0.9014941892639734	0.4244604316546763	0.7991145545102379	0.3973436635307139	0.6203652462645268	0.3835085777531821	0.6380741560597676	0.42058660763696737	0.5528500276701716	0.41007194244604317	0.6253458771444383	0.4161593801881572	0.606530160486995
0.5246264526840066	0.904814609850581	0.5406751521859435	0.9014941892639734	0.42501383508577756	0.7991145545102379	0.39789706696181515	0.6203652462645268	0.38461538461538464	0.6380741560597676	0.42058660763696737	0.5556170448256779	0.411732152739347	0.6253458771444383	0.417819590481461	0.606530160486995
0.5246264526840066	0.9053680132816824	0.5406751521859435	0.9020475926950747	0.42501383508577756	0.7996679579413393	0.39789706696181515	0.6209186496956282	0.38461538461538464	0.6386275594908688	0.42114001106806864	0.5556170448256779	0.411732152739347	0.6258992805755396	0.417819590481461	0.6081903707802988
0.5251798561151079	0.9053680132816824	0.5417819590481461	0.9020475926950747	0.42556723851687883	0.7996679579413393	0.3984504703929164	0.6209186496956282	0.38682899833978973	0.6386275594908688	0.42114001106806864	0.5572772551189817	0.41283895960154954	0.6258992805755396	0.4183729939125623	0.6081903707802988
0.5251798561151079	0.9059214167127836	0.5417819590481461	0.902600996126176	0.42556723851687883	0.8002213613724405	0.3984504703929164	0.6214720531267294	0.38682899833978973	0.6397343663530713	0.4216934144991699	0.5572772551189817	0.41283895960154954	0.6264526840066409	0.4183729939125623	0.6087437742114001
0.5296070835639181	0.9059214167127836	0.5423353624792474	0.902600996126176	0.42612064194798005	0.8002213613724405	0.3990038738240177	0.6214720531267294	0.387382401770891	0.6397343663530713	0.4216934144991699	0.5583840619811843	0.4133923630326508	0.6264526840066409	0.41892639734366355	0.6087437742114001
0.5296070835639181	0.9064748201438849	0.5423353624792474	0.9037078029883785	0.42612064194798005	0.8007747648035418	0.3990038738240177	0.6242390702822358	0.387382401770891	0.6402877697841727	0.42335362479247374	0.5583840619811843	0.4133923630326508	0.6270060874377421	0.41892639734366355	0.612617598229109
0.5329275041505257	0.9064748201438849	0.54344216934145	0.9037078029883785	0.42778085224128387	0.8007747648035418	0.39955727725511897	0.6242390702822358	0.38848920863309355	0.6402877697841727	0.42335362479247374	0.5594908688433868	0.41449916989485336	0.6270060874377421	0.42058660763696737	0.612617598229109
0.5329275041505257	0.9070282235749861	0.54344216934145	0.9042612064194798	0.42778085224128387	0.801328168234643	0.39955727725511897	0.624792473713337	0.38848920863309355	0.6408411732152739	0.42556723851687883	0.5594908688433868	0.41449916989485336	0.6281128942999447	0.42058660763696737	0.6131710016602103
0.5345877144438296	0.9070282235749861	0.5467625899280576	0.9042612064194798	0.42833425567238514	0.801328168234643	0.40177089097952406	0.624792473713337	0.38959601549529604	0.6408411732152739	0.42556723851687883	0.5611510791366906	0.41505257332595463	0.6281128942999447	0.42280022136137246	0.6131710016602103
0.5345877144438296	0.9081350304371887	0.5467625899280576	0.9059214167127836	0.42833425567238514	0.8018815716657444	0.40177089097952406	0.6264526840066409	0.38959601549529604	0.6413945766463752	0.42778085224128387	0.5611510791366906	0.41505257332595463	0.6303265080243498	0.42280022136137246	0.6142778085224129
0.5356945213060321	0.9081350304371887	0.5478693967902601	0.9059214167127836	0.4311012728278915	0.8018815716657444	0.40398450470392916	0.6264526840066409	0.3907028223574986	0.6413945766463752	0.42778085224128387	0.5617044825677919	0.4156059767570559	0.6303265080243498	0.423907028223575	0.6142778085224129
0.5356945213060321	0.90868843386829	0.5478693967902601	0.9064748201438849	0.4311012728278915	0.8029883785279469	0.40398450470392916	0.6270060874377421	0.3907028223574986	0.6419479800774764	0.4288876591034864	0.5617044825677919	0.4156059767570559	0.630879911455451	0.423907028223575	0.6159380188157166
0.5384615384615384	0.90868843386829	0.5489762036524627	0.9064748201438849	0.4316546762589928	0.8029883785279469	0.4050913115661317	0.6270060874377421	0.39125622578859987	0.6419479800774764	0.4288876591034864	0.5622578859988931	0.41671278361925845	0.630879911455451	0.42501383508577756	0.6159380188157166
0.5384615384615384	0.9092418372993912	0.5489762036524627	0.9070282235749861	0.4316546762589928	0.8035417819590481	0.4050913115661317	0.6275594908688434	0.39125622578859987	0.643054786939679	0.4294410625345877	0.5622578859988931	0.41671278361925845	0.6330935251798561	0.42501383508577756	0.6170448256779192
0.5412285556170449	0.9092418372993912	0.5500830105146652	0.9070282235749861	0.43220807969009406	0.8035417819590481	0.405644714997233	0.6275594908688434	0.39402324294410623	0.643054786939679	0.4294410625345877	0.5633646928610957	0.4172661870503597	0.6330935251798561	0.42556723851687883	0.6170448256779192
0.5412285556170449	0.9103486441615938	0.5500830105146652	0.9075816270060875	0.43220807969009406	0.8046485888212507	0.405644714997233	0.6292197011621472	0.39402324294410623	0.6436081903707803	0.43054786939679024	0.5633646928610957	0.4172661870503597	0.6342003320420586	0.42556723851687883	0.6192584394023243
0.5467625899280576	0.9103486441615938	0.5522966242390703	0.9075816270060875	0.43276148312119533	0.8046485888212507	0.40619811842833425	0.6292197011621472	0.3945766463752075	0.6436081903707803	0.43054786939679024	0.563918096292197	0.417819590481461	0.6342003320420586	0.4266740453790813	0.6192584394023243
0.5467625899280576	0.9109020475926951	0.5522966242390703	0.90868843386829	0.43276148312119533	0.8057553956834532	0.40619811842833425	0.6297731045932484	0.3945766463752075	0.6441615938018815	0.4311012728278915	0.563918096292197	0.417819590481461	0.6347537354731599	0.4266740453790813	0.6209186496956282
0.5473159933591588	0.9109020475926951	0.5534034311012729	0.90868843386829	0.43442169341449915	0.8057553956834532	0.4078583287216381	0.6297731045932484	0.3951300498063088	0.6441615938018815	0.4311012728278915	0.5644714997232982	0.41892639734366355	0.6347537354731599	0.4272274488101826	0.6209186496956282
0.5473159933591588	0.9114554510237963	0.5534034311012729	0.9092418372993912	0.43442169341449915	0.8063087991145546	0.4078583287216381	0.6303265080243498	0.3951300498063088	0.6447149972329829	0.43276148312119533	0.5644714997232982	0.41892639734366355	0.6353071389042612	0.4272274488101826	0.6225788599889319
0.5478693967902601	0.9114554510237963	0.5567238516878804	0.9092418372993912	0.436081903707803	0.8063087991145546	0.411732152739347	0.6303265080243498	0.39568345323741005	0.6447149972329829	0.43276148312119533	0.5677919203099059	0.4200332042058661	0.6353071389042612	0.42778085224128387	0.6225788599889319
0.5478693967902601	0.9120088544548977	0.5567238516878804	0.9097952407304926	0.436081903707803	0.8068622025456558	0.411732152739347	0.630879911455451	0.39568345323741005	0.6452684006640841	0.4333148865522966	0.5677919203099059	0.4200332042058661	0.6358605423353625	0.42778085224128387	0.6236856668511345
0.5528500276701716	0.9120088544548977	0.5583840619811843	0.9097952407304926	0.4371887105700055	0.8068622025456558	0.41228555617044826	0.630879911455451	0.3967902600996126	0.6452684006640841	0.4333148865522966	0.5688987271721084	0.42114001106806864	0.6358605423353625	0.42833425567238514	0.6236856668511345
0.5528500276701716	0.9125622578859989	0.5583840619811843	0.9103486441615938	0.4371887105700055	0.8074156059767571	0.41228555617044826	0.6319867183176535	0.3967902600996126	0.6458218040951854	0.4355285002767017	0.5688987271721084	0.42114001106806864	0.6364139457664637	0.42833425567238514	0.624792473713337
0.5567238516878804	0.9125622578859989	0.5611510791366906	0.9103486441615938	0.4377421140011068	0.8074156059767571	0.4133923630326508	0.6319867183176535	0.3984504703929164	0.6458218040951854	0.4355285002767017	0.5694521306032098	0.4216934144991699	0.6364139457664637	0.43054786939679024	0.624792473713337
0.5567238516878804	0.9131156613171002	0.5611510791366906	0.9109020475926951	0.4377421140011068	0.8079690094078583	0.4133923630326508	0.6325401217487548	0.3984504703929164	0.6463752075262866	0.436081903707803	0.5694521306032098	0.4216934144991699	0.636967349197565	0.43054786939679024	0.6270060874377421
0.5572772551189817	0.9131156613171002	0.5622578859988931	0.9109020475926951	0.44050913115661317	0.8079690094078583	0.4156059767570559	0.6325401217487548	0.4012174875484228	0.6463752075262866	0.436081903707803	0.5716657443276149	0.4222468179302712	0.636967349197565	0.4311012728278915	0.6270060874377421
0.5572772551189817	0.9136690647482014	0.5622578859988931	0.9114554510237963	0.44050913115661317	0.8096292197011622	0.4156059767570559	0.6330935251798561	0.4012174875484228	0.646928610957388	0.4371887105700055	0.5716657443276149	0.4222468179302712	0.6408411732152739	0.4311012728278915	0.6275594908688434
0.5583840619811843	0.9136690647482014	0.5628112894299945	0.9114554510237963	0.44106253458771444	0.8096292197011622	0.41671278361925845	0.6330935251798561	0.4028776978417266	0.646928610957388	0.4371887105700055	0.5722191477587161	0.42280022136137246	0.6408411732152739	0.4316546762589928	0.6275594908688434
0.5583840619811843	0.9142224681793027	0.5628112894299945	0.9125622578859989	0.44106253458771444	0.8101826231322634	0.41671278361925845	0.6342003320420586	0.4028776978417266	0.6480354178195905	0.43829551743220807	0.5722191477587161	0.42280022136137246	0.6419479800774764	0.4316546762589928	0.6281128942999447
0.5644714997232982	0.9142224681793027	0.5633646928610957	0.9125622578859989	0.4416159380188157	0.8101826231322634	0.4172661870503597	0.6342003320420586	0.4034311012728279	0.6480354178195905	0.43829551743220807	0.5744327614831212	0.42335362479247374	0.6419479800774764	0.43220807969009406	0.6281128942999447
0.5644714997232982	0.914775871610404	0.5633646928610957	0.9131156613171002	0.4416159380188157	0.8107360265633647	0.4172661870503597	0.6353071389042612	0.4034311012728279	0.6485888212506917	0.4394023242944106	0.5744327614831212	0.42335362479247374	0.643054786939679	0.43220807969009406	0.628666297731046
0.5672385168788047	0.914775871610404	0.5650249031543996	0.9131156613171002	0.44493635860542335	0.8107360265633647	0.417819590481461	0.6353071389042612	0.40398450470392916	0.6485888212506917	0.4394023242944106	0.5755395683453237	0.423907028223575	0.643054786939679	0.43276148312119533	0.628666297731046
0.5672385168788047	0.9153292750415053	0.5650249031543996	0.9136690647482014	0.44493635860542335	0.811289429994466	0.417819590481461	0.6358605423353625	0.40398450470392916	0.6508024349750968	0.4399557277255119	0.5755395683453237	0.423907028223575	0.6441615938018815	0.43276148312119533	0.6292197011621472
0.5677919203099059	0.9153292750415053	0.5672385168788047	0.9136690647482014	0.4460431654676259	0.811289429994466	0.4183729939125623	0.6358605423353625	0.40453790813503043	0.6508024349750968	0.4399557277255119	0.5766463752075263	0.42556723851687883	0.6441615938018815	0.4333148865522966	0.6292197011621472
0.5677919203099059	0.9158826784726065	0.5672385168788047	0.9142224681793027	0.4460431654676259	0.8123962368566685	0.4183729939125623	0.6364139457664637	0.40453790813503043	0.6513558384061982	0.44106253458771444	0.5766463752075263	0.42556723851687883	0.6463752075262866	0.4333148865522966	0.6297731045932484
0.570005534034311	0.9158826784726065	0.5677919203099059	0.9142224681793027	0.4477033757609297	0.8123962368566685	0.41892639734366355	0.6364139457664637	0.4050913115661317	0.6513558384061982	0.44106253458771444	0.5777531820697288	0.4266740453790813	0.6463752075262866	0.4338682899833979	0.6297731045932484
0.570005534034311	0.9164360819037078	0.5677919203099059	0.9153292750415053	0.4477033757609297	0.8129496402877698	0.41892639734366355	0.636967349197565	0.4050913115661317	0.6541228555617045	0.4416159380188157	0.5777531820697288	0.4266740453790813	0.646928610957388	0.4338682899833979	0.6303265080243498
0.5716657443276149	0.9164360819037078	0.5694521306032098	0.9153292750415053	0.44881018262313227	0.8129496402877698	0.42058660763696737	0.636967349197565	0.4067515218594355	0.6541228555617045	0.4416159380188157	0.5788599889319314	0.4272274488101826	0.646928610957388	0.43497509684560043	0.6303265080243498
0.5716657443276149	0.9169894853348091	0.5694521306032098	0.9158826784726065	0.44881018262313227	0.8140564471499724	0.42058660763696737	0.6386275594908688	0.4067515218594355	0.6546762589928058	0.44327614831211953	0.5788599889319314	0.4272274488101826	0.6474820143884892	0.43497509684560043	0.630879911455451
0.5722191477587161	0.9169894853348091	0.570005534034311	0.9158826784726065	0.4499169894853348	0.8140564471499724	0.42114001106806864	0.6386275594908688	0.4073049252905368	0.6546762589928058	0.44327614831211953	0.5794133923630327	0.42999446596568897	0.6474820143884892	0.4355285002767017	0.630879911455451
0.5722191477587161	0.9175428887659104	0.570005534034311	0.9164360819037078	0.4499169894853348	0.8146098505810736	0.42114001106806864	0.6391809629219701	0.4073049252905368	0.655229662423907	0.44493635860542335	0.5794133923630327	0.42999446596568897	0.6480354178195905	0.4355285002767017	0.6314333148865523
0.5755395683453237	0.9175428887659104	0.5711123408965135	0.9164360819037078	0.45157719977863864	0.8146098505810736	0.42280022136137246	0.6391809629219701	0.40841173215273935	0.655229662423907	0.44493635860542335	0.5816270060874378	0.43054786939679024	0.6480354178195905	0.436081903707803	0.6314333148865523
0.5755395683453237	0.9180962921970116	0.5711123408965135	0.9169894853348091	0.45157719977863864	0.8151632540121748	0.42280022136137246	0.6397343663530713	0.40841173215273935	0.6557830658550083	0.44548976203652463	0.5816270060874378	0.43054786939679024	0.6491422246817931	0.436081903707803	0.6319867183176535
0.576092971776425	0.9180962921970116	0.5727725511898174	0.9169894853348091	0.4526840066408412	0.8151632540121748	0.42335362479247374	0.6397343663530713	0.4089651355838406	0.6557830658550083	0.44548976203652463	0.5827338129496403	0.4316546762589928	0.6491422246817931	0.4371887105700055	0.6319867183176535
0.576092971776425	0.9186496956281129	0.5727725511898174	0.9175428887659104	0.4526840066408412	0.8157166574432761	0.42335362479247374	0.6408411732152739	0.4089651355838406	0.6574432761483121	0.4460431654676259	0.5827338129496403	0.4316546762589928	0.6496956281128943	0.4371887105700055	0.6325401217487548
0.5766463752075263	0.9186496956281129	0.5749861649142225	0.9175428887659104	0.4548976203652463	0.8157166574432761	0.423907028223575	0.6408411732152739	0.41007194244604317	0.6574432761483121	0.4460431654676259	0.5832872163807415	0.43220807969009406	0.6496956281128943	0.4377421140011068	0.6325401217487548
0.5766463752075263	0.9197565024903155	0.5749861649142225	0.9186496956281129	0.4548976203652463	0.8162700608743774	0.423907028223575	0.6419479800774764	0.41007194244604317	0.6579966795794134	0.44714997232982845	0.5832872163807415	0.43220807969009406	0.6502490315439956	0.4377421140011068	0.6330935251798561
0.5777531820697288	0.9197565024903155	0.5766463752075263	0.9186496956281129	0.4560044272274488	0.8162700608743774	0.42501383508577756	0.6419479800774764	0.41283895960154954	0.6579966795794134	0.44714997232982845	0.586054233536248	0.43276148312119533	0.6502490315439956	0.43884892086330934	0.6330935251798561
0.5777531820697288	0.9203099059214167	0.5766463752075263	0.9192030990592142	0.4560044272274488	0.8168234643054787	0.42501383508577756	0.643054786939679	0.41283895960154954	0.6596568898727172	0.448256779192031	0.586054233536248	0.43276148312119533	0.6513558384061982	0.43884892086330934	0.6342003320420586
0.5783065855008301	0.9203099059214167	0.5771997786386276	0.9192030990592142	0.4565578306585501	0.8168234643054787	0.42556723851687883	0.643054786939679	0.4133923630326508	0.6596568898727172	0.448256779192031	0.5866076369673492	0.4333148865522966	0.6513558384061982	0.4394023242944106	0.6342003320420586
0.5783065855008301	0.920863309352518	0.5771997786386276	0.9214167127836193	0.4565578306585501	0.8190370780298838	0.42556723851687883	0.6436081903707803	0.4133923630326508	0.6602102933038185	0.4504703929164361	0.5866076369673492	0.4333148865522966	0.6519092418372994	0.4394023242944106	0.6358605423353625
0.5788599889319314	0.920863309352518	0.5788599889319314	0.9214167127836193	0.4571112340896514	0.8190370780298838	0.4266740453790813	0.6436081903707803	0.41505257332595463	0.6602102933038185	0.4504703929164361	0.5877144438295517	0.4338682899833979	0.6519092418372994	0.4438295517432208	0.6358605423353625
0.5788599889319314	0.9214167127836193	0.5788599889319314	0.9230769230769231	0.4571112340896514	0.819590481460985	0.4266740453790813	0.6452684006640841	0.41505257332595463	0.6607636967349197	0.45102379634753736	0.5877144438295517	0.4338682899833979	0.6541228555617045	0.4438295517432208	0.6375207526286663
0.5810736026563365	0.9214167127836193	0.5794133923630327	0.9230769230769231	0.45766463752075265	0.819590481460985	0.42778085224128387	0.6452684006640841	0.41671278361925845	0.6607636967349197	0.45102379634753736	0.5893746541228556	0.43497509684560043	0.6541228555617045	0.4443829551743221	0.6375207526286663
0.5810736026563365	0.9219701162147206	0.5794133923630327	0.9236303265080243	0.45766463752075265	0.8201438848920863	0.42778085224128387	0.6474820143884892	0.41671278361925845	0.6635307138904262	0.45157719977863864	0.5893746541228556	0.43497509684560043	0.6557830658550083	0.4443829551743221	0.6402877697841727
0.5871610403984505	0.9219701162147206	0.5805201992252352	0.9236303265080243	0.4582180409518539	0.8201438848920863	0.4294410625345877	0.6474820143884892	0.4200332042058661	0.6635307138904262	0.45157719977863864	0.5904814609850582	0.4355285002767017	0.6557830658550083	0.44548976203652463	0.6402877697841727
0.5871610403984505	0.9230769230769231	0.5805201992252352	0.9241837299391257	0.4582180409518539	0.8206972883231876	0.4294410625345877	0.6485888212506917	0.4200332042058661	0.6646375207526287	0.4526840066408412	0.5904814609850582	0.4355285002767017	0.6579966795794134	0.44548976203652463	0.6408411732152739
0.5877144438295517	0.9230769230769231	0.582180409518539	0.9241837299391257	0.45932484781405647	0.8206972883231876	0.4311012728278915	0.6485888212506917	0.4222468179302712	0.6646375207526287	0.4526840066408412	0.5915882678472607	0.43663530713890425	0.6579966795794134	0.4460431654676259	0.6408411732152739
0.5877144438295517	0.9236303265080243	0.582180409518539	0.9247371333702269	0.45932484781405647	0.8212506917542889	0.4311012728278915	0.6491422246817931	0.4222468179302712	0.6651909241837299	0.45323741007194246	0.5915882678472607	0.43663530713890425	0.6602102933038185	0.4460431654676259	0.6425013835085778
0.5899280575539568	0.9236303265080243	0.5832872163807415	0.9247371333702269	0.45987825124515774	0.8212506917542889	0.4316546762589928	0.6491422246817931	0.42280022136137246	0.6651909241837299	0.45323741007194246	0.5921416712783619	0.4377421140011068	0.6602102933038185	0.4465965688987272	0.6425013835085778
0.5899280575539568	0.9241837299391257	0.5832872163807415	0.9252905368013282	0.45987825124515774	0.8223574986164914	0.4316546762589928	0.6519092418372994	0.42280022136137246	0.6657443276148313	0.4565578306585501	0.5921416712783619	0.4377421140011068	0.6629773104593248	0.4465965688987272	0.6436081903707803
0.5949086884338682	0.9241837299391257	0.5855008301051466	0.9252905368013282	0.460431654676259	0.8223574986164914	0.43276148312119533	0.6519092418372994	0.42335362479247374	0.6657443276148313	0.4565578306585501	0.5926950747094631	0.43884892086330934	0.6629773104593248	0.44714997232982845	0.6436081903707803
0.5949086884338682	0.9247371333702269	0.5855008301051466	0.9263973436635307	0.460431654676259	0.8229109020475927	0.43276148312119533	0.6524626452684007	0.42335362479247374	0.6662977310459325	0.45766463752075265	0.5926950747094631	0.43884892086330934	0.6640841173215274	0.44714997232982845	0.6441615938018815
0.5960154952960708	0.9247371333702269	0.586054233536248	0.9263973436635307	0.4609850581073603	0.8229109020475927	0.4333148865522966	0.6524626452684007	0.423907028223575	0.6662977310459325	0.45766463752075265	0.594355285002767	0.4394023242944106	0.6640841173215274	0.4477033757609297	0.6441615938018815
0.5960154952960708	0.9252905368013282	0.586054233536248	0.926950747094632	0.4609850581073603	0.823464305478694	0.4333148865522966	0.6530160486995019	0.423907028223575	0.6668511344770337	0.4582180409518539	0.594355285002767	0.4394023242944106	0.6657443276148313	0.4477033757609297	0.6452684006640841
0.5965688987271721	0.9252905368013282	0.5866076369673492	0.926950747094632	0.46153846153846156	0.823464305478694	0.4338682899833979	0.6530160486995019	0.42501383508577756	0.6668511344770337	0.4582180409518539	0.5965688987271721	0.4399557277255119	0.6657443276148313	0.44936358605423354	0.6452684006640841
0.5965688987271721	0.9258439402324294	0.5866076369673492	0.9275041505257332	0.46153846153846156	0.8240177089097952	0.4338682899833979	0.6546762589928058	0.42501383508577756	0.667404537908135	0.45932484781405647	0.5965688987271721	0.4399557277255119	0.6685113447703376	0.44936358605423354	0.6463752075262866
0.5971223021582733	0.9258439402324294	0.5893746541228556	0.9275041505257332	0.46209186496956284	0.8240177089097952	0.43442169341449915	0.6546762589928058	0.42556723851687883	0.667404537908135	0.45932484781405647	0.5971223021582733	0.44106253458771444	0.6685113447703376	0.4499169894853348	0.6463752075262866
0.5971223021582733	0.9263973436635307	0.5893746541228556	0.9280575539568345	0.46209186496956284	0.8245711123408965	0.43442169341449915	0.655229662423907	0.42556723851687883	0.6679579413392362	0.45987825124515774	0.5971223021582733	0.44106253458771444	0.6690647482014388	0.4499169894853348	0.6480354178195905
0.5998893193137798	0.9263973436635307	0.5971223021582733	0.9280575539568345	0.4637520752628666	0.8245711123408965	0.436081903707803	0.655229662423907	0.42833425567238514	0.6679579413392362	0.45987825124515774	0.5982291090204759	0.4416159380188157	0.6690647482014388	0.4504703929164361	0.6480354178195905
0.5998893193137798	0.9280575539568345	0.5971223021582733	0.9291643608190371	0.4637520752628666	0.8251245157719977	0.436081903707803	0.6563364692861096	0.42833425567238514	0.6696181516325401	0.460431654676259	0.5982291090204759	0.4416159380188157	0.6707249584947427	0.4504703929164361	0.6502490315439956
0.600442722744881	0.9280575539568345	0.6009961261759823	0.9291643608190371	0.46485888212506915	0.8251245157719977	0.4377421140011068	0.6563364692861096	0.4294410625345877	0.6696181516325401	0.460431654676259	0.5993359158826784	0.4443829551743221	0.6707249584947427	0.45102379634753736	0.6502490315439956
0.600442722744881	0.9286109573879358	0.6009961261759823	0.9297177642501383	0.46485888212506915	0.8267847260653016	0.4377421140011068	0.6568898727172109	0.4294410625345877	0.6707249584947427	0.4609850581073603	0.5993359158826784	0.4443829551743221	0.6723851687880464	0.45102379634753736	0.6513558384061982
0.6021029330381849	0.9286109573879358	0.6015495296070835	0.9297177642501383	0.47094631986718316	0.8267847260653016	0.43884892086330934	0.6568898727172109	0.42999446596568897	0.6707249584947427	0.4609850581073603	0.6015495296070835	0.44493635860542335	0.6723851687880464	0.45157719977863864	0.6513558384061982
0.6021029330381849	0.9291643608190371	0.6015495296070835	0.9308245711123408	0.47094631986718316	0.8273381294964028	0.43884892086330934	0.6579966795794134	0.42999446596568897	0.6712783619258439	0.46209186496956284	0.6015495296070835	0.44493635860542335	0.6729385722191478	0.45157719977863864	0.6519092418372994
0.6059767570558937	0.9291643608190371	0.6026563364692861	0.9308245711123408	0.472606530160487	0.8273381294964028	0.4399557277255119	0.6579966795794134	0.43054786939679024	0.6712783619258439	0.46209186496956284	0.6026563364692861	0.4465965688987272	0.6729385722191478	0.454344216934145	0.6519092418372994
0.6059767570558937	0.9297177642501383	0.6026563364692861	0.9313779745434422	0.472606530160487	0.8284449363586054	0.4399557277255119	0.659103486441616	0.43054786939679024	0.6745987825124515	0.4626452684006641	0.6026563364692861	0.4465965688987272	0.673491975650249	0.454344216934145	0.6541228555617045
0.6070835639180963	0.9297177642501383	0.60431654676259	0.9313779745434422	0.47371333702268953	0.8284449363586054	0.44548976203652463	0.659103486441616	0.4333148865522966	0.6745987825124515	0.4626452684006641	0.6032097399003874	0.4477033757609297	0.673491975650249	0.4548976203652463	0.6541228555617045
0.6070835639180963	0.9302711676812396	0.60431654676259	0.9324847814056447	0.47371333702268953	0.8289983397897067	0.44548976203652463	0.6602102933038185	0.4333148865522966	0.6751521859435529	0.46319867183176533	0.6032097399003874	0.4477033757609297	0.6745987825124515	0.4548976203652463	0.6546762589928058
0.6142778085224129	0.9302711676812396	0.606530160486995	0.9324847814056447	0.4748201438848921	0.8289983397897067	0.4504703929164361	0.6602102933038185	0.43497509684560043	0.6751521859435529	0.46319867183176533	0.6076369673491976	0.448256779192031	0.6745987825124515	0.45545102379634755	0.6546762589928058
0.6142778085224129	0.9308245711123408	0.606530160486995	0.9341449916989485	0.4748201438848921	0.8295517432208079	0.4504703929164361	0.6607636967349197	0.43497509684560043	0.6757055893746541	0.4637520752628666	0.6076369673491976	0.448256779192031	0.6751521859435529	0.45545102379634755	0.6557830658550083
0.616491422246818	0.9308245711123408	0.6070835639180963	0.9341449916989485	0.47537354731599335	0.8295517432208079	0.45102379634753736	0.6607636967349197	0.43663530713890425	0.6757055893746541	0.4637520752628666	0.6081903707802988	0.4499169894853348	0.6751521859435529	0.4565578306585501	0.6557830658550083
0.616491422246818	0.9313779745434422	0.6070835639180963	0.9346983951300498	0.47537354731599335	0.8301051466519093	0.45102379634753736	0.6613171001660211	0.43663530713890425	0.6762589928057554	0.4643054786939679	0.6081903707802988	0.4499169894853348	0.677365799667958	0.4565578306585501	0.6563364692861096
0.6181516325401217	0.9313779745434422	0.6076369673491976	0.9346983951300498	0.4759269507470946	0.8301051466519093	0.45157719977863864	0.6613171001660211	0.4377421140011068	0.6762589928057554	0.4643054786939679	0.6098505810736027	0.45102379634753736	0.677365799667958	0.4571112340896514	0.6563364692861096
0.6181516325401217	0.9324847814056447	0.6076369673491976	0.935251798561151	0.4759269507470946	0.8312119535141118	0.45157719977863864	0.6618705035971223	0.4377421140011068	0.6768123962368566	0.4654122855561704	0.6098505810736027	0.45102379634753736	0.6801328168234643	0.4571112340896514	0.6574432761483121
0.6192584394023243	0.9324847814056447	0.6109573879358052	0.935251798561151	0.47703375760929717	0.8312119535141118	0.4521306032097399	0.6618705035971223	0.43884892086330934	0.6768123962368566	0.4654122855561704	0.6104039845047039	0.4526840066408412	0.6801328168234643	0.4582180409518539	0.6574432761483121
0.6192584394023243	0.9335915882678473	0.6109573879358052	0.9358052019922524	0.47703375760929717	0.831765356945213	0.4521306032097399	0.6624239070282236	0.43884892086330934	0.6779192030990592	0.4659656889872717	0.6104039845047039	0.4526840066408412	0.6806862202545656	0.4582180409518539	0.6579966795794134
0.6214720531267294	0.9335915882678473	0.616491422246818	0.9358052019922524	0.47758716104039844	0.831765356945213	0.4526840066408412	0.6624239070282236	0.4394023242944106	0.6779192030990592	0.4659656889872717	0.6115107913669064	0.45323741007194246	0.6806862202545656	0.4609850581073603	0.6579966795794134
0.6214720531267294	0.9346983951300498	0.616491422246818	0.9363586054233536	0.47758716104039844	0.8345323741007195	0.4526840066408412	0.6629773104593248	0.4394023242944106	0.6784726065301605	0.46651909241837297	0.6115107913669064	0.45323741007194246	0.6817930271167681	0.4609850581073603	0.6585500830105147
0.6225788599889319	0.9346983951300498	0.6187050359712231	0.9363586054233536	0.47980077476480354	0.8345323741007195	0.45323741007194246	0.6629773104593248	0.4399557277255119	0.6784726065301605	0.46651909241837297	0.6131710016602103	0.454344216934145	0.6817930271167681	0.46153846153846156	0.6585500830105147
0.6225788599889319	0.935251798561151	0.6187050359712231	0.9374654122855561	0.47980077476480354	0.8350857775318207	0.45323741007194246	0.6635307138904262	0.4399557277255119	0.679579413392363	0.4676258992805755	0.6131710016602103	0.454344216934145	0.6834532374100719	0.46153846153846156	0.6596568898727172
0.6231322634200332	0.935251798561151	0.6192584394023243	0.9374654122855561	0.4803541781959048	0.8350857775318207	0.454344216934145	0.6635307138904262	0.442169341449917	0.679579413392363	0.4676258992805755	0.6137244050913115	0.4548976203652463	0.6834532374100719	0.46209186496956284	0.6596568898727172
0.6231322634200332	0.9369120088544549	0.6192584394023243	0.9380188157166575	0.4803541781959048	0.835639180962922	0.454344216934145	0.6640841173215274	0.442169341449917	0.6801328168234643	0.4681793027116768	0.6137244050913115	0.4548976203652463	0.6840066408411732	0.46209186496956284	0.6602102933038185
0.6242390702822358	0.9369120088544549	0.6198118428334256	0.9380188157166575	0.4809075816270061	0.835639180962922	0.4560044272274488	0.6640841173215274	0.44493635860542335	0.6801328168234643	0.4681793027116768	0.6153846153846154	0.4571112340896514	0.6840066408411732	0.4626452684006641	0.6602102933038185
0.6242390702822358	0.9374654122855561	0.6198118428334256	0.9385722191477587	0.4809075816270061	0.8361925843940232	0.4560044272274488	0.667404537908135	0.44493635860542335	0.6806862202545656	0.46928610957387934	0.6153846153846154	0.4571112340896514	0.6851134477033758	0.4626452684006641	0.6607636967349197
0.624792473713337	0.9374654122855561	0.6214720531267294	0.9385722191477587	0.48201438848920863	0.8361925843940232	0.4565578306585501	0.667404537908135	0.44548976203652463	0.6806862202545656	0.46928610957387934	0.6159380188157166	0.4582180409518539	0.6851134477033758	0.46319867183176533	0.6607636967349197
0.624792473713337	0.9380188157166575	0.6214720531267294	0.93912562257886	0.48201438848920863	0.8367459878251245	0.4565578306585501	0.6679579413392362	0.44548976203652463	0.6828998339789707	0.4698395130049806	0.6159380188157166	0.4582180409518539	0.685666851134477	0.46319867183176533	0.6618705035971223
0.6264526840066409	0.9380188157166575	0.6220254565578307	0.93912562257886	0.4831211953514112	0.8367459878251245	0.4571112340896514	0.6679579413392362	0.4465965688987272	0.6828998339789707	0.4698395130049806	0.616491422246818	0.4587714443829552	0.685666851134477	0.4637520752628666	0.6618705035971223
0.6264526840066409	0.9385722191477587	0.6220254565578307	0.9396790260099612	0.4831211953514112	0.8372993912562258	0.4571112340896514	0.6685113447703376	0.4465965688987272	0.6840066408411732	0.47094631986718316	0.616491422246818	0.4587714443829552	0.6873270614277809	0.4637520752628666	0.6624239070282236
0.6275594908688434	0.9385722191477587	0.6231322634200332	0.9396790260099612	0.48422800221361373	0.8372993912562258	0.4582180409518539	0.6685113447703376	0.4477033757609297	0.6840066408411732	0.47094631986718316	0.6175982291090205	0.45932484781405647	0.6873270614277809	0.4643054786939679	0.6624239070282236
0.6275594908688434	0.93912562257886	0.6231322634200332	0.9402324294410626	0.48422800221361373	0.8378527946873271	0.4582180409518539	0.6707249584947427	0.4477033757609297	0.6845600442722745	0.47149972329828443	0.6175982291090205	0.45932484781405647	0.6906474820143885	0.4643054786939679	0.6640841173215274
0.628666297731046	0.93912562257886	0.6292197011621472	0.9402324294410626	0.4886552296624239	0.8378527946873271	0.45987825124515774	0.6707249584947427	0.44936358605423354	0.6845600442722745	0.47149972329828443	0.6181516325401217	0.460431654676259	0.6906474820143885	0.46485888212506915	0.6640841173215274
0.628666297731046	0.9396790260099612	0.6292197011621472	0.9407858328721638	0.4886552296624239	0.841726618705036	0.45987825124515774	0.6723851687880464	0.44936358605423354	0.6851134477033758	0.4742667404537908	0.6181516325401217	0.460431654676259	0.6917542888765911	0.46485888212506915	0.6657443276148313
0.6292197011621472	0.9396790260099612	0.630879911455451	0.9407858328721638	0.4892086330935252	0.841726618705036	0.460431654676259	0.6723851687880464	0.45157719977863864	0.6851134477033758	0.4742667404537908	0.6214720531267294	0.4609850581073603	0.6917542888765911	0.4654122855561704	0.6657443276148313
0.6292197011621472	0.9413392363032651	0.630879911455451	0.9418926397343663	0.4892086330935252	0.8422800221361373	0.460431654676259	0.673491975650249	0.45157719977863864	0.685666851134477	0.47537354731599335	0.6214720531267294	0.4609850581073603	0.6928610957387936	0.4654122855561704	0.6662977310459325
0.6297731045932484	0.9413392363032651	0.6314333148865523	0.9418926397343663	0.4914222468179303	0.8422800221361373	0.46153846153846156	0.673491975650249	0.45323741007194246	0.685666851134477	0.47537354731599335	0.6220254565578307	0.46153846153846156	0.6928610957387936	0.4659656889872717	0.6662977310459325
0.6297731045932484	0.9418926397343663	0.6314333148865523	0.9424460431654677	0.4914222468179303	0.843940232429441	0.46153846153846156	0.6751521859435529	0.45323741007194246	0.6867736579966796	0.4764803541781959	0.6220254565578307	0.46153846153846156	0.6945213060320974	0.4659656889872717	0.6668511344770337
0.630879911455451	0.9418926397343663	0.6347537354731599	0.9424460431654677	0.49197565024903156	0.843940232429441	0.46209186496956284	0.6751521859435529	0.45379081350304373	0.6867736579966796	0.4764803541781959	0.6225788599889319	0.4637520752628666	0.6945213060320974	0.46651909241837297	0.6668511344770337
0.630879911455451	0.9424460431654677	0.6347537354731599	0.9429994465965689	0.49197565024903156	0.8444936358605424	0.46209186496956284	0.6768123962368566	0.45379081350304373	0.6878804648588821	0.47758716104039844	0.6225788599889319	0.4637520752628666	0.6950747094631987	0.46651909241837297	0.6679579413392362
0.6330935251798561	0.9424460431654677	0.636967349197565	0.9429994465965689	0.49252905368013283	0.8444936358605424	0.4626452684006641	0.6768123962368566	0.45545102379634755	0.6878804648588821	0.47758716104039844	0.6231322634200332	0.46651909241837297	0.6950747094631987	0.46707249584947425	0.6679579413392362
0.6330935251798561	0.9429994465965689	0.636967349197565	0.9446596568898727	0.49252905368013283	0.8450470392916436	0.4626452684006641	0.677365799667958	0.45545102379634755	0.6884338682899834	0.4781405644714997	0.6231322634200332	0.46651909241837297	0.6956281128942999	0.46707249584947425	0.6690647482014388
0.6342003320420586	0.9429994465965689	0.6391809629219701	0.9446596568898727	0.49474266740453793	0.8450470392916436	0.4643054786939679	0.677365799667958	0.4560044272274488	0.6884338682899834	0.4781405644714997	0.6236856668511345	0.46707249584947425	0.6956281128942999	0.4681793027116768	0.6690647482014388
0.6342003320420586	0.9435528500276702	0.6391809629219701	0.945213060320974	0.49474266740453793	0.8456004427227449	0.4643054786939679	0.679579413392363	0.4560044272274488	0.6889872717210846	0.47980077476480354	0.6236856668511345	0.46707249584947425	0.6972883231876038	0.4681793027116768	0.6707249584947427
0.6358605423353625	0.9435528500276702	0.643054786939679	0.945213060320974	0.4952960708356392	0.8456004427227449	0.46485888212506915	0.679579413392363	0.4565578306585501	0.6889872717210846	0.47980077476480354	0.6253458771444383	0.4676258992805755	0.6972883231876038	0.46873270614277807	0.6707249584947427
0.6358605423353625	0.9441062534587714	0.643054786939679	0.9457664637520753	0.4952960708356392	0.8461538461538461	0.46485888212506915	0.6801328168234643	0.4565578306585501	0.6900940785832872	0.4803541781959048	0.6253458771444383	0.4676258992805755	0.6983951300498064	0.46873270614277807	0.6729385722191478
0.6391809629219701	0.9441062534587714	0.6491422246817931	0.9457664637520753	0.496956281128943	0.8461538461538461	0.4659656889872717	0.6801328168234643	0.4571112340896514	0.6900940785832872	0.4803541781959048	0.6264526840066409	0.4698395130049806	0.6983951300498064	0.46928610957387934	0.6729385722191478
0.6391809629219701	0.9446596568898727	0.6491422246817931	0.9468732706142778	0.496956281128943	0.8467072495849475	0.4659656889872717	0.6812396236856668	0.4571112340896514	0.6906474820143885	0.48146098505810736	0.6264526840066409	0.4698395130049806	0.7000553403431101	0.46928610957387934	0.673491975650249
0.6397343663530713	0.9446596568898727	0.6513558384061982	0.9468732706142778	0.4991698948533481	0.8467072495849475	0.4676258992805755	0.6812396236856668	0.45766463752075265	0.6906474820143885	0.48146098505810736	0.6281128942999447	0.4703929164360819	0.7000553403431101	0.4703929164360819	0.673491975650249
0.6397343663530713	0.945213060320974	0.6513558384061982	0.9474266740453791	0.4991698948533481	0.84781405644715	0.4676258992805755	0.6817930271167681	0.45766463752075265	0.6917542888765911	0.48201438848920863	0.6281128942999447	0.4703929164360819	0.7006087437742115	0.4703929164360819	0.6745987825124515
0.6441615938018815	0.945213060320974	0.6535694521306032	0.9474266740453791	0.4997232982844494	0.84781405644715	0.46928610957387934	0.6817930271167681	0.4587714443829552	0.6917542888765911	0.48201438848920863	0.6292197011621472	0.47094631986718316	0.7006087437742115	0.47149972329828443	0.6745987825124515
0.6441615938018815	0.9457664637520753	0.6535694521306032	0.9479800774764804	0.4997232982844494	0.8483674598782512	0.46928610957387934	0.6823464305478694	0.4587714443829552	0.6934144991698948	0.4831211953514112	0.6292197011621472	0.47094631986718316	0.701715550636414	0.47149972329828443	0.6751521859435529
0.6491422246817931	0.9457664637520753	0.6541228555617045	0.9479800774764804	0.5008301051466519	0.8483674598782512	0.4698395130049806	0.6823464305478694	0.4609850581073603	0.6934144991698948	0.4831211953514112	0.630879911455451	0.472606530160487	0.701715550636414	0.4720531267293857	0.6751521859435529
0.6491422246817931	0.9463198671831765	0.6541228555617045	0.9485334809075816	0.5008301051466519	0.8489208633093526	0.4698395130049806	0.685666851134477	0.4609850581073603	0.6945213060320974	0.48367459878251245	0.630879911455451	0.472606530160487	0.7022689540675152	0.4720531267293857	0.6757055893746541
0.6508024349750968	0.9463198671831765	0.655229662423907	0.9485334809075816	0.5019369120088545	0.8489208633093526	0.4703929164360819	0.685666851134477	0.4626452684006641	0.6945213060320974	0.48367459878251245	0.6330935251798561	0.47371333702268953	0.7022689540675152	0.472606530160487	0.6757055893746541
0.6508024349750968	0.9468732706142778	0.655229662423907	0.9490868843386829	0.5019369120088545	0.8500276701715551	0.4703929164360819	0.6867736579966796	0.4626452684006641	0.6956281128942999	0.48422800221361373	0.6330935251798561	0.47371333702268953	0.7033757609297178	0.472606530160487	0.6768123962368566
0.6519092418372994	0.9468732706142778	0.6579966795794134	0.9490868843386829	0.503043718871057	0.8500276701715551	0.47149972329828443	0.6867736579966796	0.46319867183176533	0.6956281128942999	0.48422800221361373	0.6353071389042612	0.4742667404537908	0.7033757609297178	0.47371333702268953	0.6768123962368566
0.6519092418372994	0.9474266740453791	0.6579966795794134	0.9496402877697842	0.503043718871057	0.8505810736026563	0.47149972329828443	0.6878804648588821	0.46319867183176533	0.6961815163254013	0.4853348090758163	0.6353071389042612	0.4742667404537908	0.7044825677919203	0.47371333702268953	0.677365799667958
0.6568898727172109	0.9474266740453791	0.6613171001660211	0.9496402877697842	0.5035971223021583	0.8505810736026563	0.47537354731599335	0.6878804648588821	0.46485888212506915	0.6961815163254013	0.4853348090758163	0.636967349197565	0.4748201438848921	0.7044825677919203	0.4742667404537908	0.677365799667958
0.6568898727172109	0.9496402877697842	0.6613171001660211	0.9501936912008855	0.5035971223021583	0.8516878804648589	0.47537354731599335	0.6889872717210846	0.46485888212506915	0.6972883231876038	0.48588821250691755	0.636967349197565	0.4748201438848921	0.7066961815163254	0.4742667404537908	0.6784726065301605
0.6613171001660211	0.9496402877697842	0.6635307138904262	0.9501936912008855	0.5069175428887659	0.8516878804648589	0.4759269507470946	0.6889872717210846	0.46707249584947425	0.6972883231876038	0.48588821250691755	0.6380741560597676	0.47758716104039844	0.7066961815163254	0.47537354731599335	0.6784726065301605
0.6613171001660211	0.9507470946319867	0.6635307138904262	0.9507470946319867	0.5069175428887659	0.8522412838959601	0.4759269507470946	0.689540675152186	0.46707249584947425	0.6989485334809076	0.48754842280022137	0.6380741560597676	0.47758716104039844	0.7072495849474266	0.47537354731599335	0.6790260099612617
0.6618705035971223	0.9507470946319867	0.6646375207526287	0.9507470946319867	0.5074709463198672	0.8522412838959601	0.4764803541781959	0.689540675152186	0.46928610957387934	0.6989485334809076	0.48754842280022137	0.6391809629219701	0.478693967902601	0.7072495849474266	0.4759269507470946	0.6790260099612617
0.6618705035971223	0.951300498063088	0.6646375207526287	0.9518539014941892	0.5074709463198672	0.8533480907581626	0.4764803541781959	0.6906474820143885	0.46928610957387934	0.6995019369120089	0.4892086330935252	0.6391809629219701	0.478693967902601	0.707802988378528	0.4759269507470946	0.6801328168234643
0.6646375207526287	0.951300498063088	0.6679579413392362	0.9518539014941892	0.5080243497509684	0.8533480907581626	0.47758716104039844	0.6906474820143885	0.4698395130049806	0.6995019369120089	0.4892086330935252	0.6397343663530713	0.47980077476480354	0.707802988378528	0.4764803541781959	0.6801328168234643
0.6646375207526287	0.9518539014941892	0.6679579413392362	0.9524073049252906	0.5080243497509684	0.8544548976203652	0.47758716104039844	0.6917542888765911	0.4698395130049806	0.7006087437742115	0.49252905368013283	0.6397343663530713	0.47980077476480354	0.7094631986718317	0.4764803541781959	0.6812396236856668
0.6657443276148313	0.9518539014941892	0.6740453790813503	0.9524073049252906	0.509131156613171	0.8544548976203652	0.478693967902601	0.6917542888765911	0.4703929164360819	0.7006087437742115	0.49252905368013283	0.6408411732152739	0.4809075816270061	0.7094631986718317	0.47703375760929717	0.6812396236856668
0.6657443276148313	0.9524073049252906	0.6740453790813503	0.9529607083563918	0.509131156613171	0.8555617044825677	0.478693967902601	0.6923076923076923	0.4703929164360819	0.7011621472053127	0.4930824571112341	0.6408411732152739	0.4809075816270061	0.7105700055340343	0.47703375760929717	0.6817930271167681
0.6662977310459325	0.9524073049252906	0.6745987825124515	0.9529607083563918	0.5096845600442723	0.8555617044825677	0.47924737133370227	0.6923076923076923	0.47149972329828443	0.7011621472053127	0.4930824571112341	0.6413945766463752	0.4831211953514112	0.7105700055340343	0.47980077476480354	0.6817930271167681
0.6662977310459325	0.9529607083563918	0.6745987825124515	0.9535141117874931	0.5096845600442723	0.8572219147758716	0.47924737133370227	0.6934144991698948	0.47149972329828443	0.701715550636414	0.4936358605423354	0.6413945766463752	0.4831211953514112	0.7111234089651356	0.47980077476480354	0.6828998339789707
0.6690647482014388	0.9529607083563918	0.6762589928057554	0.9535141117874931	0.5107913669064749	0.8572219147758716	0.47980077476480354	0.6934144991698948	0.47371333702268953	0.701715550636414	0.4936358605423354	0.6419479800774764	0.48367459878251245	0.7111234089651356	0.4803541781959048	0.6828998339789707
0.6690647482014388	0.9546209186496957	0.6762589928057554	0.9540675152185943	0.5107913669064749	0.8577753182069728	0.47980077476480354	0.6939679026009962	0.47371333702268953	0.7022689540675152	0.49418926397343665	0.6419479800774764	0.48367459878251245	0.7127836192584394	0.4803541781959048	0.6834532374100719
0.6718317653569452	0.9546209186496957	0.6912008854454897	0.9540675152185943	0.5124515771997786	0.8577753182069728	0.48146098505810736	0.6939679026009962	0.47537354731599335	0.7022689540675152	0.49418926397343665	0.643054786939679	0.48422800221361373	0.7127836192584394	0.4809075816270061	0.6834532374100719
0.6718317653569452	0.9557277255118982	0.6912008854454897	0.9551743220807969	0.5124515771997786	0.8583287216380742	0.48146098505810736	0.6945213060320974	0.47537354731599335	0.7028223574986165	0.49474266740453793	0.643054786939679	0.48422800221361373	0.7133370226895407	0.4809075816270061	0.6840066408411732
0.6768123962368566	0.9557277255118982	0.6945213060320974	0.9551743220807969	0.5146651909241837	0.8583287216380742	0.48367459878251245	0.6945213060320974	0.4759269507470946	0.7028223574986165	0.49474266740453793	0.6458218040951854	0.484781405644715	0.7133370226895407	0.48146098505810736	0.6840066408411732
0.6768123962368566	0.9562811289429994	0.6945213060320974	0.9557277255118982	0.5146651909241837	0.8599889319313779	0.48367459878251245	0.6950747094631987	0.4759269507470946	0.7033757609297178	0.4958494742667405	0.6458218040951854	0.484781405644715	0.7138904261206419	0.48146098505810736	0.6862202545655783
0.677365799667958	0.9562811289429994	0.6950747094631987	0.9557277255118982	0.515218594355285	0.8599889319313779	0.48422800221361373	0.6950747094631987	0.4764803541781959	0.7033757609297178	0.4958494742667405	0.6496956281128943	0.4853348090758163	0.7138904261206419	0.48201438848920863	0.6862202545655783
0.677365799667958	0.9568345323741008	0.6950747094631987	0.9562811289429994	0.515218594355285	0.8605423353624793	0.48422800221361373	0.6956281128942999	0.4764803541781959	0.7050359712230215	0.4975096845600443	0.6496956281128943	0.4853348090758163	0.7155506364139458	0.48201438848920863	0.6867736579966796
0.679579413392363	0.9568345323741008	0.6967349197565025	0.9562811289429994	0.5174322080796901	0.8605423353624793	0.48754842280022137	0.6956281128942999	0.47758716104039844	0.7050359712230215	0.4975096845600443	0.6502490315439956	0.48754842280022137	0.7155506364139458	0.4831211953514112	0.6867736579966796
0.679579413392363	0.9579413392363033	0.6967349197565025	0.9568345323741008	0.5174322080796901	0.8616491422246818	0.48754842280022137	0.6961815163254013	0.47758716104039844	0.7055893746541229	0.49861649142224684	0.6502490315439956	0.48754842280022137	0.716104039845047	0.4831211953514112	0.6873270614277809
0.6812396236856668	0.9579413392363033	0.703929164360819	0.9568345323741008	0.5201992252351965	0.8616491422246818	0.48810182623132264	0.6961815163254013	0.4781405644714997	0.7055893746541229	0.49861649142224684	0.6524626452684007	0.48810182623132264	0.716104039845047	0.48367459878251245	0.6873270614277809
0.6812396236856668	0.9584947426674045	0.703929164360819	0.957387935805202	0.5201992252351965	0.8627559490868844	0.48810182623132264	0.6972883231876038	0.4781405644714997	0.7061427780852241	0.5002767017155506	0.6524626452684007	0.48810182623132264	0.7172108467072495	0.48367459878251245	0.6878804648588821
0.6873270614277809	0.9584947426674045	0.7050359712230215	0.957387935805202	0.5207526286662977	0.8627559490868844	0.4892086330935252	0.6972883231876038	0.47980077476480354	0.7061427780852241	0.5002767017155506	0.6530160486995019	0.4892086330935252	0.7172108467072495	0.4869950193691201	0.6878804648588821
0.6873270614277809	0.9590481460985059	0.7050359712230215	0.9579413392363033	0.5207526286662977	0.8633093525179856	0.4892086330935252	0.697841726618705	0.47980077476480354	0.707802988378528	0.5013835085777532	0.6530160486995019	0.4892086330935252	0.7177642501383509	0.4869950193691201	0.6906474820143885
0.6884338682899834	0.9590481460985059	0.7066961815163254	0.9579413392363033	0.521306032097399	0.8633093525179856	0.48976203652462647	0.697841726618705	0.4809075816270061	0.707802988378528	0.5013835085777532	0.6535694521306032	0.49031543995572774	0.7177642501383509	0.4892086330935252	0.6906474820143885
0.6884338682899834	0.9596015495296071	0.7066961815163254	0.9584947426674045	0.521306032097399	0.8644161593801881	0.48976203652462647	0.6983951300498064	0.4809075816270061	0.710016602102933	0.5035971223021583	0.6535694521306032	0.49031543995572774	0.7188710570005534	0.4892086330935252	0.6912008854454897
0.6923076923076923	0.9596015495296071	0.7089097952407305	0.9584947426674045	0.5218594355285002	0.8644161593801881	0.490868843386829	0.6983951300498064	0.48146098505810736	0.710016602102933	0.5035971223021583	0.6557830658550083	0.49197565024903156	0.7188710570005534	0.49031543995572774	0.6912008854454897
0.6923076923076923	0.9601549529607084	0.7089097952407305	0.9590481460985059	0.5218594355285002	0.8649695628112894	0.490868843386829	0.6989485334809076	0.48146098505810736	0.7105700055340343	0.5041505257332596	0.6557830658550083	0.49197565024903156	0.719977863862756	0.49031543995572774	0.6917542888765911
0.6956281128942999	0.9601549529607084	0.7094631986718317	0.9590481460985059	0.5224128389596016	0.8649695628112894	0.4936358605423354	0.6989485334809076	0.48201438848920863	0.7105700055340343	0.5041505257332596	0.6563364692861096	0.49252905368013283	0.719977863862756	0.4914222468179303	0.6917542888765911
0.6956281128942999	0.9607083563918096	0.7094631986718317	0.9596015495296071	0.5224128389596016	0.8655229662423907	0.4936358605423354	0.6995019369120089	0.48201438848920863	0.7149972329828445	0.5058107360265633	0.6563364692861096	0.49252905368013283	0.7205312672938572	0.4914222468179303	0.6923076923076923
0.6961815163254013	0.9607083563918096	0.710016602102933	0.9596015495296071	0.5229662423907028	0.8655229662423907	0.49418926397343665	0.6995019369120089	0.4825677919203099	0.7149972329828445	0.5058107360265633	0.6568898727172109	0.4930824571112341	0.7205312672938572	0.49418926397343665	0.6923076923076923
0.6961815163254013	0.961261759822911	0.710016602102933	0.9601549529607084	0.5229662423907028	0.866076369673492	0.49418926397343665	0.7000553403431101	0.4825677919203099	0.7155506364139458	0.5063641394576647	0.6568898727172109	0.4930824571112341	0.7216380741560597	0.49418926397343665	0.6928610957387936
0.7000553403431101	0.961261759822911	0.7216380741560597	0.9601549529607084	0.5235196458218041	0.866076369673492	0.4952960708356392	0.7000553403431101	0.4831211953514112	0.7155506364139458	0.5063641394576647	0.6574432761483121	0.4936358605423354	0.7216380741560597	0.49474266740453793	0.6928610957387936
0.7000553403431101	0.9623685666851135	0.7216380741560597	0.9607083563918096	0.5235196458218041	0.8682899833978971	0.4952960708356392	0.7006087437742115	0.4831211953514112	0.7172108467072495	0.5069175428887659	0.6574432761483121	0.4936358605423354	0.7238516878804648	0.49474266740453793	0.6934144991698948
0.701715550636414	0.9623685666851135	0.7238516878804648	0.9607083563918096	0.5240730492529053	0.8682899833978971	0.4958494742667405	0.7006087437742115	0.48367459878251245	0.7172108467072495	0.5069175428887659	0.6602102933038185	0.49418926397343665	0.7238516878804648	0.4952960708356392	0.6934144991698948
0.701715550636414	0.9629219701162147	0.7238516878804648	0.961261759822911	0.5240730492529053	0.8693967902600996	0.4958494742667405	0.7033757609297178	0.48367459878251245	0.7177642501383509	0.5074709463198672	0.6602102933038185	0.49418926397343665	0.7249584947426674	0.4952960708356392	0.6956281128942999
0.7022689540675152	0.9629219701162147	0.7260653016048699	0.961261759822911	0.5262866629773104	0.8693967902600996	0.49640287769784175	0.7033757609297178	0.48588821250691755	0.7177642501383509	0.5074709463198672	0.6613171001660211	0.49474266740453793	0.7249584947426674	0.49640287769784175	0.6956281128942999
0.7022689540675152	0.9634753735473159	0.7260653016048699	0.9618151632540122	0.5262866629773104	0.8699501936912009	0.49640287769784175	0.703929164360819	0.48588821250691755	0.7194244604316546	0.5080243497509684	0.6613171001660211	0.49474266740453793	0.7260653016048699	0.49640287769784175	0.6961815163254013
0.7033757609297178	0.9634753735473159	0.7277255118981738	0.9618151632540122	0.5279468732706143	0.8699501936912009	0.496956281128943	0.703929164360819	0.48754842280022137	0.7194244604316546	0.5080243497509684	0.6618705035971223	0.4952960708356392	0.7260653016048699	0.4975096845600443	0.6961815163254013
0.7033757609297178	0.9645821804095185	0.7277255118981738	0.9629219701162147	0.5279468732706143	0.8710570005534034	0.496956281128943	0.7055893746541229	0.48754842280022137	0.7216380741560597	0.5085777531820698	0.6618705035971223	0.4952960708356392	0.7266187050359713	0.4975096845600443	0.6972883231876038
0.7089097952407305	0.9645821804095185	0.738240177089098	0.9629219701162147	0.5285002767017155	0.8710570005534034	0.4975096845600443	0.7055893746541229	0.4914222468179303	0.7216380741560597	0.5085777531820698	0.6629773104593248	0.4958494742667405	0.7266187050359713	0.49806308799114557	0.6972883231876038
0.7089097952407305	0.9651355838406198	0.738240177089098	0.9634753735473159	0.5285002767017155	0.8716104039845047	0.4975096845600443	0.7066961815163254	0.4914222468179303	0.7232982844493636	0.509131156613171	0.6629773104593248	0.4958494742667405	0.7271721084670725	0.49806308799114557	0.697841726618705
0.7094631986718317	0.9651355838406198	0.7387935805201993	0.9634753735473159	0.5290536801328168	0.8716104039845047	0.49806308799114557	0.7066961815163254	0.4952960708356392	0.7232982844493636	0.509131156613171	0.6635307138904262	0.496956281128943	0.7271721084670725	0.49861649142224684	0.697841726618705
0.7094631986718317	0.9662423907028224	0.7387935805201993	0.9640287769784173	0.5290536801328168	0.872163807415606	0.49806308799114557	0.7083563918096292	0.4952960708356392	0.7238516878804648	0.5102379634753735	0.6635307138904262	0.496956281128943	0.7277255118981738	0.49861649142224684	0.6983951300498064
0.7155506364139458	0.9662423907028224	0.7415605976757056	0.9640287769784173	0.5301604869950194	0.872163807415606	0.49861649142224684	0.7083563918096292	0.49640287769784175	0.7238516878804648	0.5102379634753735	0.6640841173215274	0.49806308799114557	0.7277255118981738	0.4991698948533481	0.6983951300498064
0.7155506364139458	0.9667957941339236	0.7415605976757056	0.9662423907028224	0.5301604869950194	0.8727172108467073	0.49861649142224684	0.7089097952407305	0.49640287769784175	0.7255118981737687	0.5107913669064749	0.6640841173215274	0.49806308799114557	0.7338129496402878	0.4991698948533481	0.6995019369120089
0.7183176535694521	0.9667957941339236	0.7432208079690094	0.9662423907028224	0.5307138904261206	0.8727172108467073	0.4997232982844494	0.7089097952407305	0.4975096845600443	0.7255118981737687	0.5107913669064749	0.6646375207526287	0.4991698948533481	0.7338129496402878	0.5008301051466519	0.6995019369120089
0.7183176535694521	0.9673491975650249	0.7432208079690094	0.9667957941339236	0.5307138904261206	0.8732706142778085	0.4997232982844494	0.7094631986718317	0.4975096845600443	0.7260653016048699	0.5113447703375761	0.6646375207526287	0.4991698948533481	0.7343663530713891	0.5008301051466519	0.7000553403431101
0.719977863862756	0.9673491975650249	0.7443276148312119	0.9667957941339236	0.5351411178749308	0.8732706142778085	0.5002767017155506	0.7094631986718317	0.49806308799114557	0.7260653016048699	0.5113447703375761	0.6662977310459325	0.5013835085777532	0.7343663530713891	0.5019369120088545	0.7000553403431101
0.719977863862756	0.9679026009961261	0.7443276148312119	0.9673491975650249	0.5351411178749308	0.8749308245711124	0.5002767017155506	0.710016602102933	0.49806308799114557	0.7266187050359713	0.5118981737686774	0.6662977310459325	0.5013835085777532	0.7349197565024903	0.5019369120088545	0.7022689540675152
0.7210846707249585	0.9679026009961261	0.750415052573326	0.9673491975650249	0.5406751521859435	0.8749308245711124	0.5013835085777532	0.710016602102933	0.49861649142224684	0.7266187050359713	0.5118981737686774	0.6696181516325401	0.5024903154399557	0.7349197565024903	0.5035971223021583	0.7022689540675152
0.7210846707249585	0.9690094078583287	0.750415052573326	0.9679026009961261	0.5406751521859435	0.8760376314333149	0.5013835085777532	0.7105700055340343	0.49861649142224684	0.7271721084670725	0.5124515771997786	0.6696181516325401	0.5024903154399557	0.7354731599335916	0.5035971223021583	0.7028223574986165
0.7260653016048699	0.9690094078583287	0.7542888765910348	0.9679026009961261	0.5417819590481461	0.8760376314333149	0.503043718871057	0.7105700055340343	0.5041505257332596	0.7271721084670725	0.5124515771997786	0.6707249584947427	0.503043718871057	0.7354731599335916	0.5041505257332596	0.7028223574986165
0.7260653016048699	0.9701162147205312	0.7542888765910348	0.9684560044272275	0.5417819590481461	0.8765910348644161	0.503043718871057	0.7111234089651356	0.5041505257332596	0.728278915329275	0.51300498063088	0.6707249584947427	0.503043718871057	0.7365799667957942	0.5041505257332596	0.7033757609297178
0.7271721084670725	0.9701162147205312	0.7553956834532374	0.9684560044272275	0.5428887659103486	0.8765910348644161	0.5058107360265633	0.7111234089651356	0.5047039291643608	0.728278915329275	0.51300498063088	0.6712783619258439	0.5041505257332596	0.7365799667957942	0.5052573325954621	0.7033757609297178
0.7271721084670725	0.9706696181516326	0.7553956834532374	0.9690094078583287	0.5428887659103486	0.8799114554510238	0.5058107360265633	0.7116768123962368	0.5047039291643608	0.7299391256225789	0.5157719977863863	0.6712783619258439	0.5041505257332596	0.738240177089098	0.5052573325954621	0.703929164360819
0.7332595462091865	0.9706696181516326	0.7570558937465413	0.9690094078583287	0.5439955727725512	0.8799114554510238	0.5063641394576647	0.7116768123962368	0.5052573325954621	0.7299391256225789	0.5157719977863863	0.6723851687880464	0.5052573325954621	0.738240177089098	0.5063641394576647	0.703929164360819
0.7332595462091865	0.9717764250138351	0.7570558937465413	0.96956281128943	0.5439955727725512	0.8826784726065302	0.5063641394576647	0.7127836192584394	0.5052573325954621	0.7304925290536801	0.5163254012174876	0.6723851687880464	0.5052573325954621	0.7393469839513005	0.5063641394576647	0.7050359712230215
0.7343663530713891	0.9717764250138351	0.7598229109020476	0.96956281128943	0.5462091864969563	0.8826784726065302	0.5069175428887659	0.7127836192584394	0.5058107360265633	0.7304925290536801	0.5163254012174876	0.673491975650249	0.5058107360265633	0.7393469839513005	0.5069175428887659	0.7050359712230215
0.7343663530713891	0.9723298284449363	0.7598229109020476	0.9701162147205312	0.5462091864969563	0.8832318760376314	0.5069175428887659	0.7133370226895407	0.5058107360265633	0.732152739346984	0.5168788046485888	0.673491975650249	0.5058107360265633	0.740453790813503	0.5069175428887659	0.7061427780852241
0.740453790813503	0.9723298284449363	0.7731045932484781	0.9701162147205312	0.5478693967902601	0.8832318760376314	0.5080243497509684	0.7133370226895407	0.5069175428887659	0.732152739346984	0.5168788046485888	0.6740453790813503	0.5069175428887659	0.740453790813503	0.5074709463198672	0.7061427780852241
0.740453790813503	0.9728832318760376	0.7731045932484781	0.9706696181516326	0.5478693967902601	0.8854454897620365	0.5080243497509684	0.7138904261206419	0.5069175428887659	0.7327061427780852	0.5174322080796901	0.6740453790813503	0.5069175428887659	0.7410071942446043	0.5074709463198672	0.7066961815163254
0.7410071942446043	0.9728832318760376	0.7736579966795795	0.9706696181516326	0.5484228002213614	0.8854454897620365	0.5096845600442723	0.7138904261206419	0.509131156613171	0.7327061427780852	0.5174322080796901	0.6751521859435529	0.5074709463198672	0.7410071942446043	0.5080243497509684	0.7066961815163254
0.7410071942446043	0.9734366353071389	0.7736579966795795	0.9728832318760376	0.5484228002213614	0.8859988931931378	0.5096845600442723	0.7149972329828445	0.509131156613171	0.7332595462091865	0.5179856115107914	0.6751521859435529	0.5074709463198672	0.7415605976757056	0.5080243497509684	0.7072495849474266
0.7426674045379081	0.9734366353071389	0.7764250138350858	0.9728832318760376	0.5511898173768678	0.8859988931931378	0.5118981737686774	0.7149972329828445	0.5118981737686774	0.7332595462091865	0.5179856115107914	0.6757055893746541	0.5080243497509684	0.7415605976757056	0.5085777531820698	0.7072495849474266
0.7426674045379081	0.9750968456004427	0.7764250138350858	0.9734366353071389	0.5511898173768678	0.8865522966242391	0.5118981737686774	0.7188710570005534	0.5118981737686774	0.7338129496402878	0.5190924183729939	0.6757055893746541	0.5080243497509684	0.7432208079690094	0.5085777531820698	0.707802988378528
0.7443276148312119	0.9750968456004427	0.7775318206972883	0.9734366353071389	0.5522966242390703	0.8865522966242391	0.5135583840619812	0.7188710570005534	0.5124515771997786	0.7338129496402878	0.5190924183729939	0.6762589928057554	0.5096845600442723	0.7432208079690094	0.509131156613171	0.707802988378528
0.7443276148312119	0.975650249031544	0.7775318206972883	0.9745434421693414	0.5522966242390703	0.8871057000553404	0.5135583840619812	0.7194244604316546	0.5124515771997786	0.7343663530713891	0.5201992252351965	0.6762589928057554	0.5096845600442723	0.7437742114001107	0.509131156613171	0.7089097952407305
0.7448810182623132	0.975650249031544	0.7786386275594909	0.9745434421693414	0.5528500276701716	0.8871057000553404	0.5141117874930825	0.7194244604316546	0.51300498063088	0.7343663530713891	0.5201992252351965	0.6784726065301605	0.5113447703375761	0.7437742114001107	0.5107913669064749	0.7089097952407305
0.7448810182623132	0.9762036524626453	0.7786386275594909	0.9750968456004427	0.5528500276701716	0.8876591034864416	0.5141117874930825	0.719977863862756	0.51300498063088	0.7349197565024903	0.5218594355285002	0.6784726065301605	0.5113447703375761	0.7448810182623132	0.5107913669064749	0.7105700055340343
0.7515218594355285	0.9762036524626453	0.7836192584394023	0.9750968456004427	0.5572772551189817	0.8876591034864416	0.5157719977863863	0.719977863862756	0.5135583840619812	0.7349197565024903	0.5218594355285002	0.679579413392363	0.5124515771997786	0.7448810182623132	0.5135583840619812	0.7105700055340343
0.7515218594355285	0.9767570558937465	0.7836192584394023	0.9762036524626453	0.5572772551189817	0.8882125069175429	0.5157719977863863	0.7205312672938572	0.5135583840619812	0.7365799667957942	0.5235196458218041	0.679579413392363	0.5124515771997786	0.7459878251245158	0.5135583840619812	0.7122302158273381
0.7548422800221362	0.9767570558937465	0.789153292750415	0.9762036524626453	0.5617044825677919	0.8882125069175429	0.5163254012174876	0.7205312672938572	0.5141117874930825	0.7365799667957942	0.5235196458218041	0.6812396236856668	0.5135583840619812	0.7459878251245158	0.5141117874930825	0.7122302158273381
0.7548422800221362	0.9773104593248478	0.789153292750415	0.9767570558937465	0.5617044825677919	0.8887659103486442	0.5163254012174876	0.7216380741560597	0.5141117874930825	0.7376867736579967	0.5240730492529053	0.6812396236856668	0.5135583840619812	0.746541228555617	0.5141117874930825	0.7127836192584394
0.7559490868843387	0.9773104593248478	0.7974543442169342	0.9767570558937465	0.5672385168788047	0.8887659103486442	0.5174322080796901	0.7216380741560597	0.5146651909241837	0.7376867736579967	0.5240730492529053	0.6823464305478694	0.5141117874930825	0.746541228555617	0.515218594355285	0.7127836192584394
0.7559490868843387	0.977863862755949	0.7974543442169342	0.9773104593248478	0.5672385168788047	0.8893193137797454	0.5174322080796901	0.7232982844493636	0.5146651909241837	0.738240177089098	0.5251798561151079	0.6823464305478694	0.5141117874930825	0.7470946319867183	0.515218594355285	0.7133370226895407
0.7581627006087438	0.977863862755949	0.7980077476480354	0.9773104593248478	0.570005534034311	0.8893193137797454	0.5185390149418926	0.7232982844493636	0.5163254012174876	0.738240177089098	0.5251798561151079	0.6828998339789707	0.515218594355285	0.7470946319867183	0.5157719977863863	0.7133370226895407
0.7581627006087438	0.9784172661870504	0.7980077476480354	0.977863862755949	0.570005534034311	0.8904261206419479	0.5185390149418926	0.7238516878804648	0.5163254012174876	0.7393469839513005	0.5257332595462092	0.6828998339789707	0.515218594355285	0.7487548422800221	0.5157719977863863	0.7138904261206419
0.7609297177642501	0.9784172661870504	0.8046485888212507	0.977863862755949	0.5711123408965135	0.8904261206419479	0.5190924183729939	0.7238516878804648	0.5207526286662977	0.7393469839513005	0.5257332595462092	0.6840066408411732	0.5163254012174876	0.7487548422800221	0.5168788046485888	0.7138904261206419
0.7609297177642501	0.9789706696181516	0.8046485888212507	0.9784172661870504	0.5711123408965135	0.8909795240730493	0.5190924183729939	0.7255118981737687	0.5207526286662977	0.7415605976757056	0.5262866629773104	0.6840066408411732	0.5163254012174876	0.750415052573326	0.5168788046485888	0.7144438295517432
0.7681239623685667	0.9789706696181516	0.8057553956834532	0.9784172661870504	0.5733259546209186	0.8909795240730493	0.5196458218040951	0.7255118981737687	0.5240730492529053	0.7415605976757056	0.5262866629773104	0.6851134477033758	0.5190924183729939	0.750415052573326	0.5179856115107914	0.7144438295517432
0.7681239623685667	0.9800774764803541	0.8057553956834532	0.9789706696181516	0.5733259546209186	0.8915329275041505	0.5196458218040951	0.7266187050359713	0.5240730492529053	0.7426674045379081	0.5290536801328168	0.6851134477033758	0.5190924183729939	0.7509684560044272	0.5179856115107914	0.7149972329828445
0.7714443829551744	0.9800774764803541	0.8129496402877698	0.9789706696181516	0.5766463752075263	0.8915329275041505	0.521306032097399	0.7266187050359713	0.5251798561151079	0.7426674045379081	0.5290536801328168	0.6862202545655783	0.5201992252351965	0.7509684560044272	0.5190924183729939	0.7149972329828445
0.7714443829551744	0.9806308799114555	0.8129496402877698	0.9795240730492529	0.5766463752075263	0.8931931377974544	0.521306032097399	0.7271721084670725	0.5251798561151079	0.7432208079690094	0.5296070835639181	0.6862202545655783	0.5201992252351965	0.7531820697288323	0.5190924183729939	0.7155506364139458
0.7736579966795795	0.9806308799114555	0.8168234643054787	0.9795240730492529	0.5783065855008301	0.8931931377974544	0.5218594355285002	0.7271721084670725	0.5257332595462092	0.7432208079690094	0.5296070835639181	0.6867736579966796	0.521306032097399	0.7531820697288323	0.5196458218040951	0.7155506364139458
0.7736579966795795	0.9811842833425567	0.8168234643054787	0.9800774764803541	0.5783065855008301	0.8937465412285556	0.5218594355285002	0.7277255118981738	0.5257332595462092	0.7437742114001107	0.5301604869950194	0.6867736579966796	0.521306032097399	0.7542888765910348	0.5196458218040951	0.716104039845047
0.7742114001106807	0.9811842833425567	0.8262313226342003	0.9800774764803541	0.5794133923630327	0.8937465412285556	0.5229662423907028	0.7277255118981738	0.5262866629773104	0.7437742114001107	0.5301604869950194	0.6878804648588821	0.5240730492529053	0.7542888765910348	0.5207526286662977	0.716104039845047
0.7742114001106807	0.981737686773658	0.8262313226342003	0.9806308799114555	0.5794133923630327	0.8942999446596569	0.5229662423907028	0.7288323187603764	0.5262866629773104	0.7448810182623132	0.5307138904261206	0.6878804648588821	0.5240730492529053	0.7548422800221362	0.5207526286662977	0.7166574432761483
0.7753182069728832	0.981737686773658	0.8301051466519093	0.9806308799114555	0.5799667957941339	0.8942999446596569	0.5240730492529053	0.7288323187603764	0.5268400664084117	0.7448810182623132	0.5307138904261206	0.6884338682899834	0.5251798561151079	0.7548422800221362	0.521306032097399	0.7166574432761483
0.7753182069728832	0.9828444936358606	0.8301051466519093	0.9822910902047592	0.5799667957941339	0.8954067515218594	0.5240730492529053	0.7299391256225789	0.5268400664084117	0.7454344216934145	0.5318206972883232	0.6884338682899834	0.5251798561151079	0.7559490868843387	0.521306032097399	0.7177642501383509
0.7769784172661871	0.9828444936358606	0.8345323741007195	0.9822910902047592	0.5838406198118429	0.8954067515218594	0.5246264526840066	0.7299391256225789	0.5279468732706143	0.7454344216934145	0.5318206972883232	0.689540675152186	0.5268400664084117	0.7559490868843387	0.5224128389596016	0.7177642501383509
0.7769784172661871	0.9833978970669618	0.8345323741007195	0.9828444936358606	0.5838406198118429	0.8959601549529607	0.5246264526840066	0.7310459324847814	0.5279468732706143	0.7476480354178195	0.5329275041505257	0.689540675152186	0.5268400664084117	0.7565024903154399	0.5224128389596016	0.7205312672938572
0.7863862755949087	0.9833978970669618	0.8395130049806309	0.9828444936358606	0.5849474266740454	0.8959601549529607	0.5251798561151079	0.7310459324847814	0.5290536801328168	0.7476480354178195	0.5329275041505257	0.6912008854454897	0.5279468732706143	0.7565024903154399	0.5251798561151079	0.7205312672938572
0.7863862755949087	0.9839513004980631	0.8395130049806309	0.9833978970669618	0.5849474266740454	0.896513558384062	0.5251798561151079	0.7315993359158827	0.5290536801328168	0.7487548422800221	0.533480907581627	0.6912008854454897	0.5279468732706143	0.7570558937465413	0.5251798561151079	0.7210846707249585
0.7946873270614278	0.9839513004980631	0.8400664084117322	0.9833978970669618	0.5855008301051466	0.896513558384062	0.5262866629773104	0.7315993359158827	0.5296070835639181	0.7487548422800221	0.533480907581627	0.6917542888765911	0.5285002767017155	0.7570558937465413	0.5257332595462092	0.7210846707249585
0.7946873270614278	0.9845047039291643	0.8400664084117322	0.9839513004980631	0.5855008301051466	0.8970669618151632	0.5262866629773104	0.7327061427780852	0.5296070835639181	0.7493082457111234	0.5345877144438296	0.6917542888765911	0.5285002767017155	0.7576092971776425	0.5257332595462092	0.7216380741560597
0.7974543442169342	0.9845047039291643	0.8406198118428334	0.9839513004980631	0.5871610403984505	0.8970669618151632	0.5268400664084117	0.7327061427780852	0.5312672938572219	0.7493082457111234	0.5345877144438296	0.6923076923076923	0.5296070835639181	0.7576092971776425	0.5262866629773104	0.7216380741560597
0.7974543442169342	0.9850581073602657	0.8406198118428334	0.9850581073602657	0.5871610403984505	0.8987271721084671	0.5268400664084117	0.7349197565024903	0.5312672938572219	0.7509684560044272	0.5351411178749308	0.6923076923076923	0.5296070835639181	0.7598229109020476	0.5262866629773104	0.7238516878804648
0.8002213613724405	0.9850581073602657	0.843940232429441	0.9850581073602657	0.5877144438295517	0.8987271721084671	0.5307138904261206	0.7349197565024903	0.5318206972883232	0.7509684560044272	0.5351411178749308	0.6950747094631987	0.5323741007194245	0.7598229109020476	0.5268400664084117	0.7238516878804648
0.8002213613724405	0.9856115107913669	0.843940232429441	0.9856115107913669	0.5877144438295517	0.8998339789706696	0.5307138904261206	0.7371333702268954	0.5318206972883232	0.7526286662977311	0.5368013281682347	0.6950747094631987	0.5323741007194245	0.762589928057554	0.5268400664084117	0.7244050913115662
0.801328168234643	0.9856115107913669	0.8444936358605424	0.9856115107913669	0.5893746541228556	0.8998339789706696	0.5318206972883232	0.7371333702268954	0.5323741007194245	0.7526286662977311	0.5368013281682347	0.6961815163254013	0.5368013281682347	0.762589928057554	0.527393469839513	0.7244050913115662
0.801328168234643	0.9861649142224682	0.8444936358605424	0.9861649142224682	0.5893746541228556	0.9003873824017709	0.5318206972883232	0.7376867736579967	0.5323741007194245	0.7537354731599336	0.5373547315993359	0.6961815163254013	0.5368013281682347	0.7648035417819591	0.527393469839513	0.7249584947426674
0.811289429994466	0.9861649142224682	0.8461538461538461	0.9861649142224682	0.5899280575539568	0.9003873824017709	0.5323741007194245	0.7376867736579967	0.5329275041505257	0.7537354731599336	0.5373547315993359	0.6995019369120089	0.5379081350304372	0.7648035417819591	0.5279468732706143	0.7249584947426674
0.811289429994466	0.9872717210846708	0.8461538461538461	0.9867183176535694	0.5899280575539568	0.9014941892639734	0.5323741007194245	0.7393469839513005	0.5329275041505257	0.7548422800221362	0.5401217487548423	0.6995019369120089	0.5379081350304372	0.7664637520752628	0.5279468732706143	0.7260653016048699
0.8118428334255673	0.9872717210846708	0.8483674598782512	0.9867183176535694	0.5904814609850582	0.9014941892639734	0.5340343110127282	0.7393469839513005	0.533480907581627	0.7548422800221362	0.5401217487548423	0.7000553403431101	0.5390149418926398	0.7664637520752628	0.5285002767017155	0.7260653016048699
0.8118428334255673	0.987825124515772	0.8483674598782512	0.9872717210846708	0.5904814609850582	0.9020475926950747	0.5340343110127282	0.7399003873824018	0.533480907581627	0.7553956834532374	0.5412285556170449	0.7000553403431101	0.5390149418926398	0.7670171555063642	0.5285002767017155	0.7277255118981738
0.8123962368566685	0.987825124515772	0.8511344770337577	0.9872717210846708	0.5910348644161594	0.9020475926950747	0.5345877144438296	0.7399003873824018	0.5345877144438296	0.7553956834532374	0.5412285556170449	0.7011621472053127	0.5406751521859435	0.7670171555063642	0.5290536801328168	0.7277255118981738
0.8123962368566685	0.9883785279468733	0.8511344770337577	0.987825124515772	0.5910348644161594	0.9031543995572773	0.5345877144438296	0.7410071942446043	0.5345877144438296	0.7570558937465413	0.5417819590481461	0.7011621472053127	0.5406751521859435	0.7697841726618705	0.5290536801328168	0.728278915329275
0.8162700608743774	0.9883785279468733	0.8516878804648589	0.987825124515772	0.5926950747094631	0.9031543995572773	0.5356945213060321	0.7410071942446043	0.5351411178749308	0.7570558937465413	0.5417819590481461	0.7022689540675152	0.5412285556170449	0.7697841726618705	0.5296070835639181	0.728278915329275
0.8162700608743774	0.9889319313779745	0.8516878804648589	0.9883785279468733	0.5926950747094631	0.9037078029883785	0.5356945213060321	0.7415605976757056	0.5351411178749308	0.7592695074709463	0.5423353624792474	0.7022689540675152	0.5412285556170449	0.7714443829551744	0.5296070835639181	0.7288323187603764
0.8168234643054787	0.9889319313779745	0.8550083010514665	0.9883785279468733	0.594355285002767	0.9037078029883785	0.5362479247371333	0.7415605976757056	0.5356945213060321	0.7592695074709463	0.5423353624792474	0.7028223574986165	0.5417819590481461	0.7714443829551744	0.5301604869950194	0.7288323187603764
0.8168234643054787	0.9894853348090759	0.8550083010514665	0.9889319313779745	0.594355285002767	0.9042612064194798	0.5362479247371333	0.7421140011068068	0.5356945213060321	0.7598229109020476	0.54344216934145	0.7028223574986165	0.5417819590481461	0.7719977863862756	0.5301604869950194	0.7304925290536801
0.8190370780298838	0.9894853348090759	0.8555617044825677	0.9889319313779745	0.5954620918649696	0.9042612064194798	0.5368013281682347	0.7421140011068068	0.5362479247371333	0.7598229109020476	0.54344216934145	0.7033757609297178	0.5428887659103486	0.7719977863862756	0.5329275041505257	0.7304925290536801
0.8190370780298838	0.9900387382401771	0.8555617044825677	0.9894853348090759	0.5954620918649696	0.904814609850581	0.5368013281682347	0.7426674045379081	0.5362479247371333	0.7603763143331489	0.5439955727725512	0.7033757609297178	0.5428887659103486	0.7725511898173769	0.5329275041505257	0.7349197565024903
0.823464305478694	0.9900387382401771	0.8561151079136691	0.9894853348090759	0.5971223021582733	0.904814609850581	0.5379081350304372	0.7426674045379081	0.5368013281682347	0.7603763143331489	0.5439955727725512	0.7072495849474266	0.54344216934145	0.7725511898173769	0.533480907581627	0.7349197565024903
0.823464305478694	0.9911455451023796	0.8561151079136691	0.9905921416712784	0.5971223021582733	0.9053680132816824	0.5379081350304372	0.7454344216934145	0.5368013281682347	0.7631433314886552	0.5445489762036525	0.7072495849474266	0.54344216934145	0.7736579966795795	0.533480907581627	0.7354731599335916
0.8289983397897067	0.9911455451023796	0.8577753182069728	0.9905921416712784	0.5982291090204759	0.9053680132816824	0.539568345323741	0.7454344216934145	0.5373547315993359	0.7631433314886552	0.5445489762036525	0.7083563918096292	0.5439955727725512	0.7736579966795795	0.5340343110127282	0.7354731599335916
0.8289983397897067	0.991698948533481	0.8577753182069728	0.9911455451023796	0.5982291090204759	0.9059214167127836	0.539568345323741	0.7459878251245158	0.5373547315993359	0.7636967349197565	0.5451023796347537	0.7083563918096292	0.5439955727725512	0.7753182069728832	0.5340343110127282	0.7371333702268954
0.8306585500830105	0.991698948533481	0.8583287216380742	0.9911455451023796	0.5987825124515772	0.9059214167127836	0.5417819590481461	0.7459878251245158	0.5379081350304372	0.7636967349197565	0.5451023796347537	0.7094631986718317	0.5445489762036525	0.7753182069728832	0.5351411178749308	0.7371333702268954
0.8306585500830105	0.9922523519645822	0.8583287216380742	0.991698948533481	0.5987825124515772	0.9064748201438849	0.5417819590481461	0.7470946319867183	0.5379081350304372	0.7642501383508578	0.5462091864969563	0.7094631986718317	0.5445489762036525	0.7758716104039846	0.5351411178749308	0.7393469839513005
0.835639180962922	0.9922523519645822	0.8588821250691754	0.991698948533481	0.60431654676259	0.9064748201438849	0.5428887659103486	0.7470946319867183	0.5390149418926398	0.7642501383508578	0.5462091864969563	0.710016602102933	0.545655783065855	0.7758716104039846	0.5368013281682347	0.7393469839513005
0.835639180962922	0.9928057553956835	0.8588821250691754	0.9922523519645822	0.60431654676259	0.9070282235749861	0.5428887659103486	0.7476480354178195	0.5390149418926398	0.7648035417819591	0.5473159933591588	0.710016602102933	0.545655783065855	0.7775318206972883	0.5368013281682347	0.740453790813503
0.8516878804648589	0.9928057553956835	0.8599889319313779	0.9922523519645822	0.6048699501936912	0.9070282235749861	0.5439955727725512	0.7476480354178195	0.539568345323741	0.7648035417819591	0.5473159933591588	0.7105700055340343	0.5478693967902601	0.7775318206972883	0.5379081350304372	0.740453790813503
0.8516878804648589	0.9933591588267847	0.8599889319313779	0.9928057553956835	0.6048699501936912	0.9075816270060875	0.5439955727725512	0.7482014388489209	0.539568345323741	0.7659103486441616	0.5478693967902601	0.7105700055340343	0.5478693967902601	0.7780852241283895	0.5379081350304372	0.7421140011068068
0.8522412838959601	0.9933591588267847	0.8627559490868844	0.9928057553956835	0.6059767570558937	0.9075816270060875	0.5467625899280576	0.7482014388489209	0.5406751521859435	0.7659103486441616	0.5478693967902601	0.7111234089651356	0.5484228002213614	0.7780852241283895	0.5384615384615384	0.7421140011068068
0.8522412838959601	0.993912562257886	0.8627559490868844	0.993912562257886	0.6059767570558937	0.9081350304371887	0.5467625899280576	0.7487548422800221	0.5406751521859435	0.7675705589374654	0.5495296070835639	0.7111234089651356	0.5484228002213614	0.7802988378527946	0.5384615384615384	0.7432208079690094
0.862202545655783	0.993912562257886	0.8655229662423907	0.993912562257886	0.606530160486995	0.9081350304371887	0.5473159933591588	0.7487548422800221	0.5417819590481461	0.7675705589374654	0.5495296070835639	0.7116768123962368	0.5489762036524627	0.7802988378527946	0.539568345323741	0.7432208079690094
0.862202545655783	0.9944659656889873	0.8655229662423907	0.9944659656889873	0.606530160486995	0.90868843386829	0.5473159933591588	0.750415052573326	0.5417819590481461	0.7681239623685667	0.5500830105146652	0.7116768123962368	0.5489762036524627	0.7814056447149972	0.539568345323741	0.7437742114001107
0.8655229662423907	0.9944659656889873	0.8799114554510238	0.9944659656889873	0.6070835639180963	0.90868843386829	0.5500830105146652	0.750415052573326	0.5423353624792474	0.7681239623685667	0.5500830105146652	0.7127836192584394	0.5495296070835639	0.7814056447149972	0.5401217487548423	0.7437742114001107
0.8655229662423907	0.9955727725511898	0.8799114554510238	0.9950193691200886	0.6070835639180963	0.9114554510237963	0.5500830105146652	0.7515218594355285	0.5423353624792474	0.7697841726618705	0.5511898173768678	0.7127836192584394	0.5495296070835639	0.7819590481460985	0.5401217487548423	0.7448810182623132
0.8682899833978971	0.9955727725511898	0.8821250691754289	0.9950193691200886	0.6109573879358052	0.9114554510237963	0.5511898173768678	0.7515218594355285	0.5445489762036525	0.7697841726618705	0.5511898173768678	0.7133370226895407	0.5506364139457665	0.7819590481460985	0.5406751521859435	0.7448810182623132
0.8682899833978971	0.9961261759822911	0.8821250691754289	0.9955727725511898	0.6109573879358052	0.9120088544548977	0.5511898173768678	0.7520752628666297	0.5445489762036525	0.7703375760929718	0.551743220807969	0.7133370226895407	0.5506364139457665	0.7858328721638074	0.5406751521859435	0.746541228555617
0.8693967902600996	0.9961261759822911	0.884338682899834	0.9955727725511898	0.6115107913669064	0.9120088544548977	0.551743220807969	0.7520752628666297	0.5462091864969563	0.7703375760929718	0.551743220807969	0.7149972329828445	0.5522966242390703	0.7858328721638074	0.5412285556170449	0.746541228555617
0.8693967902600996	0.9966795794133924	0.884338682899834	0.9972329828444937	0.6115107913669064	0.9131156613171002	0.551743220807969	0.7526286662977311	0.5462091864969563	0.7719977863862756	0.5522966242390703	0.7149972329828445	0.5522966242390703	0.7863862755949087	0.5412285556170449	0.7470946319867183
0.8705035971223022	0.9966795794133924	0.8859988931931378	0.9972329828444937	0.6131710016602103	0.9131156613171002	0.5534034311012729	0.7526286662977311	0.5467625899280576	0.7719977863862756	0.5522966242390703	0.7166574432761483	0.5556170448256779	0.7863862755949087	0.5417819590481461	0.7470946319867183
0.8705035971223022	0.9972329828444937	0.8859988931931378	0.9977863862755949	0.6131710016602103	0.9136690647482014	0.5534034311012729	0.7537354731599336	0.5467625899280576	0.7736579966795795	0.5528500276701716	0.7166574432761483	0.5556170448256779	0.7869396790260099	0.5417819590481461	0.7476480354178195
0.8754842280022136	0.9972329828444937	0.8898727172108467	0.9977863862755949	0.6153846153846154	0.9136690647482014	0.5550636413945766	0.7537354731599336	0.5473159933591588	0.7736579966795795	0.5528500276701716	0.7177642501383509	0.5572772551189817	0.7869396790260099	0.5423353624792474	0.7476480354178195
0.8754842280022136	0.9977863862755949	0.8898727172108467	0.9983397897066962	0.6153846153846154	0.914775871610404	0.5550636413945766	0.7559490868843387	0.5473159933591588	0.7742114001106807	0.5534034311012729	0.7177642501383509	0.5572772551189817	0.7874930824571112	0.5423353624792474	0.7482014388489209
0.8854454897620365	0.9977863862755949	0.9042612064194798	0.9983397897066962	0.6192584394023243	0.914775871610404	0.5556170448256779	0.7559490868843387	0.5478693967902601	0.7742114001106807	0.5534034311012729	0.7183176535694521	0.557830658550083	0.7874930824571112	0.54344216934145	0.7482014388489209
0.8854454897620365	0.9983397897066962	0.9042612064194798	0.9988931931377975	0.6192584394023243	0.9153292750415053	0.5556170448256779	0.7570558937465413	0.5478693967902601	0.7758716104039846	0.5545102379634754	0.7183176535694521	0.557830658550083	0.7885998893193138	0.54344216934145	0.7515218594355285
0.8859988931931378	0.9983397897066962	0.9203099059214167	0.9988931931377975	0.6198118428334256	0.9153292750415053	0.5561704482567792	0.7570558937465413	0.5484228002213614	0.7758716104039846	0.5545102379634754	0.7188710570005534	0.5583840619811843	0.7885998893193138	0.5445489762036525	0.7515218594355285
0.8859988931931378	0.9988931931377975	0.9203099059214167	0.9994465965688988	0.6198118428334256	0.9164360819037078	0.5561704482567792	0.7576092971776425	0.5484228002213614	0.7764250138350858	0.5556170448256779	0.7188710570005534	0.5583840619811843	0.789153292750415	0.5445489762036525	0.7526286662977311
0.8937465412285556	0.9988931931377975	0.9214167127836193	0.9994465965688988	0.6203652462645268	0.9164360819037078	0.5567238516878804	0.7576092971776425	0.5489762036524627	0.7764250138350858	0.5556170448256779	0.719977863862756	0.5589374654122855	0.789153292750415	0.5462091864969563	0.7526286662977311
0.8937465412285556	0.9994465965688988	0.9225235196458218	0.9994465965688988	0.6203652462645268	0.9169894853348091	0.5567238516878804	0.7581627006087438	0.5489762036524627	0.7775318206972883	0.5572772551189817	0.719977863862756	0.5589374654122855	0.7902600996126176	0.5462091864969563	0.7531820697288323
0.9120088544548977	0.9994465965688988	0.9402324294410626	0.9994465965688988	0.6225788599889319	0.9169894853348091	0.557830658550083	0.7581627006087438	0.5495296070835639	0.7775318206972883	0.5572772551189817	0.7205312672938572	0.560044272274488	0.7902600996126176	0.5473159933591588	0.7531820697288323
0.9131156613171002	0.9994465965688988	0.9413392363032651	0.9994465965688988	0.6225788599889319	0.9175428887659104	0.557830658550083	0.7592695074709463	0.5495296070835639	0.7791920309905921	0.557830658550083	0.7205312672938572	0.560044272274488	0.7913669064748201	0.5473159933591588	0.7542888765910348
0.9346983951300498	0.9994465965688988	0.9424460431654677	0.9994465965688988	0.6231322634200332	0.9175428887659104	0.5589374654122855	0.7592695074709463	0.551743220807969	0.7791920309905921	0.557830658550083	0.7216380741560597	0.5605976757055894	0.7913669064748201	0.5478693967902601	0.7542888765910348
0.9346983951300498	1.0	0.9424460431654677	1.0	0.6231322634200332	0.9180962921970116	0.5589374654122855	0.7603763143331489	0.551743220807969	0.7797454344216934	0.5583840619811843	0.7216380741560597	0.5605976757055894	0.7924737133370227	0.5478693967902601	0.7548422800221362
0.96956281128943	1.0	0.9496402877697842	1.0	0.6242390702822358	0.9180962921970116	0.5611510791366906	0.7603763143331489	0.5528500276701716	0.7797454344216934	0.5583840619811843	0.7232982844493636	0.5611510791366906	0.7924737133370227	0.5484228002213614	0.7548422800221362
0.9706696181516326	1.0	0.9507470946319867	1.0	0.6242390702822358	0.9186496956281129	0.5611510791366906	0.7609297177642501	0.5528500276701716	0.7802988378527946	0.5589374654122855	0.7232982844493636	0.5611510791366906	0.7941339236303265	0.5484228002213614	0.7553956834532374
0.9745434421693414	1.0	1.0	1.0	0.6264526840066409	0.9186496956281129	0.5617044825677919	0.7609297177642501	0.5534034311012729	0.7802988378527946	0.5589374654122855	0.7244050913115662	0.5655783065855008	0.7941339236303265	0.5495296070835639	0.7553956834532374
0.975650249031544	1.0	NA	NA	0.6264526840066409	0.9203099059214167	0.5617044825677919	0.7614831211953514	0.5534034311012729	0.7825124515771997	0.560044272274488	0.7244050913115662	0.5655783065855008	0.7946873270614278	0.5495296070835639	0.7565024903154399
1.0	1.0	NA	NA	0.6270060874377421	0.9203099059214167	0.5622578859988931	0.7614831211953514	0.5539568345323741	0.7825124515771997	0.560044272274488	0.7249584947426674	0.5661317100166021	0.7946873270614278	0.5506364139457665	0.7565024903154399
NA	NA	NA	NA	0.6270060874377421	0.920863309352518	0.5622578859988931	0.7620365246264527	0.5539568345323741	0.7852794687327062	0.5605976757055894	0.7249584947426674	0.5661317100166021	0.7957941339236303	0.5506364139457665	0.7570558937465413
NA	NA	NA	NA	0.6297731045932484	0.920863309352518	0.5628112894299945	0.7620365246264527	0.5550636413945766	0.7852794687327062	0.5605976757055894	0.7255118981737687	0.5666851134477033	0.7957941339236303	0.5511898173768678	0.7570558937465413
NA	NA	NA	NA	0.6297731045932484	0.9214167127836193	0.5628112894299945	0.7631433314886552	0.5550636413945766	0.7863862755949087	0.5611510791366906	0.7255118981737687	0.5666851134477033	0.7963475373547316	0.5511898173768678	0.7576092971776425
NA	NA	NA	NA	0.6314333148865523	0.9214167127836193	0.5644714997232982	0.7631433314886552	0.5561704482567792	0.7863862755949087	0.5617044825677919	0.7260653016048699	0.5672385168788047	0.7963475373547316	0.551743220807969	0.7576092971776425
NA	NA	NA	NA	0.6314333148865523	0.9219701162147206	0.5644714997232982	0.7636967349197565	0.5561704482567792	0.7874930824571112	0.5617044825677919	0.7271721084670725	0.5672385168788047	0.7974543442169342	0.551743220807969	0.7581627006087438
NA	NA	NA	NA	0.6325401217487548	0.9219701162147206	0.5666851134477033	0.7636967349197565	0.5567238516878804	0.7874930824571112	0.5622578859988931	0.7271721084670725	0.5683453237410072	0.7974543442169342	0.5528500276701716	0.7581627006087438
NA	NA	NA	NA	0.6325401217487548	0.9225235196458218	0.5666851134477033	0.7642501383508578	0.5567238516878804	0.7880464858882125	0.5622578859988931	0.7277255118981738	0.5683453237410072	0.7980077476480354	0.5528500276701716	0.7592695074709463
NA	NA	NA	NA	0.6330935251798561	0.9225235196458218	0.5672385168788047	0.7642501383508578	0.5572772551189817	0.7880464858882125	0.563918096292197	0.7277255118981738	0.5688987271721084	0.7980077476480354	0.5534034311012729	0.7592695074709463
NA	NA	NA	NA	0.6330935251798561	0.9230769230769231	0.5672385168788047	0.7670171555063642	0.5572772551189817	0.7885998893193138	0.563918096292197	0.7288323187603764	0.5688987271721084	0.7985611510791367	0.5534034311012729	0.7603763143331489
NA	NA	NA	NA	0.6336469286109574	0.9230769230769231	0.5677919203099059	0.7670171555063642	0.557830658550083	0.7885998893193138	0.5650249031543996	0.7288323187603764	0.5705589374654123	0.7985611510791367	0.5539568345323741	0.7603763143331489
NA	NA	NA	NA	0.6336469286109574	0.9236303265080243	0.5677919203099059	0.7703375760929718	0.557830658550083	0.789153292750415	0.5650249031543996	0.7293857221914776	0.5705589374654123	0.7991145545102379	0.5539568345323741	0.7614831211953514
NA	NA	NA	NA	0.6347537354731599	0.9236303265080243	0.5683453237410072	0.7703375760929718	0.560044272274488	0.789153292750415	0.5661317100166021	0.7293857221914776	0.5711123408965135	0.7991145545102379	0.5545102379634754	0.7614831211953514
NA	NA	NA	NA	0.6347537354731599	0.9241837299391257	0.5683453237410072	0.770890979524073	0.560044272274488	0.7897066961815163	0.5661317100166021	0.7299391256225789	0.5711123408965135	0.8002213613724405	0.5545102379634754	0.7620365246264527
NA	NA	NA	NA	0.6358605423353625	0.9241837299391257	0.5711123408965135	0.770890979524073	0.5617044825677919	0.7897066961815163	0.5666851134477033	0.7299391256225789	0.5727725511898174	0.8002213613724405	0.5572772551189817	0.7620365246264527
NA	NA	NA	NA	0.6358605423353625	0.9247371333702269	0.5711123408965135	0.7742114001106807	0.5617044825677919	0.7902600996126176	0.5666851134477033	0.7304925290536801	0.5727725511898174	0.8007747648035418	0.5572772551189817	0.762589928057554
NA	NA	NA	NA	0.6391809629219701	0.9247371333702269	0.5716657443276149	0.7742114001106807	0.5622578859988931	0.7902600996126176	0.5672385168788047	0.7304925290536801	0.576092971776425	0.8007747648035418	0.5583840619811843	0.762589928057554
NA	NA	NA	NA	0.6391809629219701	0.9252905368013282	0.5716657443276149	0.774764803541782	0.5622578859988931	0.7908135030437189	0.5672385168788047	0.7310459324847814	0.576092971776425	0.801328168234643	0.5583840619811843	0.7642501383508578
NA	NA	NA	NA	0.6441615938018815	0.9252905368013282	0.5722191477587161	0.774764803541782	0.5628112894299945	0.7913669064748201	0.5677919203099059	0.7310459324847814	0.5766463752075263	0.801328168234643	0.5589374654122855	0.7642501383508578
NA	NA	NA	NA	0.6441615938018815	0.9258439402324294	0.5722191477587161	0.7753182069728832	0.5628112894299945	0.7924737133370227	0.5677919203099059	0.7332595462091865	0.5766463752075263	0.8018815716657444	0.5589374654122855	0.7653569452130603
NA	NA	NA	NA	0.6447149972329829	0.9258439402324294	0.5727725511898174	0.7753182069728832	0.563918096292197	0.7924737133370227	0.5683453237410072	0.7332595462091865	0.5783065855008301	0.8018815716657444	0.5594908688433868	0.7653569452130603
NA	NA	NA	NA	0.6447149972329829	0.9263973436635307	0.5727725511898174	0.7769784172661871	0.563918096292197	0.7946873270614278	0.5683453237410072	0.7338129496402878	0.5783065855008301	0.8024349750968456	0.5594908688433868	0.7659103486441616
NA	NA	NA	NA	0.6480354178195905	0.9263973436635307	0.57387935805202	0.7769784172661871	0.5644714997232982	0.7946873270614278	0.5688987271721084	0.7338129496402878	0.5788599889319314	0.8024349750968456	0.5605976757055894	0.7659103486441616
NA	NA	NA	NA	0.6480354178195905	0.926950747094632	0.57387935805202	0.7775318206972883	0.5644714997232982	0.7957941339236303	0.5688987271721084	0.7343663530713891	0.5788599889319314	0.8035417819590481	0.5605976757055894	0.7664637520752628
NA	NA	NA	NA	0.6496956281128943	0.926950747094632	0.5749861649142225	0.7775318206972883	0.5650249031543996	0.7957941339236303	0.570005534034311	0.7343663530713891	0.5794133923630327	0.8035417819590481	0.5611510791366906	0.7664637520752628
NA	NA	NA	NA	0.6496956281128943	0.9286109573879358	0.5749861649142225	0.7780852241283895	0.5650249031543996	0.7963475373547316	0.570005534034311	0.7349197565024903	0.5794133923630327	0.8040951853901495	0.5611510791366906	0.7703375760929718
NA	NA	NA	NA	0.6508024349750968	0.9286109573879358	0.5755395683453237	0.7780852241283895	0.5655783065855008	0.7963475373547316	0.5711123408965135	0.7349197565024903	0.582180409518539	0.8040951853901495	0.5622578859988931	0.7703375760929718
NA	NA	NA	NA	0.6508024349750968	0.9302711676812396	0.5755395683453237	0.7791920309905921	0.5655783065855008	0.7969009407858328	0.5711123408965135	0.7354731599335916	0.582180409518539	0.8046485888212507	0.5622578859988931	0.7714443829551744
NA	NA	NA	NA	0.6513558384061982	0.9302711676812396	0.5777531820697288	0.7791920309905921	0.5661317100166021	0.7969009407858328	0.5716657443276149	0.7354731599335916	0.5827338129496403	0.8046485888212507	0.5633646928610957	0.7714443829551744
NA	NA	NA	NA	0.6513558384061982	0.9308245711123408	0.5777531820697288	0.780852241283896	0.5661317100166021	0.7980077476480354	0.5716657443276149	0.7360265633646929	0.5827338129496403	0.805201992252352	0.5633646928610957	0.7742114001106807
NA	NA	NA	NA	0.6563364692861096	0.9308245711123408	0.5794133923630327	0.780852241283896	0.5666851134477033	0.7980077476480354	0.5722191477587161	0.7360265633646929	0.5832872163807415	0.805201992252352	0.5655783065855008	0.7742114001106807
NA	NA	NA	NA	0.6563364692861096	0.9313779745434422	0.5794133923630327	0.7814056447149972	0.5666851134477033	0.7985611510791367	0.5722191477587161	0.7365799667957942	0.5832872163807415	0.8063087991145546	0.5655783065855008	0.774764803541782
NA	NA	NA	NA	0.6568898727172109	0.9313779745434422	0.5799667957941339	0.7814056447149972	0.5683453237410072	0.7985611510791367	0.5733259546209186	0.7365799667957942	0.5838406198118429	0.8063087991145546	0.5661317100166021	0.774764803541782
NA	NA	NA	NA	0.6568898727172109	0.9319313779745434	0.5799667957941339	0.7825124515771997	0.5683453237410072	0.7991145545102379	0.5733259546209186	0.7371333702268954	0.5838406198118429	0.8074156059767571	0.5661317100166021	0.7775318206972883
NA	NA	NA	NA	0.6579966795794134	0.9319313779745434	0.5805201992252352	0.7825124515771997	0.5705589374654123	0.7991145545102379	0.57387935805202	0.7371333702268954	0.5855008301051466	0.8074156059767571	0.5666851134477033	0.7775318206972883
NA	NA	NA	NA	0.6579966795794134	0.9324847814056447	0.5805201992252352	0.7830658550083011	0.5705589374654123	0.8002213613724405	0.57387935805202	0.7376867736579967	0.5855008301051466	0.8079690094078583	0.5666851134477033	0.7780852241283895
NA	NA	NA	NA	0.6596568898727172	0.9324847814056447	0.5810736026563365	0.7830658550083011	0.5716657443276149	0.8002213613724405	0.5744327614831212	0.7376867736579967	0.5866076369673492	0.8079690094078583	0.5672385168788047	0.7780852241283895
NA	NA	NA	NA	0.6596568898727172	0.9330381848367459	0.5810736026563365	0.7836192584394023	0.5716657443276149	0.8007747648035418	0.5744327614831212	0.738240177089098	0.5866076369673492	0.8085224128389596	0.5672385168788047	0.7786386275594909
NA	NA	NA	NA	0.6618705035971223	0.9330381848367459	0.5849474266740454	0.7836192584394023	0.5722191477587161	0.8007747648035418	0.5755395683453237	0.738240177089098	0.5871610403984505	0.8085224128389596	0.5677919203099059	0.7786386275594909
NA	NA	NA	NA	0.6618705035971223	0.9346983951300498	0.5849474266740454	0.7841726618705036	0.5722191477587161	0.801328168234643	0.5755395683453237	0.7387935805201993	0.5871610403984505	0.8090758162700609	0.5677919203099059	0.7791920309905921
NA	NA	NA	NA	0.6662977310459325	0.9346983951300498	0.5866076369673492	0.7841726618705036	0.5727725511898174	0.801328168234643	0.576092971776425	0.7387935805201993	0.5882678472606531	0.8090758162700609	0.5683453237410072	0.7791920309905921
NA	NA	NA	NA	0.6662977310459325	0.9358052019922524	0.5866076369673492	0.7852794687327062	0.5727725511898174	0.8029883785279469	0.576092971776425	0.7399003873824018	0.5882678472606531	0.8107360265633647	0.5683453237410072	0.7802988378527946
NA	NA	NA	NA	0.667404537908135	0.9358052019922524	0.5904814609850582	0.7852794687327062	0.5733259546209186	0.8029883785279469	0.5771997786386276	0.7399003873824018	0.5888212506917543	0.8107360265633647	0.5688987271721084	0.7802988378527946
NA	NA	NA	NA	0.667404537908135	0.9363586054233536	0.5904814609850582	0.7858328721638074	0.5733259546209186	0.8035417819590481	0.5771997786386276	0.7415605976757056	0.5888212506917543	0.8129496402877698	0.5688987271721084	0.7819590481460985
NA	NA	NA	NA	0.6690647482014388	0.9363586054233536	0.5910348644161594	0.7858328721638074	0.57387935805202	0.8035417819590481	0.5777531820697288	0.7415605976757056	0.5899280575539568	0.8129496402877698	0.5694521306032098	0.7819590481460985
NA	NA	NA	NA	0.6690647482014388	0.9369120088544549	0.5910348644161594	0.7874930824571112	0.57387935805202	0.8040951853901495	0.5777531820697288	0.7421140011068068	0.5899280575539568	0.8146098505810736	0.5694521306032098	0.7825124515771997
NA	NA	NA	NA	0.6718317653569452	0.9369120088544549	0.5915882678472607	0.7874930824571112	0.5771997786386276	0.8040951853901495	0.5783065855008301	0.7421140011068068	0.5904814609850582	0.8146098505810736	0.5722191477587161	0.7825124515771997
NA	NA	NA	NA	0.6718317653569452	0.9380188157166575	0.5915882678472607	0.7880464858882125	0.5771997786386276	0.8046485888212507	0.5783065855008301	0.7437742114001107	0.5904814609850582	0.8162700608743774	0.5722191477587161	0.7858328721638074
NA	NA	NA	NA	0.6723851687880464	0.9380188157166575	0.5921416712783619	0.7880464858882125	0.5777531820697288	0.8046485888212507	0.5788599889319314	0.7437742114001107	0.5915882678472607	0.8162700608743774	0.5733259546209186	0.7858328721638074
NA	NA	NA	NA	0.6723851687880464	0.9385722191477587	0.5921416712783619	0.7902600996126176	0.5777531820697288	0.805201992252352	0.5788599889319314	0.7448810182623132	0.5915882678472607	0.8168234643054787	0.5733259546209186	0.7874930824571112
NA	NA	NA	NA	0.6745987825124515	0.9385722191477587	0.5926950747094631	0.7902600996126176	0.5805201992252352	0.805201992252352	0.5794133923630327	0.7448810182623132	0.5921416712783619	0.8168234643054787	0.576092971776425	0.7874930824571112
NA	NA	NA	NA	0.6745987825124515	0.93912562257886	0.5926950747094631	0.7908135030437189	0.5805201992252352	0.8068622025456558	0.5794133923630327	0.7459878251245158	0.5921416712783619	0.8179302711676812	0.576092971776425	0.7885998893193138
NA	NA	NA	NA	0.6784726065301605	0.93912562257886	0.5932484781405645	0.7908135030437189	0.5816270060874378	0.8068622025456558	0.5805201992252352	0.7459878251245158	0.5926950747094631	0.8179302711676812	0.5766463752075263	0.7885998893193138
NA	NA	NA	NA	0.6784726065301605	0.9396790260099612	0.5932484781405645	0.7919203099059214	0.5816270060874378	0.8074156059767571	0.5805201992252352	0.746541228555617	0.5926950747094631	0.8201438848920863	0.5766463752075263	0.7902600996126176
NA	NA	NA	NA	0.6790260099612617	0.9396790260099612	0.5938018815716657	0.7919203099059214	0.5827338129496403	0.8074156059767571	0.5816270060874378	0.746541228555617	0.5932484781405645	0.8201438848920863	0.5788599889319314	0.7902600996126176
NA	NA	NA	NA	0.6790260099612617	0.9402324294410626	0.5938018815716657	0.7924737133370227	0.5827338129496403	0.8079690094078583	0.5816270060874378	0.7476480354178195	0.5932484781405645	0.8218040951853901	0.5788599889319314	0.7908135030437189
NA	NA	NA	NA	0.6834532374100719	0.9402324294410626	0.5949086884338682	0.7924737133370227	0.5843940232429441	0.8079690094078583	0.582180409518539	0.7476480354178195	0.5954620918649696	0.8218040951853901	0.5794133923630327	0.7908135030437189
NA	NA	NA	NA	0.6834532374100719	0.9407858328721638	0.5949086884338682	0.7935805201992252	0.5843940232429441	0.8085224128389596	0.582180409518539	0.7498616491422246	0.5954620918649696	0.8229109020475927	0.5794133923630327	0.7919203099059214
NA	NA	NA	NA	0.6840066408411732	0.9407858328721638	0.5960154952960708	0.7935805201992252	0.586054233536248	0.8085224128389596	0.5838406198118429	0.7498616491422246	0.5971223021582733	0.8229109020475927	0.5805201992252352	0.7919203099059214
NA	NA	NA	NA	0.6840066408411732	0.9413392363032651	0.5960154952960708	0.7941339236303265	0.586054233536248	0.8090758162700609	0.5838406198118429	0.750415052573326	0.5971223021582733	0.823464305478694	0.5805201992252352	0.7924737133370227
NA	NA	NA	NA	0.685666851134477	0.9413392363032651	0.5965688987271721	0.7941339236303265	0.5871610403984505	0.8090758162700609	0.5843940232429441	0.750415052573326	0.5976757055893747	0.823464305478694	0.5827338129496403	0.7924737133370227
NA	NA	NA	NA	0.685666851134477	0.9418926397343663	0.5965688987271721	0.7963475373547316	0.5871610403984505	0.8096292197011622	0.5843940232429441	0.7509684560044272	0.5976757055893747	0.8251245157719977	0.5827338129496403	0.7935805201992252
NA	NA	NA	NA	0.6873270614277809	0.9418926397343663	0.5998893193137798	0.7963475373547316	0.5882678472606531	0.8096292197011622	0.5855008301051466	0.7509684560044272	0.5998893193137798	0.8251245157719977	0.5838406198118429	0.7935805201992252
NA	NA	NA	NA	0.6873270614277809	0.9424460431654677	0.5998893193137798	0.7969009407858328	0.5882678472606531	0.811289429994466	0.5855008301051466	0.7515218594355285	0.5998893193137798	0.8256779192030991	0.5838406198118429	0.7941339236303265
NA	NA	NA	NA	0.6906474820143885	0.9424460431654677	0.600442722744881	0.7969009407858328	0.5904814609850582	0.811289429994466	0.586054233536248	0.7515218594355285	0.600442722744881	0.8256779192030991	0.5843940232429441	0.7941339236303265
NA	NA	NA	NA	0.6906474820143885	0.9429994465965689	0.600442722744881	0.7974543442169342	0.5904814609850582	0.8118428334255673	0.586054233536248	0.7520752628666297	0.600442722744881	0.8262313226342003	0.5843940232429441	0.7946873270614278
NA	NA	NA	NA	0.6956281128942999	0.9429994465965689	0.6015495296070835	0.7974543442169342	0.5915882678472607	0.8118428334255673	0.5877144438295517	0.7520752628666297	0.6087437742114001	0.8262313226342003	0.5855008301051466	0.7946873270614278
NA	NA	NA	NA	0.6956281128942999	0.9435528500276702	0.6015495296070835	0.7980077476480354	0.5915882678472607	0.8123962368566685	0.5877144438295517	0.7531820697288323	0.6087437742114001	0.8273381294964028	0.5855008301051466	0.7957941339236303
NA	NA	NA	NA	0.6995019369120089	0.9435528500276702	0.6032097399003874	0.7980077476480354	0.5971223021582733	0.8123962368566685	0.5882678472606531	0.7531820697288323	0.6109573879358052	0.8273381294964028	0.5866076369673492	0.7957941339236303
NA	NA	NA	NA	0.6995019369120089	0.9441062534587714	0.6032097399003874	0.7985611510791367	0.5971223021582733	0.8129496402877698	0.5882678472606531	0.7537354731599336	0.6109573879358052	0.8284449363586054	0.5866076369673492	0.7991145545102379
NA	NA	NA	NA	0.7011621472053127	0.9441062534587714	0.6037631433314886	0.7985611510791367	0.5987825124515772	0.8129496402877698	0.5888212506917543	0.7537354731599336	0.6131710016602103	0.8284449363586054	0.5871610403984505	0.7991145545102379
NA	NA	NA	NA	0.7011621472053127	0.9446596568898727	0.6037631433314886	0.7991145545102379	0.5987825124515772	0.8140564471499724	0.5888212506917543	0.7542888765910348	0.6131710016602103	0.8306585500830105	0.5871610403984505	0.8002213613724405
NA	NA	NA	NA	0.703929164360819	0.9446596568898727	0.60431654676259	0.7991145545102379	0.5998893193137798	0.8140564471499724	0.5899280575539568	0.7542888765910348	0.6137244050913115	0.8306585500830105	0.5882678472606531	0.8002213613724405
NA	NA	NA	NA	0.703929164360819	0.9463198671831765	0.60431654676259	0.8002213613724405	0.5998893193137798	0.8146098505810736	0.5899280575539568	0.7570558937465413	0.6137244050913115	0.8312119535141118	0.5882678472606531	0.801328168234643
NA	NA	NA	NA	0.7105700055340343	0.9463198671831765	0.6054233536247925	0.8002213613724405	0.6009961261759823	0.8146098505810736	0.5910348644161594	0.7570558937465413	0.6159380188157166	0.8312119535141118	0.5888212506917543	0.801328168234643
NA	NA	NA	NA	0.7105700055340343	0.9468732706142778	0.6054233536247925	0.801328168234643	0.6009961261759823	0.8151632540121748	0.5910348644161594	0.7581627006087438	0.6159380188157166	0.8328721638074156	0.5888212506917543	0.8024349750968456
NA	NA	NA	NA	0.7127836192584394	0.9468732706142778	0.606530160486995	0.801328168234643	0.6015495296070835	0.8151632540121748	0.5915882678472607	0.7581627006087438	0.6170448256779192	0.8328721638074156	0.5899280575539568	0.8024349750968456
NA	NA	NA	NA	0.7127836192584394	0.9474266740453791	0.606530160486995	0.8018815716657444	0.6015495296070835	0.8157166574432761	0.5915882678472607	0.7592695074709463	0.6170448256779192	0.8334255672385169	0.5899280575539568	0.8029883785279469
NA	NA	NA	NA	0.7172108467072495	0.9474266740453791	0.6081903707802988	0.8018815716657444	0.6054233536247925	0.8157166574432761	0.5921416712783619	0.7592695074709463	0.6187050359712231	0.8334255672385169	0.5921416712783619	0.8029883785279469
NA	NA	NA	NA	0.7172108467072495	0.9479800774764804	0.6081903707802988	0.8029883785279469	0.6054233536247925	0.8162700608743774	0.5921416712783619	0.762589928057554	0.6187050359712231	0.8345323741007195	0.5921416712783619	0.8035417819590481
NA	NA	NA	NA	0.7188710570005534	0.9479800774764804	0.6087437742114001	0.8029883785279469	0.6070835639180963	0.8162700608743774	0.594355285002767	0.762589928057554	0.6192584394023243	0.8345323741007195	0.5926950747094631	0.8035417819590481
NA	NA	NA	NA	0.7188710570005534	0.9490868843386829	0.6087437742114001	0.8040951853901495	0.6070835639180963	0.8173768677365799	0.594355285002767	0.7631433314886552	0.6192584394023243	0.8350857775318207	0.5926950747094631	0.8040951853901495
NA	NA	NA	NA	0.719977863862756	0.9490868843386829	0.6092971776425014	0.8040951853901495	0.6115107913669064	0.8173768677365799	0.5949086884338682	0.7631433314886552	0.6198118428334256	0.8350857775318207	0.5932484781405645	0.8040951853901495
NA	NA	NA	NA	0.719977863862756	0.9496402877697842	0.6092971776425014	0.8046485888212507	0.6115107913669064	0.8184836745987825	0.5949086884338682	0.7642501383508578	0.6198118428334256	0.835639180962922	0.5932484781405645	0.8046485888212507
NA	NA	NA	NA	0.7210846707249585	0.9496402877697842	0.6115107913669064	0.8046485888212507	0.612617598229109	0.8184836745987825	0.5954620918649696	0.7642501383508578	0.6203652462645268	0.835639180962922	0.5938018815716657	0.8046485888212507
NA	NA	NA	NA	0.7210846707249585	0.9501936912008855	0.6115107913669064	0.805201992252352	0.612617598229109	0.8190370780298838	0.5954620918649696	0.7659103486441616	0.6203652462645268	0.8378527946873271	0.5938018815716657	0.805201992252352
NA	NA	NA	NA	0.7249584947426674	0.9501936912008855	0.6120641947980078	0.805201992252352	0.6131710016602103	0.8190370780298838	0.5960154952960708	0.7659103486441616	0.6214720531267294	0.8378527946873271	0.594355285002767	0.805201992252352
NA	NA	NA	NA	0.7249584947426674	0.9507470946319867	0.6120641947980078	0.8057553956834532	0.6131710016602103	0.8201438848920863	0.5960154952960708	0.7675705589374654	0.6214720531267294	0.8384061981184283	0.594355285002767	0.8068622025456558
NA	NA	NA	NA	0.7260653016048699	0.9507470946319867	0.6181516325401217	0.8057553956834532	0.6137244050913115	0.8201438848920863	0.5971223021582733	0.7675705589374654	0.6220254565578307	0.8384061981184283	0.5960154952960708	0.8068622025456558
NA	NA	NA	NA	0.7260653016048699	0.951300498063088	0.6181516325401217	0.8063087991145546	0.6137244050913115	0.8206972883231876	0.5971223021582733	0.7686773657996679	0.6220254565578307	0.8389596015495296	0.5960154952960708	0.8074156059767571
NA	NA	NA	NA	0.7271721084670725	0.951300498063088	0.6242390702822358	0.8063087991145546	0.6148312119535141	0.8206972883231876	0.5976757055893747	0.7686773657996679	0.6253458771444383	0.8389596015495296	0.5965688987271721	0.8074156059767571
NA	NA	NA	NA	0.7271721084670725	0.9518539014941892	0.6242390702822358	0.8068622025456558	0.6148312119535141	0.8218040951853901	0.5976757055893747	0.7697841726618705	0.6253458771444383	0.8395130049806309	0.5965688987271721	0.8079690094078583
NA	NA	NA	NA	0.7288323187603764	0.9518539014941892	0.6253458771444383	0.8068622025456558	0.6170448256779192	0.8218040951853901	0.5982291090204759	0.7697841726618705	0.6270060874377421	0.8395130049806309	0.5971223021582733	0.8079690094078583
NA	NA	NA	NA	0.7288323187603764	0.9524073049252906	0.6253458771444383	0.8074156059767571	0.6170448256779192	0.8223574986164914	0.5982291090204759	0.770890979524073	0.6270060874377421	0.8400664084117322	0.5971223021582733	0.8090758162700609
NA	NA	NA	NA	0.7293857221914776	0.9524073049252906	0.6258992805755396	0.8074156059767571	0.6175982291090205	0.8223574986164914	0.5998893193137798	0.770890979524073	0.6281128942999447	0.8400664084117322	0.5976757055893747	0.8090758162700609
NA	NA	NA	NA	0.7293857221914776	0.9529607083563918	0.6258992805755396	0.8085224128389596	0.6175982291090205	0.8229109020475927	0.5998893193137798	0.7714443829551744	0.6281128942999447	0.8406198118428334	0.5976757055893747	0.8101826231322634
NA	NA	NA	NA	0.7310459324847814	0.9529607083563918	0.6264526840066409	0.8085224128389596	0.6181516325401217	0.8229109020475927	0.600442722744881	0.7714443829551744	0.6292197011621472	0.8406198118428334	0.5987825124515772	0.8101826231322634
NA	NA	NA	NA	0.7310459324847814	0.9546209186496957	0.6264526840066409	0.8096292197011622	0.6181516325401217	0.8240177089097952	0.600442722744881	0.7719977863862756	0.6292197011621472	0.8411732152739347	0.5987825124515772	0.8107360265633647
NA	NA	NA	NA	0.732152739346984	0.9546209186496957	0.6281128942999447	0.8096292197011622	0.6198118428334256	0.8240177089097952	0.6015495296070835	0.7719977863862756	0.6297731045932484	0.8411732152739347	0.5993359158826784	0.8107360265633647
NA	NA	NA	NA	0.732152739346984	0.9551743220807969	0.6281128942999447	0.8101826231322634	0.6198118428334256	0.8245711123408965	0.6015495296070835	0.7725511898173769	0.6297731045932484	0.8422800221361373	0.5993359158826784	0.8118428334255673
NA	NA	NA	NA	0.7338129496402878	0.9551743220807969	0.628666297731046	0.8101826231322634	0.6220254565578307	0.8245711123408965	0.6021029330381849	0.7725511898173769	0.6303265080243498	0.8422800221361373	0.600442722744881	0.8118428334255673
NA	NA	NA	NA	0.7338129496402878	0.9557277255118982	0.628666297731046	0.811289429994466	0.6220254565578307	0.8256779192030991	0.6021029330381849	0.7731045932484781	0.6303265080243498	0.843940232429441	0.600442722744881	0.8123962368566685
NA	NA	NA	NA	0.7393469839513005	0.9557277255118982	0.6325401217487548	0.811289429994466	0.6225788599889319	0.8256779192030991	0.6048699501936912	0.7731045932484781	0.630879911455451	0.843940232429441	0.6015495296070835	0.8123962368566685
NA	NA	NA	NA	0.7393469839513005	0.9562811289429994	0.6325401217487548	0.8118428334255673	0.6225788599889319	0.8262313226342003	0.6048699501936912	0.7736579966795795	0.630879911455451	0.8444936358605424	0.6015495296070835	0.8129496402877698
NA	NA	NA	NA	0.740453790813503	0.9562811289429994	0.6336469286109574	0.8118428334255673	0.6236856668511345	0.8262313226342003	0.6054233536247925	0.7736579966795795	0.6330935251798561	0.8444936358605424	0.6021029330381849	0.8129496402877698
NA	NA	NA	NA	0.740453790813503	0.9568345323741008	0.6336469286109574	0.8123962368566685	0.6236856668511345	0.8267847260653016	0.6054233536247925	0.7753182069728832	0.6330935251798561	0.8456004427227449	0.6021029330381849	0.8151632540121748
NA	NA	NA	NA	0.7410071942446043	0.9568345323741008	0.6347537354731599	0.8123962368566685	0.6264526840066409	0.8267847260653016	0.6076369673491976	0.7753182069728832	0.6342003320420586	0.8456004427227449	0.6037631433314886	0.8151632540121748
NA	NA	NA	NA	0.7410071942446043	0.957387935805202	0.6347537354731599	0.8173768677365799	0.6264526840066409	0.8289983397897067	0.6076369673491976	0.7769784172661871	0.6342003320420586	0.8472606530160487	0.6037631433314886	0.8157166574432761
NA	NA	NA	NA	0.7415605976757056	0.957387935805202	0.6375207526286663	0.8173768677365799	0.6275594908688434	0.8289983397897067	0.6081903707802988	0.7769784172661871	0.6353071389042612	0.8472606530160487	0.60431654676259	0.8157166574432761
NA	NA	NA	NA	0.7415605976757056	0.9579413392363033	0.6375207526286663	0.8184836745987825	0.6275594908688434	0.8295517432208079	0.6081903707802988	0.7802988378527946	0.6353071389042612	0.84781405644715	0.60431654676259	0.8173768677365799
NA	NA	NA	NA	0.7421140011068068	0.9579413392363033	0.6380741560597676	0.8184836745987825	0.628666297731046	0.8295517432208079	0.6087437742114001	0.7802988378527946	0.6358605423353625	0.84781405644715	0.6048699501936912	0.8173768677365799
NA	NA	NA	NA	0.7421140011068068	0.9584947426674045	0.6380741560597676	0.8190370780298838	0.628666297731046	0.8301051466519093	0.6087437742114001	0.7825124515771997	0.6358605423353625	0.8494742667404538	0.6048699501936912	0.8184836745987825
NA	NA	NA	NA	0.7459878251245158	0.9584947426674045	0.6386275594908688	0.8190370780298838	0.6297731045932484	0.8301051466519093	0.6092971776425014	0.7825124515771997	0.6364139457664637	0.8494742667404538	0.6054233536247925	0.8184836745987825
NA	NA	NA	NA	0.7459878251245158	0.9596015495296071	0.6386275594908688	0.8201438848920863	0.6297731045932484	0.8306585500830105	0.6092971776425014	0.7836192584394023	0.6364139457664637	0.8500276701715551	0.6054233536247925	0.8190370780298838
NA	NA	NA	NA	0.7526286662977311	0.9596015495296071	0.6408411732152739	0.8201438848920863	0.6303265080243498	0.8306585500830105	0.6098505810736027	0.7836192584394023	0.6375207526286663	0.8500276701715551	0.6059767570558937	0.8190370780298838
NA	NA	NA	NA	0.7526286662977311	0.9607083563918096	0.6408411732152739	0.8212506917542889	0.6303265080243498	0.8328721638074156	0.6098505810736027	0.7852794687327062	0.6375207526286663	0.8505810736026563	0.6059767570558937	0.8212506917542889
NA	NA	NA	NA	0.7531820697288323	0.9607083563918096	0.643054786939679	0.8212506917542889	0.630879911455451	0.8328721638074156	0.6109573879358052	0.7852794687327062	0.6391809629219701	0.8505810736026563	0.606530160486995	0.8212506917542889
NA	NA	NA	NA	0.7531820697288323	0.961261759822911	0.643054786939679	0.8229109020475927	0.630879911455451	0.8334255672385169	0.6109573879358052	0.7874930824571112	0.6391809629219701	0.8511344770337577	0.606530160486995	0.8223574986164914
NA	NA	NA	NA	0.7570558937465413	0.961261759822911	0.6458218040951854	0.8229109020475927	0.6314333148865523	0.8334255672385169	0.6115107913669064	0.7874930824571112	0.6397343663530713	0.8511344770337577	0.6076369673491976	0.8223574986164914
NA	NA	NA	NA	0.7570558937465413	0.9623685666851135	0.6458218040951854	0.823464305478694	0.6314333148865523	0.8339789706696181	0.6115107913669064	0.7885998893193138	0.6397343663530713	0.8516878804648589	0.6076369673491976	0.8245711123408965
NA	NA	NA	NA	0.758716104039845	0.9623685666851135	0.6463752075262866	0.823464305478694	0.6319867183176535	0.8339789706696181	0.6120641947980078	0.7885998893193138	0.6402877697841727	0.8516878804648589	0.6087437742114001	0.8245711123408965
NA	NA	NA	NA	0.758716104039845	0.9634753735473159	0.6463752075262866	0.8240177089097952	0.6319867183176535	0.835639180962922	0.6120641947980078	0.7897066961815163	0.6402877697841727	0.8522412838959601	0.6087437742114001	0.8262313226342003
NA	NA	NA	NA	0.7592695074709463	0.9634753735473159	0.646928610957388	0.8240177089097952	0.6353071389042612	0.835639180962922	0.612617598229109	0.7897066961815163	0.6408411732152739	0.8522412838959601	0.6098505810736027	0.8262313226342003
NA	NA	NA	NA	0.7592695074709463	0.9640287769784173	0.646928610957388	0.8245711123408965	0.6353071389042612	0.8384061981184283	0.612617598229109	0.7941339236303265	0.6408411732152739	0.8533480907581626	0.6098505810736027	0.8267847260653016
NA	NA	NA	NA	0.7631433314886552	0.9640287769784173	0.6480354178195905	0.8245711123408965	0.6375207526286663	0.8384061981184283	0.6142778085224129	0.7941339236303265	0.6413945766463752	0.8533480907581626	0.6109573879358052	0.8267847260653016
NA	NA	NA	NA	0.7631433314886552	0.9651355838406198	0.6480354178195905	0.8251245157719977	0.6375207526286663	0.8400664084117322	0.6142778085224129	0.7952407304925291	0.6413945766463752	0.8544548976203652	0.6109573879358052	0.8273381294964028
NA	NA	NA	NA	0.7659103486441616	0.9651355838406198	0.6524626452684007	0.8251245157719977	0.6380741560597676	0.8400664084117322	0.6148312119535141	0.7952407304925291	0.6419479800774764	0.8544548976203652	0.6131710016602103	0.8273381294964028
NA	NA	NA	NA	0.7659103486441616	0.965688987271721	0.6524626452684007	0.8273381294964028	0.6380741560597676	0.8406198118428334	0.6148312119535141	0.7957941339236303	0.6419479800774764	0.8550083010514665	0.6131710016602103	0.8284449363586054
NA	NA	NA	NA	0.7664637520752628	0.965688987271721	0.655229662423907	0.8273381294964028	0.6386275594908688	0.8406198118428334	0.6175982291090205	0.7957941339236303	0.6425013835085778	0.8550083010514665	0.6137244050913115	0.8284449363586054
NA	NA	NA	NA	0.7664637520752628	0.9662423907028224	0.655229662423907	0.8278915329275042	0.6386275594908688	0.8411732152739347	0.6175982291090205	0.7963475373547316	0.6425013835085778	0.8561151079136691	0.6137244050913115	0.8289983397897067
NA	NA	NA	NA	0.7697841726618705	0.9662423907028224	0.6557830658550083	0.8278915329275042	0.6397343663530713	0.8411732152739347	0.6198118428334256	0.7963475373547316	0.6436081903707803	0.8561151079136691	0.6148312119535141	0.8289983397897067
NA	NA	NA	NA	0.7697841726618705	0.9667957941339236	0.6557830658550083	0.8295517432208079	0.6397343663530713	0.8422800221361373	0.6198118428334256	0.7969009407858328	0.6436081903707803	0.8566685113447703	0.6148312119535141	0.8295517432208079
NA	NA	NA	NA	0.770890979524073	0.9667957941339236	0.6574432761483121	0.8295517432208079	0.6402877697841727	0.8422800221361373	0.6203652462645268	0.7969009407858328	0.6452684006640841	0.8566685113447703	0.616491422246818	0.8295517432208079
NA	NA	NA	NA	0.770890979524073	0.9673491975650249	0.6574432761483121	0.8306585500830105	0.6402877697841727	0.8428334255672385	0.6203652462645268	0.7985611510791367	0.6452684006640841	0.8583287216380742	0.616491422246818	0.8301051466519093
NA	NA	NA	NA	0.7731045932484781	0.9673491975650249	0.6579966795794134	0.8306585500830105	0.6413945766463752	0.8428334255672385	0.6209186496956282	0.7985611510791367	0.6463752075262866	0.8583287216380742	0.6170448256779192	0.8301051466519093
NA	NA	NA	NA	0.7731045932484781	0.9679026009961261	0.6579966795794134	0.8323187603763144	0.6413945766463752	0.8433868289983398	0.6209186496956282	0.7991145545102379	0.6463752075262866	0.8588821250691754	0.6170448256779192	0.8306585500830105
NA	NA	NA	NA	0.7742114001106807	0.9679026009961261	0.6585500830105147	0.8323187603763144	0.643054786939679	0.8433868289983398	0.6231322634200332	0.7991145545102379	0.6474820143884892	0.8588821250691754	0.6175982291090205	0.8306585500830105
NA	NA	NA	NA	0.7742114001106807	0.9684560044272275	0.6585500830105147	0.8339789706696181	0.643054786939679	0.843940232429441	0.6231322634200332	0.7996679579413393	0.6474820143884892	0.8627559490868844	0.6175982291090205	0.8312119535141118
NA	NA	NA	NA	0.7758716104039846	0.9684560044272275	0.659103486441616	0.8339789706696181	0.6436081903707803	0.843940232429441	0.6242390702822358	0.7996679579413393	0.6480354178195905	0.8627559490868844	0.6181516325401217	0.8312119535141118
NA	NA	NA	NA	0.7758716104039846	0.9690094078583287	0.659103486441616	0.835639180962922	0.6436081903707803	0.8444936358605424	0.6242390702822358	0.8002213613724405	0.6480354178195905	0.8633093525179856	0.6181516325401217	0.8323187603763144
NA	NA	NA	NA	0.7780852241283895	0.9690094078583287	0.6596568898727172	0.835639180962922	0.6452684006640841	0.8444936358605424	0.624792473713337	0.8002213613724405	0.6485888212506917	0.8633093525179856	0.6187050359712231	0.8323187603763144
NA	NA	NA	NA	0.7780852241283895	0.9701162147205312	0.6596568898727172	0.8367459878251245	0.6452684006640841	0.8456004427227449	0.624792473713337	0.8007747648035418	0.6485888212506917	0.8655229662423907	0.6187050359712231	0.8334255672385169
NA	NA	NA	NA	0.7786386275594909	0.9701162147205312	0.6607636967349197	0.8367459878251245	0.6463752075262866	0.8456004427227449	0.6258992805755396	0.8007747648035418	0.6491422246817931	0.8655229662423907	0.6192584394023243	0.8334255672385169
[truncated: 429 more rows]
