# Supplementary material for: Deep phenotypic profiling of neuroactive drugs in larval zebrafish
Source: Nat Commun. 2024 Nov 17;15:9955. doi: 10.1038/s41467-024-54375-y (PMC11570628; doi:10.1038/s41467-024-54375-y)
Supplement: Supplementary file 6 — Source Data [file 41467_2024_54375_MOESM6_ESM.zip › Figure_Source_Data/Supplementary/Fig_S2/random_features/roc_auc_epoch_20.csv]

TPR	FPR
0.0	0.0
0.0	0.0005534034311012728
0.0	0.0011068068622025456
0.0011068068622025456	0.0011068068622025456
0.0011068068622025456	0.004427227448810182
0.0016602102933038186	0.004427227448810182
0.0016602102933038186	0.014388489208633094
0.002213613724405091	0.014388489208633094
0.002213613724405091	0.018815716657443277
0.002767017155506364	0.018815716657443277
0.002767017155506364	0.01936912008854455
0.003320420586607637	0.01936912008854455
0.003320420586607637	0.02158273381294964
0.00387382401770891	0.02158273381294964
0.00387382401770891	0.02324294410625346
0.004427227448810182	0.02324294410625346
0.004427227448810182	0.026563364692861097
0.004980630879911455	0.026563364692861097
0.004980630879911455	0.02933038184836746
0.006087437742114001	0.02933038184836746
0.006087437742114001	0.03099059214167128
0.006640841173215274	0.03099059214167128
0.006640841173215274	0.032097399003873824
0.00774764803541782	0.032097399003873824
0.00774764803541782	0.0326508024349751
0.008301051466519093	0.0326508024349751
0.008301051466519093	0.034864416159380185
0.008854454897620365	0.034864416159380185
0.008854454897620365	0.03541781959048146
0.009407858328721638	0.03541781959048146
0.009407858328721638	0.036524626452684006
0.010514665190924184	0.036524626452684006
0.010514665190924184	0.040398450470392915
0.012174875484228001	0.040398450470392915
0.012174875484228001	0.04095185390149419
0.012728278915329275	0.04095185390149419
0.012728278915329275	0.04150525733259546
0.013281682346430549	0.04150525733259546
0.013281682346430549	0.042058660763696736
0.014388489208633094	0.042058660763696736
0.014388489208633094	0.04261206419479801
0.01549529607083564	0.04261206419479801
0.01549529607083564	0.04427227448810182
0.016048699501936912	0.04427227448810182
0.016048699501936912	0.0448256779192031
0.01770890979524073	0.0448256779192031
0.01770890979524073	0.047592695074709465
0.018815716657443277	0.047592695074709465
0.018815716657443277	0.048699501936912006
0.01936912008854455	0.048699501936912006
0.01936912008854455	0.04925290536801328
0.01992252351964582	0.04925290536801328
0.01992252351964582	0.04980630879911455
0.021029330381848368	0.04980630879911455
0.021029330381848368	0.050359712230215826
0.023796347537354733	0.050359712230215826
0.023796347537354733	0.05257332595462092
0.024349750968456003	0.05257332595462092
0.024349750968456003	0.054233536247924735
0.024903154399557276	0.054233536247924735
0.024903154399557276	0.05534034311012728
0.026009961261759824	0.05534034311012728
0.026009961261759824	0.055893746541228556
0.028223574986164915	0.055893746541228556
0.028223574986164915	0.0570005534034311
0.02933038184836746	0.0570005534034311
0.02933038184836746	0.05755395683453238
0.030437188710570006	0.05755395683453238
0.030437188710570006	0.058107360265633644
0.03099059214167128	0.058107360265633644
0.03099059214167128	0.05866076369673492
0.032097399003873824	0.05866076369673492
0.032097399003873824	0.06032097399003874
0.0326508024349751	0.06032097399003874
0.0326508024349751	0.06087437742114001
0.03320420586607637	0.06087437742114001
0.03320420586607637	0.06198118428334256
0.033757609297177645	0.06198118428334256
0.033757609297177645	0.06253458771444383
0.03597122302158273	0.06253458771444383
0.03597122302158273	0.06364139457664637
0.03818483674598783	0.06364139457664637
0.03818483674598783	0.06474820143884892
0.03984504703929164	0.06474820143884892
0.03984504703929164	0.06806862202545656
0.040398450470392915	0.06806862202545656
0.040398450470392915	0.06917542888765911
0.042058660763696736	0.06917542888765911
0.042058660763696736	0.07083563918096292
0.04261206419479801	0.07083563918096292
0.04261206419479801	0.07138904261206419
0.04316546762589928	0.07138904261206419
0.04316546762589928	0.07249584947426674
0.045932484781405644	0.07249584947426674
0.045932484781405644	0.07360265633646929
0.048699501936912006	0.07360265633646929
0.048699501936912006	0.07470946319867183
0.04925290536801328	0.07470946319867183
0.04925290536801328	0.0752628666297731
0.050359712230215826	0.0752628666297731
0.050359712230215826	0.07581627006087438
0.051466519092418374	0.07581627006087438
0.051466519092418374	0.07636967349197565
0.05257332595462092	0.07636967349197565
0.05257332595462092	0.0774764803541782
0.05478693967902601	0.0774764803541782
0.05478693967902601	0.07858328721638075
0.05644714997232983	0.07858328721638075
0.05644714997232983	0.07913669064748201
0.058107360265633644	0.07913669064748201
0.058107360265633644	0.08079690094078583
0.05866076369673492	0.08079690094078583
0.05866076369673492	0.08190370780298838
0.05921416712783619	0.08190370780298838
0.05921416712783619	0.08467072495849474
0.06198118428334256	0.08467072495849474
0.06198118428334256	0.08577753182069729
0.06253458771444383	0.08577753182069729
0.06253458771444383	0.08688433868289984
0.06364139457664637	0.08688433868289984
0.06364139457664637	0.08854454897620365
0.0653016048699502	0.08854454897620365
0.0653016048699502	0.0896513558384062
0.06585500830105147	0.0896513558384062
0.06585500830105147	0.09020475926950747
0.06640841173215274	0.09020475926950747
0.06640841173215274	0.09131156613171001
0.06696181516325402	0.09131156613171001
0.06696181516325402	0.09297177642501384
0.06751521859435529	0.09297177642501384
0.06751521859435529	0.09352517985611511
0.06862202545655784	0.09352517985611511
0.06862202545655784	0.09463198671831766
0.06917542888765911	0.09463198671831766
0.06917542888765911	0.0957387935805202
0.06972883231876037	0.0957387935805202
0.06972883231876037	0.09629219701162148
0.07028223574986164	0.09629219701162148
0.07028223574986164	0.09684560044272275
0.07083563918096292	0.09684560044272275
0.07083563918096292	0.09739900387382401
0.07138904261206419	0.09739900387382401
0.07138904261206419	0.09795240730492528
0.07304925290536801	0.09795240730492528
0.07304925290536801	0.09850581073602656
0.07360265633646929	0.09850581073602656
0.07360265633646929	0.09905921416712783
0.07415605976757056	0.09905921416712783
0.07415605976757056	0.0996126175982291
0.0752628666297731	0.0996126175982291
0.0752628666297731	0.10071942446043165
0.07581627006087438	0.10071942446043165
0.07581627006087438	0.10127282789153293
0.07636967349197565	0.10127282789153293
0.07636967349197565	0.10237963475373547
0.07858328721638075	0.10237963475373547
0.07858328721638075	0.10293303818483675
0.07969009407858328	0.10293303818483675
0.07969009407858328	0.10348644161593802
0.08245711123408965	0.10348644161593802
0.08245711123408965	0.1040398450470393
0.08301051466519092	0.1040398450470393
0.08301051466519092	0.10570005534034312
0.0835639180962922	0.10570005534034312
0.0835639180962922	0.10625345877144439
0.08467072495849474	0.10625345877144439
0.08467072495849474	0.10902047592695074
0.08522412838959602	0.10902047592695074
0.08522412838959602	0.11068068622025456
0.08688433868289984	0.11068068622025456
0.08688433868289984	0.11123408965135584
0.08743774211400111	0.11123408965135584
0.08743774211400111	0.11178749308245711
0.08854454897620365	0.11178749308245711
0.08854454897620365	0.11234089651355839
0.09075816270060874	0.11234089651355839
0.09075816270060874	0.11289429994465966
0.09131156613171001	0.11289429994465966
0.09131156613171001	0.11344770337576093
0.09186496956281129	0.11344770337576093
0.09186496956281129	0.1140011068068622
0.09297177642501384	0.1140011068068622
0.09297177642501384	0.11455451023796348
0.09407858328721638	0.11455451023796348
0.09407858328721638	0.11566131710016603
0.09684560044272275	0.11566131710016603
0.09684560044272275	0.11676812396236856
0.09795240730492528	0.11676812396236856
0.09795240730492528	0.11732152739346983
0.0996126175982291	0.11732152739346983
0.0996126175982291	0.11953514111787493
0.10016602102933038	0.11953514111787493
0.10016602102933038	0.1200885445489762
0.10127282789153293	0.1200885445489762
0.10127282789153293	0.12119535141117875
0.1018262313226342	0.12119535141117875
0.1018262313226342	0.1223021582733813
0.10348644161593802	0.1223021582733813
0.10348644161593802	0.12340896513558385
0.1040398450470393	0.12340896513558385
0.1040398450470393	0.12396236856668512
0.10514665190924184	0.12396236856668512
0.10514665190924184	0.12451577199778639
0.10570005534034312	0.12451577199778639
0.10570005534034312	0.12562257885998893
0.1079136690647482	0.12562257885998893
0.1079136690647482	0.12672938572219147
0.10902047592695074	0.12672938572219147
0.10902047592695074	0.12728278915329275
0.11068068622025456	0.12728278915329275
0.11068068622025456	0.1283895960154953
0.11178749308245711	0.1283895960154953
0.11178749308245711	0.12894299944659657
0.1140011068068622	0.12894299944659657
0.1140011068068622	0.12949640287769784
0.11455451023796348	0.12949640287769784
0.11455451023796348	0.13004980630879912
0.11510791366906475	0.13004980630879912
0.11510791366906475	0.1306032097399004
0.11566131710016603	0.1306032097399004
0.11566131710016603	0.1322634200332042
0.11621472053126729	0.1322634200332042
0.11621472053126729	0.13281682346430548
0.11676812396236856	0.13281682346430548
0.11676812396236856	0.13503043718871058
0.11732152739346983	0.13503043718871058
0.11732152739346983	0.13613724405091313
0.11898173768677366	0.13613724405091313
0.11898173768677366	0.13724405091311567
0.11953514111787493	0.13724405091311567
0.11953514111787493	0.13779745434421695
0.12119535141117875	0.13779745434421695
0.12119535141117875	0.13835085777531822
0.12285556170448257	0.13835085777531822
0.12285556170448257	0.13945766463752074
0.12340896513558385	0.13945766463752074
0.12340896513558385	0.140011068068622
0.12451577199778639	0.140011068068622
0.12451577199778639	0.14167127836192583
0.12506917542888765	0.14167127836192583
0.12506917542888765	0.1422246817930271
0.12562257885998893	0.1422246817930271
0.12562257885998893	0.14388489208633093
0.12728278915329275	0.14388489208633093
0.12728278915329275	0.1444382955174322
0.1283895960154953	0.1444382955174322
0.1283895960154953	0.14499169894853348
0.12894299944659657	0.14499169894853348
0.12894299944659657	0.14554510237963475
0.13171001660210294	0.14554510237963475
0.13171001660210294	0.1466519092418373
0.1322634200332042	0.1466519092418373
0.1322634200332042	0.14720531267293857
0.1344770337576093	0.14720531267293857
0.1344770337576093	0.14775871610403984
0.13613724405091313	0.14775871610403984
0.13613724405091313	0.1488655229662424
0.1366906474820144	0.1488655229662424
0.1366906474820144	0.14941892639734367
0.1405644714997233	0.14941892639734367
0.1405644714997233	0.1510791366906475
0.14167127836192583	0.1510791366906475
0.14167127836192583	0.15218594355285003
0.14333148865522966	0.15218594355285003
0.14333148865522966	0.1527393469839513
0.14388489208633093	0.1527393469839513
0.14388489208633093	0.15329275041505258
0.1444382955174322	0.15329275041505258
0.1444382955174322	0.15384615384615385
0.14499169894853348	0.15384615384615385
0.14499169894853348	0.15661317100166022
0.14775871610403984	0.15661317100166022
0.14775871610403984	0.15827338129496402
0.14831211953514112	0.15827338129496402
0.14831211953514112	0.1604869950193691
0.1488655229662424	0.1604869950193691
0.1488655229662424	0.16380741560597675
0.14941892639734367	0.16380741560597675
0.14941892639734367	0.1649142224681793
0.14997232982844494	0.1649142224681793
0.14997232982844494	0.16546762589928057
0.1505257332595462	0.16546762589928057
0.1505257332595462	0.16602102933038185
0.1510791366906475	0.16602102933038185
0.1510791366906475	0.1671278361925844
0.1527393469839513	0.1671278361925844
0.1527393469839513	0.16823464305478694
0.15384615384615385	0.16823464305478694
0.15384615384615385	0.16878804648588822
0.15439955727725513	0.16878804648588822
0.15439955727725513	0.16989485334809076
0.15550636413945768	0.16989485334809076
0.15550636413945768	0.1710016602102933
0.1571665744327615	0.1710016602102933
0.1571665744327615	0.17155506364139458
0.15771997786386274	0.17155506364139458
0.15771997786386274	0.17210846707249586
0.15827338129496402	0.17210846707249586
0.15827338129496402	0.17266187050359713
0.1588267847260653	0.17266187050359713
0.1588267847260653	0.1732152739346984
0.15993359158826784	0.1732152739346984
0.15993359158826784	0.17432208079690095
0.16104039845047038	0.17432208079690095
0.16104039845047038	0.17598229109020475
0.16214720531267293	0.17598229109020475
0.16214720531267293	0.1770890979524073
0.16436081903707803	0.1770890979524073
0.16436081903707803	0.17764250138350857
0.1649142224681793	0.17764250138350857
0.1649142224681793	0.1787493082457111
0.16546762589928057	0.1787493082457111
0.16546762589928057	0.1793027116768124
0.1671278361925844	0.1793027116768124
0.1671278361925844	0.17985611510791366
0.16768123962368567	0.17985611510791366
0.16768123962368567	0.18206972883231876
0.16878804648588822	0.18206972883231876
0.16878804648588822	0.18428334255672385
0.1693414499169895	0.18428334255672385
0.1693414499169895	0.18483674598782512
0.17487548422800223	0.18483674598782512
0.17487548422800223	0.18594355285002767
0.1770890979524073	0.18594355285002767
0.1770890979524073	0.18871057000553404
0.17819590481460984	0.18871057000553404
0.17819590481460984	0.19037078029883786
0.1787493082457111	0.19037078029883786
0.1787493082457111	0.1914775871610404
0.18040951853901493	0.1914775871610404
0.18040951853901493	0.19313779745434423
0.1809629219701162	0.19313779745434423
0.1809629219701162	0.1936912008854455
0.18151632540121748	0.1936912008854455
0.18151632540121748	0.19479800774764802
0.18206972883231876	0.19479800774764802
0.18206972883231876	0.1953514111787493
0.18262313226342003	0.1953514111787493
0.18262313226342003	0.19590481460985057
0.18372993912562258	0.19590481460985057
0.18372993912562258	0.19645821804095184
0.18428334255672385	0.19645821804095184
0.18428334255672385	0.19867183176535694
0.1876037631433315	0.19867183176535694
0.1876037631433315	0.19977863862755948
0.1876037631433315	0.2014388489208633
0.18815716657443277	0.2014388489208633
0.18815716657443277	0.20309905921416713
0.18871057000553404	0.20309905921416713
0.18871057000553404	0.2036524626452684
0.19037078029883786	0.2036524626452684
0.19037078029883786	0.2058660763696735
0.19203099059214168	0.2058660763696735
0.19203099059214168	0.20752628666297732
0.19258439402324296	0.20752628666297732
0.19258439402324296	0.21029330381848368
0.19313779745434423	0.21029330381848368
0.19313779745434423	0.21140011068068623
0.19424460431654678	0.21140011068068623
0.19424460431654678	0.21306032097399003
0.19479800774764802	0.21306032097399003
0.19479800774764802	0.2136137244050913
0.19590481460985057	0.2136137244050913
0.19590481460985057	0.21416712783619257
0.19645821804095184	0.21416712783619257
0.19645821804095184	0.21472053126729385
0.19701162147205312	0.21472053126729385
0.19701162147205312	0.2158273381294964
0.1975650249031544	0.2158273381294964
0.1975650249031544	0.21859435528500276
0.19811842833425566	0.21859435528500276
0.19811842833425566	0.2197011621472053
0.1992252351964582	0.2197011621472053
0.1992252351964582	0.22025456557830658
0.19977863862755948	0.22025456557830658
0.19977863862755948	0.22136137244050913
0.20033204205866076	0.22136137244050913
0.20033204205866076	0.22246817930271168
0.2014388489208633	0.22246817930271168
0.2014388489208633	0.22302158273381295
0.20309905921416713	0.22302158273381295
0.20309905921416713	0.22468179302711677
0.2036524626452684	0.22468179302711677
0.2036524626452684	0.2280022136137244
0.20475926950747095	0.2280022136137244
0.20475926950747095	0.2285556170448257
0.2058660763696735	0.2285556170448257
0.2058660763696735	0.23076923076923078
0.20641947980077477	0.23076923076923078
0.20641947980077477	0.23132263420033206
0.20697288323187604	0.23132263420033206
0.20697288323187604	0.23353624792473712
0.20752628666297732	0.23353624792473712
0.20752628666297732	0.23519645821804094
0.2080796900940786	0.23519645821804094
0.2080796900940786	0.23574986164914222
0.2097399003873824	0.23574986164914222
0.2097399003873824	0.2363032650802435
0.21140011068068623	0.2363032650802435
0.21140011068068623	0.23685666851134476
0.21306032097399003	0.23685666851134476
0.21306032097399003	0.2379634753735473
0.21472053126729385	0.2379634753735473
0.21472053126729385	0.23851687880464859
0.21638074156059767	0.23851687880464859
0.21638074156059767	0.24183729939125623
0.21693414499169894	0.24183729939125623
0.21693414499169894	0.2423907028223575
0.21748754842280021	0.2423907028223575
0.21748754842280021	0.2446043165467626
0.2180409518539015	0.2446043165467626
0.2180409518539015	0.24515771997786387
0.21914775871610404	0.24515771997786387
0.21914775871610404	0.2468179302711677
0.22080796900940786	0.2468179302711677
0.22080796900940786	0.24737133370226896
0.22136137244050913	0.24737133370226896
0.22136137244050913	0.24903154399557278
0.22302158273381295	0.24903154399557278
0.22302158273381295	0.2506917542888766
0.22523519645821805	0.2506917542888766
0.22523519645821805	0.2517985611510791
0.2263420033204206	0.2517985611510791
0.2263420033204206	0.2529053680132817
0.22744881018262314	0.2529053680132817
0.22744881018262314	0.25345877144438295
0.2285556170448257	0.25345877144438295
0.2285556170448257	0.25733259546209186
0.22910902047592696	0.25733259546209186
0.22910902047592696	0.25954620918649696
0.22966242390702823	0.25954620918649696
0.22966242390702823	0.26009961261759823
0.2302158273381295	0.26009961261759823
0.2302158273381295	0.2606530160486995
0.2318760376314333	0.2606530160486995
0.2318760376314333	0.2612064194798008
0.23298284449363585	0.2612064194798008
0.23298284449363585	0.2645268400664084
0.23353624792473712	0.2645268400664084
0.23353624792473712	0.2667404537908135
0.23464305478693967	0.2667404537908135
0.23464305478693967	0.2689540675152186
0.23519645821804094	0.2689540675152186
0.23519645821804094	0.27061427780852243
0.23574986164914222	0.27061427780852243
0.23574986164914222	0.2711676812396237
0.23685666851134476	0.2711676812396237
0.23685666851134476	0.27227448810182625
0.23741007194244604	0.27227448810182625
0.23741007194244604	0.2728278915329275
0.23851687880464859	0.2728278915329275
0.23851687880464859	0.27393469839513007
0.23907028223574986	0.27393469839513007
0.23907028223574986	0.27448810182623135
0.24073049252905368	0.27448810182623135
0.24073049252905368	0.2750415052573326
0.24128389596015495	0.2750415052573326
0.24128389596015495	0.2755949086884339
0.2423907028223575	0.2755949086884339
0.2423907028223575	0.27614831211953517
0.24405091311566132	0.27614831211953517
0.24405091311566132	0.27670171555063644
0.2446043165467626	0.27670171555063644
0.2446043165467626	0.2789153292750415
0.24737133370226896	0.2789153292750415
0.24737133370226896	0.27946873270614275
0.24903154399557278	0.27946873270614275
0.24903154399557278	0.280022136137244
0.24958494742667406	0.280022136137244
0.24958494742667406	0.2805755395683453
0.2501383508577753	0.2805755395683453
0.2501383508577753	0.2827891532927504
0.25124515771997785	0.2827891532927504
0.25124515771997785	0.28334255672385167
0.2517985611510791	0.28334255672385167
0.2517985611510791	0.28555617044825676
0.2523519645821804	0.28555617044825676
0.2523519645821804	0.28610957387935804
0.25345877144438295	0.28610957387935804
0.25345877144438295	0.28776978417266186
0.2545655783065855	0.28776978417266186
0.2545655783065855	0.2894299944659657
0.25511898173768677	0.2894299944659657
0.25511898173768677	0.2910902047592695
0.25567238516878804	0.2910902047592695
0.25567238516878804	0.2916436081903708
0.2567791920309906	0.2916436081903708
0.2567791920309906	0.2927504150525733
0.25733259546209186	0.2927504150525733
0.25733259546209186	0.2933038184836746
0.2584394023242944	0.2933038184836746
0.2584394023242944	0.29441062534587714
0.26009961261759823	0.29441062534587714
0.26009961261759823	0.2949640287769784
0.2606530160486995	0.2949640287769784
0.2606530160486995	0.29662423907028224
0.2612064194798008	0.29662423907028224
0.2612064194798008	0.2971776425013835
0.26175982291090205	0.2971776425013835
0.26175982291090205	0.2977310459324848
0.2628666297731046	0.2977310459324848
0.2628666297731046	0.29883785279468733
0.2634200332042059	0.29883785279468733
0.2634200332042059	0.30049806308799115
0.2645268400664084	0.30049806308799115
0.2645268400664084	0.30492529053680134
0.2650802434975097	0.30492529053680134
0.2650802434975097	0.3054786939679026
0.26618705035971224	0.3054786939679026
0.26618705035971224	0.3060320973990039
0.2672938572219148	0.3060320973990039
0.2672938572219148	0.30658550083010516
0.27227448810182625	0.30658550083010516
0.27227448810182625	0.30713890426120644
0.2728278915329275	0.30713890426120644
0.2728278915329275	0.308245711123409
0.27448810182623135	0.308245711123409
0.27448810182623135	0.30935251798561153
0.2750415052573326	0.30935251798561153
0.2750415052573326	0.3115661317100166
0.2755949086884339	0.3115661317100166
0.2755949086884339	0.3121195351411179
0.27614831211953517	0.3121195351411179
0.27614831211953517	0.3126729385722192
0.2772551189817377	0.3126729385722192
0.2772551189817377	0.31322634200332045
0.27780852241283893	0.31322634200332045
0.27780852241283893	0.314333148865523
0.2783619258439402	0.314333148865523
0.2783619258439402	0.31599335915882676
0.2789153292750415	0.31599335915882676
0.2789153292750415	0.31654676258992803
0.2811289429994466	0.31654676258992803
0.2811289429994466	0.3171001660210293
0.28168234643054785	0.3171001660210293
0.28168234643054785	0.31820697288323185
0.2822357498616491	0.31820697288323185
0.2822357498616491	0.3187603763143331
0.2844493635860542	0.3187603763143331
0.2844493635860542	0.3193137797454344
0.2866629773104593	0.3193137797454344
0.2866629773104593	0.3209739900387382
0.2872163807415606	0.3209739900387382
0.2872163807415606	0.32208079690094077
0.2905368013281682	0.32208079690094077
0.2905368013281682	0.32263420033204204
0.2910902047592695	0.32263420033204204
0.2910902047592695	0.32429441062534586
0.2927504150525733	0.32429441062534586
0.2927504150525733	0.3254012174875484
0.29385722191477587	0.3254012174875484
0.29385722191477587	0.3259546209186497
0.2971776425013835	0.3259546209186497
0.2971776425013835	0.32706142778085223
0.2977310459324848	0.32706142778085223
0.2977310459324848	0.33093525179856115
0.29883785279468733	0.33093525179856115
0.29883785279468733	0.3314886552296624
0.2993912562257886	0.3314886552296624
0.2993912562257886	0.3320420586607637
0.2999446596568899	0.3320420586607637
0.2999446596568899	0.33480907581627006
0.30049806308799115	0.33480907581627006
0.30049806308799115	0.33536247924737134
0.3016048699501937	0.33536247924737134
0.3016048699501937	0.33702268954067516
0.302158273381295	0.33702268954067516
0.302158273381295	0.33757609297177643
0.3038184836745988	0.33757609297177643
0.3038184836745988	0.338682899833979
0.30437188710570007	0.338682899833979
0.30437188710570007	0.3397897066961815
0.3060320973990039	0.3397897066961815
0.3060320973990039	0.3408965135583841
0.30658550083010516	0.3408965135583841
0.30658550083010516	0.34144991698948535
0.30713890426120644	0.34144991698948535
0.30713890426120644	0.3442169341449917
0.3076923076923077	0.3442169341449917
0.3076923076923077	0.34532374100719426
0.3099059214167128	0.34532374100719426
0.3099059214167128	0.3464305478693968
0.31101272827891535	0.3464305478693968
0.31101272827891535	0.3469839513004981
0.3121195351411179	0.3469839513004981
0.3121195351411179	0.34809075816270063
0.31322634200332045	0.34809075816270063
0.31322634200332045	0.3491975650249032
0.3148865522966242	0.3491975650249032
0.3148865522966242	0.34975096845600445
0.3154399557277255	0.34975096845600445
0.3154399557277255	0.3519645821804095
0.31599335915882676	0.3519645821804095
0.31599335915882676	0.35307138904261204
0.3171001660210293	0.35307138904261204
0.3171001660210293	0.3536247924737133
0.31820697288323185	0.3536247924737133
0.31820697288323185	0.3541781959048146
0.3187603763143331	0.3541781959048146
0.3187603763143331	0.35473159933591586
0.3198671831765357	0.35473159933591586
0.3198671831765357	0.35528500276701713
0.3209739900387382	0.35528500276701713
0.3209739900387382	0.3558384061981184
0.3215273934698395	0.3558384061981184
0.3215273934698395	0.3563918096292197
0.32208079690094077	0.3563918096292197
0.32208079690094077	0.3580520199225235
0.32263420033204204	0.3580520199225235
0.32263420033204204	0.35915882678472605
0.3237410071942446	0.35915882678472605
0.3237410071942446	0.3619258439402324
0.32429441062534586	0.3619258439402324
0.32429441062534586	0.3624792473713337
0.3259546209186497	0.3624792473713337
0.3259546209186497	0.3663530713890426
0.32706142778085223	0.3663530713890426
0.32706142778085223	0.3669064748201439
0.3276148312119535	0.3669064748201439
0.3276148312119535	0.3680132816823464
0.3314886552296624	0.3680132816823464
0.3314886552296624	0.369120088544549
0.3320420586607637	0.369120088544549
0.3320420586607637	0.3702268954067515
0.33259546209186497	0.3702268954067515
0.33259546209186497	0.3707802988378528
0.33314886552296624	0.3707802988378528
0.33314886552296624	0.37188710570005534
0.3342556723851688	0.37188710570005534
0.3342556723851688	0.3724405091311566
0.33536247924737134	0.3724405091311566
0.33536247924737134	0.3729939125622579
0.33702268954067516	0.3729939125622579
0.33702268954067516	0.37354731599335916
0.338682899833979	0.37354731599335916
0.338682899833979	0.37576092971776426
0.3403431101272828	0.37576092971776426
0.3403431101272828	0.37631433314886553
0.3408965135583841	0.37631433314886553
0.3408965135583841	0.3774211400110681
0.3464305478693968	0.3774211400110681
0.3464305478693968	0.3785279468732706
0.34753735473159936	0.3785279468732706
0.34753735473159936	0.3796347537354732
0.34975096845600445	0.3796347537354732
0.34975096845600445	0.3807415605976757
0.350857775318207	0.3807415605976757
0.350857775318207	0.38184836745987827
0.3514111787493083	0.38184836745987827
0.3514111787493083	0.3829551743220808
0.3519645821804095	0.3829551743220808
0.3519645821804095	0.38406198118428336
0.35251798561151076	0.38406198118428336
0.35251798561151076	0.3851687880464859
0.3536247924737133	0.3851687880464859
0.3536247924737133	0.3857221914775872
0.3541781959048146	0.3857221914775872
0.3541781959048146	0.38682899833978973
0.3558384061981184	0.38682899833978973
0.3558384061981184	0.38904261206419477
0.35694521306032095	0.38904261206419477
0.35694521306032095	0.38959601549529604
0.3574986164914222	0.38959601549529604
0.3574986164914222	0.3901494189263973
0.3580520199225235	0.3901494189263973
0.3580520199225235	0.3907028223574986
0.3586054233536248	0.3907028223574986
0.3586054233536248	0.39125622578859987
0.36081903707802987	0.39125622578859987
0.36081903707802987	0.39346983951300496
0.3619258439402324	0.39346983951300496
0.3619258439402324	0.3945766463752075
0.3624792473713337	0.3945766463752075
0.3624792473713337	0.3951300498063088
0.36303265080243496	0.3951300498063088
0.36303265080243496	0.3967902600996126
0.36358605423353624	0.3967902600996126
0.36358605423353624	0.3973436635307139
0.36524626452684006	0.3973436635307139
0.36524626452684006	0.3984504703929164
0.36579966795794133	0.3984504703929164
0.36579966795794133	0.3990038738240177
0.3663530713890426	0.3990038738240177
0.3663530713890426	0.39955727725511897
0.3680132816823464	0.39955727725511897
0.3680132816823464	0.4006640841173215
0.3685666851134477	0.4006640841173215
0.3685666851134477	0.4012174875484228
0.3702268954067515	0.4012174875484228
0.3702268954067515	0.40177089097952406
0.37188710570005534	0.40177089097952406
0.37188710570005534	0.4034311012728279
0.37354731599335916	0.4034311012728279
0.37354731599335916	0.405644714997233
0.3746541228555617	0.405644714997233
0.3746541228555617	0.40619811842833425
0.37576092971776426	0.40619811842833425
0.37576092971776426	0.4067515218594355
0.37631433314886553	0.4067515218594355
0.37631433314886553	0.4073049252905368
0.3768677365799668	0.4073049252905368
0.3768677365799668	0.4078583287216381
0.38018815716657445	0.4078583287216381
0.38018815716657445	0.40841173215273935
0.38406198118428336	0.40841173215273935
0.38406198118428336	0.4089651355838406
0.38461538461538464	0.4089651355838406
0.38461538461538464	0.41062534587714444
0.38627559490868846	0.41062534587714444
0.38627559490868846	0.41283895960154954
0.38682899833978973	0.41283895960154954
0.38682899833978973	0.4139457664637521
0.3879358052019923	0.4139457664637521
0.3879358052019923	0.4161593801881572
0.38848920863309355	0.4161593801881572
0.38848920863309355	0.41671278361925845
0.38904261206419477	0.41671278361925845
0.38904261206419477	0.4172661870503597
0.3901494189263973	0.4172661870503597
0.3901494189263973	0.4183729939125623
0.3907028223574986	0.4183729939125623
0.3907028223574986	0.41892639734366355
0.39125622578859987	0.41892639734366355
0.39125622578859987	0.4194798007747648
0.3923630326508024	0.4194798007747648
0.3923630326508024	0.42058660763696737
0.39623685666851133	0.42058660763696737
0.39623685666851133	0.42114001106806864
0.39789706696181515	0.42114001106806864
0.39789706696181515	0.4216934144991699
0.3984504703929164	0.4216934144991699
0.3984504703929164	0.4244604316546763
0.39955727725511897	0.4244604316546763
0.39955727725511897	0.42501383508577756
0.40232429441062534	0.42501383508577756
0.40232429441062534	0.42556723851687883
0.4028776978417266	0.42556723851687883
0.4028776978417266	0.4266740453790813
0.40398450470392916	0.4266740453790813
0.40398450470392916	0.4272274488101826
0.4050913115661317	0.4272274488101826
0.4050913115661317	0.42833425567238514
0.405644714997233	0.42833425567238514
0.405644714997233	0.42999446596568897
0.40619811842833425	0.42999446596568897
0.40619811842833425	0.4316546762589928
0.4073049252905368	0.4316546762589928
0.4073049252905368	0.4333148865522966
0.4078583287216381	0.4333148865522966
0.4078583287216381	0.43442169341449915
0.4095185390149419	0.43442169341449915
0.4095185390149419	0.43663530713890425
0.4111787493082457	0.43663530713890425
0.4111787493082457	0.4371887105700055
0.41283895960154954	0.4371887105700055
0.41283895960154954	0.43829551743220807
0.41449916989485336	0.43829551743220807
0.41449916989485336	0.43884892086330934
0.41671278361925845	0.43884892086330934
0.417819590481461	0.43884892086330934
0.4194798007747648	0.43884892086330934
0.4194798007747648	0.4394023242944106
0.4216934144991699	0.4394023242944106
0.42280022136137246	0.4394023242944106
0.4266740453790813	0.4394023242944106
0.4266740453790813	0.44050913115661317
0.42778085224128387	0.44050913115661317
0.42778085224128387	0.44106253458771444
0.4288876591034864	0.44106253458771444
0.4288876591034864	0.44272274488101826
0.4294410625345877	0.44272274488101826
0.4294410625345877	0.44327614831211953
0.42999446596568897	0.44327614831211953
0.42999446596568897	0.4438295517432208
0.43054786939679024	0.4438295517432208
0.43054786939679024	0.4443829551743221
0.4311012728278915	0.4443829551743221
0.4311012728278915	0.44548976203652463
0.43220807969009406	0.44548976203652463
0.43220807969009406	0.44714997232982845
0.43497509684560043	0.44714997232982845
0.436081903707803	0.44714997232982845
0.4371887105700055	0.44714997232982845
0.4371887105700055	0.4477033757609297
0.43884892086330934	0.4477033757609297
0.43884892086330934	0.448256779192031
0.4394023242944106	0.448256779192031
0.4394023242944106	0.4499169894853348
0.4399557277255119	0.4499169894853348
0.4399557277255119	0.454344216934145
0.44050913115661317	0.454344216934145
0.44050913115661317	0.4548976203652463
0.4416159380188157	0.4548976203652463
0.4416159380188157	0.4565578306585501
0.442169341449917	0.4565578306585501
0.442169341449917	0.4587714443829552
0.44327614831211953	0.4587714443829552
0.44327614831211953	0.460431654676259
0.4460431654676259	0.460431654676259
0.4460431654676259	0.4609850581073603
0.4477033757609297	0.4609850581073603
0.4477033757609297	0.46153846153846156
0.44881018262313227	0.46153846153846156
0.44881018262313227	0.46319867183176533
0.44936358605423354	0.46319867183176533
0.44936358605423354	0.4643054786939679
0.4504703929164361	0.4643054786939679
0.4504703929164361	0.4654122855561704
0.4521306032097399	0.4654122855561704
0.4521306032097399	0.4659656889872717
0.45323741007194246	0.4659656889872717
0.45323741007194246	0.46707249584947425
0.45379081350304373	0.46707249584947425
0.45379081350304373	0.4676258992805755
0.4548976203652463	0.4676258992805755
0.4548976203652463	0.46873270614277807
0.4560044272274488	0.46873270614277807
0.4560044272274488	0.47094631986718316
0.4565578306585501	0.47094631986718316
0.4565578306585501	0.472606530160487
0.4571112340896514	0.472606530160487
0.4571112340896514	0.47371333702268953
0.4587714443829552	0.47371333702268953
0.4587714443829552	0.4748201438848921
0.45932484781405647	0.4748201438848921
0.45932484781405647	0.4764803541781959
0.45987825124515774	0.4764803541781959
0.45987825124515774	0.478693967902601
0.46319867183176533	0.478693967902601
0.46319867183176533	0.47980077476480354
0.4637520752628666	0.47980077476480354
0.4637520752628666	0.4803541781959048
0.46485888212506915	0.4803541781959048
0.46485888212506915	0.4809075816270061
0.4654122855561704	0.4809075816270061
0.4654122855561704	0.48146098505810736
0.4659656889872717	0.48146098505810736
0.4659656889872717	0.48367459878251245
0.46651909241837297	0.48367459878251245
0.46651909241837297	0.484781405644715
0.46707249584947425	0.484781405644715
0.46707249584947425	0.4853348090758163
0.4698395130049806	0.4853348090758163
0.4698395130049806	0.48588821250691755
0.47149972329828443	0.48588821250691755
0.47149972329828443	0.4869950193691201
0.4720531267293857	0.4869950193691201
0.4720531267293857	0.48810182623132264
0.47315993359158826	0.48810182623132264
0.47315993359158826	0.48976203652462647
0.47537354731599335	0.48976203652462647
0.47537354731599335	0.49031543995572774
0.4764803541781959	0.49031543995572774
0.4764803541781959	0.490868843386829
0.47758716104039844	0.490868843386829
0.47758716104039844	0.49252905368013283
0.47924737133370227	0.49252905368013283
0.47924737133370227	0.49418926397343665
0.47980077476480354	0.49418926397343665
0.47980077476480354	0.49474266740453793
0.4809075816270061	0.49474266740453793
0.4809075816270061	0.4952960708356392
0.48146098505810736	0.4952960708356392
0.48146098505810736	0.4958494742667405
0.48201438848920863	0.4958494742667405
0.48201438848920863	0.49806308799114557
0.4831211953514112	0.49806308799114557
0.4831211953514112	0.49861649142224684
0.48367459878251245	0.49861649142224684
0.48367459878251245	0.4991698948533481
0.48422800221361373	0.4991698948533481
0.48422800221361373	0.5019369120088545
0.484781405644715	0.5019369120088545
0.484781405644715	0.5024903154399557
0.48588821250691755	0.5024903154399557
0.48588821250691755	0.503043718871057
0.48754842280022137	0.503043718871057
0.48754842280022137	0.5035971223021583
0.4892086330935252	0.5035971223021583
0.4892086330935252	0.5047039291643608
0.48976203652462647	0.5047039291643608
0.48976203652462647	0.5058107360265633
0.49031543995572774	0.5058107360265633
0.49031543995572774	0.5069175428887659
0.49197565024903156	0.5069175428887659
0.49197565024903156	0.5080243497509684
0.49474266740453793	0.5080243497509684
0.49474266740453793	0.5085777531820698
0.4958494742667405	0.5085777531820698
0.4958494742667405	0.509131156613171
0.49806308799114557	0.509131156613171
0.49806308799114557	0.5096845600442723
0.49861649142224684	0.5096845600442723
0.49861649142224684	0.5102379634753735
0.4991698948533481	0.5102379634753735
0.4991698948533481	0.5107913669064749
0.4997232982844494	0.5107913669064749
0.4997232982844494	0.5124515771997786
0.5008301051466519	0.5124515771997786
0.5008301051466519	0.51300498063088
0.5019369120088545	0.51300498063088
0.5019369120088545	0.515218594355285
0.5024903154399557	0.515218594355285
0.5024903154399557	0.5157719977863863
0.503043718871057	0.5157719977863863
0.503043718871057	0.5163254012174876
0.5035971223021583	0.5163254012174876
0.5035971223021583	0.5168788046485888
0.5041505257332596	0.5168788046485888
0.5041505257332596	0.5190924183729939
0.5047039291643608	0.5190924183729939
0.5047039291643608	0.5196458218040951
0.5052573325954621	0.5196458218040951
0.5052573325954621	0.5201992252351965
0.5058107360265633	0.5201992252351965
0.5058107360265633	0.5229662423907028
0.5063641394576647	0.5229662423907028
0.5063641394576647	0.5235196458218041
0.5085777531820698	0.5235196458218041
0.5085777531820698	0.5240730492529053
0.509131156613171	0.5240730492529053
0.509131156613171	0.5246264526840066
0.5107913669064749	0.5246264526840066
0.5107913669064749	0.5257332595462092
0.5113447703375761	0.5257332595462092
0.5113447703375761	0.5262866629773104
0.5124515771997786	0.5262866629773104
0.5124515771997786	0.5268400664084117
0.51300498063088	0.5268400664084117
0.51300498063088	0.5279468732706143
0.5135583840619812	0.5279468732706143
0.5135583840619812	0.5296070835639181
0.5141117874930825	0.5296070835639181
0.5141117874930825	0.5312672938572219
0.5146651909241837	0.5312672938572219
0.5146651909241837	0.5323741007194245
0.5157719977863863	0.5323741007194245
0.5157719977863863	0.533480907581627
0.5185390149418926	0.533480907581627
0.5185390149418926	0.5340343110127282
0.5224128389596016	0.5340343110127282
0.5224128389596016	0.5351411178749308
0.5257332595462092	0.5351411178749308
0.5257332595462092	0.5356945213060321
0.5262866629773104	0.5356945213060321
0.5262866629773104	0.5362479247371333
0.5279468732706143	0.5362479247371333
0.5279468732706143	0.5379081350304372
0.5290536801328168	0.5379081350304372
0.5290536801328168	0.5384615384615384
0.5296070835639181	0.5384615384615384
0.5296070835639181	0.5390149418926398
0.5307138904261206	0.5390149418926398
0.5307138904261206	0.539568345323741
0.5318206972883232	0.539568345323741
0.5318206972883232	0.5412285556170449
0.5323741007194245	0.5412285556170449
0.5323741007194245	0.5439955727725512
0.533480907581627	0.5439955727725512
0.533480907581627	0.5445489762036525
0.5351411178749308	0.5445489762036525
0.5351411178749308	0.545655783065855
0.5362479247371333	0.545655783065855
0.5362479247371333	0.5467625899280576
0.5368013281682347	0.5467625899280576
0.5368013281682347	0.5473159933591588
0.5373547315993359	0.5473159933591588
0.5373547315993359	0.5478693967902601
0.539568345323741	0.5478693967902601
0.539568345323741	0.5484228002213614
0.5401217487548423	0.5484228002213614
0.5401217487548423	0.5500830105146652
0.5412285556170449	0.5500830105146652
0.5412285556170449	0.551743220807969
0.5417819590481461	0.551743220807969
0.5417819590481461	0.5522966242390703
0.54344216934145	0.5522966242390703
0.54344216934145	0.5528500276701716
0.5439955727725512	0.5528500276701716
0.5439955727725512	0.5534034311012729
0.5451023796347537	0.5534034311012729
0.5451023796347537	0.5561704482567792
0.545655783065855	0.5561704482567792
0.545655783065855	0.5567238516878804
0.5500830105146652	0.5567238516878804
0.5500830105146652	0.5572772551189817
0.5511898173768678	0.5572772551189817
0.5511898173768678	0.557830658550083
0.5528500276701716	0.557830658550083
0.5528500276701716	0.5583840619811843
0.5539568345323741	0.5583840619811843
0.5539568345323741	0.560044272274488
0.5556170448256779	0.560044272274488
0.5556170448256779	0.5605976757055894
0.5561704482567792	0.5605976757055894
0.5561704482567792	0.5633646928610957
0.5572772551189817	0.5633646928610957
0.5572772551189817	0.5644714997232982
0.557830658550083	0.5644714997232982
0.557830658550083	0.5666851134477033
0.560044272274488	0.5666851134477033
0.560044272274488	0.5672385168788047
0.5605976757055894	0.5672385168788047
0.5605976757055894	0.5677919203099059
0.5611510791366906	0.5677919203099059
0.5611510791366906	0.5683453237410072
0.5617044825677919	0.5683453237410072
0.5617044825677919	0.5716657443276149
0.5628112894299945	0.5716657443276149
0.5628112894299945	0.5722191477587161
0.563918096292197	0.5722191477587161
0.563918096292197	0.5733259546209186
0.5650249031543996	0.5733259546209186
0.5650249031543996	0.5744327614831212
0.5661317100166021	0.5744327614831212
0.5661317100166021	0.5766463752075263
0.5666851134477033	0.5766463752075263
0.5666851134477033	0.5783065855008301
0.5672385168788047	0.5783065855008301
0.5672385168788047	0.5788599889319314
0.5677919203099059	0.5788599889319314
0.5677919203099059	0.5805201992252352
0.5688987271721084	0.5805201992252352
0.5688987271721084	0.5810736026563365
0.570005534034311	0.5810736026563365
0.570005534034311	0.5816270060874378
0.5711123408965135	0.5816270060874378
0.5711123408965135	0.5827338129496403
0.5716657443276149	0.5827338129496403
0.5716657443276149	0.5838406198118429
0.5727725511898174	0.5838406198118429
0.5727725511898174	0.5843940232429441
0.5733259546209186	0.5843940232429441
0.5733259546209186	0.5849474266740454
0.57387935805202	0.5849474266740454
0.57387935805202	0.5855008301051466
0.5749861649142225	0.5855008301051466
0.5749861649142225	0.5871610403984505
0.576092971776425	0.5871610403984505
0.576092971776425	0.5893746541228556
0.5766463752075263	0.5893746541228556
0.5766463752075263	0.5904814609850582
0.5783065855008301	0.5904814609850582
0.5783065855008301	0.5910348644161594
0.5794133923630327	0.5910348644161594
0.5794133923630327	0.5915882678472607
0.5810736026563365	0.5915882678472607
0.5810736026563365	0.5932484781405645
0.5816270060874378	0.5932484781405645
0.5816270060874378	0.5938018815716657
0.5827338129496403	0.5938018815716657
0.5827338129496403	0.5949086884338682
0.5838406198118429	0.5949086884338682
0.5838406198118429	0.5954620918649696
0.5849474266740454	0.5954620918649696
0.5849474266740454	0.5965688987271721
0.5871610403984505	0.5965688987271721
0.5871610403984505	0.5971223021582733
0.5910348644161594	0.5971223021582733
0.5910348644161594	0.5976757055893747
0.5932484781405645	0.5976757055893747
0.5932484781405645	0.5993359158826784
0.5949086884338682	0.5993359158826784
0.5949086884338682	0.5998893193137798
0.5954620918649696	0.5998893193137798
0.5954620918649696	0.600442722744881
0.5993359158826784	0.600442722744881
0.5993359158826784	0.6009961261759823
0.5998893193137798	0.6009961261759823
0.5998893193137798	0.6015495296070835
0.600442722744881	0.6015495296070835
0.600442722744881	0.6021029330381849
0.6009961261759823	0.6021029330381849
0.6009961261759823	0.60431654676259
0.6015495296070835	0.60431654676259
0.6015495296070835	0.6054233536247925
0.6021029330381849	0.6054233536247925
0.6021029330381849	0.6059767570558937
0.6032097399003874	0.6059767570558937
0.6032097399003874	0.606530160486995
0.6037631433314886	0.606530160486995
0.6037631433314886	0.6070835639180963
0.6054233536247925	0.6070835639180963
0.6054233536247925	0.6092971776425014
0.606530160486995	0.6092971776425014
0.606530160486995	0.6109573879358052
0.6087437742114001	0.6109573879358052
0.6087437742114001	0.6120641947980078
0.6104039845047039	0.6120641947980078
0.6104039845047039	0.6131710016602103
0.6115107913669064	0.6131710016602103
0.6115107913669064	0.6142778085224129
0.6120641947980078	0.6142778085224129
0.6120641947980078	0.6148312119535141
0.612617598229109	0.6148312119535141
0.612617598229109	0.6153846153846154
0.6137244050913115	0.6153846153846154
0.6137244050913115	0.6159380188157166
0.6153846153846154	0.6159380188157166
0.6153846153846154	0.6170448256779192
0.6175982291090205	0.6170448256779192
0.6175982291090205	0.6175982291090205
0.6181516325401217	0.6175982291090205
0.6181516325401217	0.6187050359712231
0.6203652462645268	0.6187050359712231
0.6203652462645268	0.6214720531267294
0.6209186496956282	0.6214720531267294
0.6209186496956282	0.6220254565578307
0.6231322634200332	0.6220254565578307
0.6231322634200332	0.624792473713337
0.6253458771444383	0.624792473713337
0.6253458771444383	0.6253458771444383
0.6270060874377421	0.6253458771444383
0.6270060874377421	0.6270060874377421
0.628666297731046	0.6270060874377421
0.628666297731046	0.6275594908688434
0.6297731045932484	0.6275594908688434
0.6297731045932484	0.628666297731046
0.630879911455451	0.628666297731046
0.630879911455451	0.6292197011621472
0.6314333148865523	0.6292197011621472
0.6314333148865523	0.6297731045932484
0.6319867183176535	0.6297731045932484
0.6319867183176535	0.6325401217487548
0.6330935251798561	0.6325401217487548
0.6330935251798561	0.6330935251798561
0.6342003320420586	0.6330935251798561
0.6342003320420586	0.6342003320420586
0.6347537354731599	0.6342003320420586
0.6347537354731599	0.6347537354731599
0.6353071389042612	0.6347537354731599
0.6353071389042612	0.6358605423353625
0.6358605423353625	0.6358605423353625
0.6358605423353625	0.636967349197565
0.6380741560597676	0.636967349197565
0.6380741560597676	0.6375207526286663
0.6397343663530713	0.6375207526286663
0.6397343663530713	0.6391809629219701
0.6402877697841727	0.6391809629219701
0.6402877697841727	0.6402877697841727
0.6408411732152739	0.6402877697841727
0.6408411732152739	0.6408411732152739
0.6413945766463752	0.6408411732152739
0.6413945766463752	0.6413945766463752
0.6441615938018815	0.6413945766463752
0.6441615938018815	0.6425013835085778
0.6447149972329829	0.6425013835085778
0.6447149972329829	0.643054786939679
0.6452684006640841	0.643054786939679
0.6452684006640841	0.6436081903707803
0.6458218040951854	0.6436081903707803
0.6458218040951854	0.6441615938018815
0.6474820143884892	0.6441615938018815
0.6474820143884892	0.6447149972329829
0.6480354178195905	0.6447149972329829
0.6480354178195905	0.6458218040951854
0.6491422246817931	0.6458218040951854
0.6491422246817931	0.6463752075262866
0.6502490315439956	0.6463752075262866
0.6502490315439956	0.6474820143884892
0.6508024349750968	0.6474820143884892
0.6508024349750968	0.6480354178195905
0.6513558384061982	0.6480354178195905
0.6513558384061982	0.6485888212506917
0.6519092418372994	0.6485888212506917
0.6519092418372994	0.6491422246817931
0.6530160486995019	0.6491422246817931
0.6530160486995019	0.6496956281128943
0.6563364692861096	0.6496956281128943
0.6563364692861096	0.6502490315439956
0.6568898727172109	0.6502490315439956
0.6568898727172109	0.6513558384061982
0.6585500830105147	0.6513558384061982
0.6585500830105147	0.6530160486995019
0.659103486441616	0.6530160486995019
0.659103486441616	0.6546762589928058
0.6596568898727172	0.6546762589928058
0.6596568898727172	0.6557830658550083
0.6602102933038185	0.6557830658550083
0.6602102933038185	0.6563364692861096
0.6618705035971223	0.6563364692861096
0.6618705035971223	0.6574432761483121
0.6629773104593248	0.6574432761483121
0.6629773104593248	0.6585500830105147
0.6646375207526287	0.6585500830105147
0.6646375207526287	0.6607636967349197
0.6651909241837299	0.6607636967349197
0.6651909241837299	0.6613171001660211
0.6657443276148313	0.6613171001660211
0.6657443276148313	0.6618705035971223
0.6662977310459325	0.6618705035971223
0.6662977310459325	0.6624239070282236
0.667404537908135	0.6624239070282236
0.667404537908135	0.6629773104593248
0.6679579413392362	0.6629773104593248
0.6679579413392362	0.6646375207526287
0.6685113447703376	0.6646375207526287
0.6685113447703376	0.6668511344770337
0.6690647482014388	0.6668511344770337
0.6690647482014388	0.6696181516325401
0.6712783619258439	0.6696181516325401
0.6712783619258439	0.6701715550636413
0.6729385722191478	0.6701715550636413
0.6729385722191478	0.6712783619258439
0.6740453790813503	0.6712783619258439
0.6740453790813503	0.6718317653569452
0.6745987825124515	0.6718317653569452
0.6745987825124515	0.6723851687880464
0.6751521859435529	0.6723851687880464
0.6751521859435529	0.6729385722191478
0.679579413392363	0.6729385722191478
0.679579413392363	0.6740453790813503
0.6801328168234643	0.6740453790813503
0.6801328168234643	0.6745987825124515
0.6812396236856668	0.6745987825124515
0.6812396236856668	0.6751521859435529
0.6817930271167681	0.6751521859435529
0.6817930271167681	0.6779192030990592
0.6828998339789707	0.6779192030990592
0.6828998339789707	0.6790260099612617
0.6840066408411732	0.6790260099612617
0.6840066408411732	0.679579413392363
0.685666851134477	0.679579413392363
0.685666851134477	0.6823464305478694
0.6867736579966796	0.6823464305478694
0.6867736579966796	0.6828998339789707
0.6878804648588821	0.6828998339789707
0.6878804648588821	0.6840066408411732
0.6884338682899834	0.6840066408411732
0.6884338682899834	0.6851134477033758
0.6889872717210846	0.6851134477033758
0.6889872717210846	0.685666851134477
0.689540675152186	0.685666851134477
0.689540675152186	0.6862202545655783
0.6912008854454897	0.6862202545655783
0.6912008854454897	0.6873270614277809
0.6917542888765911	0.6873270614277809
0.6917542888765911	0.689540675152186
0.6928610957387936	0.689540675152186
0.6928610957387936	0.6906474820143885
0.6934144991698948	0.6906474820143885
0.6934144991698948	0.6912008854454897
0.6945213060320974	0.6912008854454897
0.6945213060320974	0.6934144991698948
0.6950747094631987	0.6934144991698948
0.6950747094631987	0.6939679026009962
0.6967349197565025	0.6939679026009962
0.6967349197565025	0.6945213060320974
0.6972883231876038	0.6945213060320974
0.6972883231876038	0.6956281128942999
0.697841726618705	0.6956281128942999
0.697841726618705	0.6967349197565025
0.6983951300498064	0.6967349197565025
0.6983951300498064	0.6972883231876038
0.6995019369120089	0.6972883231876038
0.6995019369120089	0.7000553403431101
0.7000553403431101	0.7000553403431101
0.7000553403431101	0.7011621472053127
0.7006087437742115	0.7011621472053127
0.7006087437742115	0.701715550636414
0.7011621472053127	0.701715550636414
0.7011621472053127	0.7033757609297178
0.7022689540675152	0.7033757609297178
0.7022689540675152	0.703929164360819
0.7028223574986165	0.703929164360819
0.7028223574986165	0.7044825677919203
0.7044825677919203	0.7044825677919203
0.7044825677919203	0.7061427780852241
0.7055893746541229	0.7061427780852241
0.7055893746541229	0.7066961815163254
0.7066961815163254	0.7066961815163254
0.7066961815163254	0.7072495849474266
0.707802988378528	0.7072495849474266
0.707802988378528	0.707802988378528
0.7105700055340343	0.707802988378528
0.7105700055340343	0.7083563918096292
0.7116768123962368	0.7083563918096292
0.7122302158273381	0.7083563918096292
0.7122302158273381	0.7094631986718317
0.7133370226895407	0.7094631986718317
0.7133370226895407	0.710016602102933
0.7166574432761483	0.710016602102933
0.7166574432761483	0.7155506364139458
0.7183176535694521	0.7155506364139458
0.7183176535694521	0.7177642501383509
0.7194244604316546	0.7177642501383509
0.7194244604316546	0.719977863862756
0.7216380741560597	0.719977863862756
0.7216380741560597	0.7210846707249585
0.7232982844493636	0.7210846707249585
0.7232982844493636	0.7216380741560597
0.7238516878804648	0.7216380741560597
0.7238516878804648	0.7227448810182623
0.7249584947426674	0.7227448810182623
0.7249584947426674	0.7238516878804648
0.7255118981737687	0.7238516878804648
0.7255118981737687	0.7244050913115662
0.7260653016048699	0.7244050913115662
0.7260653016048699	0.7255118981737687
0.7277255118981738	0.7255118981737687
0.7277255118981738	0.7260653016048699
0.728278915329275	0.7260653016048699
0.728278915329275	0.7277255118981738
0.7288323187603764	0.7277255118981738
0.7288323187603764	0.728278915329275
0.7293857221914776	0.728278915329275
0.7293857221914776	0.7288323187603764
0.7299391256225789	0.7288323187603764
0.7299391256225789	0.7310459324847814
0.7304925290536801	0.7310459324847814
0.7304925290536801	0.7332595462091865
0.7310459324847814	0.7332595462091865
0.7310459324847814	0.7338129496402878
0.7338129496402878	0.7338129496402878
0.7338129496402878	0.7343663530713891
0.7349197565024903	0.7343663530713891
0.7349197565024903	0.7349197565024903
0.7360265633646929	0.7349197565024903
0.7360265633646929	0.7387935805201993
0.7365799667957942	0.7387935805201993
0.7365799667957942	0.7393469839513005
0.7376867736579967	0.7393469839513005
0.7376867736579967	0.7410071942446043
0.738240177089098	0.7410071942446043
0.738240177089098	0.7432208079690094
0.7399003873824018	0.7432208079690094
0.7399003873824018	0.746541228555617
0.7410071942446043	0.746541228555617
0.7410071942446043	0.7470946319867183
0.7415605976757056	0.7470946319867183
0.7415605976757056	0.7476480354178195
0.7421140011068068	0.7476480354178195
0.7421140011068068	0.7482014388489209
0.7443276148312119	0.7482014388489209
0.7443276148312119	0.7493082457111234
0.7448810182623132	0.7493082457111234
0.7448810182623132	0.7520752628666297
0.7454344216934145	0.7520752628666297
0.7454344216934145	0.7526286662977311
0.746541228555617	0.7526286662977311
0.746541228555617	0.7531820697288323
0.7470946319867183	0.7531820697288323
0.7470946319867183	0.7553956834532374
0.750415052573326	0.7553956834532374
0.750415052573326	0.7592695074709463
0.7515218594355285	0.7592695074709463
0.7515218594355285	0.7603763143331489
0.7520752628666297	0.7603763143331489
0.7520752628666297	0.7609297177642501
0.7542888765910348	0.7609297177642501
0.7542888765910348	0.7620365246264527
0.7548422800221362	0.7620365246264527
0.7548422800221362	0.762589928057554
0.7559490868843387	0.762589928057554
0.7559490868843387	0.7631433314886552
0.7570558937465413	0.7631433314886552
0.7570558937465413	0.7642501383508578
0.7576092971776425	0.7642501383508578
0.7576092971776425	0.7648035417819591
0.758716104039845	0.7648035417819591
0.758716104039845	0.7653569452130603
0.7609297177642501	0.7653569452130603
0.7609297177642501	0.7681239623685667
0.762589928057554	0.7681239623685667
0.762589928057554	0.7725511898173769
0.7631433314886552	0.7725511898173769
0.7631433314886552	0.7731045932484781
0.7636967349197565	0.7731045932484781
0.7636967349197565	0.7736579966795795
0.7648035417819591	0.7736579966795795
0.7648035417819591	0.7753182069728832
0.7681239623685667	0.7753182069728832
0.7681239623685667	0.7775318206972883
0.7692307692307693	0.7775318206972883
0.7692307692307693	0.7780852241283895
0.7719977863862756	0.7780852241283895
0.7719977863862756	0.7797454344216934
0.7725511898173769	0.7797454344216934
0.7725511898173769	0.7802988378527946
0.7731045932484781	0.7802988378527946
0.7731045932484781	0.7814056447149972
0.774764803541782	0.7814056447149972
0.774764803541782	0.7819590481460985
0.7753182069728832	0.7819590481460985
0.7753182069728832	0.7825124515771997
0.7769784172661871	0.7825124515771997
0.7769784172661871	0.7830658550083011
0.7775318206972883	0.7830658550083011
0.7775318206972883	0.7847260653016048
0.7791920309905921	0.7847260653016048
0.7802988378527946	0.7847260653016048
0.7802988378527946	0.7852794687327062
0.7814056447149972	0.7852794687327062
0.7814056447149972	0.7858328721638074
0.7819590481460985	0.7858328721638074
0.7819590481460985	0.7869396790260099
0.7830658550083011	0.7869396790260099
0.7830658550083011	0.7874930824571112
0.7836192584394023	0.7874930824571112
0.7836192584394023	0.7880464858882125
0.7841726618705036	0.7880464858882125
0.7841726618705036	0.7902600996126176
0.7847260653016048	0.7902600996126176
0.7847260653016048	0.7919203099059214
0.7852794687327062	0.7919203099059214
0.7852794687327062	0.793027116768124
0.7858328721638074	0.793027116768124
0.7858328721638074	0.7935805201992252
0.7863862755949087	0.7935805201992252
0.7863862755949087	0.7941339236303265
0.7869396790260099	0.7941339236303265
0.7869396790260099	0.7946873270614278
0.7874930824571112	0.7946873270614278
0.7874930824571112	0.7952407304925291
0.7880464858882125	0.7952407304925291
0.7880464858882125	0.7969009407858328
0.7885998893193138	0.7969009407858328
0.7885998893193138	0.7980077476480354
0.7897066961815163	0.7980077476480354
0.7897066961815163	0.7985611510791367
0.7913669064748201	0.7985611510791367
0.7913669064748201	0.7991145545102379
0.7924737133370227	0.7991145545102379
0.7924737133370227	0.7996679579413393
0.7941339236303265	0.7996679579413393
0.7941339236303265	0.8002213613724405
0.7946873270614278	0.8002213613724405
0.7946873270614278	0.8007747648035418
0.7957941339236303	0.8007747648035418
0.7957941339236303	0.801328168234643
0.7985611510791367	0.801328168234643
0.7985611510791367	0.8018815716657444
0.7996679579413393	0.8018815716657444
0.7996679579413393	0.8029883785279469
0.8018815716657444	0.8029883785279469
0.8018815716657444	0.8040951853901495
0.8029883785279469	0.8040951853901495
0.8029883785279469	0.8090758162700609
0.8046485888212507	0.8090758162700609
0.8046485888212507	0.8101826231322634
0.805201992252352	0.8101826231322634
0.805201992252352	0.811289429994466
0.8068622025456558	0.811289429994466
0.8068622025456558	0.8118428334255673
0.8074156059767571	0.8118428334255673
0.8074156059767571	0.813503043718871
0.8107360265633647	0.813503043718871
0.8107360265633647	0.8146098505810736
0.8123962368566685	0.8146098505810736
0.8123962368566685	0.8173768677365799
0.8129496402877698	0.8173768677365799
0.8129496402877698	0.8179302711676812
0.813503043718871	0.8179302711676812
0.813503043718871	0.8190370780298838
0.8140564471499724	0.8190370780298838
0.8140564471499724	0.819590481460985
0.8151632540121748	0.819590481460985
0.8151632540121748	0.8206972883231876
0.8173768677365799	0.8206972883231876
0.8173768677365799	0.8212506917542889
0.8179302711676812	0.8212506917542889
0.8179302711676812	0.8229109020475927
0.8184836745987825	0.8229109020475927
0.8184836745987825	0.823464305478694
0.8212506917542889	0.823464305478694
0.8212506917542889	0.8251245157719977
0.8218040951853901	0.8251245157719977
0.8218040951853901	0.8262313226342003
0.8229109020475927	0.8262313226342003
0.8229109020475927	0.8267847260653016
0.8256779192030991	0.8267847260653016
0.8256779192030991	0.8273381294964028
0.8267847260653016	0.8273381294964028
0.8267847260653016	0.8284449363586054
0.8273381294964028	0.8284449363586054
0.8273381294964028	0.8289983397897067
0.8278915329275042	0.8289983397897067
0.8278915329275042	0.8306585500830105
0.8284449363586054	0.8306585500830105
0.8284449363586054	0.831765356945213
0.8289983397897067	0.831765356945213
0.8289983397897067	0.8323187603763144
0.8301051466519093	0.8323187603763144
0.8301051466519093	0.8345323741007195
0.831765356945213	0.8345323741007195
0.831765356945213	0.8350857775318207
0.8328721638074156	0.8350857775318207
0.8328721638074156	0.835639180962922
0.8334255672385169	0.835639180962922
0.8334255672385169	0.8361925843940232
0.8339789706696181	0.8361925843940232
0.8339789706696181	0.8372993912562258
0.8345323741007195	0.8372993912562258
0.8345323741007195	0.8378527946873271
0.8350857775318207	0.8378527946873271
0.8350857775318207	0.8384061981184283
0.835639180962922	0.8384061981184283
0.835639180962922	0.8389596015495296
0.8361925843940232	0.8389596015495296
0.8361925843940232	0.8395130049806309
0.8372993912562258	0.8395130049806309
0.8372993912562258	0.8411732152739347
0.8378527946873271	0.8411732152739347
0.8378527946873271	0.841726618705036
0.8384061981184283	0.841726618705036
0.8384061981184283	0.8422800221361373
0.8400664084117322	0.8422800221361373
0.8400664084117322	0.8444936358605424
0.8428334255672385	0.8444936358605424
0.8428334255672385	0.8450470392916436
0.843940232429441	0.8450470392916436
0.843940232429441	0.8456004427227449
0.8444936358605424	0.8456004427227449
0.8444936358605424	0.8461538461538461
0.8456004427227449	0.8461538461538461
0.8456004427227449	0.8467072495849475
0.84781405644715	0.8467072495849475
0.84781405644715	0.8472606530160487
0.8483674598782512	0.8472606530160487
0.8483674598782512	0.84781405644715
0.8489208633093526	0.84781405644715
0.8489208633093526	0.8483674598782512
0.8505810736026563	0.8483674598782512
0.8505810736026563	0.8494742667404538
0.8511344770337577	0.8494742667404538
0.8511344770337577	0.8500276701715551
0.8516878804648589	0.8500276701715551
0.8516878804648589	0.8527946873270614
0.853901494189264	0.8527946873270614
0.853901494189264	0.8533480907581626
0.8544548976203652	0.8533480907581626
0.8544548976203652	0.8544548976203652
0.8550083010514665	0.8544548976203652
0.8550083010514665	0.8561151079136691
0.8555617044825677	0.8561151079136691
0.8555617044825677	0.8566685113447703
0.8566685113447703	0.8566685113447703
0.8566685113447703	0.8583287216380742
0.8605423353624793	0.8583287216380742
0.8605423353624793	0.8588821250691754
0.8616491422246818	0.8588821250691754
0.8616491422246818	0.8594355285002767
0.8627559490868844	0.8594355285002767
0.8627559490868844	0.8599889319313779
0.8644161593801881	0.8599889319313779
0.8644161593801881	0.8605423353624793
0.866076369673492	0.8605423353624793
0.866076369673492	0.8627559490868844
0.8666297731045932	0.8627559490868844
0.8666297731045932	0.8638627559490869
0.8671831765356945	0.8638627559490869
0.8671831765356945	0.866076369673492
0.8682899833978971	0.866076369673492
0.8693967902600996	0.866076369673492
0.8693967902600996	0.8666297731045932
0.8699501936912009	0.8666297731045932
0.8699501936912009	0.8682899833978971
0.8705035971223022	0.8682899833978971
0.8705035971223022	0.8688433868289983
0.8716104039845047	0.8688433868289983
0.8716104039845047	0.8693967902600996
0.872163807415606	0.8693967902600996
0.872163807415606	0.8699501936912009
0.8732706142778085	0.8699501936912009
0.8732706142778085	0.8727172108467073
0.874377421140011	0.8727172108467073
0.874377421140011	0.8749308245711124
0.8760376314333149	0.8749308245711124
0.8760376314333149	0.8754842280022136
0.87825124515772	0.8754842280022136
0.87825124515772	0.8760376314333149
0.8788046485888212	0.8760376314333149
0.8788046485888212	0.8765910348644161
0.8815716657443277	0.8765910348644161
0.8815716657443277	0.87825124515772
0.8821250691754289	0.87825124515772
0.8821250691754289	0.8793580520199226
0.8837852794687328	0.8793580520199226
0.8837852794687328	0.8799114554510238
0.8848920863309353	0.8799114554510238
0.8848920863309353	0.8815716657443277
0.8859988931931378	0.8815716657443277
0.8859988931931378	0.8821250691754289
0.8865522966242391	0.8821250691754289
0.8865522966242391	0.8837852794687328
0.8871057000553404	0.8837852794687328
0.8871057000553404	0.884338682899834
0.8876591034864416	0.884338682899834
0.8876591034864416	0.8871057000553404
0.8887659103486442	0.8871057000553404
0.8887659103486442	0.8882125069175429
0.8898727172108467	0.8882125069175429
0.8898727172108467	0.8887659103486442
0.8920863309352518	0.8887659103486442
0.8920863309352518	0.8898727172108467
0.892639734366353	0.8898727172108467
0.892639734366353	0.8909795240730493
0.8931931377974544	0.8909795240730493
0.8931931377974544	0.8920863309352518
0.8937465412285556	0.8920863309352518
0.8937465412285556	0.892639734366353
0.8948533480907581	0.892639734366353
0.8948533480907581	0.8931931377974544
0.8954067515218594	0.8931931377974544
0.8954067515218594	0.8937465412285556
0.8959601549529607	0.8937465412285556
0.8959601549529607	0.8948533480907581
0.896513558384062	0.8948533480907581
0.896513558384062	0.8954067515218594
0.8976203652462645	0.8954067515218594
0.8976203652462645	0.8959601549529607
0.8981737686773658	0.8959601549529607
0.8981737686773658	0.8976203652462645
0.8987271721084671	0.8976203652462645
0.8987271721084671	0.8987271721084671
0.8992805755395683	0.8987271721084671
0.8992805755395683	0.8992805755395683
0.9003873824017709	0.8992805755395683
0.9003873824017709	0.902600996126176
0.9009407858328722	0.902600996126176
0.9009407858328722	0.9037078029883785
0.9014941892639734	0.9037078029883785
0.9014941892639734	0.9042612064194798
0.902600996126176	0.9042612064194798
0.902600996126176	0.904814609850581
0.9031543995572773	0.904814609850581
0.9031543995572773	0.9064748201438849
0.9042612064194798	0.9064748201438849
0.9042612064194798	0.9070282235749861
0.904814609850581	0.9070282235749861
0.904814609850581	0.9075816270060875
0.9053680132816824	0.9075816270060875
0.9053680132816824	0.9081350304371887
0.9075816270060875	0.9081350304371887
0.9075816270060875	0.9103486441615938
0.9120088544548977	0.9103486441615938
0.9120088544548977	0.9120088544548977
0.9136690647482014	0.9120088544548977
0.9136690647482014	0.9153292750415053
0.9153292750415053	0.9153292750415053
0.9153292750415053	0.9158826784726065
0.9158826784726065	0.9158826784726065
0.9158826784726065	0.9164360819037078
0.9164360819037078	0.9164360819037078
0.9164360819037078	0.9175428887659104
0.9169894853348091	0.9175428887659104
0.9169894853348091	0.9186496956281129
0.9186496956281129	0.9186496956281129
0.9186496956281129	0.9192030990592142
0.9197565024903155	0.9192030990592142
0.9197565024903155	0.9197565024903155
0.9203099059214167	0.9197565024903155
0.9203099059214167	0.9203099059214167
0.9219701162147206	0.9203099059214167
0.9219701162147206	0.920863309352518
0.9236303265080243	0.920863309352518
0.9236303265080243	0.9214167127836193
0.9241837299391257	0.9214167127836193
0.9241837299391257	0.9225235196458218
0.9258439402324294	0.9225235196458218
0.9258439402324294	0.9241837299391257
0.926950747094632	0.9241837299391257
0.926950747094632	0.9247371333702269
0.9286109573879358	0.9247371333702269
0.9286109573879358	0.9252905368013282
0.9291643608190371	0.9252905368013282
0.9291643608190371	0.9263973436635307
0.9297177642501383	0.9263973436635307
0.9297177642501383	0.9275041505257332
0.9308245711123408	0.9275041505257332
0.9308245711123408	0.9297177642501383
0.9358052019922524	0.9297177642501383
0.9358052019922524	0.9302711676812396
0.9363586054233536	0.9302711676812396
0.9363586054233536	0.9313779745434422
0.9369120088544549	0.9313779745434422
0.9369120088544549	0.9319313779745434
0.93912562257886	0.9319313779745434
0.93912562257886	0.9324847814056447
0.9396790260099612	0.9324847814056447
0.9396790260099612	0.9330381848367459
0.9402324294410626	0.9330381848367459
0.9402324294410626	0.9346983951300498
0.9413392363032651	0.9346983951300498
0.9413392363032651	0.9363586054233536
0.9424460431654677	0.9363586054233536
0.9424460431654677	0.9369120088544549
0.9435528500276702	0.9369120088544549
0.9435528500276702	0.9374654122855561
0.9457664637520753	0.9374654122855561
0.9457664637520753	0.9380188157166575
0.9468732706142778	0.9380188157166575
0.9468732706142778	0.93912562257886
0.9479800774764804	0.93912562257886
0.9479800774764804	0.9396790260099612
0.9485334809075816	0.9396790260099612
0.9485334809075816	0.9407858328721638
0.9496402877697842	0.9407858328721638
0.9496402877697842	0.9435528500276702
0.951300498063088	0.9435528500276702
0.951300498063088	0.9441062534587714
0.9524073049252906	0.9441062534587714
0.9524073049252906	0.9446596568898727
0.9535141117874931	0.9446596568898727
0.9535141117874931	0.9463198671831765
0.9540675152185943	0.9463198671831765
0.9540675152185943	0.9474266740453791
0.9557277255118982	0.9474266740453791
0.9557277255118982	0.9479800774764804
0.9562811289429994	0.9479800774764804
0.9562811289429994	0.9507470946319867
0.9568345323741008	0.9507470946319867
0.9568345323741008	0.951300498063088
0.957387935805202	0.951300498063088
0.957387935805202	0.9518539014941892
0.9579413392363033	0.9518539014941892
0.9579413392363033	0.9557277255118982
0.9584947426674045	0.9557277255118982
0.9584947426674045	0.9562811289429994
0.9601549529607084	0.9562811289429994
0.9601549529607084	0.9579413392363033
0.9618151632540122	0.9579413392363033
0.9618151632540122	0.9590481460985059
0.9623685666851135	0.9590481460985059
0.9623685666851135	0.9596015495296071
0.9629219701162147	0.9596015495296071
0.9629219701162147	0.9601549529607084
0.9634753735473159	0.9601549529607084
0.9634753735473159	0.9607083563918096
0.9640287769784173	0.9607083563918096
0.9640287769784173	0.9629219701162147
0.9679026009961261	0.9629219701162147
0.9679026009961261	0.9640287769784173
0.9717764250138351	0.9640287769784173
0.9717764250138351	0.9645821804095185
0.9723298284449363	0.9645821804095185
0.9723298284449363	0.9651355838406198
0.9734366353071389	0.9651355838406198
0.9734366353071389	0.96956281128943
0.9750968456004427	0.96956281128943
0.9750968456004427	0.9701162147205312
0.975650249031544	0.9701162147205312
0.975650249031544	0.9706696181516326
0.9762036524626453	0.9706696181516326
0.9762036524626453	0.9728832318760376
0.9800774764803541	0.9728832318760376
0.9800774764803541	0.9734366353071389
0.9806308799114555	0.9734366353071389
0.9806308799114555	0.9739900387382402
0.9811842833425567	0.9739900387382402
0.9811842833425567	0.9762036524626453
0.9822910902047592	0.9762036524626453
0.9822910902047592	0.9773104593248478
0.9828444936358606	0.9773104593248478
0.9828444936358606	0.9789706696181516
0.9839513004980631	0.9789706696181516
0.9839513004980631	0.9806308799114555
0.9845047039291643	0.9806308799114555
0.9845047039291643	0.9811842833425567
0.9856115107913669	0.9811842833425567
0.9856115107913669	0.9822910902047592
0.9861649142224682	0.9822910902047592
0.9861649142224682	0.9833978970669618
0.9867183176535694	0.9833978970669618
0.9867183176535694	0.9856115107913669
0.9872717210846708	0.9856115107913669
0.9872717210846708	0.9872717210846708
0.987825124515772	0.9872717210846708
0.987825124515772	0.9894853348090759
0.9905921416712784	0.9894853348090759
0.9905921416712784	0.9900387382401771
0.9911455451023796	0.9900387382401771
0.9911455451023796	0.9911455451023796
0.991698948533481	0.9911455451023796
0.991698948533481	0.9922523519645822
0.9944659656889873	0.9922523519645822
0.9944659656889873	0.9928057553956835
0.9955727725511898	0.9928057553956835
0.9955727725511898	0.9933591588267847
0.9972329828444937	0.9933591588267847
0.9972329828444937	0.9955727725511898
0.9983397897066962	0.9955727725511898
0.9983397897066962	0.9966795794133924
0.9988931931377975	0.9966795794133924
0.9988931931377975	0.9972329828444937
0.9994465965688988	0.9972329828444937
0.9994465965688988	1.0
1.0	1.0
