# Supplementary material for: Deep phenotypic profiling of neuroactive drugs in larval zebrafish
Source: Nat Commun. 2024 Nov 17;15:9955. doi: 10.1038/s41467-024-54375-y (PMC11570628; doi:10.1038/s41467-024-54375-y)
Supplement: Supplementary file 6 — Source Data [file 41467_2024_54375_MOESM6_ESM.zip › Figure_Source_Data/Main/Fig_1d.csv]

Clozapine	(-) Control
1.5	10.038461538461538
19.358974358974358	44.87179487179487
15.128205128205128	39.256410256410255
19.26923076923077	39.97435897435897
17.987179487179485	37.1025641025641
18.884615384615383	34.65384615384615
20.858974358974358	36.26923076923077
19.26923076923077	42.53846153846154
19.96153846153846	51.15384615384615
23.858974358974358	52.256410256410255
21.628205128205128	48.37179487179487
23.53846153846154	41.743589743589745
22.487179487179485	40.42307692307692
19.03846153846154	38.794871794871796
20.307692307692307	39.782051282051285
19.153846153846153	40.84615384615385
19.371794871794872	39.1025641025641
20.55128205128205	39.07692307692308
19.615384615384617	38.52564102564103
21.858974358974358	37.14102564102564
17.987179487179485	35.32051282051282
22.705128205128204	34.30769230769231
23.871794871794872	36.6025641025641
22.807692307692307	32.782051282051285
23.628205128205128	38.205128205128204
22.28205128205128	40.705128205128204
20.756410256410255	37.166666666666664
21.76923076923077	41.93589743589744
18.71794871794872	40.756410256410255
19.23076923076923	39.93589743589744
16.96153846153846	31.705128205128204
16.192307692307693	31.935897435897434
15.025641025641026	26.987179487179485
13.217948717948717	29.32051282051282
11.846153846153847	33.43589743589744
11.243589743589743	32.30769230769231
14.615384615384615	32.1025641025641
13.41025641025641	28.78205128205128
18.846153846153847	32.37179487179487
23.064102564102566	25.94871794871795
25.653846153846153	28.474358974358974
29.012820512820515	27.141025641025642
27.794871794871796	25.628205128205128
25.294871794871796	33.717948717948715
24.141025641025642	36.41025641025641
22.58974358974359	38.08974358974359
23.58974358974359	45.05128205128205
21.692307692307693	37.35897435897436
21.102564102564102	38.94871794871795
21.076923076923077	36.88461538461539
25.064102564102566	33.03846153846154
27.641025641025642	30.705128205128204
25.358974358974358	27.46153846153846
29.025641025641026	26.935897435897434
24.846153846153847	30.807692307692307
27.192307692307693	31.987179487179485
26.115384615384617	32.44871794871795
24.243589743589745	35.30769230769231
22.46153846153846	32.41025641025641
22.384615384615383	36.93589743589744
27.512820512820515	38.88461538461539
26.576923076923077	41.243589743589745
26.44871794871795	50.19230769230769
25.987179487179485	52.73076923076923
22.987179487179485	54.82051282051282
27.243589743589745	55.57692307692308
36.205128205128204	53.17948717948718
31.67948717948718	50.05128205128205
32.42307692307692	69.02564102564102
34.30769230769231	73.2051282051282
34.30769230769231	66.25641025641026
32.794871794871796	63.84615384615385
33.37179487179487	57.55128205128205
29.141025641025642	61.53846153846154
28.333333333333332	54.07692307692308
29.32051282051282	54.833333333333336
24.76923076923077	45.282051282051285
25.94871794871795	41.53846153846154
26.025641025641026	32.91025641025641
23.153846153846153	38.1025641025641
22.294871794871796	43.256410256410255
23.615384615384617	45.5
22.28205128205128	46.3974358974359
19.03846153846154	51.294871794871796
19.974358974358974	52.98717948717949
16.76923076923077	56.23076923076923
14.76923076923077	55.14102564102564
16.21794871794872	49.08974358974359
15.948717948717949	49.97435897435897
15.551282051282051	57.26923076923077
15.166666666666666	58.69230769230769
14.166666666666666	66.51282051282051
13.923076923076923	71.06410256410257
13.871794871794872	61.43589743589744
12.128205128205128	55.06410256410256
10.756410256410257	57.47435897435897
9.884615384615385	54.11538461538461
8.897435897435898	55.1025641025641
10.487179487179487	51.30769230769231
13.166666666666666	52.87179487179487
19.17948717948718	61.44871794871795
11.615384615384615	53.37179487179487
12.576923076923077	45.48717948717949
14.474358974358974	41.05128205128205
10.294871794871796	46.34615384615385
10.794871794871796	46.47435897435897
13.58974358974359	40.8974358974359
12.756410256410257	37.02564102564103
14.064102564102564	35.5
14.179487179487179	37.53846153846154
17.294871794871796	36.08974358974359
17.08974358974359	30.756410256410255
21.346153846153847	31.78205128205128
21.28205128205128	29.487179487179485
25.333333333333332	31.576923076923077
28.846153846153847	34.73076923076923
31.807692307692307	37.35897435897436
33.58974358974359	31.96153846153846
30.166666666666668	33.73076923076923
33.19230769230769	29.833333333333332
30.346153846153847	31.102564102564102
34.35897435897436	33.62820512820513
29.653846153846153	33.38461538461539
31.012820512820515	30.884615384615383
31.243589743589745	32.58974358974359
29.78205128205128	29.5
29.833333333333332	26.71794871794872
26.435897435897434	26.756410256410255
26.53846153846154	32.833333333333336
25.794871794871796	34.37179487179487
25.987179487179485	37.51282051282051
23.756410256410255	36.6025641025641
23.923076923076923	36.43589743589744
24.935897435897434	35.73076923076923
29.44871794871795	34.07692307692308
29.987179487179485	34.94871794871795
27.628205128205128	29.064102564102566
26.012820512820515	32.333333333333336
23.666666666666668	32.53846153846154
24.256410256410255	31.96153846153846
22.28205128205128	29.32051282051282
20.58974358974359	24.487179487179485
20.666666666666668	24.333333333333332
22.115384615384617	21.666666666666668
23.474358974358974	23.55128205128205
25.53846153846154	22.564102564102566
22.897435897435898	23.897435897435898
19.987179487179485	19.73076923076923
20.064102564102566	18.576923076923077
16.615384615384617	22.064102564102566
13.435897435897436	16.294871794871796
13.935897435897436	24.243589743589745
14.705128205128204	23.346153846153847
16.115384615384617	25.243589743589745
18.935897435897434	28.76923076923077
20.833333333333332	25.91025641025641
23.064102564102566	26.564102564102566
27.512820512820515	22.807692307692307
26.974358974358974	22.435897435897434
25.076923076923077	25.82051282051282
27.025641025641026	24.628205128205128
25.974358974358974	27.628205128205128
23.73076923076923	29.41025641025641
25.346153846153847	31.487179487179485
21.974358974358974	29.653846153846153
23.987179487179485	32.46153846153846
24.243589743589745	32.46153846153846
22.307692307692307	29.08974358974359
22.807692307692307	33.02564102564103
23.705128205128204	29.897435897435898
21.474358974358974	38.05128205128205
21.08974358974359	37.43589743589744
22.974358974358974	35.166666666666664
25.115384615384617	39.94871794871795
21.371794871794872	40.53846153846154
23.692307692307693	46.73076923076923
19.141025641025642	40.82051282051282
20.807692307692307	46.42307692307692
20.28205128205128	55.44871794871795
19.141025641025642	55.23076923076923
21.153846153846153	55.756410256410255
22.628205128205128	52.17948717948718
25.512820512820515	45.32051282051282
25.525641025641026	50.705128205128204
25.858974358974358	52.61538461538461
26.96153846153846	50.8974358974359
24.935897435897434	56.69230769230769
29.205128205128204	49.85897435897436
27.94871794871795	56.55128205128205
29.397435897435898	53.87179487179487
32.06410256410256	53.05128205128205
30.0	60.1025641025641
28.397435897435898	65.16666666666667
28.076923076923077	62.58974358974359
24.653846153846153	59.03846153846154
22.346153846153847	57.93589743589744
26.641025641025642	49.94871794871795
28.141025641025642	50.96153846153846
26.32051282051282	44.705128205128204
30.692307692307693	47.56410256410256
41.37179487179487	59.12820512820513
30.153846153846153	55.782051282051285
32.51282051282051	60.782051282051285
29.32051282051282	59.07692307692308
26.692307692307693	50.62820512820513
24.923076923076923	53.17948717948718
27.23076923076923	51.88461538461539
23.858974358974358	43.34615384615385
22.987179487179485	44.1025641025641
26.28205128205128	48.69230769230769
26.987179487179485	45.55128205128205
26.128205128205128	46.38461538461539
25.17948717948718	50.5
25.615384615384617	45.98717948717949
23.858974358974358	45.62820512820513
25.53846153846154	46.32051282051282
22.58974358974359	48.42307692307692
20.935897435897434	46.51282051282051
21.987179487179485	55.705128205128204
20.371794871794872	55.743589743589745
17.807692307692307	54.37179487179487
20.153846153846153	54.3974358974359
16.82051282051282	48.88461538461539
15.564102564102564	49.73076923076923
15.653846153846153	47.1025641025641
15.41025641025641	45.62820512820513
13.820512820512821	44.02564102564103
15.282051282051283	45.41025641025641
14.102564102564102	41.93589743589744
13.756410256410257	43.67948717948718
15.076923076923077	41.98717948717949
15.5	42.57692307692308
13.602564102564102	39.5
12.307692307692308	41.88461538461539
13.0	44.67948717948718
10.333333333333334	44.02564102564103
10.038461538461538	49.96153846153846
11.679487179487179	50.56410256410256
9.525641025641026	48.43589743589744
11.551282051282051	40.91025641025641
10.91025641025641	41.3974358974359
15.512820512820513	44.34615384615385
17.102564102564102	41.47435897435897
15.14102564102564	41.205128205128204
15.025641025641026	33.96153846153846
14.448717948717949	36.80769230769231
14.923076923076923	37.08974358974359
13.205128205128204	39.69230769230769
15.487179487179487	34.58974358974359
14.256410256410257	35.08974358974359
12.166666666666666	37.205128205128204
14.76923076923077	40.11538461538461
14.987179487179487	47.82051282051282
12.064102564102564	42.1025641025641
13.76923076923077	39.80769230769231
11.051282051282051	37.794871794871796
14.435897435897436	41.41025641025641
16.128205128205128	44.53846153846154
11.974358974358974	41.705128205128204
13.461538461538462	44.76923076923077
12.397435897435898	47.65384615384615
11.807692307692308	51.282051282051285
12.346153846153847	57.0
15.551282051282051	61.11538461538461
17.705128205128204	65.87179487179488
16.294871794871796	61.717948717948715
18.78205128205128	63.61538461538461
15.653846153846153	62.43589743589744
16.076923076923077	59.41025641025641
16.871794871794872	63.32051282051282
16.705128205128204	65.12820512820512
15.974358974358974	63.43589743589744
16.346153846153847	61.743589743589745
15.243589743589743	58.05128205128205
14.14102564102564	57.51282051282051
17.23076923076923	55.62820512820513
14.756410256410257	53.43589743589744
14.923076923076923	52.03846153846154
19.653846153846153	53.80769230769231
19.53846153846154	46.64102564102564
19.525641025641026	41.243589743589745
20.0	44.243589743589745
20.141025641025642	36.55128205128205
17.94871794871795	37.282051282051285
19.884615384615383	33.58974358974359
18.102564102564102	39.37179487179487
16.858974358974358	36.0
19.012820512820515	35.14102564102564
17.102564102564102	33.1025641025641
19.576923076923077	30.94871794871795
21.71794871794872	32.55128205128205
19.935897435897434	26.333333333333332
15.397435897435898	24.141025641025642
20.397435897435898	25.21794871794872
19.76923076923077	23.384615384615383
19.641025641025642	26.78205128205128
20.641025641025642	28.512820512820515
23.358974358974358	31.53846153846154
27.666666666666668	28.46153846153846
31.94871794871795	33.12820512820513
44.88461538461539	41.92307692307692
36.47435897435897	33.94871794871795
36.833333333333336	36.69230769230769
42.15384615384615	36.01282051282051
42.1025641025641	36.294871794871796
42.96153846153846	35.717948717948715
41.256410256410255	33.794871794871796
40.02564102564103	32.333333333333336
44.51282051282051	35.3974358974359
50.205128205128204	40.205128205128204
46.98717948717949	39.69230769230769
44.282051282051285	41.6025641025641
39.717948717948715	44.166666666666664
37.88461538461539	53.05128205128205
34.43589743589744	44.98717948717949
35.48717948717949	39.782051282051285
37.205128205128204	40.333333333333336
35.14102564102564	41.48717948717949
35.69230769230769	43.80769230769231
33.03846153846154	42.84615384615385
31.115384615384617	40.30769230769231
30.807692307692307	42.8974358974359
26.23076923076923	41.84615384615385
27.26923076923077	41.80769230769231
27.743589743589745	48.53846153846154
27.371794871794872	47.84615384615385
29.743589743589745	45.64102564102564
30.67948717948718	46.62820512820513
32.46153846153846	43.794871794871796
29.73076923076923	41.782051282051285
29.794871794871796	43.333333333333336
29.512820512820515	41.82051282051282
27.935897435897434	50.30769230769231
25.243589743589745	47.96153846153846
24.141025641025642	61.34615384615385
21.153846153846153	64.55128205128206
21.858974358974358	64.11538461538461
19.025641025641026	60.717948717948715
20.602564102564102	66.02564102564102
19.0	60.94871794871795
15.038461538461538	64.6025641025641
14.576923076923077	66.48717948717949
13.58974358974359	61.07692307692308
11.346153846153847	53.19230769230769
11.448717948717949	54.717948717948715
10.051282051282051	54.30769230769231
8.64102564102564	53.26923076923077
9.666666666666666	59.23076923076923
13.987179487179487	57.12820512820513
19.08974358974359	59.3974358974359
21.935897435897434	60.93589743589744
20.384615384615383	55.34615384615385
22.641025641025642	52.282051282051285
22.846153846153847	48.756410256410255
22.705128205128204	47.666666666666664
19.23076923076923	46.705128205128204
20.17948717948718	43.23076923076923
21.53846153846154	46.782051282051285
17.807692307692307	49.67948717948718
18.435897435897434	55.06410256410256
18.08974358974359	50.35897435897436
22.32051282051282	42.15384615384615
20.192307692307693	41.76923076923077
24.115384615384617	41.217948717948715
22.166666666666668	45.1025641025641
19.94871794871795	38.47435897435897
20.44871794871795	37.88461538461539
16.512820512820515	39.17948717948718
18.73076923076923	46.48717948717949
20.141025641025642	47.205128205128204
19.17948717948718	40.32051282051282
20.666666666666668	41.62820512820513
24.205128205128204	44.52564102564103
23.025641025641026	46.15384615384615
22.94871794871795	42.61538461538461
19.692307692307693	38.19230769230769
21.5	41.794871794871796
17.987179487179485	44.94871794871795
17.294871794871796	45.46153846153846
16.846153846153847	48.43589743589744
13.794871794871796	45.44871794871795
13.794871794871796	40.64102564102564
11.794871794871796	42.91025641025641
10.897435897435898	40.92307692307692
12.153846153846153	39.333333333333336
10.487179487179487	36.782051282051285
11.35897435897436	38.85897435897436
13.743589743589743	33.96153846153846
12.192307692307692	34.256410256410255
18.41025641025641	34.73076923076923
21.666666666666668	44.84615384615385
23.384615384615383	48.43589743589744
17.871794871794872	47.56410256410256
20.384615384615383	41.42307692307692
19.128205128205128	39.217948717948715
22.423076923076923	38.38461538461539
23.44871794871795	41.93589743589744
19.08974358974359	41.88461538461539
19.82051282051282	39.30769230769231
21.58974358974359	47.56410256410256
33.166666666666664	49.5
22.256410256410255	44.53846153846154
22.44871794871795	38.08974358974359
24.5	37.53846153846154
23.55128205128205	32.56410256410256
28.423076923076923	31.346153846153847
30.78205128205128	36.8974358974359
32.166666666666664	42.62820512820513
31.884615384615383	53.51282051282051
32.794871794871796	52.97435897435897
31.03846153846154	58.01282051282051
27.846153846153847	59.61538461538461
26.384615384615383	59.34615384615385
25.26923076923077	56.87179487179487
23.192307692307693	55.06410256410256
19.974358974358974	59.5
19.82051282051282	56.5
19.73076923076923	57.32051282051282
19.73076923076923	56.833333333333336
20.44871794871795	56.15384615384615
19.871794871794872	58.282051282051285
19.692307692307693	61.30769230769231
16.26923076923077	59.85897435897436
16.128205128205128	61.92307692307692
15.23076923076923	69.28205128205128
16.487179487179485	64.67948717948718
17.371794871794872	62.98717948717949
19.705128205128204	55.96153846153846
22.397435897435898	53.73076923076923
22.5	60.76923076923077
23.435897435897434	59.333333333333336
21.653846153846153	58.294871794871796
26.525641025641026	59.69230769230769
30.21794871794872	57.12820512820513
29.692307692307693	52.717948717948715
30.692307692307693	45.48717948717949
27.512820512820515	43.91025641025641
29.871794871794872	42.98717948717949
29.666666666666668	50.37179487179487
28.474358974358974	47.46153846153846
24.192307692307693	47.41025641025641
26.78205128205128	50.256410256410255
28.371794871794872	47.14102564102564
33.6025641025641	47.17948717948718
31.858974358974358	45.05128205128205
28.525641025641026	46.1025641025641
24.525641025641026	45.08974358974359
22.78205128205128	44.65384615384615
23.256410256410255	51.51282051282051
22.692307692307693	53.35897435897436
19.076923076923077	52.3974358974359
21.358974358974358	43.217948717948715
17.256410256410255	44.833333333333336
16.641025641025642	43.32051282051282
12.948717948717949	42.94871794871795
14.179487179487179	37.294871794871796
12.653846153846153	38.44871794871795
14.256410256410257	36.05128205128205
12.115384615384615	36.0
11.371794871794872	36.833333333333336
11.64102564102564	38.96153846153846
13.987179487179487	51.166666666666664
13.948717948717949	51.0
13.871794871794872	44.166666666666664
14.923076923076923	45.46153846153846
18.153846153846153	44.69230769230769
19.192307692307693	50.91025641025641
18.692307692307693	44.73076923076923
18.94871794871795	44.717948717948715
20.435897435897434	43.65384615384615
19.115384615384617	39.15384615384615
19.28205128205128	42.56410256410256
20.012820512820515	38.256410256410255
15.91025641025641	40.06410256410256
18.26923076923077	41.3974358974359
15.615384615384615	37.41025641025641
14.525641025641026	33.8974358974359
14.166666666666666	36.76923076923077
16.0	33.47435897435897
14.102564102564102	29.115384615384617
11.217948717948717	24.17948717948718
13.794871794871796	22.41025641025641
13.58974358974359	28.076923076923077
13.833333333333334	27.602564102564102
16.025641025641026	24.166666666666668
14.743589743589743	25.525641025641026
14.0	29.025641025641026
14.384615384615385	27.115384615384617
13.320512820512821	29.833333333333332
13.756410256410257	35.55128205128205
13.23076923076923	35.94871794871795
10.91025641025641	28.666666666666668
7.641025641025641	24.025641025641026
9.743589743589743	23.884615384615383
7.628205128205129	26.935897435897434
7.205128205128205	34.333333333333336
6.423076923076923	39.62820512820513
5.923076923076923	38.256410256410255
11.948717948717949	41.62820512820513
15.26923076923077	41.6025641025641
18.641025641025642	46.282051282051285
10.85897435897436	45.15384615384615
9.23076923076923	45.782051282051285
12.14102564102564	45.38461538461539
9.846153846153847	45.48717948717949
9.782051282051283	39.73076923076923
7.641025641025641	40.96153846153846
10.397435897435898	34.55128205128205
10.384615384615385	33.51282051282051
13.23076923076923	29.076923076923077
13.076923076923077	26.923076923076923
14.179487179487179	29.5
14.205128205128204	27.03846153846154
15.307692307692308	33.92307692307692
14.243589743589743	35.02564102564103
19.166666666666668	34.217948717948715
22.628205128205128	32.217948717948715
22.58974358974359	31.294871794871796
25.897435897435898	28.17948717948718
22.576923076923077	29.96153846153846
24.76923076923077	29.743589743589745
29.423076923076923	30.115384615384617
28.012820512820515	31.743589743589745
26.474358974358974	32.48717948717949
27.064102564102566	32.07692307692308
24.653846153846153	30.82051282051282
26.243589743589745	32.52564102564103
22.653846153846153	33.11538461538461
25.487179487179485	41.26923076923077
21.05128205128205	39.23076923076923
20.435897435897434	39.743589743589745
18.76923076923077	38.26923076923077
16.807692307692307	39.282051282051285
21.474358974358974	42.82051282051282
21.666666666666668	38.76923076923077
21.115384615384617	51.11538461538461
21.166666666666668	51.87179487179487
19.371794871794872	57.08974358974359
17.294871794871796	59.15384615384615
17.102564102564102	58.84615384615385
13.423076923076923	56.11538461538461
13.961538461538462	48.666666666666664
12.974358974358974	43.44871794871795
13.166666666666666	41.30769230769231
14.051282051282051	40.62820512820513
17.41025641025641	35.15384615384615
17.32051282051282	31.923076923076923
15.538461538461538	37.743589743589745
12.35897435897436	38.76923076923077
13.58974358974359	34.6025641025641
12.692307692307692	31.807692307692307
12.807692307692308	32.05128205128205
11.012820512820513	31.987179487179485
9.923076923076923	25.102564102564102
10.153846153846153	24.025641025641026
9.782051282051283	27.371794871794872
12.217948717948717	27.423076923076923
10.76923076923077	30.897435897435898
11.205128205128204	30.166666666666668
10.461538461538462	30.141025641025642
12.76923076923077	27.141025641025642
10.166666666666666	26.666666666666668
11.282051282051283	27.141025641025642
14.038461538461538	40.217948717948715
9.551282051282051	39.94871794871795
8.871794871794872	35.717948717948715
9.474358974358974	40.76923076923077
7.8076923076923075	46.833333333333336
8.23076923076923	50.782051282051285
8.807692307692308	45.07692307692308
8.08974358974359	41.61538461538461
6.4743589743589745	49.833333333333336
7.833333333333333	56.30769230769231
7.910256410256411	55.64102564102564
6.833333333333333	52.48717948717949
8.5	58.243589743589745
9.256410256410257	56.05128205128205
8.717948717948717	56.53846153846154
9.397435897435898	59.38461538461539
11.487179487179487	65.53846153846153
12.26923076923077	60.80769230769231
17.21794871794872	60.07692307692308
15.461538461538462	63.294871794871796
13.256410256410257	62.98717948717949
13.628205128205128	67.05128205128206
11.435897435897436	70.03846153846153
12.423076923076923	69.53846153846153
15.884615384615385	69.26923076923077
18.166666666666668	66.61538461538461
22.333333333333332	69.12820512820512
22.897435897435898	78.01282051282051
19.384615384615383	70.25641025641026
17.94871794871795	67.84615384615384
19.115384615384617	65.38461538461539
18.205128205128204	74.47435897435898
14.897435897435898	72.14102564102564
15.153846153846153	69.7051282051282
14.487179487179487	69.41025641025641
15.692307692307692	69.53846153846153
16.987179487179485	63.76923076923077
24.08974358974359	72.23076923076923
15.974358974358974	55.51282051282051
14.076923076923077	49.88461538461539
13.333333333333334	44.1025641025641
11.448717948717949	45.47435897435897
13.756410256410257	43.12820512820513
15.025641025641026	41.0
14.935897435897436	36.666666666666664
17.46153846153846	36.41025641025641
19.756410256410255	41.23076923076923
16.423076923076923	41.705128205128204
16.397435897435898	41.1025641025641
13.102564102564102	37.96153846153846
13.23076923076923	32.08974358974359
13.371794871794872	34.07692307692308
14.782051282051283	38.12820512820513
15.923076923076923	38.756410256410255
16.23076923076923	34.52564102564103
14.217948717948717	30.08974358974359
13.615384615384615	33.3974358974359
13.717948717948717	33.05128205128205
13.85897435897436	29.012820512820515
13.64102564102564	31.435897435897434
12.166666666666666	31.05128205128205
11.41025641025641	28.73076923076923
11.987179487179487	27.423076923076923
11.038461538461538	24.05128205128205
13.871794871794872	24.5
16.0	28.512820512820515
18.73076923076923	30.756410256410255
18.32051282051282	36.41025641025641
18.76923076923077	36.92307692307692
18.21794871794872	32.91025641025641
19.602564102564102	29.153846153846153
21.05128205128205	29.128205128205128
20.96153846153846	32.07692307692308
22.615384615384617	31.05128205128205
18.397435897435898	24.487179487179485
19.17948717948718	29.846153846153847
17.91025641025641	34.91025641025641
17.423076923076923	32.14102564102564
16.0	38.53846153846154
18.05128205128205	37.26923076923077
17.897435897435898	43.217948717948715
18.23076923076923	38.58974358974359
17.474358974358974	37.08974358974359
17.012820512820515	35.67948717948718
15.128205128205128	37.3974358974359
14.85897435897436	33.282051282051285
13.08974358974359	33.282051282051285
19.55128205128205	34.84615384615385
19.871794871794872	41.58974358974359
21.82051282051282	37.6025641025641
19.564102564102566	37.82051282051282
24.23076923076923	38.69230769230769
22.935897435897434	32.80769230769231
20.435897435897434	31.243589743589745
18.44871794871795	28.435897435897434
19.05128205128205	31.128205128205128
17.346153846153847	41.65384615384615
18.884615384615383	45.217948717948715
15.794871794871796	47.73076923076923
16.96153846153846	47.44871794871795
17.102564102564102	46.94871794871795
13.743589743589743	42.30769230769231
12.794871794871796	42.30769230769231
13.384615384615385	41.19230769230769
11.41025641025641	44.94871794871795
11.807692307692308	44.98717948717949
10.615384615384615	42.82051282051282
10.794871794871796	40.82051282051282
11.012820512820513	34.756410256410255
11.320512820512821	38.58974358974359
9.871794871794872	35.01282051282051
9.435897435897436	36.5
9.115384615384615	40.02564102564103
10.038461538461538	36.256410256410255
11.85897435897436	34.6025641025641
11.179487179487179	28.102564102564102
12.153846153846153	26.794871794871796
11.782051282051283	21.294871794871796
14.435897435897436	29.487179487179485
12.91025641025641	27.756410256410255
14.743589743589743	29.256410256410255
16.205128205128204	32.05128205128205
13.461538461538462	38.756410256410255
12.35897435897436	41.03846153846154
16.32051282051282	38.01282051282051
18.923076923076923	40.73076923076923
15.85897435897436	41.64102564102564
16.935897435897434	44.56410256410256
15.76923076923077	43.82051282051282
17.28205128205128	41.44871794871795
19.03846153846154	40.91025641025641
16.346153846153847	41.91025641025641
15.576923076923077	40.58974358974359
15.576923076923077	42.294871794871796
14.320512820512821	39.88461538461539
14.564102564102564	37.57692307692308
16.205128205128204	44.51282051282051
23.807692307692307	49.743589743589745
14.64102564102564	35.282051282051285
14.153846153846153	31.974358974358974
15.448717948717949	36.11538461538461
16.294871794871796	39.02564102564103
12.192307692307692	38.47435897435897
12.320512820512821	47.243589743589745
12.576923076923077	47.55128205128205
14.41025641025641	48.12820512820513
12.679487179487179	44.47435897435897
13.653846153846153	40.17948717948718
13.782051282051283	39.55128205128205
15.012820512820513	40.34615384615385
13.884615384615385	40.46153846153846
11.128205128205128	44.69230769230769
12.76923076923077	44.756410256410255
9.679487179487179	46.91025641025641
8.897435897435898	44.705128205128204
10.243589743589743	42.07692307692308
9.051282051282051	40.294871794871796
8.794871794871796	42.794871794871796
7.346153846153846	40.1025641025641
8.923076923076923	45.03846153846154
12.615384615384615	51.58974358974359
13.115384615384615	57.717948717948715
11.871794871794872	60.32051282051282
12.192307692307692	57.69230769230769
13.307692307692308	57.41025641025641
13.653846153846153	58.58974358974359
12.807692307692308	50.756410256410255
13.064102564102564	54.44871794871795
13.294871794871796	52.19230769230769
11.782051282051283	52.205128205128204
14.58974358974359	49.96153846153846
12.782051282051283	44.1025641025641
12.628205128205128	40.98717948717949
15.35897435897436	46.282051282051285
13.538461538461538	43.15384615384615
13.08974358974359	40.61538461538461
12.58974358974359	42.8974358974359
10.833333333333334	44.756410256410255
13.064102564102564	44.07692307692308
10.474358974358974	35.46153846153846
10.128205128205128	36.02564102564103
10.85897435897436	33.92307692307692
11.461538461538462	40.12820512820513
8.935897435897436	36.57692307692308
8.628205128205128	39.705128205128204
9.884615384615385	42.19230769230769
9.602564102564102	47.01282051282051
9.307692307692308	51.08974358974359
11.743589743589743	45.19230769230769
10.346153846153847	47.76923076923077
9.782051282051283	49.03846153846154
14.692307692307692	43.5
14.692307692307692	39.14102564102564
14.923076923076923	35.743589743589745
17.371794871794872	37.07692307692308
19.871794871794872	40.756410256410255
20.692307692307693	45.717948717948715
19.884615384615383	41.794871794871796
23.384615384615383	38.43589743589744
19.487179487179485	36.02564102564103
17.73076923076923	41.17948717948718
21.423076923076923	42.80769230769231
21.78205128205128	39.282051282051285
21.346153846153847	38.35897435897436
22.76923076923077	33.01282051282051
21.166666666666668	38.43589743589744
21.602564102564102	45.61538461538461
26.23076923076923	43.08974358974359
26.96153846153846	40.56410256410256
26.26923076923077	36.43589743589744
23.67948717948718	36.14102564102564
24.807692307692307	33.58974358974359
27.71794871794872	39.217948717948715
27.08974358974359	36.294871794871796
26.102564102564102	35.01282051282051
22.96153846153846	40.14102564102564
22.96153846153846	48.55128205128205
22.371794871794872	47.23076923076923
19.96153846153846	51.94871794871795
17.653846153846153	52.92307692307692
17.935897435897434	45.35897435897436
18.871794871794872	42.166666666666664
17.21794871794872	32.35897435897436
17.53846153846154	29.73076923076923
16.987179487179485	27.58974358974359
19.128205128205128	27.5
17.53846153846154	30.55128205128205
17.21794871794872	34.19230769230769
15.166666666666666	37.217948717948715
15.871794871794872	43.205128205128204
17.615384615384617	46.06410256410256
14.833333333333334	40.62820512820513
19.307692307692307	45.41025641025641
21.807692307692307	52.07692307692308
19.91025641025641	60.46153846153846
19.32051282051282	51.756410256410255
19.5	55.217948717948715
31.26923076923077	61.88461538461539
19.333333333333332	50.65384615384615
20.346153846153847	57.705128205128204
20.333333333333332	63.294871794871796
20.743589743589745	60.717948717948715
17.628205128205128	59.42307692307692
20.192307692307693	59.84615384615385
18.78205128205128	56.42307692307692
19.205128205128204	55.12820512820513
17.78205128205128	52.38461538461539
17.705128205128204	44.34615384615385
17.102564102564102	56.08974358974359
18.346153846153847	58.782051282051285
15.384615384615385	56.57692307692308
16.115384615384617	46.794871794871796
17.91025641025641	45.93589743589744
19.03846153846154	50.82051282051282
21.141025641025642	51.282051282051285
18.987179487179485	50.666666666666664
21.794871794871796	55.55128205128205
21.32051282051282	58.76923076923077
21.0	59.3974358974359
18.397435897435898	56.88461538461539
17.256410256410255	51.73076923076923
16.474358974358974	51.17948717948718
14.961538461538462	49.30769230769231
17.576923076923077	41.57692307692308
15.0	40.26923076923077
14.64102564102564	38.06410256410256
16.53846153846154	38.717948717948715
19.358974358974358	51.53846153846154
16.641025641025642	50.256410256410255
18.94871794871795	45.92307692307692
18.525641025641026	48.15384615384615
19.935897435897434	51.73076923076923
19.82051282051282	54.80769230769231
21.58974358974359	55.11538461538461
21.333333333333332	54.12820512820513
22.256410256410255	55.8974358974359
26.115384615384617	55.65384615384615
21.474358974358974	53.52564102564103
22.71794871794872	49.87179487179487
19.256410256410255	48.35897435897436
20.487179487179485	39.58974358974359
20.871794871794872	37.1025641025641
22.141025641025642	44.92307692307692
18.256410256410255	39.88461538461539
21.923076923076923	35.80769230769231
19.833333333333332	41.57692307692308
18.03846153846154	39.205128205128204
15.26923076923077	38.88461538461539
13.679487179487179	48.166666666666664
13.679487179487179	55.53846153846154
15.5	51.84615384615385
13.948717948717949	48.46153846153846
14.487179487179487	47.166666666666664
17.58974358974359	41.55128205128205
17.58974358974359	39.80769230769231
15.564102564102564	38.743589743589745
13.012820512820513	43.37179487179487
18.371794871794872	45.96153846153846
17.115384615384617	41.76923076923077
20.58974358974359	45.0
20.423076923076923	40.41025641025641
19.26923076923077	41.3974358974359
17.294871794871796	40.06410256410256
20.243589743589745	45.53846153846154
18.53846153846154	48.3974358974359
18.076923076923077	40.55128205128205
18.705128205128204	35.8974358974359
17.653846153846153	32.243589743589745
20.743589743589745	31.692307692307693
23.487179487179485	34.84615384615385
19.67948717948718	31.602564102564102
17.102564102564102	33.52564102564103
20.243589743589745	40.11538461538461
16.141025641025642	33.17948717948718
19.192307692307693	30.397435897435898
17.397435897435898	28.5
15.0	25.974358974358974
13.705128205128204	30.153846153846153
15.08974358974359	32.794871794871796
14.538461538461538	40.48717948717949
14.26923076923077	39.67948717948718
14.666666666666666	35.61538461538461
11.897435897435898	34.84615384615385
13.653846153846153	39.85897435897436
15.333333333333334	41.743589743589745
13.08974358974359	48.217948717948715
12.26923076923077	53.166666666666664
12.884615384615385	50.58974358974359
14.205128205128204	46.94871794871795
14.14102564102564	44.69230769230769
18.705128205128204	46.64102564102564
15.692307692307692	44.782051282051285
15.076923076923077	45.73076923076923
13.0	45.56410256410256
10.461538461538462	45.743589743589745
12.615384615384615	48.98717948717949
12.897435897435898	51.65384615384615
23.55128205128205	55.61538461538461
10.64102564102564	47.14102564102564
10.807692307692308	43.333333333333336
11.666666666666666	42.05128205128205
10.051282051282051	43.91025641025641
10.487179487179487	43.38461538461539
10.435897435897436	38.01282051282051
10.08974358974359	34.42307692307692
11.615384615384615	32.12820512820513
11.076923076923077	32.205128205128204
12.14102564102564	34.294871794871796
13.282051282051283	41.5
15.833333333333334	42.333333333333336
13.807692307692308	40.82051282051282
11.935897435897436	40.243589743589745
13.102564102564102	35.05128205128205
12.782051282051283	37.67948717948718
11.217948717948717	42.02564102564103
11.384615384615385	43.30769230769231
11.64102564102564	40.92307692307692
13.487179487179487	34.06410256410256
12.628205128205128	32.42307692307692
12.756410256410257	35.82051282051282
10.743589743589743	37.65384615384615
10.987179487179487	41.02564102564103
12.320512820512821	42.6025641025641
10.333333333333334	42.97435897435897
13.14102564102564	36.38461538461539
13.14102564102564	37.743589743589745
15.91025641025641	36.717948717948715
17.987179487179485	30.756410256410255
16.28205128205128	31.487179487179485
15.871794871794872	33.743589743589745
14.833333333333334	33.52564102564103
14.179487179487179	32.80769230769231
12.320512820512821	29.564102564102566
16.076923076923077	38.47435897435897
15.371794871794872	41.44871794871795
21.871794871794872	45.717948717948715
18.564102564102566	42.15384615384615
18.294871794871796	35.17948717948718
17.358974358974358	37.794871794871796
19.307692307692307	30.102564102564102
20.71794871794872	28.94871794871795
16.846153846153847	34.01282051282051
21.71794871794872	33.11538461538461
21.512820512820515	40.17948717948718
20.71794871794872	36.01282051282051
20.474358974358974	33.833333333333336
14.948717948717949	35.84615384615385
19.46153846153846	37.97435897435897
18.5	40.67948717948718
18.71794871794872	44.782051282051285
16.76923076923077	49.8974358974359
19.26923076923077	50.96153846153846
18.141025641025642	44.15384615384615
15.307692307692308	42.02564102564103
15.756410256410257	42.42307692307692
11.987179487179487	39.666666666666664
12.076923076923077	40.35897435897436
10.564102564102564	41.01282051282051
10.346153846153847	47.52564102564103
8.564102564102564	47.743589743589745
10.73076923076923	45.23076923076923
11.08974358974359	43.11538461538461
10.897435897435898	38.41025641025641
13.448717948717949	41.717948717948715
12.884615384615385	40.51282051282051
13.487179487179487	37.217948717948715
11.23076923076923	39.92307692307692
11.038461538461538	41.12820512820513
10.551282051282051	35.666666666666664
12.282051282051283	38.53846153846154
8.974358974358974	38.743589743589745
9.551282051282051	37.333333333333336
10.23076923076923	36.94871794871795
7.397435897435898	32.17948717948718
8.333333333333334	30.115384615384617
8.576923076923077	28.653846153846153
9.602564102564102	31.44871794871795
7.910256410256411	43.55128205128205
9.217948717948717	44.833333333333336
9.282051282051283	39.32051282051282
9.628205128205128	39.98717948717949
12.58974358974359	39.84615384615385
14.76923076923077	45.94871794871795
15.128205128205128	45.47435897435897
14.564102564102564	38.52564102564103
13.897435897435898	39.06410256410256
14.217948717948717	45.294871794871796
12.974358974358974	53.333333333333336
16.115384615384617	54.98717948717949
19.974358974358974	62.01282051282051
17.525641025641026	53.47435897435897
11.153846153846153	58.243589743589745
11.679487179487179	59.8974358974359
14.5	58.34615384615385
16.576923076923077	58.34615384615385
14.961538461538462	65.23076923076923
12.717948717948717	63.8974358974359
23.025641025641026	67.08974358974359
15.192307692307692	58.05128205128205
19.23076923076923	57.17948717948718
19.846153846153847	65.53846153846153
19.0	67.6025641025641
20.58974358974359	68.08974358974359
18.756410256410255	67.35897435897436
19.064102564102566	56.96153846153846
18.102564102564102	56.97435897435897
18.192307692307693	57.12820512820513
18.974358974358974	59.38461538461539
17.44871794871795	52.76923076923077
19.371794871794872	47.64102564102564
16.025641025641026	43.02564102564103
15.282051282051283	45.82051282051282
15.961538461538462	44.87179487179487
20.205128205128204	39.53846153846154
18.525641025641026	43.23076923076923
14.0	42.294871794871796
14.692307692307692	39.743589743589745
13.73076923076923	35.19230769230769
20.102564102564102	30.064102564102566
18.294871794871796	30.115384615384617
17.96153846153846	25.41025641025641
19.55128205128205	24.935897435897434
19.987179487179485	25.435897435897434
18.78205128205128	25.025641025641026
18.371794871794872	23.705128205128204
18.0	27.71794871794872
14.128205128205128	21.397435897435898
15.705128205128204	28.025641025641026
15.192307692307692	25.743589743589745
14.487179487179487	25.076923076923077
19.05128205128205	23.96153846153846
18.615384615384617	27.064102564102566
15.705128205128204	30.846153846153847
14.564102564102564	33.717948717948715
14.423076923076923	38.44871794871795
15.320512820512821	40.73076923076923
12.974358974358974	42.0
13.051282051282051	47.217948717948715
13.897435897435898	48.23076923076923
13.076923076923077	56.58974358974359
14.923076923076923	55.35897435897436
15.128205128205128	49.43589743589744
13.14102564102564	45.07692307692308
17.08974358974359	40.0
14.14102564102564	31.96153846153846
16.358974358974358	31.46153846153846
15.179487179487179	33.80769230769231
15.58974358974359	35.43589743589744
16.628205128205128	42.88461538461539
15.346153846153847	46.52564102564103
15.012820512820513	41.743589743589745
14.102564102564102	46.05128205128205
16.46153846153846	50.51282051282051
14.012820512820513	56.41025641025641
17.67948717948718	61.8974358974359
14.064102564102564	60.5
14.782051282051283	56.94871794871795
13.974358974358974	57.0
14.256410256410257	55.02564102564103
11.128205128205128	49.46153846153846
13.064102564102564	46.705128205128204
12.538461538461538	45.57692307692308
10.705128205128204	47.17948717948718
11.743589743589743	53.30769230769231
10.602564102564102	59.06410256410256
11.217948717948717	58.17948717948718
12.58974358974359	51.243589743589745
9.833333333333334	45.52564102564103
10.448717948717949	46.57692307692308
9.974358974358974	54.833333333333336
9.615384615384615	61.37179487179487
9.782051282051283	58.61538461538461
6.615384615384615	55.12820512820513
6.743589743589744	50.08974358974359
5.5256410256410255	48.41025641025641
7.3076923076923075	52.5
6.371794871794871	55.80769230769231
6.730769230769231	56.51282051282051
6.897435897435898	60.56410256410256
7.294871794871795	59.42307692307692
10.615384615384615	54.88461538461539
10.217948717948717	53.96153846153846
10.756410256410257	51.55128205128205
9.423076923076923	52.14102564102564
9.756410256410257	44.756410256410255
11.85897435897436	39.67948717948718
11.371794871794872	37.705128205128204
14.192307692307692	31.807692307692307
13.512820512820513	29.512820512820515
13.179487179487179	31.564102564102566
14.461538461538462	35.782051282051285
10.666666666666666	35.26923076923077
11.987179487179487	40.26923076923077
14.833333333333334	41.166666666666664
16.333333333333332	41.57692307692308
14.564102564102564	40.19230769230769
13.320512820512821	37.47435897435897
22.333333333333332	48.97435897435897
14.051282051282051	54.52564102564103
14.73076923076923	44.1025641025641
15.448717948717949	45.58974358974359
15.012820512820513	45.61538461538461
13.461538461538462	52.01282051282051
12.333333333333334	51.43589743589744
14.602564102564102	48.35897435897436
13.564102564102564	50.666666666666664
12.346153846153847	47.55128205128205
10.371794871794872	39.80769230769231
9.743589743589743	33.26923076923077
10.192307692307692	27.987179487179485
13.08974358974359	24.743589743589745
15.153846153846153	25.397435897435898
11.820512820512821	23.53846153846154
12.717948717948717	23.833333333333332
11.423076923076923	24.82051282051282
14.705128205128204	27.807692307692307
13.025641025641026	27.91025641025641
12.76923076923077	28.5
12.217948717948717	28.487179487179485
11.346153846153847	33.37179487179487
12.820512820512821	32.6025641025641
11.333333333333334	30.91025641025641
13.23076923076923	32.46153846153846
14.26923076923077	38.73076923076923
16.884615384615383	45.44871794871795
14.64102564102564	38.94871794871795
15.423076923076923	40.11538461538461
15.871794871794872	38.03846153846154
14.461538461538462	35.92307692307692
18.192307692307693	37.87179487179487
19.833333333333332	38.32051282051282
15.192307692307692	45.743589743589745
16.67948717948718	48.06410256410256
18.628205128205128	51.64102564102564
18.41025641025641	48.47435897435897
19.46153846153846	47.5
15.14102564102564	46.205128205128204
17.628205128205128	38.53846153846154
15.73076923076923	37.44871794871795
14.897435897435898	35.93589743589744
15.051282051282051	30.384615384615383
11.102564102564102	31.08974358974359
9.871794871794872	27.846153846153847
14.897435897435898	24.435897435897434
16.564102564102566	24.03846153846154
14.551282051282051	23.653846153846153
11.064102564102564	23.935897435897434
10.179487179487179	30.974358974358974
12.166666666666666	32.98717948717949
9.653846153846153	29.55128205128205
15.051282051282051	27.44871794871795
18.653846153846153	28.0
17.897435897435898	37.782051282051285
20.166666666666668	34.23076923076923
17.333333333333332	31.423076923076923
17.128205128205128	31.94871794871795
16.653846153846153	32.94871794871795
22.153846153846153	32.91025641025641
23.653846153846153	26.192307692307693
21.115384615384617	33.5
23.67948717948718	47.11538461538461
22.333333333333332	55.87179487179487
24.28205128205128	51.34615384615385
29.307692307692307	45.333333333333336
27.82051282051282	46.73076923076923
23.615384615384617	49.57692307692308
25.987179487179485	45.48717948717949
24.23076923076923	43.32051282051282
21.692307692307693	39.58974358974359
23.205128205128204	38.88461538461539
18.91025641025641	35.794871794871796
18.91025641025641	30.807692307692307
20.974358974358974	35.06410256410256
19.743589743589745	33.3974358974359
19.423076923076923	43.8974358974359
24.307692307692307	43.705128205128204
26.26923076923077	45.96153846153846
20.846153846153847	52.833333333333336
21.884615384615383	57.57692307692308
20.974358974358974	56.217948717948715
23.641025641025642	49.1025641025641
25.44871794871795	49.12820512820513
18.73076923076923	42.294871794871796
20.974358974358974	43.55128205128205
22.03846153846154	41.5
23.55128205128205	42.15384615384615
22.756410256410255	44.666666666666664
20.615384615384617	41.91025641025641
18.474358974358974	46.03846153846154
18.41025641025641	46.35897435897436
17.26923076923077	52.8974358974359
15.076923076923077	53.333333333333336
18.064102564102566	48.46153846153846
14.705128205128204	39.5
20.641025641025642	41.53846153846154
17.833333333333332	44.62820512820513
19.26923076923077	44.0
27.692307692307693	49.3974358974359
19.692307692307693	40.11538461538461
23.141025641025642	34.17948717948718
23.076923076923077	31.064102564102566
20.03846153846154	36.03846153846154
22.294871794871796	30.884615384615383
25.525641025641026	30.41025641025641
26.91025641025641	31.243589743589745
27.94871794871795	35.717948717948715
30.846153846153847	37.56410256410256
29.333333333333332	33.47435897435897
30.615384615384617	32.43589743589744
26.55128205128205	30.653846153846153
21.641025641025642	24.115384615384617
21.0	23.141025641025642
23.076923076923077	24.76923076923077
25.55128205128205	29.756410256410255
19.435897435897434	28.794871794871796
21.987179487179485	26.115384615384617
19.03846153846154	24.833333333333332
20.46153846153846	18.525641025641026
24.67948717948718	16.666666666666668
22.525641025641026	16.512820512820515
23.012820512820515	23.192307692307693
21.0	19.32051282051282
22.102564102564102	17.012820512820515
21.67948717948718	19.192307692307693
21.897435897435898	19.76923076923077
26.333333333333332	25.115384615384617
26.064102564102566	34.41025641025641
27.833333333333332	35.26923076923077
23.525641025641026	32.55128205128205
26.17948717948718	38.61538461538461
25.666666666666668	39.0
26.076923076923077	29.243589743589745
22.91025641025641	33.82051282051282
26.03846153846154	42.166666666666664
24.064102564102566	42.15384615384615
24.012820512820515	37.93589743589744
20.53846153846154	42.26923076923077
18.564102564102566	31.82051282051282
22.44871794871795	36.92307692307692
24.923076923076923	31.474358974358974
26.743589743589745	32.82051282051282
23.78205128205128	38.23076923076923
23.025641025641026	49.43589743589744
23.128205128205128	45.23076923076923
24.67948717948718	44.30769230769231
26.03846153846154	43.61538461538461
22.115384615384617	43.08974358974359
24.26923076923077	39.743589743589745
28.653846153846153	36.97435897435897
32.88461538461539	46.58974358974359
36.26923076923077	53.17948717948718
37.17948717948718	54.705128205128204
30.512820512820515	44.82051282051282
33.26923076923077	45.84615384615385
28.628205128205128	47.333333333333336
26.871794871794872	45.03846153846154
27.44871794871795	47.12820512820513
26.653846153846153	45.17948717948718
23.487179487179485	47.92307692307692
22.666666666666668	46.11538461538461
20.21794871794872	46.06410256410256
18.615384615384617	44.93589743589744
20.897435897435898	45.34615384615385
20.243589743589745	46.85897435897436
19.44871794871795	42.65384615384615
18.692307692307693	41.11538461538461
19.935897435897434	44.705128205128204
18.91025641025641	50.794871794871796
19.641025641025642	46.282051282051285
22.384615384615383	41.64102564102564
21.025641025641026	36.14102564102564
20.397435897435898	32.62820512820513
21.5	29.03846153846154
16.44871794871795	32.17948717948718
18.53846153846154	36.743589743589745
15.756410256410257	36.05128205128205
16.628205128205128	37.69230769230769
14.705128205128204	29.871794871794872
14.743589743589743	33.26923076923077
15.948717948717949	33.256410256410255
13.782051282051283	28.205128205128204
13.371794871794872	28.243589743589745
12.807692307692308	38.294871794871796
12.294871794871796	42.26923076923077
12.371794871794872	49.67948717948718
10.307692307692308	48.41025641025641
10.538461538461538	42.6025641025641
14.064102564102564	43.51282051282051
11.807692307692308	39.92307692307692
11.435897435897436	40.30769230769231
11.961538461538462	41.23076923076923
14.166666666666666	40.666666666666664
14.743589743589743	40.12820512820513
16.935897435897434	35.65384615384615
15.576923076923077	32.57692307692308
16.525641025641026	25.82051282051282
19.128205128205128	32.23076923076923
28.897435897435898	41.07692307692308
19.564102564102566	36.52564102564103
23.525641025641026	38.23076923076923
26.256410256410255	42.58974358974359
23.076923076923077	36.47435897435897
24.256410256410255	35.94871794871795
19.794871794871796	28.884615384615383
23.55128205128205	27.423076923076923
22.91025641025641	28.897435897435898
23.94871794871795	29.615384615384617
25.0	30.858974358974358
21.128205128205128	31.44871794871795
23.756410256410255	36.26923076923077
21.012820512820515	29.44871794871795
19.833333333333332	31.512820512820515
20.858974358974358	27.807692307692307
18.307692307692307	26.858974358974358
20.55128205128205	30.192307692307693
17.987179487179485	33.42307692307692
16.653846153846153	34.782051282051285
14.846153846153847	37.84615384615385
16.512820512820515	41.17948717948718
19.307692307692307	41.782051282051285
17.5	40.53846153846154
17.21794871794872	47.92307692307692
14.846153846153847	44.88461538461539
13.794871794871796	39.3974358974359
19.128205128205128	39.32051282051282
18.576923076923077	39.53846153846154
19.397435897435898	39.96153846153846
17.192307692307693	42.06410256410256
16.487179487179485	41.3974358974359
13.397435897435898	43.12820512820513
13.41025641025641	42.47435897435897
16.166666666666668	49.19230769230769
14.217948717948717	46.3974358974359
13.974358974358974	47.96153846153846
17.128205128205128	42.76923076923077
19.358974358974358	48.782051282051285
21.743589743589745	61.5
21.846153846153847	57.5
23.17948717948718	62.06410256410256
18.371794871794872	63.282051282051285
20.5	61.42307692307692
18.884615384615383	54.55128205128205
16.653846153846153	54.06410256410256
17.102564102564102	63.3974358974359
19.641025641025642	64.47435897435898
22.128205128205128	63.92307692307692
21.44871794871795	61.743589743589745
20.307692307692307	63.82051282051282
18.23076923076923	58.96153846153846
22.756410256410255	49.08974358974359
22.692307692307693	52.217948717948715
23.794871794871796	52.205128205128204
20.076923076923077	52.17948717948718
19.615384615384617	49.51282051282051
19.82051282051282	52.08974358974359
16.71794871794872	46.58974358974359
25.076923076923077	46.756410256410255
21.256410256410255	40.205128205128204
20.576923076923077	43.15384615384615
18.358974358974358	44.76923076923077
20.602564102564102	39.73076923076923
23.153846153846153	35.35897435897436
20.064102564102566	32.61538461538461
21.307692307692307	34.743589743589745
17.32051282051282	36.294871794871796
15.038461538461538	36.705128205128204
16.884615384615383	34.97435897435897
18.884615384615383	34.76923076923077
18.076923076923077	39.62820512820513
18.91025641025641	40.17948717948718
18.346153846153847	48.57692307692308
18.08974358974359	53.69230769230769
18.294871794871796	49.333333333333336
17.871794871794872	46.80769230769231
18.846153846153847	45.08974358974359
21.423076923076923	51.82051282051282
19.474358974358974	43.97435897435897
18.807692307692307	46.794871794871796
19.743589743589745	54.73076923076923
17.435897435897434	58.67948717948718
19.96153846153846	54.58974358974359
21.923076923076923	61.14102564102564
19.897435897435898	62.67948717948718
18.67948717948718	62.44871794871795
18.974358974358974	57.833333333333336
18.76923076923077	61.17948717948718
21.512820512820515	58.15384615384615
19.44871794871795	61.02564102564103
15.871794871794872	59.256410256410255
13.987179487179487	50.6025641025641
17.71794871794872	48.14102564102564
16.08974358974359	54.62820512820513
16.96153846153846	55.55128205128205
16.53846153846154	58.26923076923077
13.884615384615385	53.97435897435897
14.705128205128204	47.52564102564103
15.987179487179487	51.35897435897436
22.974358974358974	66.07692307692308
13.41025641025641	69.55128205128206
12.282051282051283	68.1025641025641
14.128205128205128	69.51282051282051
13.717948717948717	67.14102564102564
12.192307692307692	68.14102564102564
12.576923076923077	65.33333333333333
11.397435897435898	56.61538461538461
10.807692307692308	54.48717948717949
12.166666666666666	58.55128205128205
12.26923076923077	56.17948717948718
12.705128205128204	59.82051282051282
14.846153846153847	60.80769230769231
19.21794871794872	60.743589743589745
19.58974358974359	58.03846153846154
17.294871794871796	58.82051282051282
15.038461538461538	60.05128205128205
13.256410256410257	60.15384615384615
16.28205128205128	60.80769230769231
16.153846153846153	57.48717948717949
14.73076923076923	59.44871794871795
14.551282051282051	61.53846153846154
14.717948717948717	66.57692307692308
15.064102564102564	66.61538461538461
18.5	59.98717948717949
18.705128205128204	60.205128205128204
19.756410256410255	66.32051282051282
18.115384615384617	68.53846153846153
19.794871794871796	63.35897435897436
20.153846153846153	63.96153846153846
19.756410256410255	65.58974358974359
18.615384615384617	66.06410256410257
18.128205128205128	64.92307692307692
21.833333333333332	65.41025641025641
23.346153846153847	70.5
27.141025641025642	74.67948717948718
27.923076923076923	86.51282051282051
30.897435897435898	86.84615384615384
26.397435897435898	77.56410256410257
28.564102564102566	76.06410256410257
25.08974358974359	71.73076923076923
27.064102564102566	66.94871794871794
24.525641025641026	65.73076923076923
22.192307692307693	54.294871794871796
20.653846153846153	67.32051282051282
21.807692307692307	76.67948717948718
18.67948717948718	78.78205128205128
20.012820512820515	74.47435897435898
22.628205128205128	73.07692307692308
17.564102564102566	64.98717948717949
17.423076923076923	70.94871794871794
17.358974358974358	67.67948717948718
15.76923076923077	67.48717948717949
12.987179487179487	71.75641025641026
14.256410256410257	74.14102564102564
13.935897435897436	69.08974358974359
12.08974358974359	65.1923076923077
14.576923076923077	68.74358974358974
11.397435897435898	66.5
13.64102564102564	65.3974358974359
11.564102564102564	61.03846153846154
10.653846153846153	55.51282051282051
10.653846153846153	56.282051282051285
9.487179487179487	47.333333333333336
10.333333333333334	46.52564102564103
8.282051282051283	45.15384615384615
9.217948717948717	51.17948717948718
6.666666666666667	49.17948717948718
9.756410256410257	43.38461538461539
10.0	42.6025641025641
9.538461538461538	41.0
10.820512820512821	42.08974358974359
11.025641025641026	36.743589743589745
9.14102564102564	36.333333333333336
6.833333333333333	37.23076923076923
7.269230769230769	37.57692307692308
9.923076923076923	37.67948717948718
8.961538461538462	41.19230769230769
9.397435897435898	42.666666666666664
11.538461538461538	41.34615384615385
11.153846153846153	42.42307692307692
12.807692307692308	48.30769230769231
12.012820512820513	48.782051282051285
10.179487179487179	52.1025641025641
11.064102564102564	51.0
10.23076923076923	51.98717948717949
11.217948717948717	51.717948717948715
13.666666666666666	53.88461538461539
15.974358974358974	56.23076923076923
17.115384615384617	53.48717948717949
17.743589743589745	51.76923076923077
15.179487179487179	53.05128205128205
14.974358974358974	56.35897435897436
15.525641025641026	62.833333333333336
14.628205128205128	53.282051282051285
15.41025641025641	53.15384615384615
14.346153846153847	47.48717948717949
14.756410256410257	51.67948717948718
17.666666666666668	50.58974358974359
18.897435897435898	50.76923076923077
25.17948717948718	56.205128205128204
17.435897435897434	43.294871794871796
17.346153846153847	42.32051282051282
19.21794871794872	34.56410256410256
16.666666666666668	36.37179487179487
18.44871794871795	37.243589743589745
19.307692307692307	33.85897435897436
56.48717948717949	32.67948717948718
144.64102564102564	33.98717948717949
319.0769230769231	78.97435897435898
516.5641025641025	122.66666666666667
880.3717948717949	199.83333333333334
1203.051282051282	264.46153846153845
1265.3076923076924	427.64102564102564
1313.0128205128206	548.1410256410256
1384.051282051282	707.6410256410256
1499.4871794871794	847.8205128205128
1511.1410256410256	954.5
1499.948717948718	1095.5641025641025
1481.3589743589744	1101.974358974359
1399.7307692307693	1093.0
1338.3076923076924	1081.1666666666667
1259.8461538461538	1044.1153846153845
1204.320512820513	1021.5384615384615
1139.423076923077	1017.0128205128206
1081.3589743589744	937.6794871794872
1022.2179487179487	956.5769230769231
1005.1410256410256	909.6025641025641
950.8333333333334	864.4102564102565
886.5	818.6923076923077
853.8974358974359	792.8974358974359
802.0128205128206	764.4102564102565
777.1923076923077	700.4102564102565
749.2435897435897	682.5384615384615
703.0	648.8589743589744
654.1282051282051	616.6666666666666
649.5897435897435	608.525641025641
607.7435897435897	547.2051282051282
595.1923076923077	528.7692307692307
582.4358974358975	502.43589743589746
537.1153846153846	467.0769230769231
522.9358974358975	448.0
493.79487179487177	410.7564102564103
462.61538461538464	393.21794871794873
430.7564102564103	371.7435897435897
452.12820512820514	365.71794871794873
419.28205128205127	329.8974358974359
396.06410256410254	312.03846153846155
378.64102564102564	305.1025641025641
348.78205128205127	271.79487179487177
344.87179487179486	258.5128205128205
324.2564102564103	248.83333333333334
298.7692307692308	228.7948717948718
288.52564102564105	207.75641025641025
282.84615384615387	213.64102564102564
270.4230769230769	198.64102564102564
242.73076923076923	194.48717948717947
245.7948717948718	186.87179487179486
220.76923076923077	170.98717948717947
214.2948717948718	166.28205128205127
190.94871794871796	165.69230769230768
174.30769230769232	149.9102564102564
170.94871794871796	145.26923076923077
177.5897435897436	147.42307692307693
165.64102564102564	142.10256410256412
145.21794871794873	153.32051282051282
155.66666666666666	139.94871794871796
145.9102564102564	145.19230769230768
134.76923076923077	131.97435897435898
132.33333333333334	136.33333333333334
131.57692307692307	127.75641025641026
129.48717948717947	128.56410256410257
129.6153846153846	136.33333333333334
116.6025641025641	120.32051282051282
111.53846153846153	122.34615384615384
111.3076923076923	126.8974358974359
98.46153846153847	120.34615384615384
99.97435897435898	112.16666666666667
100.58974358974359	111.37179487179488
101.5	104.02564102564102
97.44871794871794	102.37179487179488
96.24358974358974	99.52564102564102
92.84615384615384	97.28205128205128
89.11538461538461	99.7051282051282
90.74358974358974	108.56410256410257
80.8076923076923	102.3974358974359
87.62820512820512	100.64102564102564
82.6025641025641	106.3974358974359
79.6025641025641	92.55128205128206
81.02564102564102	94.1025641025641
79.35897435897436	91.1923076923077
82.21794871794872	86.1923076923077
92.62820512820512	84.64102564102564
86.78205128205128	89.3076923076923
80.57692307692308	96.2948717948718
78.52564102564102	99.2948717948718
79.58974358974359	105.97435897435898
75.24358974358974	110.73076923076923
68.03846153846153	105.33333333333333
67.34615384615384	104.7051282051282
79.94871794871794	124.25641025641026
65.3076923076923	120.26923076923077
56.01282051282051	114.93589743589743
52.43589743589744	113.62820512820512
47.69230769230769	115.67948717948718
46.1025641025641	110.7051282051282
54.82051282051282	115.1025641025641
55.333333333333336	105.41025641025641
57.294871794871796	114.98717948717949
59.98717948717949	120.1025641025641
63.35897435897436	118.37179487179488
62.47435897435897	117.75641025641026
60.294871794871796	112.05128205128206
56.12820512820513	107.67948717948718
57.37179487179487	108.28205128205128
59.717948717948715	106.71794871794872
55.48717948717949	107.33333333333333
58.85897435897436	108.8974358974359
63.02564102564103	108.83333333333333
55.217948717948715	105.0
53.56410256410256	105.34615384615384
58.87179487179487	105.16666666666667
50.93589743589744	105.03846153846153
48.62820512820513	100.3974358974359
41.756410256410255	94.44871794871794
35.666666666666664	89.62820512820512
34.65384615384615	91.33333333333333
37.38461538461539	97.84615384615384
39.17948717948718	90.55128205128206
38.88461538461539	94.06410256410257
37.666666666666664	90.8974358974359
37.3974358974359	85.21794871794872
37.82051282051282	89.76923076923077
34.47435897435897	83.5
35.43589743589744	81.24358974358974
35.06410256410256	79.76923076923077
43.91025641025641	75.44871794871794
44.19230769230769	76.02564102564102
46.55128205128205	81.2948717948718
48.756410256410255	84.51282051282051
49.705128205128204	77.17948717948718
46.34615384615385	76.1025641025641
48.41025641025641	74.74358974358974
46.87179487179487	79.26923076923077
48.44871794871795	85.64102564102564
46.80769230769231	87.91025641025641
43.87179487179487	87.1025641025641
40.96153846153846	85.02564102564102
43.56410256410256	85.92307692307692
49.35897435897436	74.15384615384616
43.19230769230769	76.85897435897436
41.34615384615385	81.6923076923077
37.166666666666664	70.97435897435898
38.48717948717949	64.66666666666667
37.46153846153846	68.76923076923077
32.64102564102564	71.66666666666667
35.42307692307692	68.43589743589743
40.97435897435897	70.07692307692308
38.03846153846154	67.43589743589743
35.6025641025641	71.23076923076923
33.91025641025641	66.92307692307692
37.64102564102564	69.41025641025641
40.97435897435897	70.56410256410257
41.56410256410256	73.37179487179488
44.57692307692308	75.88461538461539
40.35897435897436	65.48717948717949
39.30769230769231	64.8974358974359
38.35897435897436	65.23076923076923
40.73076923076923	71.52564102564102
38.26923076923077	70.48717948717949
33.14102564102564	67.7051282051282
34.705128205128204	75.42307692307692
39.05128205128205	80.3076923076923
34.46153846153846	76.06410256410257
33.01282051282051	71.76923076923077
34.52564102564103	69.06410256410257
29.94871794871795	69.17948717948718
32.705128205128204	65.98717948717949
33.65384615384615	58.243589743589745
33.3974358974359	65.62820512820512
35.69230769230769	58.85897435897436
38.08974358974359	64.06410256410257
43.08974358974359	57.87179487179487
46.38461538461539	48.0
45.65384615384615	62.19230769230769
45.51282051282051	59.41025641025641
40.93589743589744	63.3974358974359
45.756410256410255	66.92307692307692
49.34615384615385	66.53846153846153
44.76923076923077	77.28205128205128
46.5	81.6025641025641
41.14102564102564	74.67948717948718
38.717948717948715	75.94871794871794
42.51282051282051	79.75641025641026
38.333333333333336	95.23076923076923
36.205128205128204	91.3076923076923
34.82051282051282	96.52564102564102
34.46153846153846	96.57692307692308
37.96153846153846	103.38461538461539
38.294871794871796	91.66666666666667
49.88461538461539	104.92307692307692
39.37179487179487	92.01282051282051
36.666666666666664	85.53846153846153
35.17948717948718	88.46153846153847
33.73076923076923	84.2051282051282
33.205128205128204	80.58974358974359
33.53846153846154	79.7051282051282
30.0	81.8076923076923
31.897435897435898	81.71794871794872
36.82051282051282	89.62820512820512
40.02564102564103	76.24358974358974
41.166666666666664	73.94871794871794
34.84615384615385	77.56410256410257
37.03846153846154	74.78205128205128
38.243589743589745	65.5
35.3974358974359	70.53846153846153
32.51282051282051	77.01282051282051
35.96153846153846	75.78205128205128
40.34615384615385	80.44871794871794
38.46153846153846	76.76923076923077
31.76923076923077	75.51282051282051
30.78205128205128	75.8076923076923
34.756410256410255	70.6923076923077
35.717948717948715	71.37179487179488
37.88461538461539	76.01282051282051
34.88461538461539	72.92307692307692
34.51282051282051	71.84615384615384
28.935897435897434	70.82051282051282
28.102564102564102	70.76923076923077
27.94871794871795	81.2948717948718
26.602564102564102	80.47435897435898
23.743589743589745	84.88461538461539
22.897435897435898	88.85897435897436
22.564102564102566	87.46153846153847
20.115384615384617	96.41025641025641
18.333333333333332	92.02564102564102
18.78205128205128	101.8076923076923
21.487179487179485	101.93589743589743
18.243589743589745	103.12820512820512
18.23076923076923	98.48717948717949
17.923076923076923	103.24358974358974
15.871794871794872	104.7051282051282
15.384615384615385	98.38461538461539
14.128205128205128	99.46153846153847
16.21794871794872	94.21794871794872
18.346153846153847	82.51282051282051
13.679487179487179	88.97435897435898
15.782051282051283	90.2051282051282
14.192307692307692	89.1025641025641
17.602564102564102	84.41025641025641
17.423076923076923	84.03846153846153
16.743589743589745	87.41025641025641
18.71794871794872	88.26923076923077
18.025641025641026	92.82051282051282
18.5	95.75641025641026
18.76923076923077	90.66666666666667
17.564102564102566	87.74358974358974
20.371794871794872	86.8974358974359
19.05128205128205	81.26923076923077
19.5	80.03846153846153
18.243589743589745	78.74358974358974
24.384615384615383	68.37179487179488
24.474358974358974	66.25641025641026
22.102564102564102	71.67948717948718
22.384615384615383	69.02564102564102
18.666666666666668	64.65384615384616
21.26923076923077	62.166666666666664
16.525641025641026	53.30769230769231
19.71794871794872	53.55128205128205
19.44871794871795	54.11538461538461
20.166666666666668	52.717948717948715
20.871794871794872	50.56410256410256
22.243589743589745	51.92307692307692
24.102564102564102	46.08974358974359
22.384615384615383	40.11538461538461
21.435897435897434	42.93589743589744
18.012820512820515	44.15384615384615
20.96153846153846	45.217948717948715
21.115384615384617	43.5
20.82051282051282	43.82051282051282
17.615384615384617	39.07692307692308
17.115384615384617	39.97435897435897
15.397435897435898	35.82051282051282
16.294871794871796	38.97435897435897
21.423076923076923	45.52564102564103
20.987179487179485	44.87179487179487
20.78205128205128	43.91025641025641
24.44871794871795	40.57692307692308
34.44871794871795	33.705128205128204
36.756410256410255	39.294871794871796
32.6025641025641	42.87179487179487
33.11538461538461	49.94871794871795
32.705128205128204	55.48717948717949
29.94871794871795	54.85897435897436
27.23076923076923	57.61538461538461
26.858974358974358	61.666666666666664
24.987179487179485	54.23076923076923
24.794871794871796	56.08974358974359
22.025641025641026	64.7051282051282
28.58974358974359	68.55128205128206
42.17948717948718	69.88461538461539
29.384615384615383	52.30769230769231
30.807692307692307	59.55128205128205
32.256410256410255	68.6923076923077
27.96153846153846	70.15384615384616
26.666666666666668	80.0
24.256410256410255	79.88461538461539
24.03846153846154	83.0
25.256410256410255	75.62820512820512
24.384615384615383	71.73076923076923
21.897435897435898	77.03846153846153
23.41025641025641	80.76923076923077
24.53846153846154	81.5
22.05128205128205	69.0
21.525641025641026	72.1923076923077
22.58974358974359	69.44871794871794
24.294871794871796	67.5
23.153846153846153	68.62820512820512
20.628205128205128	64.0
19.884615384615383	55.51282051282051
19.935897435897434	47.80769230769231
16.833333333333332	51.92307692307692
13.807692307692308	60.05128205128205
16.641025641025642	61.52564102564103
15.615384615384615	67.75641025641026
16.974358974358974	74.96153846153847
20.525641025641026	73.21794871794872
23.397435897435898	76.74358974358974
23.128205128205128	76.87179487179488
26.474358974358974	68.07692307692308
29.78205128205128	70.11538461538461
27.474358974358974	70.07692307692308
27.0	73.14102564102564
26.397435897435898	67.42307692307692
24.858974358974358	66.1025641025641
23.692307692307693	73.71794871794872
25.692307692307693	69.24358974358974
25.756410256410255	73.38461538461539
22.256410256410255	72.11538461538461
23.435897435897434	69.91025641025641
18.076923076923077	72.37179487179488
20.17948717948718	85.3076923076923
21.423076923076923	80.71794871794872
22.5	82.57692307692308
25.012820512820515	81.01282051282051
27.82051282051282	75.57692307692308
26.256410256410255	66.57692307692308
28.474358974358974	72.43589743589743
36.01282051282051	80.08974358974359
34.37179487179487	86.53846153846153
32.14102564102564	81.47435897435898
28.025641025641026	67.56410256410257
27.46153846153846	74.01282051282051
25.602564102564102	70.97435897435898
23.76923076923077	69.48717948717949
24.21794871794872	61.0
21.794871794871796	60.96153846153846
23.371794871794872	54.0
22.935897435897434	59.44871794871795
22.846153846153847	58.69230769230769
22.23076923076923	57.5
21.153846153846153	60.743589743589745
25.807692307692307	57.666666666666664
29.846153846153847	56.65384615384615
32.98717948717949	51.333333333333336
34.41025641025641	46.07692307692308
32.8974358974359	43.02564102564103
28.423076923076923	47.19230769230769
24.576923076923077	53.0
24.23076923076923	45.05128205128205
25.333333333333332	49.97435897435897
22.794871794871796	45.92307692307692
26.32051282051282	55.333333333333336
24.923076923076923	52.17948717948718
22.884615384615383	51.3974358974359
22.73076923076923	62.47435897435897
20.03846153846154	70.38461538461539
20.346153846153847	67.33333333333333
24.397435897435898	61.88461538461539
25.73076923076923	67.32051282051282
23.91025641025641	71.62820512820512
25.346153846153847	70.8076923076923
22.884615384615383	63.833333333333336
23.666666666666668	66.2948717948718
22.28205128205128	80.61538461538461
18.192307692307693	81.85897435897436
16.846153846153847	75.48717948717949
20.012820512820515	66.74358974358974
17.371794871794872	76.64102564102564
17.064102564102566	81.2051282051282
16.564102564102566	78.25641025641026
14.576923076923077	72.26923076923077
17.102564102564102	67.5
17.243589743589745	62.46153846153846
16.935897435897434	58.53846153846154
16.076923076923077	57.48717948717949
16.0	55.64102564102564
12.551282051282051	53.56410256410256
15.128205128205128	57.58974358974359
19.012820512820515	65.15384615384616
32.23076923076923	74.08974358974359
28.94871794871795	62.44871794871795
26.487179487179485	58.53846153846154
26.26923076923077	56.55128205128205
27.602564102564102	60.67948717948718
27.064102564102566	60.282051282051285
26.384615384615383	57.333333333333336
26.474358974358974	64.15384615384616
27.346153846153847	75.2948717948718
25.858974358974358	74.56410256410257
20.23076923076923	70.58974358974359
20.82051282051282	62.48717948717949
21.846153846153847	62.94871794871795
21.564102564102566	60.256410256410255
20.91025641025641	56.98717948717949
19.474358974358974	69.08974358974359
23.08974358974359	83.46153846153847
19.897435897435898	76.0
21.512820512820515	72.28205128205128
23.397435897435898	63.12820512820513
22.076923076923077	61.294871794871796
21.05128205128205	64.58974358974359
21.115384615384617	62.38461538461539
23.5	68.91025641025641
21.705128205128204	61.217948717948715
18.923076923076923	66.6025641025641
18.115384615384617	77.42307692307692
19.294871794871796	77.96153846153847
19.076923076923077	74.65384615384616
19.96153846153846	71.73076923076923
19.358974358974358	72.06410256410257
16.166666666666668	69.07692307692308
17.666666666666668	73.15384615384616
15.615384615384615	66.3076923076923
14.666666666666666	57.756410256410255
14.85897435897436	60.6025641025641
15.820512820512821	60.92307692307692
13.256410256410257	54.47435897435897
13.794871794871796	51.85897435897436
12.192307692307692	50.38461538461539
11.73076923076923	55.88461538461539
10.807692307692308	56.76923076923077
12.41025641025641	49.3974358974359
8.756410256410257	50.782051282051285
11.923076923076923	52.76923076923077
10.320512820512821	51.14102564102564
10.23076923076923	45.98717948717949
10.346153846153847	44.53846153846154
12.846153846153847	45.11538461538461
13.064102564102564	42.43589743589744
13.692307692307692	43.0
14.41025641025641	46.705128205128204
11.58974358974359	47.53846153846154
12.153846153846153	45.43589743589744
10.474358974358974	50.88461538461539
12.923076923076923	52.02564102564103
13.064102564102564	52.06410256410256
12.923076923076923	57.19230769230769
10.666666666666666	58.52564102564103
8.576923076923077	64.58974358974359
9.897435897435898	66.98717948717949
8.73076923076923	73.01282051282051
8.397435897435898	73.74358974358974
12.256410256410257	69.02564102564102
12.64102564102564	68.16666666666667
12.628205128205128	68.28205128205128
14.371794871794872	67.35897435897436
12.897435897435898	66.28205128205128
14.179487179487179	60.02564102564103
16.807692307692307	59.17948717948718
15.717948717948717	62.166666666666664
17.243589743589745	73.37179487179488
16.91025641025641	77.93589743589743
15.833333333333334	82.61538461538461
16.166666666666668	82.64102564102564
19.615384615384617	77.84615384615384
20.025641025641026	68.53846153846153
16.666666666666668	72.97435897435898
22.358974358974358	74.57692307692308
23.82051282051282	79.94871794871794
21.692307692307693	80.76923076923077
20.525641025641026	89.12820512820512
18.833333333333332	82.82051282051282
16.064102564102566	79.65384615384616
15.115384615384615	81.56410256410257
13.884615384615385	81.42307692307692
12.602564102564102	74.3974358974359
11.538461538461538	72.91025641025641
10.564102564102564	73.85897435897436
9.192307692307692	76.08974358974359
9.076923076923077	73.08974358974359
8.012820512820513	73.88461538461539
8.128205128205128	69.84615384615384
8.653846153846153	71.48717948717949
7.397435897435898	62.69230769230769
11.384615384615385	63.782051282051285
12.346153846153847	49.56410256410256
10.371794871794872	48.11538461538461
11.08974358974359	53.782051282051285
[truncated: 99,251 more rows]
