# Supplementary material for: Deep phenotypic profiling of neuroactive drugs in larval zebrafish
Source: Nat Commun. 2024 Nov 17;15:9955. doi: 10.1038/s41467-024-54375-y (PMC11570628; doi:10.1038/s41467-024-54375-y)
Supplement: Supplementary file 6 — Source Data [file 41467_2024_54375_MOESM6_ESM.zip › Figure_Source_Data/Main/Fig_6a.csv]

name	0	1	2	3	4	5	6	7	8	9	10	11	12	13	14	15	16	17	18	19	20	21	22	23	24	25	26	27	28	29	30	31	32	33	34	35	36	37	38	39	40	41	42	43	44	45	46	47	48
IMETIT 2HBr	0.0	0.0012037037037037038	0.003462962962962963	0.0033148148148148147	0.007055555555555556	0.003537037037037037	0.0014444444444444444	0.0	0.0037222222222222223	0.005648148148148148	0.005981481481481482	0.011092592592592593	0.0075370370370370365	0.0036111111111111105	0.001462962962962963	7.407407407407407e-05	0.0	0.003611111111111111	0.002425925925925926	0.001	0.005277777777777778	0.006333333333333333	0.0012222222222222222	0.00035185185185185184	0.01712962962962963	0.017666666666666664	0.015703703703703702	0.011537037037037037	0.007074074074074074	0.005425925925925926	0.002944444444444445	0.0010555555555555557	0.0008703703703703704	0.0012407407407407408	0.0008148148148148148	0.0004814814814814815	0.0007962962962962962	0.0009074074074074074	0.0036851851851851854	0.005851851851851852	0.0065370370370370365	0.003537037037037037	0.0008333333333333334	0.0	0.0	0.0	0.0	0.0	0.01187037037037037
(-) Control	0.0	0.011208333333333334	0.010185185185185186	0.009898148148148149	0.009493055555555555	0.007574074074074074	0.0076689814814814815	0.010983796296296297	0.011145833333333334	0.012273148148148146	0.011407407407407406	0.00955787037037037	0.012349537037037036	0.014664351851851854	0.013280092592592595	0.015803240740740743	0.01573148148148148	0.014168981481481482	0.012074074074074072	0.010127314814814816	0.014756944444444451	0.013474537037037038	0.012314814814814815	0.013062500000000001	0.014287037037037034	0.013349537037037036	0.011002314814814814	0.012821759259259258	0.01163425925925926	0.00845601851851852	0.010527777777777778	0.010810185185185185	0.009631944444444445	0.011944444444444445	0.009608796296296298	0.010898148148148148	0.009124999999999998	0.009856481481481482	0.009018518518518521	0.00814814814814815	0.009587962962962965	0.008467592592592593	0.011266203703703702	0.015418981481481478	0.014347222222222221	0.014550925925925927	0.012421296296296295	0.013736111111111112	0.015833333333333335
c24969	0.0	0.0002962962962962963	0.0	0.0	0.0	0.0	0.0	0.0023703703703703703	0.03496296296296296	0.09911111111111111	0.11377777777777778	0.11807407407407407	0.06444444444444444	0.031407407407407405	0.039703703703703706	0.11140740740740741	0.13081481481481483	0.07111111111111111	0.04725925925925926	0.11777777777777777	0.05762962962962963	0.018962962962962963	0.010814814814814815	0.007703703703703704	0.005333333333333333	0.0035555555555555557	0.005629629629629629	0.05377777777777778	0.06503703703703703	0.05081481481481481	0.03911111111111111	0.02474074074074074	0.04622222222222222	0.039851851851851854	0.026814814814814816	0.030222222222222223	0.02666666666666667	0.011407407407407408	0.007555555555555556	0.0035555555555555557	0.014962962962962963	0.007555555555555556	0.011111111111111112	0.03540740740740741	0.03362962962962963	0.048	0.031703703703703706	0.0	0.0
(-) Control	0.0	0.002351851851851852	0.00024074074074074075	0.0010462962962962963	0.001324074074074074	0.0038333333333333336	0.0027962962962962963	0.002574074074074074	0.0055370370370370365	0.0024444444444444444	0.004240740740740741	0.007925925925925927	0.0052037037037037034	0.006342592592592592	0.006518518518518519	0.0033425925925925928	0.001953703703703704	0.005231481481481481	0.006527777777777778	0.0031481481481481486	0.005416666666666664	0.004601851851851852	0.009046296296296295	0.008509259259259258	0.0076296296296296294	0.0037222222222222227	0.002472222222222222	0.0021018518518518517	0.001824074074074074	0.002435185185185185	0.001462962962962963	0.005425925925925926	0.010388888888888888	0.004888888888888889	0.009046296296296295	0.004675925925925926	0.005055555555555555	0.003805555555555555	0.0018055555555555555	0.0014814814814814814	0.004731481481481481	0.002185185185185185	0.0028055555555555555	0.004111111111111111	0.0032777777777777775	0.005888888888888889	0.0035833333333333333	0.0009351851851851852	0.00014814814814814815
c32339	0.0	0.0	0.0	0.0	0.006814814814814815	0.0057777777777777775	0.008444444444444444	0.005037037037037037	0.0014814814814814814	0.00044444444444444447	0.0	0.00014814814814814815	0.0	0.018666666666666668	0.016296296296296295	0.01274074074074074	0.0008888888888888889	0.0	0.0	0.0	0.0007407407407407407	0.0	0.026814814814814816	0.006222222222222222	0.006962962962962963	0.0	0.00014814814814814815	0.0	0.0002962962962962963	0.00014814814814814815	0.0	0.0	0.0	0.0	0.0	0.0	0.0	0.0	0.0	0.0	0.0008888888888888889	0.0	0.0	0.0	0.0	0.0	0.0	0.0	0.0
(-) Control	0.0	0.010564814814814815	0.011166666666666667	0.01186111111111111	0.00987962962962963	0.012138888888888888	0.011768518518518517	0.004148148148148148	0.00712962962962963	0.004268518518518519	0.002814814814814815	0.009037037037037038	0.015648148148148147	0.012166666666666668	0.0054907407407407405	0.004694444444444445	0.009657407407407406	0.010314814814814817	0.01135185185185185	0.01186111111111111	0.01888888888888889	0.01699074074074074	0.018675925925925926	0.013157407407407408	0.022703703703703705	0.017	0.016092592592592592	0.01248148148148148	0.004120370370370371	0.008546296296296297	0.01335185185185185	0.011305555555555555	0.015277777777777777	0.009092592592592593	0.010148148148148147	0.008953703703703703	0.008333333333333333	0.009000000000000001	0.010287037037037037	0.006953703703703703	0.004222222222222222	0.0038148148148148147	0.003425925925925926	0.006842592592592592	0.007425925925925926	0.01012037037037037	0.01152777777777778	0.007055555555555555	0.007731481481481481
c31000	0.0	0.025185185185185185	0.019703703703703702	0.02637037037037037	0.0011851851851851852	0.00044444444444444447	0.0	0.0	0.0	0.0	0.0	0.012148148148148148	0.004296296296296296	0.0	0.005333333333333333	0.016888888888888887	0.016148148148148148	0.005333333333333333	0.0	0.0	0.0016296296296296295	0.0	0.0	0.022962962962962963	0.022814814814814816	0.018666666666666668	0.013185185185185185	0.0	0.00014814814814814815	0.0	0.0	0.0	0.0	0.0	0.0	0.0	0.0	0.0	0.0	0.0	0.0	0.0	0.0	0.0	0.0	0.0	0.0	0.0	0.0
(-) Control	0.0	0.011101851851851852	0.01074074074074074	0.006444444444444443	0.010212962962962962	0.011462962962962963	0.00825925925925926	0.016564814814814813	0.020712962962962964	0.014314814814814815	0.013055555555555555	0.006833333333333333	0.003861111111111111	0.0028055555555555555	0.008231481481481482	0.005462962962962963	0.002462962962962963	0.002101851851851852	0.001953703703703704	0.0036388888888888886	0.005527777777777777	0.008972222222222222	0.013666666666666667	0.019564814814814816	0.01451851851851852	0.013046296296296297	0.008777777777777777	0.007046296296296296	0.014962962962962963	0.013731481481481482	0.013064814814814814	0.008833333333333334	0.006398148148148148	0.005527777777777777	0.008027777777777776	0.010722222222222222	0.01148148148148148	0.011231481481481481	0.009148148148148148	0.011592592592592592	0.013	0.006703703703703703	0.006916666666666666	0.007574074074074073	0.005638888888888889	0.01434259259259259	0.013166666666666667	0.012407407407407407	0.007787037037037037
c25173	0.0	0.0	0.0026666666666666666	0.0045925925925925926	0.0014814814814814814	0.011111111111111112	0.027407407407407408	0.028444444444444446	0.06325925925925927	0.05644444444444444	0.04385185185185185	0.04474074074074074	0.03481481481481481	0.022074074074074072	0.0026666666666666666	0.0013333333333333333	0.0	0.03333333333333333	0.038814814814814816	0.03348148148148148	0.01837037037037037	0.00014814814814814815	0.0	0.0	0.0	0.0	0.0	0.00014814814814814815	0.0	0.027555555555555555	0.044148148148148145	0.05940740740740741	0.030074074074074073	0.03111111111111111	0.02148148148148148	0.03303703703703704	0.07407407407407407	0.04533333333333334	0.03614814814814815	0.017333333333333333	0.014222222222222223	0.0034074074074074076	0.0005925925925925926	0.0	0.0	0.00014814814814814815	0.0	0.0	0.0
(-) Control	0.0	0.01809259259259259	0.014074074074074074	0.021037037037037035	0.03137962962962963	0.025148148148148152	0.01962037037037037	0.023074074074074077	0.018185185185185183	0.023601851851851853	0.026611111111111106	0.029046296296296296	0.022351851851851852	0.019055555555555555	0.027416666666666673	0.026361111111111113	0.017101851851851854	0.022740740740740742	0.02149074074074074	0.01700925925925926	0.024916666666666667	0.02451851851851852	0.023546296296296298	0.018055555555555557	0.023388888888888893	0.02148148148148148	0.023194444444444445	0.026324074074074076	0.03050925925925926	0.03613888888888889	0.024185185185185185	0.028194444444444446	0.02912962962962963	0.023777777777777776	0.018611111111111113	0.018750000000000003	0.026194444444444444	0.020583333333333332	0.01576851851851852	0.01435185185185185	0.024148148148148148	0.021833333333333337	0.020925925925925924	0.022268518518518517	0.025083333333333332	0.02172222222222222	0.024138888888888894	0.02552777777777778	0.02324074074074074
c25237	0.0	0.0	0.0	0.0	0.0	0.0	0.0	0.0	0.0	0.0	0.0	0.0	0.0	0.0	0.0	0.0	0.0	0.0	0.0	0.0	0.00044444444444444447	0.0	0.0	0.0	0.0	0.0	0.0	0.0	0.0	0.0	0.0017777777777777779	0.043111111111111114	0.03214814814814815	0.03214814814814815	0.030074074074074073	0.024	0.005037037037037037	0.0	0.0	0.0	0.0005925925925925926	0.0	0.0	0.0	0.0	0.0	0.0	0.0	0.0
(-) Control	0.0	0.010777777777777778	0.014194444444444445	0.018787037037037036	0.019268518518518518	0.014333333333333333	0.010249999999999999	0.011092592592592593	0.01223148148148148	0.012046296296296296	0.008592592592592593	0.005962962962962963	0.012824074074074075	0.012277777777777776	0.011148148148148147	0.008555555555555556	0.00962037037037037	0.00998148148148148	0.005287037037037037	0.0030185185185185185	0.0071018518518518505	0.008851851851851852	0.010324074074074074	0.022583333333333334	0.014212962962962962	0.007555555555555556	0.005574074074074074	0.0038333333333333336	0.016027777777777776	0.009212962962962964	0.015953703703703706	0.013222222222222222	0.012842592592592593	0.01125925925925926	0.01778703703703704	0.020092592592592592	0.025694444444444443	0.023175925925925926	0.01764814814814815	0.02713888888888889	0.02394444444444444	0.012101851851851851	0.011814814814814814	0.00687037037037037	0.011518518518518518	0.007074074074074075	0.00725	0.009703703703703704	0.010046296296296296
[truncated: 5,000 more columns]
