# Supplementary material for: Deep phenotypic profiling of neuroactive drugs in larval zebrafish
Source: Nat Commun. 2024 Nov 17;15:9955. doi: 10.1038/s41467-024-54375-y (PMC11570628; doi:10.1038/s41467-024-54375-y)
Supplement: Supplementary file 6 — Source Data [file 41467_2024_54375_MOESM6_ESM.zip › Figure_Source_Data/Supplementary/Fig_S1c.csv]

name	0	1	2	3	4	5	6	7	8	9	10	11	12	13	14	15	16	17	18	19	20	21	22	23	24	25	26	27	28	29	30	31	32	33	34	35	36	37	38	39	40	41	42	43	44	45	46	47	48
rep_0	0.005333333333333333	0.003851851851851852	0.008888888888888889	0.010074074074074074	0.014666666666666666	0.010962962962962963	0.008592592592592593	0.012444444444444444	0.013185185185185185	0.005037037037037037	0.01362962962962963	0.01274074074074074	0.016	0.013481481481481481	0.0034074074074074076	0.0	0.009037037037037038	0.009185185185185185	0.0	0.0	0.02962962962962963	0.024444444444444446	0.017333333333333333	0.018222222222222223	0.01674074074074074	0.005925925925925926	0.0	0.0	0.0	0.0	0.0	0.0	0.0	0.0	0.0	0.0	0.0	0.0	0.0	0.0	0.0	0.0	0.0	0.0	0.0	0.0	0.0	0.0	0.0
rep_0_(-)control	0.0010105820105820106	0.009256613756613758	0.010632275132275134	0.010825396825396823	0.010923280423280422	0.012272486772486777	0.011320105820105824	0.01356084656084656	0.014436507936507937	0.01373280423280423	0.012740740740740738	0.011619047619047617	0.013973544973544975	0.011005291005291006	0.012092592592592594	0.014489417989417991	0.011177248677248676	0.012179894179894178	0.012936507936507937	0.01251587301587302	0.0128994708994709	0.00870899470899471	0.006611111111111111	0.006230158730158731	0.006626984126984127	0.007764550264550265	0.006650793650793651	0.006605820105820106	0.008664021164021162	0.008148148148148147	0.011753968253968254	0.012984126984126983	0.010984126984126983	0.011235449735449734	0.010783068783068783	0.013238095238095235	0.009886243386243386	0.011968253968253966	0.010378306878306877	0.011537037037037037	0.0125978835978836	0.01133068783068783	0.009682539682539683	0.011502645502645504	0.010743386243386244	0.012304232804232804	0.015148148148148147	0.015756613756613753	0.01567195767195767
rep_1	0.0	0.0	0.0	0.0	0.0	0.0	0.0	0.0	0.0	0.0	0.0	0.0	0.025185185185185185	0.018962962962962963	0.021777777777777778	0.010222222222222223	0.0002962962962962963	0.0	0.0	0.0	0.00044444444444444447	0.0	0.0	0.0	0.0	0.0	0.0	0.0	0.0	0.030518518518518518	0.04	0.03244444444444444	0.004888888888888889	0.0	0.0	0.0	0.0	0.0	0.0	0.0	0.0007407407407407407	0.0	0.0	0.0	0.0	0.0	0.0	0.0	0.0
rep_1_(-)control	0.0010105820105820106	0.009256613756613758	0.010632275132275134	0.010825396825396823	0.010923280423280422	0.012272486772486777	0.011320105820105824	0.01356084656084656	0.014436507936507937	0.01373280423280423	0.012740740740740738	0.011619047619047617	0.013973544973544975	0.011005291005291006	0.012092592592592594	0.014489417989417991	0.011177248677248676	0.012179894179894178	0.012936507936507937	0.01251587301587302	0.0128994708994709	0.00870899470899471	0.006611111111111111	0.006230158730158731	0.006626984126984127	0.007764550264550265	0.006650793650793651	0.006605820105820106	0.008664021164021162	0.008148148148148147	0.011753968253968254	0.012984126984126983	0.010984126984126983	0.011235449735449734	0.010783068783068783	0.013238095238095235	0.009886243386243386	0.011968253968253966	0.010378306878306877	0.011537037037037037	0.0125978835978836	0.01133068783068783	0.009682539682539683	0.011502645502645504	0.010743386243386244	0.012304232804232804	0.015148148148148147	0.015756613756613753	0.01567195767195767
rep_2	0.0	0.0	0.0	0.0	0.0	0.0	0.0	0.0	0.0	0.0	0.0	0.0	0.0	0.0	0.0	0.0	0.0	0.0	0.0	0.0	0.0007407407407407407	0.0	0.0	0.0	0.0	0.0	0.0	0.0	0.0	0.0	0.0	0.0	0.00014814814814814815	0.0	0.0	0.0	0.0	0.0	0.0	0.0	0.0005925925925925926	0.0	0.0	0.0	0.0	0.0	0.0	0.0	0.0
rep_2_(-)control	0.0010105820105820106	0.009256613756613758	0.010632275132275134	0.010825396825396823	0.010923280423280422	0.012272486772486777	0.011320105820105824	0.01356084656084656	0.014436507936507937	0.01373280423280423	0.012740740740740738	0.011619047619047617	0.013973544973544975	0.011005291005291006	0.012092592592592594	0.014489417989417991	0.011177248677248676	0.012179894179894178	0.012936507936507937	0.01251587301587302	0.0128994708994709	0.00870899470899471	0.006611111111111111	0.006230158730158731	0.006626984126984127	0.007764550264550265	0.006650793650793651	0.006605820105820106	0.008664021164021162	0.008148148148148147	0.011753968253968254	0.012984126984126983	0.010984126984126983	0.011235449735449734	0.010783068783068783	0.013238095238095235	0.009886243386243386	0.011968253968253966	0.010378306878306877	0.011537037037037037	0.0125978835978836	0.01133068783068783	0.009682539682539683	0.011502645502645504	0.010743386243386244	0.012304232804232804	0.015148148148148147	0.015756613756613753	0.01567195767195767
rep_3	0.0	0.0	0.0	0.0	0.0	0.0	0.0	0.0	0.0	0.0	0.0	0.033185185185185186	0.024296296296296295	0.023407407407407408	0.015111111111111112	0.015407407407407408	0.004296296296296296	0.0	0.0	0.0	0.0002962962962962963	0.0	0.0007407407407407407	0.0008888888888888889	0.0002962962962962963	0.0007407407407407407	0.0	0.0	0.0	0.013037037037037036	0.02148148148148148	0.003851851851851852	0.025333333333333333	0.017333333333333333	0.00637037037037037	0.0	0.0	0.0	0.0	0.0	0.00044444444444444447	0.0	0.0	0.0	0.0	0.0	0.0	0.0	0.049777777777777775
rep_3_(-)control	0.0010105820105820106	0.009256613756613758	0.010632275132275134	0.010825396825396823	0.010923280423280422	0.012272486772486777	0.011320105820105824	0.01356084656084656	0.014436507936507937	0.01373280423280423	0.012740740740740738	0.011619047619047617	0.013973544973544975	0.011005291005291006	0.012092592592592594	0.014489417989417991	0.011177248677248676	0.012179894179894178	0.012936507936507937	0.01251587301587302	0.0128994708994709	0.00870899470899471	0.006611111111111111	0.006230158730158731	0.006626984126984127	0.007764550264550265	0.006650793650793651	0.006605820105820106	0.008664021164021162	0.008148148148148147	0.011753968253968254	0.012984126984126983	0.010984126984126983	0.011235449735449734	0.010783068783068783	0.013238095238095235	0.009886243386243386	0.011968253968253966	0.010378306878306877	0.011537037037037037	0.0125978835978836	0.01133068783068783	0.009682539682539683	0.011502645502645504	0.010743386243386244	0.012304232804232804	0.015148148148148147	0.015756613756613753	0.01567195767195767
rep_4	0.0	0.0	0.0	0.0	0.0	0.0	0.0	0.0	0.0	0.0	0.0	0.0	0.010666666666666666	0.010962962962962963	0.005629629629629629	0.0025185185185185185	0.0	0.0	0.0	0.0	0.0005925925925925926	0.0	0.0	0.0	0.0	0.0	0.0	0.0	0.0	0.0	0.0	0.0	0.0	0.0	0.0	0.0	0.0	0.0	0.00725925925925926	0.005925925925925926	0.0028148148148148147	0.0	0.0	0.0	0.0	0.0	0.0	0.0	0.0
rep_4_(-)control	0.0010105820105820106	0.009256613756613758	0.010632275132275134	0.010825396825396823	0.010923280423280422	0.012272486772486777	0.011320105820105824	0.01356084656084656	0.014436507936507937	0.01373280423280423	0.012740740740740738	0.011619047619047617	0.013973544973544975	0.011005291005291006	0.012092592592592594	0.014489417989417991	0.011177248677248676	0.012179894179894178	0.012936507936507937	0.01251587301587302	0.0128994708994709	0.00870899470899471	0.006611111111111111	0.006230158730158731	0.006626984126984127	0.007764550264550265	0.006650793650793651	0.006605820105820106	0.008664021164021162	0.008148148148148147	0.011753968253968254	0.012984126984126983	0.010984126984126983	0.011235449735449734	0.010783068783068783	0.013238095238095235	0.009886243386243386	0.011968253968253966	0.010378306878306877	0.011537037037037037	0.0125978835978836	0.01133068783068783	0.009682539682539683	0.011502645502645504	0.010743386243386244	0.012304232804232804	0.015148148148148147	0.015756613756613753	0.01567195767195767
rep_5	0.0	0.0	0.0	0.0	0.0	0.0	0.0	0.0	0.0	0.0	0.0	0.0	0.0	0.0	0.0	0.0	0.00014814814814814815	0.0013333333333333333	0.001925925925925926	0.012888888888888889	0.006074074074074074	0.0	0.0	0.0	0.0	0.0	0.0	0.0	0.0	0.012148148148148148	0.0008888888888888889	0.0	0.0	0.0	0.0	0.0	0.0	0.0	0.0	0.0	0.00044444444444444447	0.0	0.0	0.0	0.0	0.0	0.0	0.0	0.0
rep_5_(-)control	0.0010105820105820106	0.009256613756613758	0.010632275132275134	0.010825396825396823	0.010923280423280422	0.012272486772486777	0.011320105820105824	0.01356084656084656	0.014436507936507937	0.01373280423280423	0.012740740740740738	0.011619047619047617	0.013973544973544975	0.011005291005291006	0.012092592592592594	0.014489417989417991	0.011177248677248676	0.012179894179894178	0.012936507936507937	0.01251587301587302	0.0128994708994709	0.00870899470899471	0.006611111111111111	0.006230158730158731	0.006626984126984127	0.007764550264550265	0.006650793650793651	0.006605820105820106	0.008664021164021162	0.008148148148148147	0.011753968253968254	0.012984126984126983	0.010984126984126983	0.011235449735449734	0.010783068783068783	0.013238095238095235	0.009886243386243386	0.011968253968253966	0.010378306878306877	0.011537037037037037	0.0125978835978836	0.01133068783068783	0.009682539682539683	0.011502645502645504	0.010743386243386244	0.012304232804232804	0.015148148148148147	0.015756613756613753	0.01567195767195767
rep_6	0.0	0.0	0.0	0.0	0.0	0.0	0.0	0.0	0.0	0.0	0.0	0.0	0.0	0.0	0.0	0.0	0.0	0.0	0.008	0.012	0.012148148148148148	0.0044444444444444444	0.0	0.0	0.0	0.0	0.0	0.0	0.0	0.0	0.0	0.0	0.0	0.0	0.0	0.0	0.0	0.0	0.0	0.0	0.001037037037037037	0.0	0.0	0.0	0.0	0.0	0.0	0.0	0.0
rep_6_(-)control	0.0010105820105820106	0.009256613756613758	0.010632275132275134	0.010825396825396823	0.010923280423280422	0.012272486772486777	0.011320105820105824	0.01356084656084656	0.014436507936507937	0.01373280423280423	0.012740740740740738	0.011619047619047617	0.013973544973544975	0.011005291005291006	0.012092592592592594	0.014489417989417991	0.011177248677248676	0.012179894179894178	0.012936507936507937	0.01251587301587302	0.0128994708994709	0.00870899470899471	0.006611111111111111	0.006230158730158731	0.006626984126984127	0.007764550264550265	0.006650793650793651	0.006605820105820106	0.008664021164021162	0.008148148148148147	0.011753968253968254	0.012984126984126983	0.010984126984126983	0.011235449735449734	0.010783068783068783	0.013238095238095235	0.009886243386243386	0.011968253968253966	0.010378306878306877	0.011537037037037037	0.0125978835978836	0.01133068783068783	0.009682539682539683	0.011502645502645504	0.010743386243386244	0.012304232804232804	0.015148148148148147	0.015756613756613753	0.01567195767195767
[truncated: 5,000 more columns]
