# Supplementary material for: Deep phenotypic profiling of neuroactive drugs in larval zebrafish
Source: Nat Commun. 2024 Nov 17;15:9955. doi: 10.1038/s41467-024-54375-y (PMC11570628; doi:10.1038/s41467-024-54375-y)
Supplement: Supplementary file 6 — Source Data [file 41467_2024_54375_MOESM6_ESM.zip › Figure_Source_Data/Supplementary/Fig_S2/welldist_5.2/dists_pos_epoch_20.csv]

dists_p
0.19933874905109406
0.2007995843887329
0.30453455448150635
0.2509172260761261
0.3446026146411896
0.0675160139799118
0.13320909440517426
0.103256456553936
0.1475359946489334
0.1858018934726715
0.16700467467308044
0.34423747658729553
0.4520918130874634
0.1507553905248642
0.11438940465450287
0.16241572797298431
0.14708228409290314
0.12053246051073074
0.0943288803100586
0.03396175429224968
0.04392796382308006
0.03473237156867981
0.06117913872003555
0.05054820328950882
0.12773831188678741
0.0526638887822628
0.06294582039117813
0.03412410989403725
0.18421655893325806
0.04550374299287796
0.06374602019786835
0.2234215885400772
0.19225023686885834
0.0473843589425087
0.05829261615872383
0.17446647584438324
0.08608520030975342
0.1821703016757965
0.058908525854349136
0.28944605588912964
0.06615298241376877
0.04683167114853859
0.34767964482307434
0.044225990772247314
0.05278635025024414
0.07533374428749084
0.2939276695251465
0.09916295111179352
0.03259243071079254
0.36021688580513
0.06426714360713959
0.30834847688674927
0.3797745406627655
0.25244539976119995
0.1716318279504776
0.21847932040691376
0.14703625440597534
0.1058516800403595
0.1088695079088211
0.06755753606557846
0.16240650415420532
0.40194833278656006
0.07583404332399368
0.5282959342002869
0.17348669469356537
0.11948996782302856
0.167925626039505
0.1956884264945984
0.26755452156066895
0.47409555315971375
0.1421220898628235
0.09167972952127457
0.5669724941253662
0.5419720411300659
0.057635098695755005
0.021972540766000748
0.061046794056892395
0.07631807029247284
0.060500554740428925
0.06753277778625488
0.037711262702941895
0.04812579229474068
0.05931928753852844
0.03959643095731735
0.046402458101511
0.03291679918766022
0.0163660179823637
0.370423823595047
0.39793455600738525
0.38006141781806946
0.0843178853392601
0.4074958860874176
0.07668734341859818
0.04446859657764435
0.32863086462020874
0.032055776566267014
0.04887448251247406
0.017589397728443146
0.04611600562930107
0.05558717995882034
0.09744162857532501
0.44493526220321655
0.3685366213321686
0.36687082052230835
0.2947234809398651
0.030077407136559486
0.07099393755197525
0.35921773314476013
0.2774384021759033
0.28206247091293335
0.21128380298614502
0.10483209043741226
0.0827091783285141
0.05785292014479637
0.09083178639411926
0.0756559669971466
0.2404930740594864
0.07457249611616135
0.03870958834886551
0.33641260862350464
0.12829066812992096
0.23269902169704437
0.22724604606628418
0.2586607038974762
0.04068571329116821
0.3242243230342865
0.23553921282291412
0.12543469667434692
0.16503286361694336
0.1332738846540451
0.252733051776886
0.130208820104599
0.0774434432387352
0.15153822302818298
0.17986758053302765
0.08517573773860931
0.048628777265548706
0.08306834846735
0.024337250739336014
0.2189256250858307
0.13269616663455963
0.09430539608001709
0.20496545732021332
0.1156022697687149
0.04841502755880356
0.23695909976959229
0.07223985344171524
0.20636634528636932
0.1664557009935379
0.3483666181564331
0.1318369060754776
0.09854494035243988
0.07936938852071762
0.19741415977478027
0.15449994802474976
0.11568278819322586
0.1493573784828186
0.10835547745227814
0.2657993733882904
0.06739014387130737
0.16152675449848175
0.09769690036773682
0.17301245033740997
0.11152984946966171
0.21628384292125702
0.04930415749549866
0.08171823620796204
0.157828688621521
0.03953123837709427
0.13180965185165405
0.11421142518520355
0.19846588373184204
0.13527128100395203
0.1103927493095398
0.11389752477407455
0.21879573166370392
0.11204063892364502
0.10877382010221481
0.23082290589809418
0.01354339811950922
0.13755019009113312
0.11202788352966309
0.23573026061058044
0.0583406426012516
0.053261540830135345
0.11523590981960297
0.16015177965164185
0.06668247282505035
0.09536004811525345
0.19693943858146667
0.08087936788797379
0.09034682810306549
0.12970060110092163
0.19826479256153107
0.12414932996034622
0.09217023104429245
0.2736717462539673
0.11429902166128159
0.11090752482414246
0.2889919579029083
0.06247634440660477
0.2714359164237976
0.07566873729228973
0.3406565189361572
0.09925536811351776
0.09768740087747574
0.026628050953149796
0.3314969539642334
0.08639370650053024
0.2962409555912018
0.325300931930542
0.332425981760025
0.0713268294930458
0.09916826337575912
0.05776317045092583
0.10459846258163452
0.0749984160065651
0.05464222654700279
0.2340303659439087
0.11840932071208954
0.31033819913864136
0.2666994035243988
0.4737167954444885
0.38773685693740845
0.04045324772596359
0.4163717031478882
0.14329080283641815
0.25902318954467773
0.1789925992488861
0.1754654049873352
0.0983521044254303
0.34278157353401184
0.322889119386673
0.07940946519374847
0.0690317153930664
0.35768747329711914
0.10617558658123016
0.3926374316215515
0.3721249997615814
0.05653723329305649
0.2605043947696686
0.06430242210626602
0.4250878095626831
0.15854895114898682
0.40945732593536377
0.16986967623233795
0.2856614291667938
0.17923149466514587
0.07792016863822937
0.1196083053946495
0.3423679769039154
0.2208215296268463
0.156806081533432
0.2156868577003479
0.1247856393456459
0.08726979047060013
0.10024986416101456
0.1111542284488678
0.29248034954071045
0.39407920837402344
0.5070339441299438
0.02195335365831852
0.1694963276386261
0.4916078448295593
0.10044579952955246
0.20331217348575592
0.14167389273643494
0.11039066314697266
0.05258172005414963
0.06667321920394897
0.012739566154778004
0.07509846240282059
0.37721797823905945
0.019052887335419655
0.42077353596687317
0.41924378275871277
0.06448571383953094
0.09920110553503036
0.3950774669647217
0.04669482633471489
0.046636488288640976
0.0894048810005188
0.4521600306034088
0.031400617212057114
0.031128020957112312
0.4567655920982361
0.09826236963272095
0.4386151134967804
0.436978280544281
0.033290620893239975
0.22015918791294098
0.181548610329628
0.25297290086746216
0.04973963648080826
0.1266673356294632
0.06413694471120834
0.13676568865776062
0.03616108372807503
0.1681860089302063
0.08063799142837524
0.22731216251850128
0.2154299020767212
0.27221259474754333
0.23313717544078827
0.21378843486309052
0.3063170909881592
0.12421867251396179
0.09919117391109467
0.3584004044532776
0.09822911769151688
0.14009451866149902
0.044110529124736786
0.215053528547287
0.24148356914520264
0.04221845045685768
0.25844064354896545
0.13302241265773773
0.11809640377759933
0.2666879892349243
0.056366778910160065
0.23736260831356049
0.16336213052272797
0.13579103350639343
0.12260408699512482
0.25216853618621826
0.2681887745857239
0.11222917586565018
0.32680800557136536
0.22799938917160034
0.1617414653301239
0.3871157169342041
0.22097626328468323
0.07541730999946594
0.49098873138427734
0.13227908313274384
0.03682301193475723
0.4202958941459656
0.22334568202495575
0.2612689733505249
0.248395636677742
0.22679319977760315
0.4115036129951477
0.1831204891204834
0.026697540655732155
0.24806447327136993
0.28607892990112305
0.3739334046840668
0.2902170717716217
0.10316453129053116
0.07493139803409576
0.12132027745246887
0.04879820719361305
0.14725157618522644
0.08860617130994797
0.17987872660160065
0.41187798976898193
0.4837723672389984
0.24831214547157288
0.31943318247795105
0.05652184411883354
0.2760087549686432
0.2491369992494583
0.13449272513389587
0.07387121766805649
0.07826415449380875
0.14824332296848297
0.34704068303108215
0.3502977788448334
0.13721494376659393
0.3214383125305176
0.2326125055551529
0.029530467465519905
0.20462119579315186
0.3852817416191101
0.009959549643099308
0.38669517636299133
0.3870588541030884
0.29869043827056885
0.14892403781414032
0.13568443059921265
0.21199005842208862
0.24411942064762115
0.21073061227798462
0.07884953916072845
0.0815330371260643
0.07805183529853821
0.01952229253947735
0.08938350528478622
0.2980693578720093
0.07460364699363708
0.05319039896130562
0.09989330172538757
0.10091709345579147
0.3786498010158539
0.13769546151161194
0.027485061436891556
0.2727983593940735
0.38642266392707825
0.19267553091049194
0.12244511395692825
0.03067188709974289
0.2213425636291504
0.14423581957817078
0.14832688868045807
0.3104914724826813
0.08348650485277176
0.10106957703828812
0.09230313450098038
0.15666703879833221
0.03458530083298683
0.41315993666648865
0.023496173322200775
0.3871277868747711
0.01831909641623497
0.4059687852859497
0.39483800530433655
0.17316719889640808
0.0597291961312294
0.2234717458486557
0.14847975969314575
0.11599607765674591
0.23654404282569885
0.08180618286132812
0.20414920151233673
0.08340280503034592
0.11433763802051544
0.1077694222331047
0.3303191363811493
0.12995541095733643
0.10517597198486328
0.29288771748542786
0.19833223521709442
0.40012696385383606
0.23178967833518982
0.3468639552593231
0.09677602350711823
0.23824834823608398
0.47252213954925537
0.429338276386261
0.23617394268512726
0.19213028252124786
0.28195610642433167
0.05485717952251434
0.3171739876270294
0.2952480614185333
0.21447564661502838
0.10139279812574387
0.16929392516613007
0.23704147338867188
0.025860119611024857
0.2081342488527298
0.23942844569683075
0.22373630106449127
0.11029517650604248
0.10766196995973587
0.2029946893453598
0.09268508851528168
0.08689754456281662
0.23352600634098053
0.09243984520435333
0.2213762253522873
0.06233534961938858
0.3198951482772827
0.48056700825691223
0.10484272241592407
0.1925830841064453
0.2508631944656372
0.4182201325893402
0.05369899794459343
0.14333270490169525
0.1552962064743042
0.44402238726615906
0.2191839963197708
0.04171831160783768
0.225291445851326
0.06916932016611099
0.09472520649433136
0.15771973133087158
0.07983116060495377
0.10260136425495148
0.12541404366493225
0.2382194697856903
0.02594524621963501
0.3566265106201172
0.35275545716285706
0.22519196569919586
0.042770057916641235
0.16945059597492218
0.10532493144273758
0.25096219778060913
0.09614168107509613
0.12920702993869781
0.353524386882782
0.19869118928909302
0.1623552143573761
0.13236026465892792
0.06086893752217293
0.18204930424690247
0.1468791365623474
0.14774852991104126
0.13799259066581726
0.408353716135025
0.3180803060531616
0.36282166838645935
0.3253493309020996
0.07312405854463577
0.28122684359550476
0.03383196145296097
0.05376274138689041
0.34972769021987915
0.10118959099054337
0.11745145916938782
0.25034186244010925
0.23992739617824554
0.04931595176458359
0.03616015613079071
0.049136992543935776
0.04178287833929062
0.21140217781066895
0.0503007210791111
0.04538562521338463
0.13166140019893646
0.057058174163103104
0.12932606041431427
0.14565913379192352
0.14081184566020966
0.40800347924232483
0.28679224848747253
0.29770103096961975
0.03683549165725708
0.10624901205301285
0.12009359896183014
0.12501679360866547
0.1513645499944687
0.04987135902047157
0.08263809233903885
0.0683673545718193
0.33729439973831177
0.3288189768791199
0.01938684843480587
0.2065836489200592
0.019921671599149704
0.07825012505054474
0.011555787175893784
0.3216508626937866
0.22049497067928314
0.26775768399238586
0.21605905890464783
0.02975565940141678
0.06972694396972656
0.1739065796136856
0.09088089317083359
0.2717720568180084
0.102341428399086
0.1386956423521042
0.05545959621667862
0.032598406076431274
0.03940607234835625
0.06329979002475739
0.38518816232681274
0.04201563447713852
0.06383015960454941
0.27995631098747253
0.0177492406219244
0.018621815368533134
0.19747817516326904
0.0458623543381691
0.08526265621185303
0.09360683709383011
0.04437464475631714
0.09707839787006378
0.284963458776474
0.10039231181144714
0.079438716173172
0.17418119311332703
0.11720289289951324
0.11915901303291321
0.07808279991149902
0.17700283229351044
0.12839514017105103
0.09170468151569366
0.08519855886697769
0.07279659807682037
0.12810640037059784
0.1152290552854538
0.09769921749830246
0.2649703621864319
0.33636942505836487
0.14042538404464722
0.19821037352085114
0.16633865237236023
0.20200249552726746
0.2703319191932678
0.19890224933624268
0.14523054659366608
0.1347731649875641
0.367667555809021
0.15164773166179657
0.33567968010902405
0.1851607710123062
0.05025705322623253
0.32061049342155457
0.225871741771698
0.14283229410648346
0.027954410761594772
0.06134175509214401
0.05863295495510101
0.3949488401412964
0.12503230571746826
0.15577435493469238
0.10624579340219498
0.17188824713230133
0.0752316564321518
0.032833393663167953
0.09403771162033081
0.08811162412166595
0.06687023490667343
0.14501021802425385
0.0321597121655941
0.07164265215396881
0.1262088268995285
0.26817601919174194
0.07787477970123291
0.11441128700971603
0.13840286433696747
0.22289174795150757
0.06276342272758484
0.03730155900120735
0.07284713536500931
0.2481774240732193
0.06951896846294403
0.08688408136367798
0.16453398764133453
0.20539341866970062
0.07675908505916595
0.2642377018928528
0.1135251447558403
0.16813257336616516
0.2952699661254883
0.04556836932897568
0.2264098823070526
0.11830713599920273
0.134968563914299
0.16624537110328674
0.08288566023111343
0.05081441253423691
0.13571636378765106
0.27541929483413696
0.20246876776218414
0.4150829613208771
0.30383917689323425
0.08681433647871017
0.10813246667385101
0.18623672425746918
0.15330366790294647
0.10327761620283127
0.20191143453121185
0.1128632202744484
0.09241201728582382
0.2726893424987793
0.1999049335718155
0.41161224246025085
0.29449933767318726
0.08332509547472
0.08243134617805481
0.2634136378765106
0.4613734781742096
0.07507406175136566
0.1524237096309662
0.07476457208395004
0.19400912523269653
0.1987549513578415
0.21661235392093658
0.11083567142486572
0.1217404305934906
0.12815947830677032
0.12245619297027588
0.33507660031318665
0.22408723831176758
0.21614618599414825
0.0479462593793869
0.1035078838467598
0.3081381916999817
0.09028099477291107
0.05153091251850128
0.4088181257247925
0.0910574421286583
0.31510359048843384
0.3248988687992096
0.12328986078500748
0.11731944233179092
0.4469330608844757
0.05759129673242569
0.3737938404083252
0.41929891705513
0.3357819616794586
0.3969222605228424
0.14798541367053986
0.3329041004180908
0.06104259938001633
0.0604931078851223
0.036042239516973495
0.02381240949034691
0.10272864252328873
0.37240540981292725
0.08971138298511505
0.038328055292367935
0.034351006150245667
0.0749933123588562
0.05518588051199913
0.07086457312107086
0.05437680333852768
0.2706478238105774
0.07566787302494049
0.06627293676137924
0.08467529714107513
0.11843577772378922
0.041583169251680374
0.10043227672576904
0.049082301557064056
0.2073034644126892
0.07819779217243195
0.10561031848192215
0.10940477252006531
0.17766548693180084
0.13658158481121063
0.021109942346811295
0.14685502648353577
0.048033587634563446
0.20063243806362152
0.18350930511951447
0.216268390417099
0.027299677953124046
0.03760091960430145
0.04282510653138161
0.11195873469114304
0.12209746986627579
0.16252949833869934
0.021394705399870872
0.04428663104772568
0.055771954357624054
0.04336750507354736
0.23180384933948517
0.031333837658166885
0.05817299336194992
0.040136005729436874
0.08274397999048233
0.02481037564575672
0.2083987295627594
0.09389442950487137
0.13091111183166504
0.1881864070892334
0.3648209571838379
0.032835762947797775
0.12832404673099518
0.1918008029460907
0.1566781997680664
0.11825869977474213
0.12368886172771454
0.10509171336889267
0.2934449017047882
0.06597930192947388
0.12469837814569473
0.0981481745839119
0.030200794339179993
0.4151473641395569
0.21529521048069
0.061798304319381714
0.36685502529144287
0.15101277828216553
0.274898886680603
0.3614044487476349
0.10503646731376648
0.47381043434143066
0.05979781970381737
0.10473712533712387
0.33140498399734497
0.06914486736059189
0.0639457032084465
0.31580519676208496
0.41334155201911926
0.08529295772314072
0.0654349997639656
0.07864633202552795
0.11336018145084381
0.02356935478746891
0.170414999127388
0.30971914529800415
0.3868085741996765
0.30447039008140564
0.13123980164527893
0.24587944149971008
0.033152513206005096
0.05014890059828758
0.11686994135379791
0.08204901218414307
0.31052014231681824
0.10726672410964966
0.23434826731681824
0.07758595049381256
0.30285999178886414
0.1878279149532318
0.04655079543590546
0.06778028607368469
0.10219167917966843
0.3957154154777527
0.12634797394275665
0.21636570990085602
0.038847099989652634
0.057456158101558685
0.37134984135627747
0.27451664209365845
0.2235127091407776
0.42073750495910645
0.37798619270324707
0.068952776491642
0.2114010453224182
0.19211982190608978
0.1549595594406128
0.42862018942832947
0.33379268646240234
0.2862928509712219
0.486084908246994
0.17773330211639404
0.08282389491796494
0.1388053148984909
0.06754862517118454
0.1452830582857132
0.23280595242977142
0.13514313101768494
0.11527332663536072
0.3514306843280792
0.19613133370876312
0.09014920145273209
0.3680981397628784
0.20913970470428467
0.42113620042800903
0.11795579642057419
0.30962610244750977
0.1737804412841797
0.254312664270401
0.08181671053171158
0.054841019213199615
0.033638596534729004
0.2896427512168884
0.15117527544498444
0.09141197055578232
0.23696331679821014
0.24720348417758942
0.19952191412448883
0.37337246537208557
0.23768983781337738
0.09024906903505325
0.03987652063369751
0.2337472140789032
0.11396867036819458
0.24811142683029175
0.18697822093963623
0.08121506869792938
0.2251702845096588
0.07038604468107224
0.24161884188652039
0.215639129281044
0.2720276117324829
0.18548215925693512
0.45683160424232483
0.11176978796720505
0.12620100378990173
0.17461030185222626
0.12274063378572464
0.4076418876647949
0.18877045810222626
0.23167335987091064
0.14124231040477753
0.0370277538895607
0.15316331386566162
0.2787267565727234
0.028111930936574936
0.30745750665664673
0.06652060151100159
0.1577533334493637
0.2328134924173355
0.2795563340187073
0.24858662486076355
0.35795068740844727
0.23049508035182953
0.06927025318145752
0.38410863280296326
0.34089788794517517
0.3823280930519104
0.1145012304186821
0.2821245491504669
0.4501969516277313
0.0717865452170372
0.0833759680390358
0.07949932664632797
0.27278247475624084
0.24867118895053864
0.3478488028049469
0.09676907956600189
0.3678430914878845
0.19487431645393372
0.1983964890241623
0.18110032379627228
0.09756398946046829
0.13904812932014465
0.043811529874801636
0.05990482494235039
0.3184192478656769
0.14411833882331848
0.08470983803272247
0.07333985716104507
0.2858745753765106
0.05645795166492462
0.4018506109714508
0.1031230241060257
0.030149979516863823
0.10265864431858063
0.16089041531085968
0.07761286944150925
0.1864602416753769
0.3189806044101715
0.39066484570503235
0.08282975107431412
0.33849018812179565
0.13498328626155853
0.37212634086608887
0.30977514386177063
0.07408258318901062
0.19252251088619232
0.19035324454307556
0.08411291986703873
0.0837390273809433
0.24185313284397125
0.1245066300034523
0.22329562902450562
0.0743396058678627
0.12636294960975647
0.41344383358955383
0.21234802901744843
0.14617107808589935
0.018184466287493706
0.09299781173467636
0.3695593476295471
0.10689613968133926
0.08371221274137497
0.13222827017307281
0.23649415373802185
0.2718503773212433
0.1593814492225647
0.13268879055976868
0.12055466324090958
0.4510197341442108
0.23687900602817535
0.11116275936365128
0.14836108684539795
0.12256134301424026
0.08869095146656036
0.023259703069925308
0.3486799895763397
0.2969497740268707
0.08889354020357132
0.07439983636140823
0.29541829228401184
0.3612598478794098
0.3350960314273834
0.4220472574234009
0.12372545897960663
0.42173072695732117
0.0978676974773407
0.21185854077339172
0.3803975582122803
0.21493034064769745
0.31341272592544556
0.25778675079345703
0.079926997423172
0.3664202392101288
0.18527986109256744
0.20869094133377075
0.07577642053365707
0.17335839569568634
0.4268929660320282
0.06917650252580643
0.06452173739671707
0.05680990591645241
0.061499010771512985
0.3202352523803711
0.21008430421352386
0.06480254232883453
0.27439698576927185
0.37816959619522095
0.08931861817836761
0.31826090812683105
0.345531702041626
0.2046656608581543
0.30277320742607117
0.37632930278778076
0.31909695267677307
0.13841401040554047
0.25567200779914856
0.24988406896591187
0.21664117276668549
0.1511402428150177
0.09218447655439377
0.08239051699638367
0.19463738799095154
0.4692900776863098
0.3516038954257965
0.24633026123046875
0.32760390639305115
0.07836570590734482
0.49702662229537964
0.057426970452070236
0.11287475377321243
0.2393481433391571
0.4050317406654358
0.4464130699634552
0.0939469262957573
0.4463423788547516
0.1370406448841095
0.2608014643192291
0.2642389237880707
0.07472764700651169
0.2620638608932495
0.07391022890806198
0.034000709652900696
0.03154892101883888
0.2809339463710785
0.31775611639022827
0.13691069185733795
0.06570984423160553
0.4678992033004761
0.13519766926765442
0.17701461911201477
0.2599959373474121
0.43499886989593506
0.38337504863739014
0.2667389512062073
0.23126931488513947
0.3179284334182739
0.1722845733165741
0.23693639039993286
0.25314101576805115
0.42624664306640625
0.32380324602127075
0.04699515551328659
0.1820923388004303
0.3910176455974579
0.15064170956611633
0.3253691792488098
0.18563620746135712
0.2679614722728729
0.06916197389364243
0.14816011488437653
0.17470645904541016
0.15380874276161194
0.1814224123954773
0.39197373390197754
0.18273234367370605
0.07773684710264206
0.10720164328813553
0.07741738855838776
0.2245061844587326
0.015750346705317497
0.09542393684387207
0.22923725843429565
0.05625241622328758
0.12460163235664368
0.4082620143890381
0.15194547176361084
0.2327335923910141
0.15814051032066345
0.1280219703912735
0.06450274586677551
0.07305020093917847
0.3063885271549225
0.3803749084472656
0.07530002295970917
0.33768725395202637
0.13996516168117523
0.13165991008281708
0.27168822288513184
0.2132822722196579
0.06572842597961426
0.21537499129772186
0.17962582409381866
0.12489775568246841
0.25069621205329895
0.17680905759334564
0.04300699383020401
0.33826062083244324
0.3658555746078491
0.2761307656764984
0.04211019352078438
0.337411105632782
0.17764580249786377
0.10722525417804718
0.017969923093914986
0.24514953792095184
0.08273234963417053
0.35386571288108826
0.4443837106227875
0.3631718158721924
0.21867670118808746
0.13791796565055847
0.4189113974571228
0.2756015658378601
0.04744776338338852
0.13297046720981598
0.31577563285827637
0.33803436160087585
0.2729729413986206
0.05133553221821785
0.07267546653747559
0.32736098766326904
0.11987533420324326
0.09802977740764618
0.07221536338329315
0.3137422204017639
0.11341796815395355
0.30315330624580383
0.32681840658187866
0.18397964537143707
0.3309061825275421
0.31221020221710205
0.3390478491783142
0.013960778713226318
0.23730149865150452
0.08501691371202469
0.2968286871910095
0.07300835102796555
0.03590216860175133
0.07133432477712631
0.19123169779777527
0.2085479348897934
0.09877423197031021
0.2969697117805481
0.2505056858062744
0.29310810565948486
0.10173530876636505
0.06853232532739639
0.03779519349336624
0.23095117509365082
0.15348561108112335
0.27755019068717957
0.09917420893907547
0.3196573853492737
0.3220176696777344
0.07832866162061691
0.23508188128471375
0.06576818227767944
0.17361298203468323
0.3385266959667206
0.24434056878089905
0.15974001586437225
0.21346108615398407
0.18419736623764038
0.39329737424850464
0.13805022835731506
0.29865503311157227
0.05679980292916298
0.06062391772866249
0.22665351629257202
0.44341591000556946
0.1478789746761322
0.1591673195362091
0.16098792850971222
0.0888257771730423
0.09390387684106827
0.06469783186912537
0.3765374422073364
0.34666481614112854
0.0504792146384716
0.15425053238868713
0.20599016547203064
0.1410735696554184
0.5414651036262512
0.15457315742969513
0.1531399041414261
0.3227277994155884
0.48676925897598267
0.37223273515701294
0.375649094581604
0.4272761642932892
0.0934268906712532
0.3262285888195038
0.08095031976699829
0.057139281183481216
0.3879745304584503
0.3711812198162079
0.15855637192726135
0.23227138817310333
0.07897926867008209
0.3405618667602539
0.13808931410312653
0.3624739348888397
0.13683901727199554
0.3347221314907074
0.09344419836997986
0.06599767506122589
0.11150648444890976
0.19179844856262207
0.4321894943714142
0.1636216640472412
0.34765514731407166
0.23697082698345184
0.3972339630126953
0.17831763625144958
0.2769438624382019
0.25790658593177795
0.0547759048640728
0.23659420013427734
0.20326298475265503
0.06885275989770889
0.11426032334566116
0.2874901592731476
0.17749817669391632
0.05244604870676994
0.4913387596607208
0.1087498664855957
0.2095419019460678
0.23579201102256775
0.14160451292991638
0.07164359092712402
0.29511311650276184
0.14270292222499847
0.17559845745563507
0.39016205072402954
0.13564467430114746
0.2779734432697296
0.306043416261673
0.0853479877114296
0.3461189270019531
0.16131554543972015
0.30127865076065063
0.42936018109321594
0.2592572867870331
0.1146543100476265
0.1655932515859604
0.0850151926279068
0.07583598047494888
0.06589997559785843
0.14732736349105835
0.026002272963523865
0.20646119117736816
0.12120256572961807
0.055004287511110306
0.41020768880844116
0.22167527675628662
0.3557751774787903
0.09655719995498657
0.07145893573760986
0.2403487116098404
0.11722922325134277
0.31435704231262207
0.05158698186278343
0.25546690821647644
0.27645036578178406
0.022417135536670685
0.09169994294643402
0.1890215426683426
0.3013850152492523
0.07195593416690826
0.04494592174887657
0.41970905661582947
0.03152129054069519
0.06483867019414902
0.16709764301776886
0.17491461336612701
0.07795428484678268
0.2970872223377228
0.18733912706375122
0.041181787848472595
0.11203546822071075
0.1430785059928894
0.17658257484436035
0.09342855215072632
0.07853837311267853
0.39308127760887146
0.25606170296669006
0.14602306485176086
0.1154182031750679
0.2694532871246338
0.43125593662261963
0.18858255445957184
0.26560041308403015
0.15743203461170197
0.10937211662530899
0.2975204586982727
0.2021665871143341
0.1310630887746811
0.2912246882915497
0.38122984766960144
0.049032654613256454
0.2281447798013687
0.28025883436203003
0.14968708157539368
0.27291011810302734
0.10960181057453156
0.07889868319034576
0.05095953866839409
0.026348838582634926
0.36346539855003357
0.3429472744464874
0.19598211348056793
0.15912939608097076
0.11596138775348663
0.2223743349313736
0.09917855262756348
0.16733722388744354
0.3768657445907593
0.3025948107242584
0.17808552086353302
0.05612430348992348
0.01999419927597046
0.3398924171924591
0.18850813806056976
0.27958452701568604
0.01377566996961832
0.03442588821053505
0.13035354018211365
0.10080349445343018
0.09480196982622147
0.1668163537979126
0.3640848994255066
0.21629434823989868
0.13785217702388763
0.062234025448560715
0.3782482147216797
0.24227643013000488
0.07308296859264374
0.2414311021566391
0.36143696308135986
0.25706687569618225
0.14073458313941956
0.028027717024087906
0.08152082562446594
0.2293393760919571
0.10898314416408539
0.24329118430614471
0.12911640107631683
0.06649995595216751
0.2954738140106201
0.08056521415710449
0.07271993160247803
0.14591744542121887
0.3089286983013153
0.23561428487300873
0.47707128524780273
0.02091040462255478
0.2369796633720398
0.10066919773817062
0.07679510861635208
0.20055055618286133
0.12835365533828735
0.06911856681108475
0.3291950523853302
0.34990614652633667
0.3999948501586914
0.2172335386276245
0.22522325813770294
0.18125125765800476
0.0853583887219429
0.24448175728321075
0.48138105869293213
0.42519038915634155
0.3233329951763153
0.186653733253479
0.28639093041419983
0.374424010515213
0.4028298854827881
0.4031106233596802
0.04476211965084076
0.03631434962153435
0.25569695234298706
0.16101659834384918
0.20441880822181702
0.05599445849657059
0.2957184910774231
0.3439778685569763
0.3874257504940033
0.2410030961036682
0.03996887058019638
0.07034024596214294
0.28355249762535095
0.16733776032924652
0.48277345299720764
0.09676352888345718
0.32426995038986206
0.024929387494921684
0.2819417119026184
0.1261572390794754
0.027665909379720688
0.09860627353191376
0.05568157136440277
0.1038292944431305
0.06892044097185135
0.10963070392608643
0.2521759569644928
0.2610754370689392
0.13831107318401337
0.2832615375518799
0.35184866189956665
0.11977685242891312
0.1858798861503601
0.5506942272186279
0.0869741216301918
0.44258856773376465
0.0273585207760334
0.30989935994148254
0.036226991564035416
0.21612539887428284
0.30022743344306946
0.215787872672081
0.14346660673618317
0.31307482719421387
0.3360562026500702
0.07543996721506119
0.1667395532131195
0.20757171511650085
0.16969017684459686
0.06781772524118423
0.11534442752599716
0.1325000375509262
0.28614941239356995
0.17271208763122559
0.11773089319467545
0.02450757473707199
0.30700618028640747
0.40447306632995605
0.35528841614723206
0.22599747776985168
0.27298933267593384
0.12357836961746216
0.2554909884929657
0.2734958529472351
0.057095300406217575
0.3751850724220276
0.28564417362213135
0.28450700640678406
0.15167854726314545
0.4376613199710846
0.13689939677715302
0.17872071266174316
0.4205237627029419
0.05590277910232544
0.11186516284942627
0.17045927047729492
0.071604423224926
0.14481492340564728
0.3259540796279907
0.22592784464359283
0.20810124278068542
0.35257846117019653
0.19588054716587067
0.14428941905498505
0.019923344254493713
0.08438706398010254
0.11376817524433136
0.060554713010787964
0.40884658694267273
0.08937690407037735
0.0994281992316246
0.46306049823760986
0.17722629010677338
0.40626540780067444
0.24733293056488037
0.17959514260292053
0.1075858473777771
0.344681054353714
0.334664911031723
0.19693802297115326
0.17610637843608856
0.16144202649593353
0.302388995885849
0.23603303730487823
0.34681326150894165
0.05585728585720062
0.15988881886005402
0.04991157725453377
0.30640700459480286
0.4104717969894409
0.10657251626253128
0.2530720829963684
0.026910964399576187
0.404670774936676
0.29476672410964966
0.1122780293226242
0.11054608225822449
0.1630193442106247
0.1344870626926422
0.39466118812561035
0.06726187467575073
0.415499746799469
0.11616386473178864
0.10131450742483139
0.18399718403816223
0.37622177600860596
0.3226206302642822
0.03900795802474022
0.057501692324876785
0.0703197792172432
0.3236371874809265
0.4320223927497864
0.18384751677513123
0.12150030583143234
0.19078363478183746
0.17602968215942383
0.18133434653282166
0.14119476079940796
0.09396552294492722
0.37003907561302185
0.12275891751050949
0.03739934787154198
0.1205056756734848
0.36041179299354553
0.10035499185323715
0.018047207966446877
0.04865279048681259
0.4005949795246124
0.21363835036754608
0.0557541660964489
0.16779808700084686
0.2620834708213806
0.2856292128562927
0.2450675070285797
0.10245329886674881
0.07222732156515121
0.045803092420101166
0.2535746395587921
0.06461703032255173
0.1195443645119667
0.10442961007356644
0.11130914092063904
0.12423313409090042
0.39219096302986145
0.39435505867004395
0.24354851245880127
0.08928091078996658
0.0864042192697525
0.21409867703914642
0.21551454067230225
0.07017622888088226
0.1789192110300064
0.2807827889919281
0.07848906517028809
0.2589520514011383
0.44790032505989075
0.2927979528903961
0.07355305552482605
0.4596885144710541
0.0726708471775055
0.07440706342458725
0.39807793498039246
0.18395981192588806
0.090158611536026
0.18128953874111176
0.17644178867340088
0.0418977215886116
0.326879620552063
0.3094245195388794
0.062396109104156494
0.2501711845397949
0.32792070508003235
0.18036185204982758
0.23334497213363647
0.08491015434265137
0.29292088747024536
0.3782293498516083
0.10148760676383972
0.2711414694786072
0.17255626618862152
0.24086016416549683
0.1700434386730194
0.11896974593400955
0.30826646089553833
0.2088528871536255
0.21121235191822052
0.3354480564594269
0.1332339346408844
0.19925427436828613
0.04922180995345116
0.17735514044761658
0.12619855999946594
0.33382275700569153
0.4224761426448822
0.20464956760406494
0.43216609954833984
0.12845681607723236
0.36367443203926086
0.3064059913158417
0.21863014996051788
0.37519535422325134
0.2295209765434265
0.3479710817337036
0.16103613376617432
0.021231818944215775
0.38135257363319397
0.039766281843185425
0.13212741911411285
0.018559357151389122
0.16744044423103333
0.3009050488471985
0.09218400716781616
0.09767655283212662
0.24198928475379944
0.24246254563331604
0.2542576193809509
0.07125935703516006
0.09213763475418091
0.06082729250192642
0.14877253770828247
0.020842570811510086
0.41060033440589905
0.14540289342403412
0.08771714568138123
0.12052922695875168
0.03784310817718506
0.06474464386701584
0.05470077320933342
0.04101230576634407
0.12340158969163895
0.05208111181855202
0.08011656254529953
0.04528915882110596
0.30017638206481934
0.12436598539352417
0.17184267938137054
0.12340015918016434
0.12790048122406006
0.06054667383432388
0.022580955177545547
0.1648169755935669
0.1827484667301178
0.06053774058818817
0.1911979764699936
0.2412632703781128
0.08978679031133652
0.10001417994499207
0.07765045017004013
0.04169975221157074
0.1648179441690445
0.07134711742401123
0.13235172629356384
0.08452217280864716
0.03483397141098976
0.22209416329860687
0.11045683175325394
0.03175567835569382
0.03430851176381111
0.07305321842432022
0.05269957706332207
0.4246300756931305
0.020664863288402557
0.21801187098026276
0.1840410828590393
0.19841983914375305
0.37966349720954895
0.086742103099823
0.05286775529384613
0.14573407173156738
0.08136335015296936
0.031453315168619156
0.39783942699432373
0.1032366007566452
0.10978793352842331
0.1191740408539772
0.2405407875776291
0.12147524952888489
0.3787325918674469
0.08978679031133652
0.07144911587238312
0.14408130943775177
0.13259154558181763
0.06688106805086136
0.32684022188186646
0.017487822100520134
0.02123240940272808
0.045057930052280426
0.18750730156898499
0.3559510409832001
0.11262857168912888
0.08122990280389786
0.13170605897903442
0.05326535552740097
0.36572521924972534
0.3634335994720459
0.0965229794383049
0.07048185169696808
0.04296395927667618
0.07656848430633545
0.09427398443222046
0.06050063297152519
0.19461771845817566
0.1698077768087387
0.11823608726263046
0.16103613376617432
0.09850960224866867
0.10323412716388702
0.1198401153087616
0.07364492118358612
0.0450284406542778
0.35953670740127563
0.06440664082765579
0.37877213954925537
0.40689611434936523
0.1095176637172699
0.5535323619842529
0.0819878950715065
0.34098538756370544
0.06792449951171875
0.44392332434654236
0.1905469000339508
0.2803349494934082
0.2245490700006485
0.2578115463256836
0.0601121261715889
0.1445937305688858
0.24809318780899048
0.38845086097717285
0.15963368117809296
0.3400992453098297
0.13723966479301453
0.2911600172519684
0.06232427805662155
0.2595314681529999
0.05605851858854294
0.15072475373744965
0.10791685432195663
0.4023275375366211
0.2543279230594635
0.4230981469154358
0.18771754205226898
0.3937380909919739
0.46531400084495544
0.29106423258781433
0.17327409982681274
0.36754924058914185
0.06509272754192352
0.2944199740886688
0.2010234296321869
0.03144627809524536
0.2517566978931427
0.4148065447807312
0.06276500225067139
0.15876999497413635
0.21965305507183075
0.3109576106071472
0.17586083710193634
0.09527982771396637
0.10292690992355347
0.3037109673023224
0.0928734615445137
0.47600653767585754
0.08408787101507187
0.21915510296821594
0.40486636757850647
0.2837640345096588
0.10500850528478622
0.38949787616729736
0.2254830002784729
0.14191293716430664
0.060987818986177444
0.30199798941612244
0.0905415415763855
0.1648014634847641
0.2862001657485962
0.11582517623901367
0.2884344160556793
0.27743181586265564
0.25786373019218445
0.32913923263549805
0.12066365778446198
0.26976966857910156
0.3478911519050598
0.144295796751976
0.16591700911521912
0.15148472785949707
0.3253275752067566
0.16734953224658966
0.1934812217950821
0.30299127101898193
0.15262138843536377
0.24020807445049286
0.30752450227737427
0.13753896951675415
0.09010642766952515
0.36308717727661133
0.1709708571434021
0.3241771459579468
0.15261928737163544
0.47711512446403503
0.3107191324234009
0.2108447253704071
0.18532434105873108
0.29011958837509155
0.17746968567371368
0.16671285033226013
0.2441638559103012
0.3103225827217102
0.23273508250713348
0.2868391275405884
0.21662850677967072
0.17295269668102264
0.19584369659423828
0.1510619819164276
0.22483530640602112
0.23338471353054047
0.16192729771137238
0.17985978722572327
0.15494473278522491
0.23018763959407806
0.14107267558574677
0.16940291225910187
0.17758457362651825
0.42479193210601807
0.1538056582212448
0.35404178500175476
0.21416132152080536
0.16687659919261932
0.4272938370704651
0.1804783195257187
0.08638306707143784
0.0410936214029789
0.4007106125354767
0.1379944533109665
0.10800499469041824
0.3081597089767456
0.26120418310165405
0.28517740964889526
0.1800343096256256
0.3532939553260803
0.2285095453262329
0.41589707136154175
0.09271960705518723
0.3187468647956848
0.19873017072677612
0.15076389908790588
0.27013668417930603
0.09828829765319824
0.3219313323497772
0.23251818120479584
0.1981475055217743
0.2100781798362732
0.2168368101119995
0.45381948351860046
0.21436269581317902
0.2688831686973572
0.32078737020492554
0.14894980192184448
0.2143678069114685
0.16075317561626434
0.12211798876523972
0.1525588035583496
0.21532529592514038
0.24167077243328094
0.39626336097717285
0.29732704162597656
0.32104721665382385
0.1264248788356781
0.27415770292282104
0.33568814396858215
0.13076333701610565
0.054757218807935715
0.12000101804733276
0.14538638293743134
0.13000181317329407
0.22333134710788727
0.24549436569213867
0.4095095992088318
0.15134891867637634
0.26671653985977173
0.2383638471364975
0.09591377526521683
0.38731837272644043
0.09866933524608612
0.11549289524555206
0.12361029535531998
0.3631473481655121
0.3996906876564026
0.24736501276493073
0.4295057952404022
0.41232484579086304
0.3159812390804291
0.1430935114622116
0.13732317090034485
0.10305675119161606
0.3169681429862976
