# Supplementary material for: Deep phenotypic profiling of neuroactive drugs in larval zebrafish
Source: Nat Commun. 2024 Nov 17;15:9955. doi: 10.1038/s41467-024-54375-y (PMC11570628; doi:10.1038/s41467-024-54375-y)
Supplement: Supplementary file 6 — Source Data [file 41467_2024_54375_MOESM6_ESM.zip › Figure_Source_Data/Supplementary/Fig_S1b.csv]

name	0	1	2	3	4	5	6	7	8	9	10	11	12	13	14	15	16	17	18	19	20	21	22	23	24	25	26	27	28	29	30	31	32	33	34	35	36	37	38	39	40	41	42	43	44	45	46	47	48
rep_0	0.0	0.0	0.0	0.0	0.0	0.0	0.0	0.0	0.0	0.0	0.0	0.0	0.0	0.0	0.0	0.0	0.0	0.0	0.0	0.0	0.0	0.0	0.0	0.0	0.0	0.0	0.024	0.017925925925925925	0.010962962962962963	0.0	0.0	0.0	0.0	0.0	0.0	0.018962962962962963	0.02074074074074074	0.040296296296296295	0.028	0.039851851851851854	0.037037037037037035	0.012592592592592593	0.04459259259259259	0.03614814814814815	0.07081481481481482	0.009037037037037038	0.04637037037037037	0.09851851851851852	0.07555555555555556
rep_0_(-)control	0.003407407407407407	0.006034391534391536	0.0070714285714285705	0.005264550264550264	0.005365079365079364	0.006362433862433862	0.0062671957671957676	0.007859788359788358	0.009066137566137568	0.0070052910052910075	0.005388888888888889	0.00552910052910053	0.004722222222222223	0.005537037037037037	0.005746031746031747	0.0044523809523809525	0.004060846560846561	0.005743386243386243	0.008349206349206351	0.010719576719576721	0.010489417989417984	0.005711640211640211	0.005793650793650794	0.006582010582010583	0.010042328042328044	0.010082010582010581	0.009664021164021163	0.008441798941798941	0.0070105820105820105	0.00701058201058201	0.0045370370370370365	0.004261904761904761	0.004338624338624339	0.0032433862433862435	0.002116402116402116	0.0028650793650793656	0.002240740740740741	0.0030052910052910053	0.0029417989417989425	0.003002645502645503	0.004198412698412697	0.005156084656084656	0.005357142857142858	0.006587301587301588	0.008888888888888887	0.00710846560846561	0.009253968253968254	0.009113756613756614	0.007642857142857144
rep_1	0.0	0.0	0.0	0.0	0.0	0.0	0.0	0.0	0.0	0.0	0.0	0.0	0.0	0.0	0.0	0.0	0.0	0.0	0.0	0.0	0.0002962962962962963	0.0	0.0	0.0	0.0	0.0	0.0	0.0	0.0	0.0	0.0	0.0	0.0	0.0	0.0	0.0	0.0	0.0	0.0	0.0	0.0008888888888888889	0.0	0.0	0.0	0.0	0.0	0.0	0.0	0.0
rep_1_(-)control	0.003407407407407407	0.006034391534391536	0.0070714285714285705	0.005264550264550264	0.005365079365079364	0.006362433862433862	0.0062671957671957676	0.007859788359788358	0.009066137566137568	0.0070052910052910075	0.005388888888888889	0.00552910052910053	0.004722222222222223	0.005537037037037037	0.005746031746031747	0.0044523809523809525	0.004060846560846561	0.005743386243386243	0.008349206349206351	0.010719576719576721	0.010489417989417984	0.005711640211640211	0.005793650793650794	0.006582010582010583	0.010042328042328044	0.010082010582010581	0.009664021164021163	0.008441798941798941	0.0070105820105820105	0.00701058201058201	0.0045370370370370365	0.004261904761904761	0.004338624338624339	0.0032433862433862435	0.002116402116402116	0.0028650793650793656	0.002240740740740741	0.0030052910052910053	0.0029417989417989425	0.003002645502645503	0.004198412698412697	0.005156084656084656	0.005357142857142858	0.006587301587301588	0.008888888888888887	0.00710846560846561	0.009253968253968254	0.009113756613756614	0.007642857142857144
rep_2	0.0	0.0	0.0	0.0	0.0	0.0	0.0	0.0	0.0	0.0	0.0	0.0	0.0	0.0	0.0	0.0	0.0	0.0	0.0	0.0	0.00044444444444444447	0.0	0.0	0.0	0.0	0.0	0.0	0.0	0.025037037037037038	0.0362962962962963	0.07318518518518519	0.03451851851851852	0.05466666666666667	0.008296296296296296	0.0034074074074074076	0.0005925925925925926	0.0	0.0	0.0	0.0	0.00044444444444444447	0.0	0.0	0.0	0.0	0.0	0.0	0.0	0.0
rep_2_(-)control	0.003407407407407407	0.006034391534391536	0.0070714285714285705	0.005264550264550264	0.005365079365079364	0.006362433862433862	0.0062671957671957676	0.007859788359788358	0.009066137566137568	0.0070052910052910075	0.005388888888888889	0.00552910052910053	0.004722222222222223	0.005537037037037037	0.005746031746031747	0.0044523809523809525	0.004060846560846561	0.005743386243386243	0.008349206349206351	0.010719576719576721	0.010489417989417984	0.005711640211640211	0.005793650793650794	0.006582010582010583	0.010042328042328044	0.010082010582010581	0.009664021164021163	0.008441798941798941	0.0070105820105820105	0.00701058201058201	0.0045370370370370365	0.004261904761904761	0.004338624338624339	0.0032433862433862435	0.002116402116402116	0.0028650793650793656	0.002240740740740741	0.0030052910052910053	0.0029417989417989425	0.003002645502645503	0.004198412698412697	0.005156084656084656	0.005357142857142858	0.006587301587301588	0.008888888888888887	0.00710846560846561	0.009253968253968254	0.009113756613756614	0.007642857142857144
rep_3	0.0	0.0	0.0	0.0	0.0	0.0	0.0	0.0	0.0	0.0	0.0	0.0	0.0	0.00044444444444444447	0.027703703703703703	0.012	0.030518518518518518	0.03659259259259259	0.0362962962962963	0.025037037037037038	0.026814814814814816	0.003851851851851852	0.0	0.0	0.0	0.0	0.0	0.0	0.0	0.0	0.0	0.0	0.0	0.0	0.0	0.0	0.0	0.0	0.0	0.0	0.00014814814814814815	0.0	0.015111111111111112	0.016296296296296295	0.0007407407407407407	0.0	0.0	0.0	0.0
rep_3_(-)control	0.003407407407407407	0.006034391534391536	0.0070714285714285705	0.005264550264550264	0.005365079365079364	0.006362433862433862	0.0062671957671957676	0.007859788359788358	0.009066137566137568	0.0070052910052910075	0.005388888888888889	0.00552910052910053	0.004722222222222223	0.005537037037037037	0.005746031746031747	0.0044523809523809525	0.004060846560846561	0.005743386243386243	0.008349206349206351	0.010719576719576721	0.010489417989417984	0.005711640211640211	0.005793650793650794	0.006582010582010583	0.010042328042328044	0.010082010582010581	0.009664021164021163	0.008441798941798941	0.0070105820105820105	0.00701058201058201	0.0045370370370370365	0.004261904761904761	0.004338624338624339	0.0032433862433862435	0.002116402116402116	0.0028650793650793656	0.002240740740740741	0.0030052910052910053	0.0029417989417989425	0.003002645502645503	0.004198412698412697	0.005156084656084656	0.005357142857142858	0.006587301587301588	0.008888888888888887	0.00710846560846561	0.009253968253968254	0.009113756613756614	0.007642857142857144
rep_4	0.0	0.0	0.0	0.0	0.0	0.0	0.0	0.0	0.0	0.0	0.0	0.0	0.0	0.02637037037037037	0.09881481481481481	0.06592592592592593	0.03674074074074074	0.048296296296296296	0.0357037037037037	0.008	0.00725925925925926	0.0	0.0	0.0	0.0	0.0	0.0	0.0	0.0	0.0	0.0	0.0	0.0	0.0	0.0	0.0	0.0	0.0	0.0	0.0	0.00014814814814814815	0.0	0.02074074074074074	0.022074074074074072	0.015407407407407408	0.008444444444444444	0.003111111111111111	0.00044444444444444447	0.0005925925925925926
rep_4_(-)control	0.003407407407407407	0.006034391534391536	0.0070714285714285705	0.005264550264550264	0.005365079365079364	0.006362433862433862	0.0062671957671957676	0.007859788359788358	0.009066137566137568	0.0070052910052910075	0.005388888888888889	0.00552910052910053	0.004722222222222223	0.005537037037037037	0.005746031746031747	0.0044523809523809525	0.004060846560846561	0.005743386243386243	0.008349206349206351	0.010719576719576721	0.010489417989417984	0.005711640211640211	0.005793650793650794	0.006582010582010583	0.010042328042328044	0.010082010582010581	0.009664021164021163	0.008441798941798941	0.0070105820105820105	0.00701058201058201	0.0045370370370370365	0.004261904761904761	0.004338624338624339	0.0032433862433862435	0.002116402116402116	0.0028650793650793656	0.002240740740740741	0.0030052910052910053	0.0029417989417989425	0.003002645502645503	0.004198412698412697	0.005156084656084656	0.005357142857142858	0.006587301587301588	0.008888888888888887	0.00710846560846561	0.009253968253968254	0.009113756613756614	0.007642857142857144
rep_5	0.0	0.0	0.0	0.029777777777777778	0.026814814814814816	0.019407407407407408	0.08725925925925926	0.07451851851851851	0.05466666666666667	0.06281481481481481	0.08503703703703704	0.04	0.02237037037037037	0.02237037037037037	0.004740740740740741	0.00044444444444444447	0.0	0.00014814814814814815	0.024	0.00014814814814814815	0.0022222222222222222	0.015555555555555555	0.030962962962962963	0.023407407407407408	0.004740740740740741	0.021777777777777778	0.03659259259259259	0.06874074074074074	0.06518518518518518	0.05140740740740741	0.0845925925925926	0.04281481481481481	0.016888888888888887	0.003111111111111111	0.03807407407407407	0.025777777777777778	0.024	0.015703703703703702	0.03333333333333333	0.03540740740740741	0.02548148148148148	0.024	0.0071111111111111115	0.012592592592592593	0.012296296296296296	0.0016296296296296295	0.00014814814814814815	0.05185185185185185	0.029777777777777778
rep_5_(-)control	0.003407407407407407	0.006034391534391536	0.0070714285714285705	0.005264550264550264	0.005365079365079364	0.006362433862433862	0.0062671957671957676	0.007859788359788358	0.009066137566137568	0.0070052910052910075	0.005388888888888889	0.00552910052910053	0.004722222222222223	0.005537037037037037	0.005746031746031747	0.0044523809523809525	0.004060846560846561	0.005743386243386243	0.008349206349206351	0.010719576719576721	0.010489417989417984	0.005711640211640211	0.005793650793650794	0.006582010582010583	0.010042328042328044	0.010082010582010581	0.009664021164021163	0.008441798941798941	0.0070105820105820105	0.00701058201058201	0.0045370370370370365	0.004261904761904761	0.004338624338624339	0.0032433862433862435	0.002116402116402116	0.0028650793650793656	0.002240740740740741	0.0030052910052910053	0.0029417989417989425	0.003002645502645503	0.004198412698412697	0.005156084656084656	0.005357142857142858	0.006587301587301588	0.008888888888888887	0.00710846560846561	0.009253968253968254	0.009113756613756614	0.007642857142857144
rep_6	0.0	0.0	0.0	0.0	0.0	0.0	0.0	0.0	0.0	0.0	0.0	0.0	0.0	0.0	0.0	0.0	0.0	0.0	0.0	0.0	0.0005925925925925926	0.0	0.0	0.0	0.0	0.0	0.0	0.0	0.0	0.0	0.0	0.0	0.0	0.0	0.0	0.0	0.0	0.0	0.0	0.0	0.0002962962962962963	0.0	0.0	0.0	0.0	0.0	0.0	0.0	0.0
rep_6_(-)control	0.003407407407407407	0.006034391534391536	0.0070714285714285705	0.005264550264550264	0.005365079365079364	0.006362433862433862	0.0062671957671957676	0.007859788359788358	0.009066137566137568	0.0070052910052910075	0.005388888888888889	0.00552910052910053	0.004722222222222223	0.005537037037037037	0.005746031746031747	0.0044523809523809525	0.004060846560846561	0.005743386243386243	0.008349206349206351	0.010719576719576721	0.010489417989417984	0.005711640211640211	0.005793650793650794	0.006582010582010583	0.010042328042328044	0.010082010582010581	0.009664021164021163	0.008441798941798941	0.0070105820105820105	0.00701058201058201	0.0045370370370370365	0.004261904761904761	0.004338624338624339	0.0032433862433862435	0.002116402116402116	0.0028650793650793656	0.002240740740740741	0.0030052910052910053	0.0029417989417989425	0.003002645502645503	0.004198412698412697	0.005156084656084656	0.005357142857142858	0.006587301587301588	0.008888888888888887	0.00710846560846561	0.009253968253968254	0.009113756613756614	0.007642857142857144
[truncated: 5,000 more columns]
